# Supplementary material for: Ultrafast electronic relaxation pathways of the molecular photoswitch quadricyclane
Source: Nat Chem. 2024 Feb 2;16(4):499–505. doi: 10.1038/s41557-023-01420-w (PMC10997510; doi:10.1038/s41557-023-01420-w)
Supplement: Supplementary file 2 — QC, MECI and NBD coordinates in .xyz format (in angstroms). [file 41557_2023_1420_MOESM2_ESM.zip › Source data for Fig 1/MECI.xyz]

15
final.gzmat
C          0.00000        0.00000        0.00000
C          1.97510        0.00000        0.00000
C          0.45060        0.00000       -1.39293
C          2.40235        0.30176       -1.36737
C          1.01821        1.00044        0.53351
C          1.23641        1.20982       -1.73921
C_x        1.04910        2.11558       -0.51723
H         -0.14622       -0.94417        0.52278
H          2.31860       -0.84381        0.59348
H          0.23240       -0.77512       -2.12354
H          2.68436       -0.50819       -2.03879
H          1.02355        1.24642        1.59405
H          1.17982        1.62593       -2.74366
H          0.10704        2.67318       -0.53714
H          1.89508        2.79931       -0.39217
