# Supplementary material for: Ultrafast electronic relaxation pathways of the molecular photoswitch quadricyclane
Source: Nat Chem. 2024 Feb 2;16(4):499–505. doi: 10.1038/s41557-023-01420-w (PMC10997510; doi:10.1038/s41557-023-01420-w)
Supplement: Supplementary file 2 — QC, MECI and NBD coordinates in .xyz format (in angstroms). [file 41557_2023_1420_MOESM2_ESM.zip › Source data for Fig 1/NB.xyz]

15
final.gzmat
C          0.00000        0.00000        0.00000
C          2.46790        0.00000        0.00000
C         -0.00006        0.00000       -1.34120
C          2.46784        0.00003       -1.34120
C          1.23396        0.79407        0.44754
C          1.23387        0.79411       -1.78872
C_x        1.23386        1.86548       -0.67055
H         -0.67912       -0.51374        0.66688
H          3.14695       -0.51377        0.66693
H         -0.67910       -0.51376       -2.00814
H          3.14695       -0.51368       -2.00810
H          1.23389        1.13746        1.48215
H          1.23393        1.13742       -2.82335
H          0.33504        2.48564       -0.67052
H          2.13265        2.48567       -0.67056
