# Supplementary material for: Ultrafast electronic relaxation pathways of the molecular photoswitch quadricyclane
Source: Nat Chem. 2024 Feb 2;16(4):499–505. doi: 10.1038/s41557-023-01420-w (PMC10997510; doi:10.1038/s41557-023-01420-w)
Supplement: Supplementary file 2 — QC, MECI and NBD coordinates in .xyz format (in angstroms). [file 41557_2023_1420_MOESM2_ESM.zip › Source data for Fig 1/QC.xyz]

15
QC.gzmat
C          0.00000        0.00000        0.00000
C          1.51020        0.00000        0.00000
C          0.00000        0.00000       -1.54290
C          1.51020        0.00000       -1.54290
C          0.75508        1.25890        0.37530
C          0.75519        1.25884       -1.91818
C_x        0.75510        2.24315       -0.77156
H         -0.69796       -0.51500        0.65281
H          2.20816       -0.51500        0.65281
H         -0.69785       -0.51525       -2.19562
H          2.20801       -0.51519       -2.19571
H          0.75511        1.58158        1.41351
H          0.75525        1.58153       -2.95639
H         -0.13803        2.88099       -0.77157
H          1.64823        2.88098       -0.77155
