# Supplementary material for: Ultrafast electronic relaxation pathways of the molecular photoswitch quadricyclane
Source: Nat Chem. 2024 Feb 2;16(4):499–505. doi: 10.1038/s41557-023-01420-w (PMC10997510; doi:10.1038/s41557-023-01420-w)
Supplement: Supplementary file 3 — Experimental photoelectron difference spectra. [file 41557_2023_1420_MOESM3_ESM.xlsx]

## Sheet: 2 A
Figure 2 A
Delay / ps	Binding Energy / eV
-0.492	9.06		-0.0370898	-0.0703034	-0.0356216	0.0374348	0.109514	-0.0638399	0.0599055	-0.122533	0.165879	-0.054471	-0.0508916	-0.141061	0.00760203	-0.0388278	-0.0357488	-0.273582	0.0271293	-0.0613594	-0.293341	-0.132289	-0.482498	-0.183786	-0.314547	-0.363116	-0.355957	-0.352876	-0.398723	-0.284335	-0.192961	-0.199291	-0.409442	-0.249469	-0.275124	-0.574054	-0.156751	0.0339621	-0.118555	-0.120837	-0.0652246	-0.150419	-0.254371	0.0738968	-0.0235943
-0.442	9.01		0.0788115	-0.196401	0.112131	-0.180902	0.0519394	-0.156897	0.291318	0.0492448	-0.16998	0.055713	-0.173736	-0.162848	-0.103761	0.0108071	-0.107915	-0.215491	-0.171147	-0.198573	-0.352714	-0.289533	-0.875593	-0.821505	-0.751854	-0.508822	-0.412484	-0.822693	-0.751996	-0.865233	-0.531605	-0.711076	-0.532011	-0.792812	-0.55017	-0.481416	-0.2338	-0.242146	-0.323876	-0.0683843	-0.267274	-0.325697	-0.0705146	-0.147595	-0.0300877
-0.392	8.96		0.018507	-0.11694	-0.304327	0.106552	0.185826	-0.084517	0.1949	-0.0765311	-0.0986126	0.0255961	0.0108888	-0.0979028	-0.148943	-0.17833	-0.358014	-0.252518	-0.0764492	-0.603305	-0.695098	-0.516989	-0.75837	-0.64627	-0.716982	-0.650834	-0.673501	-0.911327	-0.686174	-0.495713	-0.924715	-0.723831	-0.483413	-0.272354	-0.454758	-0.902929	-0.434283	-0.244931	-0.445965	-0.490629	-0.567018	-0.467888	-0.456558	-0.142911	-0.263199
-0.342	8.91		0.0470878	-0.00722166	0.0677816	0.0121184	-0.0262606	-0.0219937	-0.0715118	0.247945	0.166347	0.0176853	-0.108429	-0.295196	-0.37122	-0.157186	-0.277573	-0.222459	-0.173935	-0.345238	-0.357847	-0.341943	-0.829865	-0.778804	-1.16265	-0.797625	-0.886452	-0.901448	-0.871689	-0.719655	-0.84005	-0.698959	-0.478215	-0.755593	-0.566145	-0.570913	-0.43578	-0.559633	-0.462383	-0.241564	-0.441672	-0.235732	-0.384596	-0.0984039	-0.427594
-0.292	8.86		0.0851479	-0.15899	0.013189	-0.033679	0.0658752	-0.0790183	0.107475	0.0242505	-0.112829	0.0451661	0.0173771	-0.0517073	-0.021369	0.0468698	-0.135864	-0.212811	-0.416192	-0.776451	-0.526093	-0.579483	-0.863646	-0.896672	-0.947239	-1.05087	-0.701843	-0.968787	-0.854446	-0.831979	-0.837494	-0.866476	-0.614084	-0.654954	-0.755175	-0.723352	-0.572163	-0.488454	-0.519717	-0.623146	-0.452523	0.00298961	-0.498915	-0.206909	-0.40598
-0.267	8.81		-0.112669	-0.0725611	0.199882	-0.0380139	0.0373426	-0.0218431	0.00786265	0.389097	0.268424	0.095526	-0.0236061	0.0146967	0.210919	-0.0430623	-0.0905236	-0.419207	-0.454294	-0.973355	-0.7118	-0.5844	-1.08853	-0.997476	-1.34928	-1.12761	-1.1142	-1.08847	-0.877273	-1.09788	-0.911707	-1.10438	-0.845677	-0.784354	-0.705151	-0.760942	-0.549155	-0.913834	-0.695805	-0.57907	-0.768346	-0.729783	-0.413643	-0.501328	-0.44037
-0.242	8.76		0.0951028	-0.0426309	-0.0887997	-0.151219	0.329387	-0.0454483	-0.0963915	0.228054	0.134399	0.0863568	-0.0884533	-0.214843	-0.320021	0.0991681	-0.356463	-0.536093	-0.698588	-0.787004	-1.09319	-0.861359	-1.21508	-1.28094	-1.33104	-1.27882	-0.984203	-1.40115	-1.2986	-1.27348	-1.24759	-0.944361	-1.06447	-1.01631	-0.873806	-0.95926	-0.699302	-0.972849	-0.950056	-0.926071	-0.884105	-0.545342	-0.634511	-0.582476	-0.803943
-0.217	8.71		-0.106626	-0.0105377	-0.132406	0.0232752	-0.113787	0.136783	0.203299	0.041942	-0.112446	-0.0325278	-0.189439	-0.52397	-0.380115	-0.552919	-0.947913	-0.913328	-0.916088	-1.41352	-1.26691	-1.23561	-1.50431	-1.81165	-1.84821	-1.52856	-1.65697	-1.56197	-1.56031	-1.23376	-1.44255	-1.49521	-1.14558	-1.22806	-1.37826	-1.3214	-1.22748	-1.07822	-1.08137	-1.13313	-1.04258	-0.883921	-1.06531	-0.731371	-1.08539
-0.192	8.66		-0.0145337	0.0177665	-0.0399419	0.0507146	-0.0139941	-0.108778	0.108767	-0.244705	0.0896537	-0.0542201	0.0404773	-0.0275473	-0.369124	-0.43419	-0.470286	-0.785041	-1.17469	-1.39787	-1.43351	-1.73483	-1.94921	-1.854	-1.98739	-2.12837	-2.00652	-1.91665	-1.76688	-1.82174	-1.48395	-1.59453	-1.48005	-1.54336	-1.5515	-1.10704	-1.24266	-1.50319	-1.4238	-1.18682	-1.50868	-1.39592	-1.31001	-1.22667	-1.16805
-0.167	8.61		0.157923	-0.0843147	-0.174207	0.153283	0.148906	-0.158164	-0.0434272	-0.0628494	0.0204498	-0.0223286	-0.192704	-0.29883	-0.42425	-0.729366	-0.980114	-1.33284	-1.90474	-1.65317	-1.98704	-2.51574	-2.71856	-2.33421	-2.64205	-2.30575	-2.63428	-2.76667	-2.37623	-2.16944	-2.02675	-2.12469	-1.87203	-1.75259	-1.8323	-2.02115	-1.60661	-1.63876	-1.72338	-1.61921	-1.54628	-1.30645	-1.43326	-1.64999	-1.55644
-0.142	8.56		-0.0233775	-0.204909	-0.097917	0.104322	0.100301	0.0948581	0.0267231	0.130276	0.00941266	0.272887	-0.254738	-0.0322837	-0.544097	-0.659822	-1.12609	-1.34091	-1.97073	-2.24928	-2.66098	-2.86861	-3.11516	-2.9856	-2.72197	-2.99853	-2.7507	-2.72931	-2.85086	-2.79875	-2.65882	-2.677	-2.10432	-2.11243	-2.11405	-2.17678	-1.95476	-1.98151	-1.95506	-1.74739	-1.95247	-1.59331	-1.6811	-1.50188	-1.80653
-0.117	8.51		0.160733	0.0813052	-0.18145	-0.0279091	-0.0254788	0.14177	-0.14897	-0.0636651	0.0184653	-0.180919	-0.0480548	-0.56036	-0.560398	-0.700308	-1.57862	-1.8962	-2.21478	-2.74506	-2.84586	-3.0981	-3.456	-3.84809	-3.53433	-3.74139	-3.1597	-3.3023	-2.95214	-2.94082	-2.79315	-2.75109	-2.57955	-2.43469	-2.4193	-2.13847	-2.33455	-2.27927	-2.19075	-2.23754	-2.10934	-1.95244	-2.10982	-2.07938	-2.37931
-0.092	8.46		-0.189496	-0.152548	0.163979	-0.0272178	0.231884	0.0894325	-0.116033	-0.0381457	0.040746	-0.202055	-0.275564	-0.126242	-0.577778	-1.11443	-1.65941	-2.32152	-2.45256	-3.02119	-3.54222	-3.81058	-4.57335	-4.24829	-4.08784	-3.82397	-3.86118	-3.85617	-3.16511	-3.50646	-3.02306	-2.73612	-2.80384	-2.9667	-2.59352	-2.48701	-2.64347	-2.56495	-2.40089	-2.39428	-2.47382	-2.48618	-2.1499	-2.40821	-2.55654
-0.067	8.41		0.0897419	0.0839322	-0.0948767	-0.199938	6.30782e-05	-0.0316615	0.152739	-0.225268	-0.370341	-0.192868	-0.35273	-0.594932	-0.734786	-1.34636	-1.79018	-2.43183	-2.88557	-3.55792	-3.83016	-4.25138	-4.64506	-4.70134	-4.52212	-4.28835	-3.82279	-3.81521	-3.72405	-3.77955	-3.24922	-3.49096	-2.97457	-2.96154	-2.82262	-3.27297	-2.67556	-2.7334	-2.77083	-2.60292	-2.59096	-2.87412	-2.47407	-2.7288	-2.57589
-0.042	8.36		-0.130158	0.0759515	0.00868392	-0.0625688	0.00265882	-0.0446972	0.15013	0.132294	0.0386291	-0.108356	-0.266434	-0.436729	-0.831121	-1.3528	-1.7416	-2.42474	-3.06053	-3.74421	-4.0169	-4.29267	-4.62974	-4.69365	-4.46321	-4.11611	-4.24723	-3.71279	-3.9055	-3.60659	-3.589	-3.34039	-3.11142	-2.98376	-2.93331	-2.87569	-2.85459	-2.81076	-2.8703	-2.89397	-2.62919	-2.78027	-2.72576	-2.23276	-2.56378
-0.017	8.31		0.0225875	-0.109933	-0.0166382	0.0899206	0.032569	0.00273492	-0.0212408	0.202479	0.300332	-0.0833547	-0.307348	-0.475863	-0.514543	-1.15193	-2.09424	-2.36151	-3.23696	-3.7915	-4.22047	-4.59596	-4.56601	-4.64191	-4.72923	-4.08014	-3.93626	-3.89424	-3.67548	-3.46502	-3.15447	-3.26901	-3.09572	-2.74691	-2.72036	-2.90372	-2.67292	-2.76214	-2.73547	-2.41226	-2.6877	-2.47503	-2.50297	-2.19919	-2.75059
0.008	8.26		0.246611	-0.0405692	-0.0616566	0.0399395	-0.0279343	0.00825218	-0.164643	0.151206	-0.0836926	-0.10086	-0.317765	-0.666583	-0.930473	-1.24294	-2.20472	-2.37528	-3.04621	-3.82899	-3.97866	-4.61508	-4.5713	-4.47406	-4.24321	-4.29649	-3.99007	-3.60023	-3.4372	-3.1934	-3.2681	-2.8841	-2.91643	-2.97201	-2.84999	-2.64102	-2.57424	-2.39843	-2.64273	-2.28109	-2.22735	-2.39646	-2.11474	-2.33352	-2.42748
0.033	8.21		0.0273118	0.0424067	0.0683439	-0.0817835	0.011199	0.0894111	-0.156889	-0.196902	-0.30036	0.00858205	-0.420761	-0.665005	-0.814517	-1.30422	-1.81409	-2.42714	-2.9313	-3.45262	-4.0318	-4.12662	-4.36086	-4.18476	-4.12722	-3.59487	-3.49012	-3.49795	-3.27421	-3.08783	-2.90806	-2.66818	-2.78032	-2.8416	-2.56657	-2.58556	-2.36291	-2.17364	-2.29509	-2.34552	-2.02317	-2.21937	-2.2658	-2.37456	-2.14822
0.058	8.16		0.115447	-0.0949536	0.153446	-0.143667	0.0208471	-0.0242999	-0.0268192	-0.0308949	0.0759479	-0.272361	-0.337167	-0.550777	-0.791413	-1.20851	-1.62908	-1.94375	-2.74236	-3.12631	-3.30432	-3.7001	-3.84872	-3.80437	-3.51308	-3.24993	-3.19623	-3.01612	-2.68773	-2.58031	-2.41216	-2.28303	-2.29835	-2.02533	-2.33965	-2.04005	-2.2028	-2.13614	-1.86934	-1.95347	-1.65693	-1.74072	-1.86254	-1.96303	-1.89595
0.083	8.11		-0.146426	0.112821	0.0637496	0.0670532	0.0161338	-0.0725149	-0.0408164	-0.0147273	0.0201998	-0.161129	-0.329454	-0.354988	-0.671134	-1.02529	-1.26438	-1.64934	-2.39517	-2.70002	-3.06452	-3.18654	-3.06108	-3.17951	-2.85419	-2.65127	-2.5424	-2.51765	-2.08324	-2.08443	-1.96593	-1.96128	-1.64376	-1.84719	-1.6453	-1.63561	-1.64058	-1.56204	-1.46925	-1.30328	-1.38955	-1.45388	-1.56322	-1.22909	-1.5418
0.108	8.06		0.016726	0.0279033	0.0279923	-0.0878184	0.0200784	-0.0457975	0.040916	-0.028999	-0.0668825	-0.0909951	-0.310756	-0.365681	-0.565492	-0.780535	-1.04039	-1.32842	-1.81189	-2.2266	-2.46861	-2.48574	-2.62604	-2.6309	-2.34696	-2.00505	-1.84639	-1.84667	-1.68884	-1.4697	-1.44388	-1.34869	-1.30188	-1.22325	-1.33602	-1.13455	-1.39654	-1.09847	-1.14307	-1.16977	-0.764201	-0.887882	-1.29787	-0.993666	-1.3435
0.133	8.01		-0.043959	0.0615982	0.0775336	-0.0942732	-0.0776568	0.0271201	0.0496371	-0.0232725	-0.0476339	-0.0426155	-0.169908	-0.231378	-0.370225	-0.702028	-0.851161	-1.05239	-1.52695	-1.69112	-1.78131	-1.83079	-2.08672	-1.92185	-1.69921	-1.50309	-1.53654	-1.37527	-1.17204	-1.01753	-0.873713	-0.794646	-0.938398	-0.767766	-0.884743	-0.722978	-0.850838	-0.773287	-0.695835	-0.715601	-0.613685	-0.753157	-0.698898	-0.670452	-0.794525
0.158	7.96		-0.0109099	0.0413107	0.0140272	0.0233989	-0.100727	0.0505686	-0.0176687	0.0836384	-0.0676797	0.135535	0.0181386	-0.212387	-0.232274	-0.474763	-0.603199	-0.794645	-1.05297	-1.26064	-1.39998	-1.29349	-1.33299	-1.24074	-1.11008	-1.12711	-0.92476	-0.85889	-0.543662	-0.369357	-0.557629	-0.586955	-0.296846	-0.312894	-0.551075	-0.32138	-0.372401	-0.346375	-0.15766	-0.184104	-0.266865	-0.227538	-0.297746	-0.239043	-0.462267
0.183	7.91		-0.0633636	-0.0839611	0.0754526	0.140915	-0.0108711	-0.00946129	-0.0487109	-0.0882074	-0.126756	-0.031949	-0.0295941	-0.206343	-0.17389	-0.306993	-0.288212	-0.50629	-0.858361	-0.750452	-0.976814	-0.78533	-0.906584	-0.712299	-0.788101	-0.345525	-0.322328	-0.37177	-0.0559301	-0.119431	-0.0471314	-0.104888	0.0783584	0.00948494	-0.0714144	-0.0935713	0.0265253	0.00301783	0.0040933	-0.105117	0.306738	0.0846648	0.108442	-0.00325965	-0.123203
0.208	7.86		0.0392435	-0.170207	0.0167546	0.0223767	0.0305737	0.021709	0.0395493	0.0561354	0.0961229	-0.0187539	-0.042645	-0.00172292	0.0260519	-0.114417	-0.193984	-0.347874	-0.319471	-0.46056	-0.490173	-0.446869	-0.461499	-0.326382	-0.220198	-0.0280299	-0.139155	-0.0600844	0.184376	0.278052	0.38142	0.25821	0.292545	0.345094	0.180422	0.195622	0.358301	0.337912	0.334992	0.375865	0.601645	0.365505	0.342592	0.341889	0.297064
0.233	7.81		0.0206336	-0.0864088	-0.0621589	0.0617479	-0.00683311	0.0191236	0.0538958	0.0870122	0.0916435	-0.104199	0.0408673	-0.0374256	-0.0203155	-0.00178032	-0.00997222	-0.0760565	-0.0832146	-0.132736	-0.0541813	-0.197136	0.0344542	0.0216891	0.08695	0.21439	0.160593	0.196348	0.473747	0.45857	0.562092	0.491888	0.482657	0.682061	0.575522	0.52677	0.565827	0.525652	0.541272	0.569071	0.652721	0.517951	0.530403	0.453344	0.469116
0.258	7.76		-0.00599297	0.00447996	0.0129851	0.0561367	-0.0390484	-0.00940419	-0.0191562	-0.00276886	-0.0486199	-0.00573171	-0.00176961	0.11894	-0.00220577	0.0487525	0.0580353	0.012752	0.129938	0.0847595	0.17853	0.138787	0.140194	0.306792	0.366513	0.511054	0.428305	0.548007	0.645819	0.630095	0.673226	0.730131	0.685351	0.775501	0.679798	0.687313	0.719697	0.710883	0.704354	0.589944	0.700304	0.632919	0.644857	0.446944	0.534575
0.283	7.71		0.0109555	0.0380057	0.0104725	-0.0676515	0.0560499	-0.00866416	-0.0391679	0.0650318	-0.0157071	-0.0584396	0.0738374	0.0123024	0.0484369	0.0475197	0.139858	0.147398	0.16188	0.177462	0.296915	0.36809	0.431606	0.52593	0.592955	0.598927	0.641962	0.675901	0.803091	0.844443	0.828456	0.860963	0.870518	0.798431	0.846522	0.777741	0.899642	0.792401	0.753199	0.658468	0.760742	0.683241	0.645423	0.678399	0.747303
0.308	7.66		0.00310371	-0.00173948	-0.0443038	0.0366896	-0.00492736	-0.0183333	0.0295107	0.00725955	0.0120748	-0.0271227	0.0490026	0.0423507	0.0899305	0.156264	0.216311	0.291647	0.343984	0.376258	0.396553	0.519976	0.53824	0.660917	0.657718	0.746821	0.849965	0.792335	0.854318	0.953873	0.907626	0.901222	0.913266	0.902432	0.865613	0.755108	0.804826	0.84323	0.841759	0.745665	0.814818	0.739346	0.76028	0.696769	0.644153
0.358	7.61		0.00336818	0.0340869	-0.0104307	-0.0160308	-0.00281234	-0.00216903	-0.00601226	0.068895	0.0266868	1.97025e-05	0.0358708	0.0840818	0.0693966	0.179122	0.202468	0.318428	0.368669	0.455793	0.495382	0.557156	0.598975	0.692604	0.681827	0.766284	0.824673	0.854519	0.894158	0.864868	0.952646	0.974708	0.931953	0.888755	0.899877	0.837267	0.807167	0.842363	0.762449	0.816701	0.718894	0.740986	0.67763	0.659032	0.61364
0.408	7.56		0.0281701	-0.02518	0.00523105	0.00852754	0.0188608	-0.0127459	-0.0228637	-0.00178669	-0.0111045	0.0373255	0.0326464	0.0651744	0.134874	0.180052	0.278139	0.35142	0.394537	0.502129	0.586341	0.641946	0.669155	0.752685	0.767701	0.82619	0.801983	0.934532	1	0.955567	0.957611	0.932415	0.971696	0.936174	0.869238	0.806193	0.800129	0.762081	0.817163	0.766375	0.784402	0.732475	0.716182	0.681821	0.706096
0.458	7.51		-0.00652542	0.00633595	0.00894103	0.0125471	-0.0211099	-0.00144296	0.00125415	-0.00927714	0.0425699	0.0276853	0.0731703	0.0659271	0.160027	0.176342	0.281704	0.374609	0.419723	0.462296	0.54247	0.626709	0.678774	0.788395	0.791229	0.848739	0.847642	0.9202	0.909059	0.961636	0.935455	0.931026	0.86669	0.844269	0.827707	0.752364	0.828946	0.757192	0.762311	0.643514	0.752719	0.664607	0.661253	0.664944	0.614814
0.508	7.46		-0.0221896	0.0382429	-0.0133773	0.00881917	-0.00312202	-0.0126174	0.00424425	-0.00337217	0.0125246	0.0389437	0.0680929	0.0980994	0.141183	0.185512	0.213518	0.317755	0.432354	0.463407	0.542602	0.652363	0.687667	0.774605	0.788312	0.763957	0.829678	0.825252	0.836066	0.869174	0.944684	0.906762	0.858981	0.81328	0.74013	0.696502	0.7086	0.666105	0.693596	0.635271	0.650656	0.605962	0.601043	0.610406	0.573835
0.558	7.41		0.000227426	0.00185792	-0.00670597	0.012357	-0.0108146	-0.00796587	0.0110441	0.00810293	0.0226302	0.0508146	0.051795	0.123567	0.107754	0.163826	0.286148	0.354437	0.429249	0.507432	0.609149	0.634558	0.699643	0.698854	0.789958	0.820147	0.806763	0.831122	0.810251	0.816487	0.873091	0.833101	0.78615	0.784198	0.742304	0.696716	0.651668	0.674175	0.601206	0.619869	0.589638	0.584526	0.574547	0.546542	0.559894
0.608	7.36		0.00999051	-0.0162875	0.00594616	0.00169784	0.00679096	-0.0364898	0.0283518	0.0245265	-0.0177896	0.0367317	0.0665535	0.0942503	0.100503	0.174382	0.255637	0.314335	0.374332	0.514614	0.551642	0.593921	0.634032	0.733463	0.773421	0.721706	0.760279	0.777381	0.785826	0.815362	0.787492	0.791302	0.729193	0.701715	0.682858	0.61928	0.611619	0.609917	0.582516	0.555691	0.55994	0.519041	0.493177	0.494253	0.430225
0.658	7.31		-0.0329383	0.0015588	0.000109796	-0.0173374	0.0250452	-0.00755853	0.0311204	0.0118811	0.00101845	0.0365241	0.0249566	0.0727768	0.10243	0.173401	0.222146	0.308871	0.385796	0.426104	0.538757	0.551431	0.643358	0.695932	0.713194	0.742792	0.76655	0.742711	0.728207	0.735301	0.751041	0.740588	0.696464	0.679553	0.63614	0.559791	0.544943	0.529507	0.511474	0.454195	0.473869	0.460982	0.482827	0.405727	0.421392
0.708	7.26		0.00385242	-0.0329379	-0.00681832	0.00169489	-0.0106811	0.0329616	0.0119284	0.0309821	-0.00508359	0.00543498	0.086489	0.0810613	0.0816012	0.16283	0.221359	0.299673	0.407742	0.453591	0.516803	0.586665	0.62338	0.644442	0.666264	0.681903	0.706538	0.736123	0.69294	0.6938	0.68419	0.681904	0.632219	0.612917	0.555483	0.52336	0.486148	0.434598	0.500256	0.457773	0.416671	0.405317	0.402553	0.419195	0.396057
0.758	7.21		-0.0100709	-0.0181774	-0.0077847	-0.0124259	0.02196	0.00411149	0.0223873	-0.00377395	0.00660803	0.00636402	0.0618614	0.100242	0.120259	0.174594	0.231211	0.331028	0.350731	0.424831	0.47976	0.547166	0.619765	0.629098	0.644346	0.675541	0.673173	0.647643	0.682305	0.671183	0.690018	0.607206	0.566109	0.53028	0.478231	0.444884	0.486649	0.443258	0.411992	0.346863	0.381178	0.357994	0.353553	0.353763	0.341565
0.808	7.16		-0.0225568	-0.00470985	0.0167409	0.00822465	-0.00737651	0.0126856	-0.00300796	0.0130175	0.0305168	0.0083218	0.0474312	0.0673919	0.102112	0.167415	0.213149	0.282569	0.369539	0.436553	0.45685	0.517552	0.577867	0.614424	0.633903	0.642396	0.606947	0.637893	0.637786	0.630153	0.589791	0.571716	0.549255	0.467109	0.46364	0.415967	0.412146	0.393067	0.3797	0.361149	0.337521	0.342064	0.313195	0.307943	0.299357
0.858	7.11		0.00205498	0.00100846	0.00521565	-0.0132685	-0.00431801	-0.00584783	0.0151553	0.0100382	0.0290969	0.0355307	0.0519584	0.0574682	0.0931079	0.160024	0.20201	0.273181	0.356217	0.413212	0.478541	0.47523	0.523293	0.550149	0.592767	0.567429	0.60139	0.609558	0.568293	0.538316	0.532245	0.514785	0.476129	0.446299	0.404719	0.310598	0.337732	0.345106	0.315241	0.284439	0.270204	0.259419	0.27386	0.229414	0.225447
0.908	7.06		0.0076127	0.0235698	-0.00375801	-0.0131141	-0.00229648	0.000749469	-0.0127633	0.0205889	0.0040152	-0.00367271	0.0310246	0.0322444	0.101134	0.132406	0.193342	0.255069	0.300583	0.367705	0.426286	0.456541	0.469476	0.510331	0.529004	0.511043	0.523906	0.545166	0.512755	0.461984	0.478656	0.438737	0.403715	0.366329	0.338682	0.290894	0.290916	0.285596	0.262551	0.247321	0.231235	0.230238	0.227197	0.204891	0.202212
0.958	7.01		-0.0173907	0.00378016	0.00326199	0.000713481	0.014131	-0.0142676	0.00977176	0.00315828	0.00926266	0.0283729	0.0630289	0.0621599	0.123207	0.128087	0.18537	0.239421	0.310704	0.351762	0.393134	0.481849	0.492659	0.537566	0.535043	0.51206	0.528887	0.482632	0.499083	0.474262	0.4559	0.41116	0.381375	0.350476	0.315951	0.252851	0.296107	0.246742	0.225282	0.212881	0.221326	0.230281	0.192874	0.206292	0.183923
1.008	6.96		-0.018286	0.0146506	0.010656	-0.00871021	-0.0087644	0.0146611	-0.0042071	0.0206018	0.026393	0.0263659	0.0305729	0.0839245	0.0870093	0.145486	0.2014	0.24204	0.336293	0.393051	0.43131	0.450023	0.472551	0.489235	0.513694	0.463709	0.517769	0.506795	0.464618	0.463107	0.414572	0.396067	0.327315	0.304141	0.282872	0.258333	0.222167	0.245083	0.230714	0.205505	0.195341	0.166754	0.157721	0.186533	0.194597
	6.91		-0.00975266	0.00595614	0.00490814	0.00177387	0.00508516	0.00103995	-0.00901059	0.0164553	0.0324252	0.0136269	0.0223446	0.0520654	0.0780872	0.105138	0.170482	0.231326	0.28909	0.301598	0.394232	0.432373	0.464583	0.470197	0.485306	0.470218	0.467916	0.446675	0.456492	0.393842	0.374628	0.366234	0.313604	0.25316	0.245285	0.222085	0.180726	0.20008	0.167918	0.152777	0.135224	0.13442	0.131489	0.136832	0.147554
	6.86		0.0121707	0.00083775	0.00633058	-0.0120774	-0.00485827	0.00704824	-0.00945157	0.00830976	0.0188605	0.0353908	0.0392798	0.0407023	0.0935751	0.117711	0.154229	0.207557	0.266809	0.299382	0.369464	0.38087	0.413614	0.420308	0.435616	0.401223	0.409852	0.378689	0.353137	0.335636	0.337473	0.300432	0.276309	0.234147	0.194732	0.172134	0.175	0.16466	0.146155	0.145855	0.12942	0.133352	0.114202	0.104647	0.0878836
	6.81		-0.0103718	0.0152177	0.000194323	-0.0222817	0.0122652	-0.00663134	0.0116076	-0.00513018	0.00833424	0.00496614	0.0340542	0.0350669	0.0811266	0.128977	0.152823	0.208171	0.298121	0.308379	0.391912	0.387664	0.40886	0.453071	0.434295	0.400615	0.408414	0.370257	0.375761	0.33037	0.287165	0.265062	0.252095	0.200369	0.191262	0.146131	0.134856	0.145991	0.137713	0.0831608	0.117491	0.118954	0.0967617	0.128898	0.10143
	6.76		0.0122823	-0.0032108	-0.00343841	-0.00417778	0.00474103	-0.00456705	-0.00162932	0.0107093	0.013406	0.0179503	0.0200611	0.0485756	0.0645732	0.122858	0.158772	0.219479	0.261498	0.300244	0.365433	0.408675	0.405049	0.424051	0.393532	0.384856	0.395015	0.363017	0.314005	0.320898	0.291522	0.251424	0.227644	0.182525	0.166504	0.134934	0.137512	0.136331	0.119334	0.109253	0.0929139	0.125582	0.0934774	0.0769586	0.0513248
	6.71		0.0160799	-0.0272231	0.00559074	-0.000274462	-0.0123915	0.010742	0.00747645	0.027225	0.0115017	0.0253822	0.0377805	0.0514945	0.0782841	0.112123	0.160456	0.241658	0.278086	0.302125	0.342808	0.376337	0.379112	0.396162	0.378859	0.385116	0.366506	0.339559	0.333455	0.313586	0.237117	0.196776	0.193788	0.174016	0.113289	0.11895	0.122302	0.118153	0.0981041	0.10732	0.0808838	0.0977791	0.0479055	0.0938235	0.0452504
	6.66		-0.0181385	0.0009671	0.00892623	0.00815124	0.00427326	-0.00522356	0.00104421	0.012989	-0.00920719	0.0123448	0.052947	0.041164	0.100842	0.116505	0.168967	0.194027	0.255327	0.310989	0.344765	0.395775	0.372792	0.355878	0.367946	0.333643	0.324167	0.316055	0.289832	0.273287	0.265394	0.242695	0.206473	0.15433	0.118426	0.107392	0.095448	0.11608	0.0928979	0.0941425	0.0945743	0.0732227	0.0542796	0.0357798	0.0871624
	6.61		-0.000169181	0.01766	-0.00185676	-0.0101739	-0.00397806	0.00666292	-0.00814499	0.00654882	0.02362	0.0475538	0.0405238	0.0843382	0.0728888	0.108961	0.169212	0.234418	0.230584	0.291902	0.343103	0.350848	0.346375	0.362225	0.364375	0.333869	0.307599	0.299228	0.276717	0.253291	0.215838	0.180655	0.150672	0.131259	0.124782	0.0930704	0.108503	0.0970073	0.0626476	0.0658401	0.0462416	0.0475861	0.0315878	0.0669079	0.0595681
	6.56		-0.024244	0.0134762	-0.00296403	0.00773752	-0.0125948	0.0110005	0.00758853	-0.0001013	0.0174607	0.00819571	0.0245232	0.0661091	0.0814833	0.136549	0.186536	0.219616	0.252343	0.294591	0.345113	0.339232	0.36301	0.363229	0.347547	0.304056	0.291713	0.273911	0.264745	0.234813	0.208476	0.18141	0.149774	0.136974	0.102226	0.0691377	0.0738517	0.0580858	0.0672199	0.0534862	0.0420509	0.0676835	0.0435209	0.0501318	0.0323923
	6.51		0.01463	0.000896694	-0.00424171	-0.0272896	-0.00654748	0.00972417	0.0128279	0.0028939	0.0018223	0.0182053	0.0343296	0.0781047	0.122524	0.138951	0.160255	0.242186	0.269582	0.325166	0.34953	0.341976	0.36875	0.358852	0.348171	0.322463	0.290744	0.268756	0.247955	0.212426	0.201523	0.188569	0.128495	0.112851	0.0707142	0.0870581	0.0721025	0.0633211	0.0541052	0.0611354	0.0567002	0.0434645	0.0328541	0.0575505	0.0342275
	6.46		0.00671174	-0.00722534	0.00240509	-0.0132838	0.00664154	-0.00998894	0.0147397	-0.00114996	0.0104244	0.0128813	0.0545118	0.0675275	0.0782154	0.160734	0.152744	0.243961	0.259538	0.302379	0.316478	0.347377	0.375236	0.33775	0.341872	0.313581	0.29207	0.247098	0.232496	0.18011	0.214369	0.156138	0.126153	0.10969	0.0982473	0.059706	0.054227	0.046216	0.0793888	0.0227112	0.0377046	0.0390953	0.0422841	0.0300633	0.0564326
	6.41		0.0125618	-0.00113438	-0.0176352	0.00520048	-0.00499214	-0.000107204	0.00610664	0.00170904	0.0125324	0.0319447	0.0316579	0.0439333	0.0792226	0.154808	0.176984	0.199172	0.257128	0.330529	0.288742	0.355649	0.329902	0.325368	0.342939	0.289484	0.2834	0.225399	0.210902	0.226689	0.189651	0.150678	0.127265	0.0877633	0.0858593	0.0346891	0.0470091	0.0534127	0.0756276	0.0469174	0.0240667	0.0332851	0.0453013	0.0609638	0.0576948
	6.36		-0.0132281	-0.0202617	0.0142	0.00873241	0.0155586	-0.0114556	0.00645443	0.00011687	0.00925909	0.0209535	0.0679581	0.0725603	0.0932702	0.14114	0.174526	0.212484	0.256349	0.295764	0.321442	0.337546	0.350644	0.338034	0.319244	0.288587	0.243152	0.225063	0.202454	0.196563	0.170482	0.14492	0.120361	0.0920966	0.0799481	0.0369841	0.0858486	0.0467187	0.0574139	0.0509418	0.0473414	0.030349	0.0212521	0.0296523	0.0147289
	6.31		0.0132774	0.00774467	0.00451768	0.000829525	-0.00849429	-0.0109958	-0.00687917	0.00938221	-0.00673327	0.010202	0.0181258	0.0210597	0.0718262	0.120829	0.16594	0.195371	0.250557	0.260075	0.280783	0.304968	0.297696	0.290486	0.271984	0.27518	0.228982	0.199808	0.18633	0.172631	0.149276	0.141954	0.0814318	0.077158	0.0705877	0.0183447	0.0363555	0.0348625	0.0307781	0.0164767	0.0230231	0.00160839	0.0338683	0.0205414	0.0136719
	6.26		-0.0102071	0.00165195	0.00645774	-0.00421841	-0.00578797	-0.000968088	0.0130719	-0.0042161	0.0187989	0.0206043	0.0466512	0.0685512	0.093152	0.131797	0.173482	0.210293	0.234554	0.301741	0.292388	0.315684	0.343495	0.302654	0.29372	0.247304	0.234565	0.218773	0.1803	0.1732	0.148745	0.111805	0.110548	0.0793674	0.0634694	0.0495978	0.0380363	0.0688245	0.0323023	0.0320087	0.0227374	0.0205782	-0.00284783	0.0206058	0.0344181
	6.21		0.00730707	0.000957442	0.0152932	-0.00666683	-0.000765474	0.00314586	-0.0192713	0.0104326	0.021602	0.0208823	0.0239574	0.0599018	0.084886	0.152845	0.200223	0.242817	0.279771	0.300586	0.316177	0.336946	0.342504	0.313238	0.3079	0.284176	0.252545	0.211426	0.202492	0.182805	0.152022	0.128563	0.115588	0.0888927	0.051405	0.0639776	0.0464696	0.0447681	0.057231	0.0268147	0.0337754	0.0282486	0.0450226	0.0310862	0.0460932
	6.16		-0.00857802	0.0122617	0.00911416	-0.00579667	-0.00464071	0.00118784	-0.0035483	-0.00793091	0.0215509	0.0300771	0.0368819	0.0630237	0.0827329	0.144957	0.185087	0.220447	0.244249	0.285535	0.334769	0.294382	0.303422	0.2885	0.294249	0.287988	0.236279	0.208223	0.165657	0.17016	0.127423	0.108897	0.0809533	0.0575229	0.0550156	0.0549149	0.0431892	0.0417509	0.00763001	0.0435012	0.0134921	0.0138917	0.0530558	0.0300246	0.0344298
	6.11		0.0123914	0.00119354	-0.0123224	-0.00508269	0.00252285	-0.00574454	0.00704178	-0.00549717	0.0369222	0.0406127	0.0512068	0.0545763	0.113719	0.135763	0.185739	0.227844	0.274728	0.286186	0.341498	0.324916	0.314143	0.322398	0.270289	0.269066	0.231265	0.224846	0.185193	0.177763	0.156707	0.116798	0.0868471	0.0666067	0.041949	0.0608384	0.0638541	0.0542469	0.0417534	0.0263773	0.0133384	0.0193058	0.014075	0.0479348	0.0438917
	6.06		0.0108938	-0.000785916	-0.0108764	-0.00177689	-0.00236043	0.0196018	-0.0146959	0.00011824	-0.0157117	-0.00898399	0.0498813	0.0397126	0.100311	0.116851	0.169348	0.217565	0.249444	0.28762	0.315299	0.327682	0.312971	0.296647	0.266424	0.261192	0.236842	0.197868	0.153192	0.168437	0.141613	0.10055	0.0665579	0.0628908	0.0366965	0.0216985	0.0441967	0.048689	0.0302424	0.0225975	0.00652215	-0.00820926	0.0100141	0.00233843	0.0227028
	6.01		0.0170161	-0.00894644	-0.0126332	0.0119925	-0.0109088	-0.016346	0.0198258	-0.0138284	-5.21012e-06	0.0388975	0.0512014	0.0612013	0.115928	0.121965	0.154086	0.244292	0.247553	0.269123	0.296947	0.306956	0.305356	0.305458	0.28771	0.246355	0.233438	0.21963	0.180194	0.169895	0.128666	0.0983983	0.062902	0.0492609	0.0348097	0.0505029	0.0394143	0.0566416	0.0427635	-0.0076703	0.0366493	0.0178733	0.00767161	0.0192924	0.0292476
	5.96		-0.00670901	0.000691785	0.00453283	0.000482464	-0.00367661	-0.0022802	0.00695875	-0.024275	0.0211213	0.00904899	0.0579189	0.0427909	0.0770665	0.125538	0.171703	0.213223	0.246534	0.291717	0.276026	0.318589	0.296404	0.2715	0.291584	0.230499	0.225876	0.198473	0.166584	0.174648	0.141152	0.108489	0.0837974	0.0565873	0.0475072	0.0451407	0.0244641	0.0238028	0.00871506	0.0212148	0.0451665	0.0134183	0.0139438	0.0333342	0.0129339
	5.91		-0.00240326	0.00404011	-0.0106114	-0.00992526	0.00147436	-0.00189406	0.0193195	-0.00274888	0.0129572	0.0199865	0.0408352	0.0724909	0.107974	0.154714	0.181274	0.205781	0.230839	0.281993	0.287063	0.301633	0.282844	0.262789	0.265043	0.252323	0.211291	0.160179	0.158811	0.156138	0.126538	0.0798711	0.090929	0.0644234	0.0468378	0.0291133	0.0325147	0.0301394	0.0232327	-0.00223046	-0.00466978	0.0106079	0.00800307	-0.0177993	0.028847
	5.86		-0.00570032	-0.0277409	0.00209359	-0.000384073	0.0133289	0.0155441	0.00285877	0.0170209	0.00300998	0.0242796	0.0377963	0.0681845	0.0921905	0.124749	0.181852	0.224619	0.263046	0.272937	0.307361	0.328957	0.292557	0.295293	0.262633	0.272181	0.24446	0.196079	0.177899	0.154733	0.144943	0.118912	0.0971988	0.0674317	0.0468182	0.0294038	0.0508019	0.0438265	0.0210879	0.0253614	0.0307801	0.00737709	0.0105679	0.0090291	0.0289466
	5.81		-0.00247805	-0.0106981	0.00747946	0.00903674	-0.0100011	0.00723048	-0.000569479	-0.00311681	-0.0117551	0.029149	0.0336047	0.0669902	0.0803931	0.136325	0.172529	0.175168	0.246342	0.275618	0.305054	0.319033	0.289865	0.271725	0.256376	0.238585	0.211713	0.211806	0.160192	0.132028	0.138377	0.11653	0.0661391	0.043375	0.0643739	0.0271134	0.031726	0.0385043	0.00632335	0.0210047	0.0247705	0.00635865	-0.00283274	0.016952	0.00932869
	5.76		0.00222506	-0.0222803	-0.00045899	-0.000205801	0.00100754	0.0151377	0.00457487	0.026849	0.00499994	0.0205621	0.0281435	0.0454565	0.0898489	0.120582	0.154563	0.205727	0.261737	0.237911	0.281979	0.277294	0.27802	0.259265	0.248513	0.226163	0.183647	0.194064	0.139615	0.134224	0.144469	0.100018	0.0457168	0.0444934	0.0307437	0.0322358	0.0240936	0.0225754	-0.00140105	0.0157604	0.00945511	0.0164072	-0.0115132	0.0016312	0.0348147
	5.71		0.00640598	-0.00927838	0.0120021	-0.0043355	0.000985963	-0.0154593	0.00967918	0.0140026	-0.00157299	0.0411325	0.0264007	0.0486221	0.0718038	0.111712	0.139572	0.200106	0.220525	0.257787	0.280801	0.272867	0.291754	0.232955	0.239302	0.229618	0.186958	0.181822	0.151385	0.142346	0.100153	0.0911467	0.0730108	0.0534684	0.0472685	0.0260221	0.0520783	0.0270085	0.00294718	-0.0104464	0.00818444	0.010929	8.16142e-05	0.0147783	0.0168244
	5.66		-0.00615265	0.00811028	0.0153004	0.00792909	0.00778103	-0.0176495	-0.0153186	0.00270241	0.0133431	0.00398742	0.0409164	0.0678033	0.0816986	0.107957	0.146667	0.181413	0.197893	0.242387	0.226084	0.262354	0.256033	0.259482	0.231937	0.207582	0.191096	0.142298	0.142806	0.134368	0.107796	0.0503803	0.0650849	0.0514701	0.041381	0.0242593	0.0171668	0.0163082	0.0198693	-0.00222699	-0.00134942	0.0162862	-0.000200733	0.00684731	0.0146776
	5.61		-0.017721	0.0106198	-0.0112623	-0.0100722	0.000711472	0.00556489	0.0221593	0.00294531	0.0155872	0.0198359	0.00910352	0.0732877	0.0610038	0.11525	0.149888	0.194554	0.201717	0.248674	0.258477	0.252048	0.244113	0.255984	0.206746	0.216962	0.208131	0.14883	0.148865	0.113523	0.100689	0.106053	0.0728203	0.0475495	0.028351	0.0345671	0.000265405	0.00540389	0.0241148	0.0205457	-0.0029758	0.0208838	0.0306393	0.0091064	0.0149447
	5.56		-0.0176583	-0.00547434	0.00291149	0.00140969	0.0144284	0.0107004	-0.0063174	-0.00965955	0.0016225	-0.0117296	0.0247807	0.0286026	0.0585564	0.0678194	0.144128	0.156018	0.195665	0.232499	0.240075	0.237741	0.256191	0.233547	0.202054	0.217153	0.15348	0.133985	0.151388	0.10332	0.111149	0.079938	0.0587166	0.0493717	0.0163579	0.0261113	0.0420315	0.028257	0.00942303	-0.00945539	0.00778257	-0.0188038	0.0266107	-0.00112622	-0.00918825
	5.51		-0.0181184	-0.00794965	0.00725623	-0.0127009	0.00338913	0.00957843	0.0185452	-0.00896737	0.0101798	-0.00134209	0.030624	0.0370778	0.0754955	0.0943064	0.115956	0.164652	0.195156	0.209666	0.253307	0.249416	0.249477	0.191443	0.198851	0.200047	0.17075	0.146745	0.140901	0.114471	0.108606	0.082363	0.0442305	0.0526274	0.00860229	0.0367316	0.0147347	0.0264696	-0.00369366	0.0225001	0.0162712	-0.00108187	0.00390176	0.00564684	-0.0156202
	5.46		-0.00485837	0.0179877	-0.00646997	0.00410371	-0.00734574	-0.00434998	0.000932636	-0.00162718	-0.00723383	0.0164085	0.0105138	0.0409581	0.0682951	0.105194	0.128179	0.139084	0.195644	0.208828	0.226971	0.249547	0.248091	0.205294	0.22859	0.198441	0.175602	0.153807	0.150691	0.116968	0.105754	0.0719448	0.0668142	0.00768126	0.0378056	0.0013972	0.00983214	0.0109123	-0.00228183	-0.0057529	0.00850202	-0.0113001	-0.0158762	0.00257674	0.00203583
	5.41		-0.00835836	-8.37756e-05	-0.0139486	0.015151	-0.00519527	-0.00366737	0.0161024	0.0221952	0.00733075	0.00909627	0.0323052	0.0539391	0.0862057	0.0946253	0.124552	0.134257	0.209361	0.204238	0.262477	0.245116	0.247569	0.231292	0.219824	0.187045	0.200113	0.147252	0.120305	0.128148	0.116207	0.0701833	0.063605	0.0426431	0.0431358	0.027673	0.00748923	0.0176332	0.0315024	0.00652746	0.0120747	0.0133057	0.0141263	0.0131262	0.0204768
	5.36		0.0115618	-0.0115912	-0.00562638	0.0080397	0.00672515	-0.0064439	-0.0026651	-0.0135687	0.0257813	0.0170096	0.0295246	0.0267461	0.0540765	0.100789	0.14994	0.186358	0.199292	0.251001	0.242527	0.263082	0.246388	0.250298	0.229351	0.210437	0.17918	0.125928	0.12721	0.113801	0.0839709	0.0781353	0.0489888	0.0171171	0.0340758	0.0262917	0.0259052	0.0333356	-0.00309936	0.00668089	0.00316574	0.0145736	0.0234853	0.0312047	0.0223045
	5.31		0.00465726	-0.00170558	-0.0109774	0.00154554	-0.0127729	0.00608364	0.0131695	0.000852164	-0.00281721	0.0122235	0.0210495	0.0491109	0.0664698	0.0944305	0.14963	0.163601	0.200711	0.222653	0.24527	0.254509	0.236732	0.235562	0.192538	0.186876	0.171162	0.156415	0.125996	0.0983084	0.0841377	0.0708767	0.0604732	0.0218348	0.0302419	0.0211301	0.0322635	0.0197168	0.0256055	0.00764653	0.0295257	0.0234042	0.0205268	0.00669527	0.0108959
	5.26		-0.00828053	0.00180245	-0.00926248	0.00118201	0.00964899	0.00803075	-0.00312118	0.014303	0.0205958	0.0394172	0.0314188	0.0271004	0.0599108	0.0939039	0.137916	0.151409	0.180498	0.178998	0.230997	0.210151	0.2188	0.212416	0.20075	0.182219	0.148147	0.13827	0.116458	0.105405	0.108471	0.0663059	0.0512666	0.0328616	0.0110004	0.017315	0.0216946	0.00781875	-0.00386858	-0.00212059	0.017052	-0.01179	-0.00898058	0.0124632	0.0154166
	5.21		-0.00140895	0.00111582	0.014738	-0.00721129	0.00351044	-0.0102699	-0.000474119	0.0198999	0.0112039	0.0298006	0.0421046	0.0571046	0.0693235	0.083177	0.1196	0.15939	0.173221	0.200103	0.225153	0.238482	0.215696	0.209877	0.187398	0.168006	0.141406	0.123413	0.127464	0.0922412	0.0619924	0.0681103	0.0460847	0.0236796	0.0173348	0.00445584	0.0135152	0.0235541	0.0325704	-0.00862377	-0.0168877	0.0162448	0.0132054	0.0111773	0.00530488
	5.16		-0.00309017	0.00221794	-0.00496896	-0.00288827	-0.00449857	-0.00416595	0.017394	0.0028651	0.00113954	0.00989977	0.0212739	0.0381248	0.0762639	0.101642	0.130224	0.150694	0.162166	0.192591	0.212014	0.20065	0.213613	0.20492	0.164065	0.16305	0.137613	0.134155	0.112006	0.0795229	0.0815995	0.0669345	0.0416447	0.0211049	0.0196053	0.0186954	0.0134576	0.00770082	-0.000158199	0.0358937	-0.000587853	0.024945	-0.00579281	0.00370957	0.00643815
	5.11		0.00444229	0.00179963	-0.000978882	-0.00687829	-0.00486342	0.00478221	0.00169646	0.00485212	0.00701996	0.0106424	0.0245266	0.0477289	0.0424969	0.0953748	0.136805	0.165562	0.188622	0.183006	0.208566	0.235469	0.220059	0.195867	0.201222	0.165718	0.134889	0.107815	0.11806	0.0929758	0.0929086	0.0515975	0.0495008	0.057066	0.0188183	0.0401722	0.0230973	4.98198e-05	0.0178944	0.00886164	-0.00206963	-0.00536232	0.00174544	0.0133311	0.00424835
	5.06		0.0207036	-0.0178817	0.00275588	0.0179572	-0.0144095	-0.0039663	-0.00515923	-0.0073039	0.0101572	0.0128867	0.0326718	0.0354344	0.0710931	0.0862685	0.11948	0.162034	0.179629	0.207762	0.211533	0.185403	0.189568	0.196029	0.174723	0.151916	0.138448	0.110719	0.116106	0.0825191	0.0785088	0.049582	0.034267	0.0113175	0.0308631	0.0135427	0.0072757	-0.0203808	0.0106578	0.00322085	0.00351334	0.00561784	-0.0149157	0.00984035	0.0235002
	5.01		0.00180815	-0.000371368	0.00877677	0.00806478	0.00463358	-0.00793753	-0.0149744	0.0189463	0.0113932	0.0168891	0.0147127	0.029635	0.074242	0.108803	0.120156	0.15738	0.187715	0.198371	0.211127	0.194331	0.211939	0.197799	0.193368	0.158962	0.15179	0.119804	0.110986	0.0881118	0.0981893	0.0561002	0.0458294	0.0255839	0.0361722	0.032343	0.00444378	0.00841135	0.00816632	0.0143307	0.00971003	0.0197274	-0.00384952	0.00445963	0.0119343
	4.96		0.00997082	-0.00408538	0.00838536	-0.000506021	-0.0165078	0.000205599	0.00253743	0.0138414	0.00992547	-0.00605896	0.0232415	0.0531054	0.0697886	0.10218	0.118256	0.158599	0.163836	0.184331	0.216249	0.203856	0.202009	0.180185	0.136265	0.151502	0.156042	0.0991253	0.107001	0.104466	0.0779524	0.0497959	0.0352086	0.018189	0.0250965	0.00792942	0.0167585	0.0154845	0.0146968	0.0063514	0.0274042	0.0214223	0.0196642	0.0038617	0.00840958
	4.91		-0.00182149	-0.0144576	-0.00379332	0.00744815	0.00457976	-0.00349364	0.0115381	0.00821226	0.00869232	0.000967126	0.0100626	0.0233946	0.0353823	0.0664622	0.11362	0.139107	0.152338	0.181076	0.188107	0.195646	0.195396	0.167187	0.144567	0.14752	0.140672	0.0977732	0.084065	0.0755246	0.0690832	0.0453414	0.0218471	0.022537	-7.29203e-05	-0.00113163	0.027938	0.0200389	-0.00634514	0.0134862	-0.00689171	0.0114726	-0.00547159	0.00900713	0.0196823
	4.86		-0.00335102	-0.00586347	-0.00382923	0.00267184	-0.00311492	0.00878293	0.00470386	0.00817971	0.0132864	0.0130672	0.0153613	0.0212147	0.0559691	0.077097	0.10731	0.140446	0.158262	0.188377	0.194298	0.180259	0.179985	0.171776	0.137864	0.142057	0.118643	0.0895642	0.0887772	0.0797173	0.0726699	0.0675013	0.0449307	0.0490231	0.0196049	0.00481872	0.0288583	0.0305141	0.0168186	0.0105356	-0.0154471	0.0213532	-0.000129045	0.00907192	-0.0029994
	4.81		0.000374129	0.00327679	-0.00358367	-0.0100287	-0.0051103	0.0147882	0.000283476	0.0066532	-0.00155887	0.0178827	0.0215132	0.0402996	0.0694794	0.0858614	0.0993851	0.141491	0.136774	0.172057	0.170538	0.196916	0.163849	0.168025	0.129389	0.108001	0.0980019	0.0861574	0.074678	0.0703052	0.0402512	0.0354576	0.0387447	0.0333693	0.0305423	0.0089832	0.00342539	0.0167295	0.0232632	0.00574866	0.015342	0.000963466	0.00322517	1.26974e-05	-0.00534111
	4.76		-0.00586569	-0.00606549	-0.0152967	0.00651218	-0.00116846	0.00141548	0.0204687	0.00617621	0.0125322	0.0110468	0.0168246	0.013148	0.0666091	0.0720559	0.091249	0.125482	0.156949	0.186433	0.180788	0.177907	0.169475	0.144655	0.123103	0.122251	0.106001	0.109363	0.0980276	0.060018	0.0718831	0.0486181	0.0337347	0.0171803	0.025104	0.0155112	0.00715137	-0.022077	0.0152745	0.01052	0.011787	-0.0121765	-0.00942133	0.0045839	0.000164411
	4.71		-0.00158867	0.00463021	0.00348033	0.016741	-0.0095477	0.000257002	-0.0139722	0.00800003	0.0406949	0.0256125	0.0137382	0.0409202	0.0448266	0.0698618	0.0940131	0.13729	0.148936	0.155394	0.16482	0.188794	0.150175	0.146878	0.161301	0.118713	0.0899875	0.0956249	0.0754237	0.0889986	0.0822851	0.0423898	0.0289807	0.0364001	0.0407827	0.02325	0.0128844	0.0107394	0.0107117	0.0173191	0.00801527	0.0161792	0.0128095	0.0108252	0.00187405
	4.66		-0.0030559	-0.0107786	0.00639057	-0.00485665	-0.000558911	0.00252758	0.0103319	0.00706081	0.00158498	-0.000925389	0.0101859	0.0507386	0.0443095	0.0818756	0.0969084	0.106664	0.129706	0.166735	0.169565	0.172626	0.149696	0.146335	0.120674	0.101089	0.111836	0.0899348	0.0766248	0.0603708	0.0661461	0.0346194	0.0311149	0.0226233	0.0179215	0.0044412	0.0194928	0.0120955	0.00864313	0.000814994	0.0161261	0.00694702	0.000184829	-0.0128434	-0.0118388
	4.61		0.0136692	-0.0134334	0.0138607	0.00563648	-0.0087077	0.000958614	-0.0119839	-0.00390074	0.00226415	-0.00793954	0.0239681	0.0436587	0.0343192	0.074211	0.10369	0.091707	0.104124	0.112065	0.135738	0.15955	0.135769	0.157236	0.122409	0.102299	0.115134	0.10851	0.0731341	0.0645637	0.0387471	0.0366172	0.0084764	0.0308036	0.00041448	0.00529732	-0.00347639	-0.000213126	0.0136936	-0.00784331	-0.0163652	0.00562187	-0.00580691	-0.0196591	0.0163274
	4.56		-0.00265417	-0.00413415	0.011266	0.00265282	0.0110496	-0.0105157	-0.00766434	0.00875975	0.00303666	0.00756825	0.00498838	0.0317205	0.031882	0.0447068	0.0905736	0.108623	0.133222	0.130931	0.154374	0.155608	0.144455	0.128674	0.136288	0.103297	0.111084	0.0684181	0.0749235	0.0645106	0.060955	0.0336169	0.00670175	0.0344566	0.000967893	0.00186996	-0.00658888	0.00878043	0.0111462	0.00087257	0.0153517	0.00112336	0.000609906	-0.000715848	-0.00384086
	4.51		0.00687557	-0.00315293	-0.0126924	0.0133235	0.00285388	0.00924136	-0.0164489	0.00914206	0.0133797	0.0123505	0.00636174	0.0450711	0.043836	0.0750591	0.090656	0.100317	0.156506	0.143872	0.15281	0.162088	0.158074	0.143125	0.123804	0.116744	0.11586	0.0704862	0.0412728	0.0649331	0.0480762	0.0456996	0.0237034	0.0213391	0.031637	0.0178484	0.0264932	0.00474088	0.00935515	-0.00960194	0.0120224	0.0240889	0.0191916	0.00222726	0.0154207
	4.46		-0.00272101	-0.00418544	-0.00130049	0.0172976	-0.0136619	0.0120836	-0.00751228	0.00558979	0.0142836	0.0157122	0.0200108	0.0499566	0.0443686	0.0577023	0.0867334	0.121893	0.143781	0.156016	0.18139	0.14034	0.128179	0.133094	0.134392	0.12435	0.102482	0.0824509	0.0669458	0.0396054	0.0717519	0.0408774	0.0515752	0.0205723	0.0151353	0.0212638	0.0109528	-0.00129172	0.01459	0.00515226	-0.0115962	0.0228393	0.0138221	0.0242943	-0.0135155
	4.41		0.0167602	0.00609527	0.0156718	-0.0033185	-0.0203482	-0.010874	-0.00398663	0.0111802	0.0267412	0.0251532	0.0181112	0.0427625	0.0551272	0.0774684	0.100876	0.111452	0.144169	0.142742	0.175695	0.134791	0.157982	0.142292	0.131445	0.0909255	0.0967393	0.0769151	0.0794081	0.0613652	0.0594164	0.0355113	0.0267817	0.0287776	0.00859435	0.00931857	0.0325453	0.00933325	0.00821591	0.0070223	-0.00595198	0.0117566	-0.00279147	0.00850842	-0.00667009
	4.36		0.00305496	-0.00986538	0.00155299	0.0140676	-0.00106163	-0.0070731	-0.000675438	0.00615071	0.00864527	0.00811483	0.0316399	0.037138	0.0655927	0.0955357	0.10347	0.13741	0.155167	0.160941	0.18303	0.153101	0.141092	0.121699	0.107512	0.101261	0.0947328	0.0764225	0.0595256	0.0648002	0.0637161	0.0490218	0.0431681	0.0268823	0.0159368	0.006672	0.0122133	0.0160702	0.032308	-0.0137243	0.00758821	0.00234398	0.0119759	0.00762785	0.00216489
	4.31		0.00758231	-0.00893628	-0.00621587	0.0128312	-0.00391204	-0.000315589	-0.00103378	0.00525156	0.0156577	0.0238453	0.054468	0.0446104	0.0607618	0.0927625	0.0872638	0.125579	0.136308	0.124117	0.176271	0.150643	0.136042	0.124475	0.104749	0.0834099	0.0910087	0.0759558	0.0348313	0.0436018	0.0361714	0.0250194	0.0409357	0.0127961	-0.0105527	0.023468	0.00586664	0.0098915	-0.0220122	-0.00372368	-0.00358172	0.0047949	0.0136748	-0.00317089	0.00127605
	4.26		0.00428845	-0.00272381	-0.00199747	-0.0115495	0.00246677	0.00428107	0.00523451	0.0131199	0.00100094	0.0075851	0.0430059	0.0434047	0.0504244	0.0513263	0.106768	0.106894	0.158054	0.139046	0.175807	0.134839	0.133253	0.115177	0.111449	0.116683	0.0902586	0.072529	0.0560665	0.0487754	0.0330223	0.026964	0.0122541	0.0173827	0.0148622	0.009111	0.0272541	0.00975191	0.0172601	0.0147213	0.0201231	0.0104208	0.0107499	0.0157864	0.00243925
	4.21		-0.00341477	0.000483353	0.0042549	-0.00969509	0.00103224	0.0104584	-0.003119	0.00242684	0.00882787	0.022931	0.0303482	0.0312318	0.0374231	0.0901692	0.109839	0.121784	0.151095	0.138141	0.159962	0.15645	0.133493	0.0861829	0.10326	0.0936025	0.0888754	0.0784117	0.0435305	0.0438734	0.0405127	0.024155	0.017497	0.0335994	0.0189493	0.00354114	0.0168919	0.0146388	0.00293927	0.0058739	0.000286747	0.0021605	0.0382747	0.00334517	-0.00280229
	4.16		0.00225225	0.00480939	0.0171949	-0.0100754	-0.00764895	-0.0130749	0.00654265	-0.00898709	0.0120282	0.00180085	0.0271757	0.0352872	0.0605845	0.0734662	0.0827975	0.112483	0.116937	0.127705	0.177441	0.134709	0.128232	0.120087	0.0952432	0.0979016	0.0639372	0.0537612	0.0561991	0.0423854	0.0417049	0.0189672	0.0213645	0.0276114	0.0200833	0.01681	0.0067665	0.0171142	-0.0151174	0.0193889	0.0238664	0.00266743	-0.00542223	-0.00449359	-0.00594079
	4.11		-0.000811155	-0.00513537	0.0130267	-0.00120771	-0.00806276	0.00321089	-0.00102059	0.0130509	0.001938	0.0310994	0.0186784	0.0317674	0.0626379	0.0631275	0.117831	0.122576	0.12543	0.136257	0.127199	0.124254	0.126793	0.118175	0.0888325	0.08044	0.100298	0.0548523	0.0484926	0.0400919	0.0460206	0.0263357	0.015445	0.0152077	0.0145126	0.00455356	0.0108371	-0.00439285	-0.00644118	0.000482605	0.0134177	0.00801898	-0.022219	0.00877073	-0.0046096
	4.06		-0.00120057	0.00257519	-0.0113567	0.00760031	-0.0145708	0.00486452	0.0120881	0.00384507	0.00924403	0.0193741	0.0323439	0.0445532	0.0569779	0.0732173	0.107384	0.113341	0.118238	0.148075	0.125208	0.0977843	0.107831	0.0932977	0.0790477	0.0628949	0.0710778	0.039859	0.0370299	0.0422684	0.0137863	0.00894037	0.0172222	0.0115219	0.0191117	-0.000516488	0.0103953	-0.00208355	0.00212443	-0.0226733	0.0016957	0.000603672	-0.00383222	-0.0170543	-0.010402
	4.01		-0.00460018	-0.00419107	0.0159684	0.00753597	-0.00781246	-0.00346935	-0.00343134	0.00884284	0.0207021	0.0131754	0.0225478	0.0390912	0.0515462	0.0766437	0.0877337	0.111963	0.102068	0.108629	0.118283	0.0838631	0.100241	0.10881	0.0897389	0.076632	0.0742227	0.0660741	0.0463597	0.0299627	0.0353563	0.0208812	0.00742504	0.00333281	0.011017	0.0122196	0.0105261	0.00589008	0.0242145	0.0114935	0.0246419	-0.0188047	0.0125741	-0.010004	-0.00788015
	3.96		-0.0070115	-0.00672666	0.0135577	-0.0162678	-0.00765786	0.00195882	0.0221473	0.00360989	0.00751869	0.00463872	0.00769788	0.0358073	0.041417	0.0713142	0.0805382	0.0917231	0.10884	0.102914	0.107468	0.115377	0.12353	0.099915	0.0852468	0.0842067	0.0485971	0.0543349	0.03303	0.00340894	0.0331831	0.0156786	-0.0118602	0.0103369	0.00150261	-0.00132888	-0.00282773	0.00670584	-0.0139041	0.000360487	0.00350693	0.0151025	0.00376471	-0.00136509	-0.00812449
	3.91		-0.00206755	0.0137178	-0.0127175	-0.00518033	-0.0105311	0.00659783	0.0101809	-0.00375331	0.00715791	0.00570886	0.0129049	0.0440165	0.0407839	0.0728256	0.0960452	0.104868	0.114149	0.0899892	0.130257	0.111254	0.0998571	0.089617	0.0647114	0.0797413	0.0408866	0.038575	0.0439528	0.0169994	0.0123379	0.00644	0.0106983	0.000350322	0.00236435	-0.0131412	-0.00503084	-0.000689968	-0.0122956	-0.0117117	0.00616434	-0.0113346	0.00376809	-0.000566266	-0.00773596
	3.86		0.00201553	0.00636169	-0.00824695	-0.0096371	0.000121588	0.00346621	0.00591903	0.00868851	0.00326412	0.025809	0.0214168	0.0443248	0.0537729	0.0609486	0.0909507	0.112146	0.108004	0.115477	0.104154	0.114237	0.0855987	0.0792922	0.0867052	0.0493384	0.0510765	0.0232379	0.0369531	0.0249003	0.0214135	0.0444928	0.023052	-0.00509329	0.00356674	-0.0139139	0.00361698	-0.00691617	0.00779371	0.0122472	-0.0136459	-0.00227375	0.0113215	0.0103651	0.010875
	3.81		0.0128632	-0.0122471	-0.00213325	0.00793848	0.00465615	-0.00574043	-0.00533707	0.00768671	0.0043092	0.00592711	0.0258168	0.0281609	0.0537198	0.0634032	0.102846	0.109568	0.114188	0.109848	0.109011	0.117394	0.0747769	0.0590913	0.0729713	0.0436084	0.0470992	0.02314	0.04646	0.00346288	0.0205166	0.0217983	0.00826127	0.0120479	-0.0109199	0.0174103	-0.000490791	-0.0144412	0.00823056	-0.000998493	0.00324827	0.0138275	0.00611305	-0.00220926	-0.0125686
	3.76		-0.0131155	0.00285262	0.00289976	0.0126524	-0.00197029	-0.0036766	0.000357572	0.00710115	0.0161081	0.00603407	0.0260695	0.0323724	0.057333	0.0926999	0.0658437	0.0934197	0.121168	0.0977376	0.100656	0.119885	0.0985403	0.0725821	0.0576908	0.0245393	0.0514832	0.0490921	0.0279103	0.00744678	0.0220397	0.0335561	0.0232664	0.00927546	0.0208301	-0.0153279	0.0056544	0.00114038	-0.010612	0.00607537	-0.0243586	-0.00185644	-0.000794524	-0.0236884	-0.0188094
	3.71		-0.00788683	0.0120529	0.0173126	-0.0207062	0.000732438	0.00104081	-0.00254579	-0.00894514	0.0117894	0.00503737	0.0299969	0.0292293	0.0487419	0.0646387	0.0977207	0.0960149	0.115278	0.114293	0.111098	0.11107	0.102352	0.0820281	0.0616881	0.0375713	0.0334976	0.0366167	0.0223786	0.0237608	-0.00125512	0.0155703	-0.0143946	0.00226802	0.00609592	-0.00548135	0.00299359	0.00829328	-0.0179021	0.00335074	-0.0144576	0.00396036	0.00345637	-0.0142234	-0.0113377
	3.66		0.00822014	0.0128826	-0.0104325	0.0128787	-0.0144044	-0.00164692	-0.00749773	0.00345614	0.0113997	0.00468316	0.0200859	0.0271507	0.0306011	0.0612938	0.0934909	0.0984437	0.113098	0.0992547	0.10625	0.105855	0.0882025	0.0653304	0.0598239	0.0425056	0.0388504	0.0463278	0.0179401	0.0265115	0.0257009	0.0234985	0.00770943	-0.000978955	0.00373326	0.00748551	0.00638399	-0.0235104	0.00270621	-0.00430002	-0.00668645	-0.000612491	0.0138985	-0.00920536	0.00613596
	3.61		0.00105397	-8.89922e-05	-0.00399669	0.00189227	-0.00462044	-0.00398079	0.00974068	0.0255745	0.00478574	0.016865	0.0243595	0.0272629	0.0483405	0.0556548	0.0811098	0.0897422	0.115731	0.0984444	0.120466	0.102614	0.0869415	0.0801002	0.053714	0.0624572	0.049439	0.0388341	0.0119468	0.0362195	0.000234745	0.0209197	0.00672684	0.0189551	0.00792765	0.0163912	-0.0149477	-0.00458412	0.0100155	-0.020465	0.00041785	0.0134168	0.000349253	-0.00467817	-0.00529614
	3.56		-0.013744	-0.0038558	0.00711334	0.00591044	-0.00889757	0.00805766	0.00541593	0.00636716	-0.000512907	0.011438	0.0340349	0.0333446	0.0603402	0.0597706	0.0766306	0.0749702	0.103954	0.105627	0.0894233	0.0991851	0.0908328	0.0725834	0.0613605	0.075624	0.0293035	0.0379119	0.0180755	0.0173676	0.0325106	0.0168946	0.000769609	0.0179058	0.00973731	-0.00436864	0.00963819	-0.0103939	0.0017391	-0.00286181	0.0137329	-0.00333679	0.0119392	0.00599739	-0.00568826
	3.51		0.00418719	0.0010045	-0.0198928	0.017342	0.00518778	-0.00282364	-0.00500503	0.000998411	0.0102664	0.0278276	0.0417053	0.0472834	0.0365361	0.0541825	0.068734	0.096159	0.0985754	0.0987294	0.106631	0.119173	0.0812833	0.0609053	0.0641993	0.0686127	0.0284525	0.0219792	0.00562339	0.0305584	0.0404339	0.00564187	-3.56583e-05	0.00951999	0.014173	0.00907614	-0.00376588	0.000143547	-0.00386244	0.00477492	0.00551492	0.0187118	-0.0147032	0.018627	-0.0100259
	3.46		0.00673649	-0.00527812	-0.00965783	-0.00416051	0.00613641	0.00227206	0.00395151	0.0131524	0.0261015	0.0269687	0.0144779	0.0362654	0.0358589	0.0584661	0.0589716	0.0837906	0.0941821	0.0781814	0.11363	0.079766	0.0850263	0.066755	0.0545595	0.0473302	0.0313779	0.0357589	0.0224832	0.0102379	0.0178864	0.0192772	0.00676191	0.00986335	-0.00327254	-0.00465462	0.00379923	-0.00170236	-0.00143188	-0.0069751	0.00848461	-0.00660351	-0.012991	0.0105206	-0.0206852
	3.41		-0.0054821	-0.00307783	0.00046367	0.00500406	0.00173436	0.00773264	-0.00637479	-0.000760593	-5.3236e-05	0.0141267	0.0213869	0.0318833	0.0428944	0.0706832	0.0733386	0.0650296	0.0815174	0.0855544	0.085045	0.0758479	0.0802463	0.0724006	0.048284	0.0512848	0.0221205	0.0242629	0.0336639	0.0205858	0.0189798	0.0153082	0.0104939	0.0016089	0.0156994	-0.000210891	0.00635842	0.000447008	-0.00522008	-0.00649472	-0.00937289	0.00857074	-0.000950549	-0.0163206	0.00689153
	3.36		0.00862698	0.00950113	-0.0110764	-0.00827299	-0.00140953	0.00600275	-0.00337196	0.0123152	0.00844833	0.000502699	0.00819117	0.0379488	0.0261431	0.0490306	0.0719385	0.077601	0.0717035	0.0896285	0.0745829	0.0737757	0.066913	0.0647185	0.0642682	0.0403061	0.0386206	0.0279924	0.0312705	0.0243609	0.0081091	0.0325453	0.00830308	-0.00896553	0.00572564	0.0132021	-0.00267942	0.000801949	-0.00921577	0.0138394	-0.011304	-0.00522609	0.00677377	0.00448218	-0.00911989
	3.31		-0.0147533	0.0133321	-0.000163326	-0.0105779	0.00647446	0.0132261	-0.00753819	-9.76525e-05	0.00511757	0.00569079	0.019828	0.0256146	0.0146591	0.051455	0.0668711	0.0844355	0.0761478	0.0802566	0.0801143	0.0540103	0.0878768	0.0599232	0.047682	0.0427063	0.0396297	0.0289298	0.0373	0.0210659	0.00696542	0.0117114	0.013114	0.000994439	0.0074965	0.0108101	0.00254139	0.00781764	-0.000535858	0.00516388	0.0172933	-0.000696184	-0.00420061	-0.00410261	0.00424888
	3.26		-0.0189507	0.00803512	0.0116205	0.00239571	0.00137554	1.77264e-05	-0.00449391	-0.0050121	-0.0186411	0.00725628	0.0255135	0.00749026	0.00425996	0.0446536	0.0611761	0.0358683	0.0732395	0.0729065	0.0717767	0.0740054	0.0517909	0.0550877	0.0549431	0.040567	0.0563008	0.0384442	0.0473107	0.00856827	0.0155763	0.00167633	-0.00936167	0.0151815	-0.00330315	0.00208365	-0.0150791	-0.0021983	-0.000748742	0.00168179	0.00227514	-0.000816452	-0.0118894	-0.00303932	-0.00479034
	3.21		-0.00625226	-5.40338e-05	0.00601105	-0.0103556	0.00251303	0.00126642	0.00687137	-0.0113257	0.0249035	0.0157284	-0.0100638	-0.00495853	0.00969406	0.0329838	0.0524975	0.0439165	0.0799757	0.076791	0.0925771	0.0799964	0.0647357	0.07155	0.0546697	0.0531384	0.0394484	0.0356797	0.0375157	0.033148	0.0307702	0.0200169	0.0240314	0.0133607	0.0123919	0.00234254	0.0178669	-0.00327597	0.00860865	0.0113307	0.00388016	0.00517539	0.0184719	-0.000563628	0.00371135
	3.16		0.00259359	-0.00331739	-0.00318529	0.00292291	0.00358694	-0.00386555	0.00126478	-0.000140838	0.0143051	-0.00402541	0.0108654	0.02215	0.0368619	0.0444668	0.0620611	0.0616138	0.087938	0.0789117	0.0960225	0.0835101	0.0891191	0.0638988	0.100322	0.066165	0.0619262	0.0290502	0.0345969	0.051873	0.0419891	0.0194021	0.0162757	0.0205474	0.0169534	0.0066	-0.00354339	-0.00357681	-0.0116619	0.00301494	-0.00240357	0.00981702	0.00557096	-0.0028768	0.0119775
	3.11		-0.00643217	-0.00130729	0.00485177	-0.00505176	0.00257817	0.0031465	0.00221478	-0.00350136	0.00799816	0.0105028	0.0299337	0.0177296	0.0373404	0.0530164	0.0568746	0.0793719	0.0808208	0.10484	0.0851557	0.0800875	0.100817	0.0807776	0.0762215	0.0624107	0.0563551	0.0534807	0.0444293	0.028345	0.0373009	0.0448244	0.0116971	0.0187034	0.0198255	0.0106696	-0.00134739	0.011302	0.0152461	0.00928625	-0.00270464	0.00196957	0.00717225	0.000660725	0.00715606
	3.06		0.00158788	0.006198	0.00240391	-0.000942541	-0.00698372	0.000134622	-0.00239816	-0.0084551	-2.29853e-06	0.0043858	0.0246215	0.0161652	0.0371616	0.0331372	0.0576465	0.0773316	0.0944225	0.111649	0.106485	0.110779	0.0891013	0.0921327	0.0959787	0.0735469	0.079083	0.0375643	0.0499319	0.0380375	0.0258361	0.0361076	0.0220604	0.00604706	-0.00105763	0.00413263	0.00663632	0.00587991	0.00901402	-0.00489679	0.00889621	-0.00149088	0.0088115	-0.00109564	-0.0276237
	3.01		-0.00173467	0.00393843	0.000506427	0.00205833	0.00372668	-0.00811796	-0.000377243	0.0107637	-0.00320066	0.0131056	0.0171675	0.0391914	0.037564	0.0464279	0.0779002	0.069106	0.0933435	0.112894	0.0934386	0.105894	0.101388	0.0922741	0.109114	0.0499964	0.075291	0.0798787	0.0502047	0.0328344	0.0509063	0.0113033	0.0413036	0.00654827	0.0114363	-0.00762198	0.0150758	0.000842807	-0.00169976	0.0117227	0.00849116	0.000472091	0.0181423	0.000235024	0.0105243
	2.96		-0.00942679	-0.00152531	0.00095773	-0.000539061	-0.00365682	0.000191424	0.0139988	0.00299542	-0.00755061	0.00425925	0.0043156	0.0268684	0.0282909	0.0352357	0.0561303	0.0743003	0.106268	0.0879603	0.104839	0.0954496	0.0895209	0.0889974	0.06544	0.0722969	0.0720021	0.0572254	0.0675861	0.0397867	0.0479631	0.0472109	0.0146667	0.0108307	0.0194642	0.0123862	0.0263886	0.0101248	0.016244	0.011983	-0.00470776	-0.0016869	0.00338732	-0.0150452	0.00106868
	2.91		5.0796e-05	-0.00911144	0.00724292	-0.0118984	0.00265389	0.0071461	0.00391617	0.000610331	0.00942059	0.0159419	0.0137919	0.0227826	0.0363753	0.0584433	0.0512174	0.066294	0.0922141	0.108189	0.103737	0.0920177	0.0819498	0.0836789	0.088349	0.0691936	0.0536418	0.0323598	0.0287644	0.0413322	0.0482646	0.0337196	0.0218021	0.0182983	0.00543487	-0.0025151	0.022091	0.0180722	-0.00566887	0.0124832	0.00853189	0.00703039	0.00695288	0.00299532	-0.00915225
	2.86		0.00358988	0.0019373	0.0091508	0.00794325	-0.00565487	0.000305522	-0.0172719	0.00299695	-0.00186728	0.00708984	0.0191766	0.0200211	0.0280221	0.039878	0.0620719	0.0789182	0.0840059	0.106838	0.079266	0.0733107	0.0853967	0.0638774	0.0777159	0.07677	0.0581211	0.0508615	0.0333165	0.0407957	0.0414648	0.0249906	0.0161935	0.0116123	0.00412734	0.000667903	0.0140381	0.0012199	0.00557747	0.0098327	0.0118103	0.00636216	0.00755182	-0.00262481	0.0108113
	2.81		-0.00135714	0.00506911	-0.00826191	0.00347802	-0.0125095	0.0130753	0.000506133	0.0070828	-0.00197113	0.00694376	0.00424885	0.0172916	0.0219523	0.0446581	0.0689728	0.0757079	0.0957732	0.106315	0.0956029	0.0885631	0.0699529	0.0802252	0.0630473	0.0525069	0.0538766	0.0364961	0.0324672	0.0387671	0.0171221	0.0308713	0.0245873	0.00496685	0.00956138	0.00598538	0.00247599	0.0052144	0.00776526	-0.00374547	0.0119699	0.0123695	0.000584441	-0.00398133	-0.00636745
	2.77		0.00136619	-0.0118324	-0.00418184	-0.00692241	-0.00496255	0.016383	0.01015	0.00800545	0.00807899	0.00200937	0.0241122	0.0158985	0.0365375	0.0553747	0.0514537	0.0720309	0.101526	0.0964528	0.0988302	0.0922368	0.0701318	0.091284	0.0606605	0.0543259	0.0349354	0.0371953	0.0323157	0.0279996	0.0190922	0.00830807	0.0196961	0.0076106	0.00118221	-0.0099937	0.0247865	0.00677828	0.00111158	-0.00101852	0.0158885	0.0141474	0.00185964	0.00556988	0.00447582
	2.71		0.00431533	-0.00479484	-0.00252879	-0.00597393	0.00829936	0.00509414	-0.00441127	0.00501456	-0.000429377	0.00396958	0.00678493	0.0195321	0.0471429	0.0538752	0.0574346	0.0818811	0.0817249	0.118944	0.0978234	0.0940778	0.0890016	0.0934084	0.0659048	0.0789966	0.0664459	0.0528945	0.0614597	0.0285192	0.03574	0.0153583	0.00428627	-0.000614153	0.00887632	0.00238039	0.0185862	0.0163212	0.000795665	-0.00624996	0.0123546	0.0123558	-0.00269065	-0.00335864	-0.0201432
	2.66		0.0121282	0.0106228	-0.00038281	-0.00760186	-0.00401933	-0.00256987	-0.00817714	0.00345078	0.00691026	0.0136633	0.0182286	0.0429663	0.0515035	0.0658789	0.0671181	0.0822749	0.0959348	0.115829	0.126483	0.138666	0.0990283	0.103437	0.0926398	0.0784167	0.0492503	0.0548929	0.0565338	0.038497	0.0266588	0.0117981	0.021057	0.0127335	-0.00320166	0.0293401	0.00316444	0.0111472	0.00833202	-0.00787875	-0.00695458	-0.0119096	0.00241526	-0.0103171	0.00276282
	2.61		0.00283333	0.00638843	0.00322915	-0.0030583	-9.55612e-05	0.00269994	-0.011997	0.00211045	0.0093794	0.0142597	0.0203225	0.029283	0.0441712	0.0625776	0.0895062	0.121821	0.131778	0.144951	0.140336	0.130785	0.131045	0.105115	0.116366	0.0973588	0.0671497	0.0664126	0.0613526	0.0681196	0.0568722	0.0278488	0.0202513	0.0331967	0.0130455	0.0218231	0.0136695	0.0213911	0.0171031	-0.0284234	0.00619732	0.00365892	0.0166905	-0.0118857	0.000118411
	2.56		0.00323897	0.00399959	-0.0036868	0.00225073	0.0102985	-0.000172193	-0.0159288	-0.000275921	-0.00247971	-0.00715626	-0.000980058	0.0222467	0.0410164	0.0491072	0.0776015	0.098694	0.127909	0.147646	0.153872	0.139429	0.154181	0.121962	0.113546	0.107059	0.100989	0.0806008	0.0597081	0.0678521	0.0667577	0.034502	0.0285723	0.0271913	0.0153471	0.0191727	0.00662936	0.00464645	0.0141591	-0.00378997	-0.00740219	0.0138769	0.00562755	-0.0140749	-0.00432841
	2.52		0.0103769	-0.00299523	-0.01258	0.0117837	-0.0116153	-0.000785086	0.0058151	0.00827339	0.0201265	0.0201517	0.0111239	0.0316714	0.0398312	0.0779517	0.083756	0.119862	0.141048	0.150072	0.17723	0.175613	0.187681	0.159902	0.141204	0.150881	0.123353	0.10141	0.0933373	0.0969731	0.095669	0.0566784	0.0361377	0.0434399	0.0232016	0.0385619	0.0293221	0.0310745	0.0375761	0.00225953	6.73672e-05	0.0138138	0.0372965	0.0182764	0.0223625
	2.46		0.00456079	0.00395801	-0.0114694	-0.00525063	0.0069428	0.00938508	-0.00812668	-0.00891236	0.00778498	0.0166227	0.000937724	0.0262893	0.0680998	0.0816751	0.103843	0.143994	0.178352	0.188509	0.18547	0.196227	0.212826	0.194728	0.15477	0.157252	0.14145	0.118772	0.109628	0.0946086	0.0919629	0.0920154	0.0641062	0.0476385	0.0476905	0.0376485	0.0264161	0.0408097	0.0174904	0.0169128	0.00823116	0.0151884	0.0216308	0.0127944	0.00993902
	2.41		0.00666773	-0.00739826	0.00715589	-0.0125861	-0.00401485	0.0132978	-0.00312224	0.000121513	0.00867729	0.00986039	0.0305494	0.0585002	0.0550365	0.0945487	0.10557	0.147989	0.175908	0.168125	0.201481	0.196635	0.179627	0.187962	0.158542	0.140236	0.13753	0.110397	0.0878734	0.110062	0.0904505	0.0859054	0.0587085	0.047956	0.026264	0.0322366	0.0396297	0.0342897	0.0247871	0.00913242	0.0293657	0.00703468	0.0170268	0.00967314	0.0103327
	2.36		-0.00608704	0.0122977	-0.00745267	0.00397972	0.00223482	-0.00889313	0.0039206	-0.00978409	0.0010324	0.0176887	0.020755	0.0353521	0.0636827	0.0813384	0.100574	0.109624	0.147712	0.163003	0.200417	0.163402	0.157387	0.156643	0.133368	0.113662	0.0883164	0.0847277	0.0769635	0.0739554	0.06621	0.0373587	0.0353834	0.0260722	0.0236358	0.02834	0.020489	0.0182519	0.00107178	0.0175606	0.0161429	-0.00273421	0.00801695	-0.00308669	-0.00411318
	2.31		-0.000772869	-0.00185818	0.00420548	0.00222123	0.000222197	0.00315585	-0.0071737	0.0094536	0.00725683	0.00707941	0.0356089	0.0489001	0.0434415	0.0657145	0.0857878	0.125686	0.125759	0.132188	0.151569	0.149162	0.133456	0.129945	0.107163	0.0763512	0.0659974	0.0643985	0.0842119	0.0661805	0.0628748	0.0468449	0.0340766	0.0257825	0.0257998	0.0176383	0.0162791	0.0154275	0.0114604	0.0109581	0.000165181	-0.0107979	-0.000872886	0.00352499	0.0223088
	2.27		-0.00678322	0.00621945	0.00854357	0.00499348	0.00214733	-0.00442586	-0.0106948	0.00469028	-0.00217123	0.00796074	0.0114204	0.0291103	0.0354128	0.0822704	0.0860764	0.0805611	0.117688	0.12348	0.112596	0.110193	0.106621	0.0858312	0.084045	0.0695899	0.0436228	0.0352406	0.033772	0.0439923	0.0264735	0.0132297	0.0271302	0.0140929	0.00784341	-0.000146453	0.00151827	0.00365775	-0.00203288	-0.000309731	-0.0103414	-0.0192151	-0.00720757	0.0116247	-0.000444572
	2.21		-0.0144609	0.00299171	-0.00483512	0.0113113	0.000330831	0.009229	-0.00456679	-0.00170767	0.00943317	0.0171032	0.0153037	0.0232346	0.0297936	0.0544304	0.0778086	0.0820108	0.101002	0.122062	0.109998	0.104905	0.0932357	0.0636026	0.0624608	0.0458623	0.0296655	0.045943	0.0312975	0.0321382	0.0280035	0.0179003	-0.00172378	0.0152387	0.0213034	-0.0159411	0.0022284	-0.00442342	0.000456216	0.0129519	0.010696	0.0094497	-0.000783946	0.000618216	0.000570098
	2.16		-0.00620227	-0.00540245	-0.0109239	0.000389994	0.00774446	0.0179498	-0.00355566	0.00594318	0.0102685	0.022858	0.0103837	0.0586293	0.0557664	0.0697103	0.0783624	0.1139	0.0973926	0.116211	0.115718	0.112047	0.0992134	0.0662769	0.07024	0.0601082	0.0337111	0.0497181	0.0397229	0.0296045	0.0106921	0.0119611	0.0172504	0.00554675	0.00992234	0.000866763	0.0080722	0.00593469	0.0251842	-0.000474862	0.00727512	0.00452844	0.0157302	0.0106742	-0.00145291
	2.11		0.0123302	-0.0108798	-0.00606031	0.00633163	0.00184998	0.00513389	-0.00870557	0.00572937	0.0118448	0.0144721	0.00896678	0.0341184	0.0394878	0.049904	0.0816131	0.0927457	0.100301	0.101505	0.105073	0.113089	0.0936301	0.0829854	0.0714992	0.0413694	0.0449721	0.029016	0.0231995	0.0279055	0.0124328	0.0104859	0.00657016	0.00884986	0.00152504	-0.00778509	0.000706473	-0.0051875	-0.00712368	-0.0229608	0.00902141	-0.00167711	0.0155056	0.00399141	-0.00498104
	2.06		0.00769524	0.00412446	0.00188086	-0.00290631	-0.00327812	-0.0084787	0.000962572	-0.0147991	-0.00145139	0.0130657	0.0119243	0.019779	0.0482096	0.0647057	0.0665326	0.0960241	0.103559	0.121935	0.0992355	0.124512	0.0939441	0.0647806	0.0611922	0.0441645	0.0368172	0.0231559	0.0122178	0.0187453	0.0197838	-0.00689599	0.0183112	0.0161247	-0.00684278	-0.00864008	0.00287669	0.00136327	-0.00453676	-0.00858333	-0.00997098	-0.0210046	-0.0168021	-0.0112507	-0.00282704
	2.02		-0.0040271	0.00306422	0.00935781	0.000981015	-0.00510039	-0.00170382	-0.00257173	-0.0121506	-0.00373041	0.0124002	0.0106383	0.0188307	0.0440409	0.0425584	0.0797374	0.0916305	0.098399	0.117686	0.0980222	0.109992	0.0835685	0.0929182	0.0600924	0.0556225	0.0430331	0.0242009	0.0245516	0.0171269	0.0284308	-0.00175788	0.00468525	0.00173096	0.00129247	-0.011276	0.00539488	-0.00691735	-0.0181366	-0.00400993	0.00467395	-0.0097559	-0.00372777	-0.00764745	-0.0118915
	1.96		-0.00915189	-0.010986	0.00527773	0.00272069	0.00380099	0.00139333	0.00694514	-0.00469176	0.0176361	0.0176511	0.00754873	0.0190704	0.0349833	0.0504059	0.0724981	0.0745771	0.0952547	0.102202	0.0941623	0.0971889	0.0688568	0.0671563	0.0584965	0.059188	0.0110481	0.0315454	0.0194406	0.0172027	0.0223538	0.014019	0.00723048	-0.00102878	-0.000134651	0.00112395	0.00302024	-0.00219101	0.00477117	-0.00442055	-0.00141438	0.00118739	0.0170523	-0.00881154	-0.000566279
	1.91		0.00233455	-0.000626707	0.00389608	-0.00516947	-0.00290903	-0.00561258	0.00808715	0.0025619	0.015772	0.00512155	0.0165905	0.0175982	0.0243538	0.038808	0.0625227	0.0667051	0.0708238	0.0957366	0.0744095	0.0779709	0.0774238	0.0728948	0.0530632	0.0287955	0.0216721	0.0173435	0.0148959	0.0074592	0.014365	0.00972965	-0.00874436	0.00775499	-0.00437633	-0.00023893	-0.0144161	-0.0191022	-0.00349911	0.00794833	0.00102637	-0.00346087	-0.00392873	-0.0047891	-0.0012972
	1.86		-0.0047512	-0.000326454	-0.00239718	7.16061e-05	-0.00350729	0.00523969	0.00567083	0.00272066	-0.00624585	0.0076035	0.00962523	0.0160844	0.0305953	0.0267907	0.0436679	0.0779264	0.0822465	0.0640451	0.0639536	0.0554563	0.0567608	0.0573603	0.0370744	0.0212136	0.0182312	0.00713295	0.0210954	0.000577766	0.0027857	0.000807132	0.0155516	-0.0017225	0.00398365	-5.73585e-05	0.0059754	-0.0110842	-0.00113168	0.0056736	-0.00754362	-0.00581973	0.0115457	-0.0096705	-0.00984934
	1.81		0.00362891	0.00491468	-0.00793145	0.0110337	-0.00484646	0.000917296	-0.00771667	-0.0036524	0.00797271	0.00887926	-0.00728417	0.021696	0.0106848	0.0174087	0.032109	0.0511188	0.0681179	0.0608467	0.0589684	0.0497893	0.0432895	0.0295298	0.0324092	0.0238761	0.0223451	0.00435582	0.0198821	-0.00381843	-0.00646252	-0.000860576	0.000662807	0.00841221	0.00465292	-0.00680242	0.00722028	-0.00256659	0.00880396	0.00644006	-0.00129639	-0.00830934	-0.01115	-0.000604366	-0.0215128
	1.77		-0.00368238	0.0080922	-0.0036677	0.00257556	-0.00126021	-0.00045278	-0.00160469	0.00338511	-0.00575671	0.00162792	0.0116181	0.0126867	0.0170084	0.0288483	0.0335494	0.0414066	0.040146	0.0549461	0.050738	0.0471606	0.0396952	0.0234776	0.0247213	0.0150641	0.0120719	0.0182505	0.00722271	0.00575405	0.0105422	0.00257346	-0.00473796	0.00648791	0.00853802	0.000285223	-0.0045131	-0.00271884	0.00783873	-0.00595149	0.0180253	-1.26586e-05	0.0109736	0.00108237	-0.0025336
	1.71		-0.0207436	0.00621476	0.00694083	0.000257553	0.00397549	0.00169521	0.00165979	-0.0025491	0.000144551	0.0018271	0.00555075	0.000916978	0.0137522	0.0296581	0.023733	0.0304421	0.054751	0.0328716	0.0512738	0.0399296	0.0325648	0.0232203	0.0125083	0.00821284	0.0197252	0.010718	-0.00071149	0.0136682	0.024645	-0.00213987	-0.0134099	-0.00368015	0.00150082	-0.0070205	0.0154617	0.00289841	0.00722482	-0.00200637	-0.00802788	0.00077763	0.00117143	0.000189426	-0.00833092
	1.66		-0.00895384	0.0020535	-0.0138804	0.0133253	0.015207	-0.0120075	0.00425589	-0.000508131	0.00803471	0.0258759	-0.00216936	0.01919	0.0154712	0.0309321	0.0228108	0.0296922	0.035885	0.0317024	0.0425522	0.0349489	0.025528	0.0143719	0.0116417	0.0106108	0.00922346	-0.00645073	-0.000511071	0.00347244	0.00729244	0.00281411	-0.00542317	-0.00423445	-0.00188994	0.00174035	0.000970074	-0.00184616	-0.012117	0.00555206	0.00899692	-0.0162509	-0.00625605	-0.00180732	-0.0103913
	1.61		-0.0076395	-0.00377056	0.00716746	0.00636539	-0.00142005	-0.014717	0.0140142	0.00633015	0.00361201	-0.00465152	-0.00261908	0.000413099	-0.00143302	0.020591	0.0189933	0.0109786	0.0148583	0.0199793	0.015152	0.0300674	0.0292541	0.0174849	0.0315389	0.0109317	0.00240415	-0.00317834	0.00180993	-0.00127636	0.00750321	-0.00320858	-0.00604124	0.00605914	0.00844126	-0.00785193	0.00796411	-0.00128094	0.00116426	0.00106484	0.00222412	-0.00140377	-0.00618179	0.010924	-0.001049
	1.56		-0.00545091	-0.00450151	0.00975737	0.0138468	-0.00885959	-0.00774235	0.0029502	0.00569088	-0.00622221	-1.03356e-05	-0.00518675	-0.000416896	0.00594492	0.0186282	0.00571646	0.0113726	0.0105318	0.0178011	0.0144598	0.028592	0.0235877	0.0164124	0.0103131	0.0134926	0.0103255	0.00656187	0.00701546	0.00368159	0.00844695	0.00502018	-0.013204	-0.00468194	-0.0017213	-0.000350563	-0.00322244	0.00314343	0.00331462	0.00199197	0.00178282	-0.00448152	-0.00165461	-0.00279783	-0.00275724
	1.52		-0.00837661	0.00380774	5.16824e-05	0.00221314	-0.00528472	-0.000955488	0.00854425	0.0110585	-0.00474533	0.000481692	-0.000896246	-0.000137988	0.0066827	0.00707854	0.00518459	0.00651895	0.000859231	0.0246887	0.00706054	0.0244425	0.0142343	0.0054714	0.00316696	0.0134761	0.01573	0.00110185	0.0086677	-0.00833429	-0.0050284	0.00566336	0.00210519	-0.00263385	0.00729908	-0.000449049	-0.00342314	0.00279682	-0.00371519	-0.0066124	0.00371361	0.0103172	-0.000886295	0.00895039	0.011033
	1.46		-0.0129896	0.0114072	-0.00303745	-0.00619384	0.000299544	0.00085963	0.00965445	0.00321735	-0.00610667	0.00321205	-0.000897477	-0.00413921	0.008703	-0.00451602	0.00248622	0.00171403	0.00846957	0.0163509	0.0107527	0.0178997	0.00949508	-0.00336844	0.0108217	0.0160867	-0.00234749	0.00853281	0.00811844	-0.00565262	0.00112504	0.00414071	-0.0072887	-0.0143994	-0.00864144	-0.000343797	-0.00466873	0.00728846	-0.00623073	0.000878487	-0.00124073	-0.000582158	0.0037525	0.00192656	0.000954481
	1.41		-0.0028038	0.0108439	-0.0093715	0.00278634	-0.00192762	-0.00232008	0.00279272	0.00121823	-0.00309662	-0.00667185	0.00327771	0.000332352	0.00172726	-0.00129685	0.000804318	0.0198839	0.0101879	0.0288062	0.00725304	0.0042548	0.0134192	-9.55677e-05	0.00510327	0.012499	0.000985338	-0.00822842	-0.000354452	0.00538972	0.00468872	0.000182882	0.0022288	0.00593714	9.17907e-05	0.00498138	1.54536e-05	0.00193424	0.00382924	0.00379539	-0.00235739	0.00769037	-0.00126983	0.0012356	0.0015369
	1.36		0.0030796	0.0160337	-0.0123165	-0.00993361	0.000747901	0.00353419	-0.00114528	6.99238e-05	0.00253796	0.00271572	-0.00878985	0.0145461	-0.00589938	-0.000975233	0.00927801	0.0124809	0.00271158	0.0104858	0.0137704	0.0205819	0.0059159	0.000815308	0.00792023	0.00436502	0.00701881	-0.000981211	0.00175162	0.00543279	0.00654668	0.000877329	0.00755732	-0.00537375	0.00842897	0.00614948	0.00475789	0.0012827	-0.0083069	0.00177963	0.00284814	-0.0125221	0.00712034	-0.00912704	0.00548595
	1.31		0.00786979	-0.00626636	-3.78723e-05	-0.00404828	-7.29192e-07	0.000419959	0.0020635	0.00480762	0.000187894	0.0115296	-0.00272169	0.00869752	-0.00306705	-0.00445219	0.00598032	0.00240424	0.00601837	-0.000331066	-0.00117	0.01832	0.00296179	0.0113787	0.00392029	-0.000200346	-0.000937508	0.00928219	-0.00124628	-0.00245095	0.0104627	0.00913185	0.00367558	0.00143166	0.00219057	0.0129605	-0.00279119	-0.00276658	-0.00249297	-0.00431235	0.000657303	-0.00175636	0.0100068	-0.00412181	-0.00295961
	1.27		0.00180708	-0.0069109	-0.00546504	0.00844216	0.00349831	0.00562908	-0.00700069	-0.00314712	0.0068596	0.00820939	0.00643052	0.00677192	0.00488538	0.00317176	0.0122266	0.0104411	0.0126358	0.0101817	0.0181662	0.0137752	0.0189958	0.0134453	0.00565739	0.013759	0.00620534	0.0101541	-3.47861e-05	0.0013165	-0.0021833	0.0178926	0.00642642	0.0121053	0.0114186	0.00466943	-0.00151972	0.00731979	-0.0048422	0.0141837	0.0109543	0.0157809	0.00413781	0.00529178	0.0194758
	1.21		-0.00218419	0.00181824	-0.00776117	0.0020313	-0.00109784	0.00726083	-6.71703e-05	-0.0182142	-0.0112159	-0.00186451	-0.0142946	0.00625956	-0.0012504	-0.00484986	-0.00464006	0.00637663	0.00205388	0.00505282	0.00797994	0.00283474	0.015991	0.00419087	0.00328766	0.013023	0.00775304	0.00852684	0.00780731	-0.00134702	0.00157728	-1.74946e-05	-0.00961249	-0.00112348	0.00606213	-0.00243544	0.00237992	0.00722339	0.00222835	-0.00393215	-0.00170272	0.00344167	-0.000577752	0.000661467	-0.00166213
	1.16		0.00461929	-0.00249933	0.00561853	-0.00276709	-0.00320016	0.00159132	-0.00336256	-0.00702237	0.00615724	0.00631496	-0.00471998	0.00986182	0.0050801	0.0143776	0.00420936	0.00214116	0.000405939	0.0115629	0.0152235	0.00804403	-0.00156452	0.0164015	0.00588189	0.00133581	0.00981388	0.0139559	0.0101028	0.00582	0.0112379	0.0103684	-0.00469812	0.0148251	0.0168774	0.000418302	-0.000180696	-0.00132663	-0.00439723	-0.000131353	-0.00484979	-0.00391234	-0.0122604	-0.00259977	-0.000681431
	1.11		0.0078182	-0.00679774	0.000724601	0.00617075	-0.000867042	-0.00795811	0.000909336	-0.0088692	0.00220432	0.000320126	-0.0028924	0.00246827	-0.00245413	0.0045443	0.0131335	0.0145508	0.00648127	0.0150312	0.0150907	0.00352813	-0.00273743	0.0123582	-0.0024922	0.00504471	-0.00583694	0.00673435	0.00754275	0.00312106	0.000167359	0.020143	-0.00835107	0.00258651	0.00997582	-0.00277469	0.00359493	0.00213299	-0.0116458	-0.00225044	0.00414888	-0.003332	-0.00386882	0.00494671	0.00474095
	1.06		-8.08234e-05	0.0170968	7.01353e-05	-0.00420609	-0.00558626	-0.00518105	-0.0021127	0.00150433	0.00535658	0.000321613	0.0043341	0.00275994	-0.00232331	0.0113076	0.00436864	-0.00683479	0.00841092	-0.00472537	0.00489711	0.00571155	0.0131044	0.0068004	0.00242777	0.016119	0.00156996	-0.00650521	0.00544822	-0.00394615	0.00163714	0.00123128	-0.00123818	-0.0178798	0.00540837	-0.00315407	-0.00671116	0.00485231	-0.0034403	-0.00445007	0.00923241	0.00341815	-0.00567864	0.00630002	0.00773401
	1.02		0.00272498	0.00202493	-0.000440236	0.000382916	-0.00123508	-0.000978439	-0.00247907	0.00283443	-0.00651323	-0.00835866	0.00539292	0.0133703	-0.00572027	-0.000108978	0.0131081	-0.0043789	0.00131093	-0.00218	0.0077159	0.00087488	-0.00126969	0.000188839	0.00319293	-0.000398325	0.00370994	-0.00281377	0.00394417	-0.00446447	-0.00452805	0.000872349	-0.000718617	-0.0156666	0.0052711	-0.00762116	-0.00722667	-0.00901906	-0.012353	-0.00783918	-0.0108229	-0.0113478	-0.00575156	0.00749963	-0.00599617
	0.965		-0.0040295	-0.012368	0.00455876	0.00446259	-0.00058564	0.0121483	-0.00418654	-0.00574193	0.0026413	0.00528926	0.000974741	-0.00418059	-0.00176965	-0.0113054	0.0092557	-0.00970825	-0.00711904	0.00481553	0.00777813	-0.0018715	0.00508901	0.00484738	0.00114679	-0.00132842	0.000578392	0.00306762	0.00331899	0.00563749	-0.00504884	-0.00244731	-0.00109412	-0.00581967	0.00520622	0.0049868	0.00814462	-0.0080936	-0.00107723	-0.000291215	-0.00467814	0.0112828	-0.00506811	0.00354304	-0.00482705
	0.915		-0.00248932	-0.00326655	-0.0143529	0.00710233	0.00508937	0.0109458	-0.00302878	-0.00437512	6.37082e-05	-0.00457474	-0.00335908	-0.00579516	-0.00209827	-0.00317289	0.00207844	-0.0107132	0.00246241	-0.00132065	-0.0070584	-0.00429337	-0.00336849	-0.0105396	-0.000390773	-0.0116978	-0.00179072	-0.00145977	-0.000207002	-0.00359614	-0.00410539	-0.00148481	-0.00157767	-0.00133621	0.00168567	-0.0045094	-0.00385467	-0.00218174	-0.00423083	-0.00762388	-0.00861851	0.00758582	0.00725919	-0.00820863	-0.010135
	0.865		0.00695305	-0.00132191	-0.00514743	-0.00109441	0.00322002	0.000780809	-0.00339013	-0.00677755	0.00866013	0.00414395	0.00798667	0.00778803	0.00561994	-0.000522673	0.00343797	-0.000586754	-0.00297244	0.0122793	-0.00426569	0.00381224	0.00757917	-0.00860533	0.00548664	-0.00556538	0.0166055	-0.00329523	0.00328522	-0.00873754	0.00317531	0.00326031	-0.00283214	0.0118027	0.000601067	-0.00781834	-0.00317371	0.00258648	-0.00426265	0.012993	0.00591768	0.00518447	0.00926546	-0.00654812	0.012564
	0.815		0.00543487	-0.0022467	0.00466907	-0.00444675	-0.00295992	-0.00129312	0.000842551	-0.00154156	0.000835098	0.0123718	0.0120279	0.00548968	0.00948682	0.00136975	0.00434752	-0.00404422	0.00463862	-0.00789936	0.00577247	0.000115253	0.00363244	-0.00815815	-0.00636593	0.00619789	-0.00520849	-0.00180653	-9.09807e-05	0.00415227	-0.0012969	-0.00428915	-0.0076286	-0.00063676	-0.00650071	0.00109142	0.00988871	0.00307024	-0.00672178	-0.01076	0.000671474	0.000375779	0.00552029	-0.00189891	0.00604681
	0.765		-0.000746632	-0.00709527	0.00530126	-0.00149681	0.00256902	-0.00248571	0.00395415	0.00444	0.00010049	-0.00174424	-0.00138826	0.00552152	0.00425194	-0.0141365	0.000303132	0.00308625	0.00572123	0.000988907	-0.00821324	0.00821749	0.0078715	0.00294753	-0.00546427	0.00335616	-0.00555536	0.0078522	0.010601	0.00531197	0.0067125	-0.00646648	0.00141298	0.00594116	0.00431782	-0.0100056	0.00222673	0.00222956	-0.0073674	0.00131804	-0.00577557	-0.000129211	0.0094176	0.000407256	-0.00674828
	0.715		0.00569431	-0.00573459	-0.00590747	0.0027697	-0.00239412	0.00281868	0.0027535	0.000664765	0.011546	0.0017059	-0.00429965	-0.0036905	-0.0113334	-0.00237665	-0.00272866	-0.00648845	0.00160731	0.00425726	0.00106065	-0.00419461	0.00309106	0.00581516	0.0025016	0.00488214	-0.00439501	-0.00333896	0.00271151	0.00188489	0.00483974	0.00611053	0.00365811	0.00655747	0.000435962	-0.00176458	-0.0090348	-0.00148908	-0.00169377	-0.00059645	0.00273673	0.00162072	0.000890843	0.0119548	0.000439702
	0.665		0.000707264	0.00155813	-0.00155692	0.00112021	-0.000576449	0.00570763	-0.00695987	-0.00717139	0.00647899	0.00529768	-0.00475852	-0.000146863	-0.00152707	-0.00252047	-0.000278305	0.0040373	-0.0124588	0.00955563	0.00319463	0.0130995	0.0104499	3.66282e-05	0.000575699	0.00987408	0.000705105	0.00164657	0.00230748	0.00934483	-0.00339195	-0.00219393	0.00238995	0.00149659	0.00580134	0.00121061	-0.00210285	-0.00708003	-0.00322797	0.00867139	-0.00629171	-0.00189367	-0.000954658	0.0104972	-0.00596518
	0.615		0.00324803	-0.000112054	-0.00587627	-0.0014044	0.00267942	0.00115686	0.000308417	0.000310808	-0.00188688	-0.00405505	-0.0100203	-0.00107761	-0.00228692	0.00560888	-0.00490709	-0.00515104	-0.00310763	-0.00880434	0.00201042	-0.0120572	-0.00450991	-0.00619969	0.00126805	-0.00818414	0.00584471	-0.00612254	-0.00444157	-0.00686473	-0.00888212	-0.0114276	0.00496317	-0.00287371	-0.0054967	0.00108061	-0.00483056	-0.0113066	0.000934134	-0.00184733	-0.0141377	0.00535098	-0.00510215	0.00256507	-0.0161543
	0.565		0.00567704	-0.00275954	-0.00557713	0.00101288	-0.00114119	0.00486289	-0.00207494	0.00404575	-0.000685943	0.00171186	0.0145583	-0.00131096	-0.00494326	0.00478766	0.00347815	0.00483583	0.00596776	0.0024307	0.0093647	0.00486109	0.000416856	0.011921	0.00487961	-0.00185635	-0.000178257	0.010326	0.00697871	0.00144131	-0.00245112	0.00361171	-0.00285498	-0.000820635	-0.00645467	0.00535446	-0.00330092	-0.00579306	0.00431528	-0.00158785	0.00888987	0.00162927	-0.00786807	0.00028827	-0.00235672
	0.515		0.00873845	-0.0061153	-0.00662902	0.0034831	0.00495034	-0.00245192	-0.00197566	0.00630063	0.00186003	-0.0163211	0.0062903	-0.00803027	0.00492901	0.00196496	-0.00592989	0.000112997	-0.00725959	0.00521177	-0.000400136	0.0115487	-0.000484571	0.00591328	0.00233622	-0.000262318	-0.000404043	0.00729222	-0.00114991	0.00494559	0.000710893	0.00102959	0.00507939	-0.0058136	0.00350979	0.00406225	0.000337527	-0.000238029	0.00729551	-0.00202772	0.000662899	-0.00653247	0.00340109	0.00585494	-0.00208827
	0.465		-0.00203324	-0.00484928	0.00236897	0.00564647	0.0008729	0.00353418	-0.00553999	-0.00170721	-0.00282024	0.000553614	0.00229111	0.00106757	0.0037177	0.00924428	-0.000489526	0.00256037	-0.0066846	0.0032646	-0.0120027	-0.00708451	-0.000551084	-0.00430287	0.00770187	0.0102286	-0.00720539	0.00218571	0.00214165	0.00589156	-0.0103055	-0.0036082	-0.00332144	0.000364276	-0.00210487	-0.00039736	-0.00499695	0.00605112	0.0072659	-0.00343367	-0.00405702	-0.00356742	0.000429478	-0.00423583	-0.00272791
	0.415		0.001834	-0.00443713	0.00265857	-0.00213774	-0.00115875	0.00308326	0.000157794	-0.00498109	-0.00196651	-0.00437285	-0.00461849	0.000365776	0.00461927	-0.00699404	0.000322879	-0.000172565	-0.00391039	0.000550427	-0.00522438	0.00701191	0.00451701	-0.00044166	0.00284908	0.000608895	-0.00447643	0.00687464	0.00245965	0.00110662	0.00351977	0.00263717	0.00761934	0.00239082	0.000689383	0.00278066	0.00508446	-0.000739785	0.00115443	0.00317264	-0.000807001	0.002226	0.00725979	0.00196935	0.00753319
	0.365		-0.00404341	-0.00281616	0.00473334	-0.000981099	0.00276983	-9.17155e-05	0.000429211	0.00452507	0.00642225	0.000560077	-0.00108754	-0.00700232	0.00234644	-0.000458892	0.000417253	-0.00310839	-0.000871608	-0.000794598	-0.00124641	0.00340881	0.00797601	-0.00230057	0.00416517	8.98919e-05	0.000261393	-0.000490938	0.00302915	-0.00122184	-0.00245073	-0.00287768	-0.00251137	0.00392103	0.00428733	-0.0032922	0.00206836	-0.00219567	0.00332035	0.000871512	-0.00097839	0.00426535	0.00638493	1.44574e-05	0.00318104
	0.315		-0.00150522	-0.00331236	-0.000659625	0.00363143	0.000755316	0.00302469	-0.00193423	0.00860041	-0.00439959	0.00228365	0.0061732	0.0053366	5.3474e-06	0.000360647	-0.000856257	-0.000331094	0.00605677	0.00323304	0.00738133	0.00294508	0.0037456	0.00446412	0.00415104	-0.00255312	0.00206572	0.000819075	0.000994908	0.00274587	0.00350845	0.0103513	0.00499208	0.00784264	-0.00195756	-0.000949116	0.0027031	-0.00860921	-0.000882896	0.00369261	0.00560764	0.00923106	0.010014	0.00648164	-0.0020245
	0.265		-0.00112228	-0.000277277	0.0027792	0.00430958	-0.00169437	-0.00361827	-0.00037658	0.00290435	-0.000122809	0.00355696	0.00778354	-0.00399812	0.00474683	-0.00250229	0.00184221	0.0083032	0.00463534	0.00979317	0.0129355	0.00561356	0.0155075	0.00667179	0.00165142	8.5681e-05	0.00384278	0.000741537	0.00285533	0.00749463	0.00495446	0.00623484	0.00137526	0.00089972	0.000431135	0.00174701	0.00493388	-0.00412686	-8.19033e-05	-0.00261568	0.00412226	0.00498951	0.00673607	0.0013641	0.00109014
	0.215		-0.00212713	-0.0062627	0.00497898	-0.00266315	0.00363046	-0.00230332	0.00474686	-0.00246771	0.00474235	0.00204387	0.00638362	-0.00236524	-0.00526207	0.00130533	-0.00167429	0.00712311	0.00174711	0.00895611	0.00329421	0.00808627	0.00194016	0.00634297	0.0037906	0.00320185	0.000148441	0.00929619	-0.00649849	0.0010857	0.00311807	-0.00801062	-0.00352658	0.000999543	-0.000414013	-0.00479998	0.000676471	-0.00121389	-0.00117746	-0.00585316	-0.000270541	-0.00332762	-0.00117045	0.00322118	0.00413838
	0.165		0.00272729	0.00377053	0.000452911	0.00222139	-0.00535701	-0.00535669	0.00154158	-0.00374934	-0.00147598	0.00377464	-0.00644976	-0.00398299	0.00547815	-0.000729362	0.00549914	-0.000995723	0.00160325	0.000837217	0.00920229	0.00230774	0.0052876	0.000755843	0.00121904	0.00573775	-0.000490812	-0.00064997	0.000217408	-0.000914537	-0.00557548	-0.0048543	0.000257409	0.00132461	0.00278788	-0.000948083	0.00475634	-0.00145756	-0.00124515	-0.00548051	-0.00292986	-0.000139162	-0.00434545	0.00360624	-0.000768483
	0.115		-0.0030896	0.00398338	0.00224162	-0.0010303	0.000585484	-0.0011813	-0.00150929	-0.00305575	0.00165046	-0.00192577	-0.00446807	0.00961919	0.00156237	-0.00862899	0.00124835	0.00138593	0.00132227	-0.00402565	0.000133286	0.00428684	0.00363914	-0.00201331	-0.00337974	-0.00365605	0.00311688	0.00263407	0.00486926	-0.00263561	-0.00407395	0.00618849	0.000175564	0.00081789	0.010533	7.08747e-05	-0.0021912	0.00289769	0.000228234	0.00148185	-0.00581408	0.000431551	0.00436485	0.00111619	0.00206494
	0.065		-0.000219848	0.00557004	0.00379694	-0.00423755	0.00333245	-0.0104779	0.00223588	-0.00131406	0.000611216	-0.0038915	-0.0037819	0.000182521	-0.00494859	-0.00894212	-0.00637291	-0.00165192	0.00258075	0.00166393	-0.000286911	-0.00224055	-0.000469389	-0.0106407	-0.00644514	-0.00761615	-0.007567	-0.00157135	0.00161045	-0.00658668	-0.00725036	-0.00591337	-0.00791227	-0.00320526	-0.00139081	-0.00475262	-0.00867668	-0.00932957	-0.00671381	0.00290715	-0.0041074	-0.00773785	-0.00620215	-0.00495227	-0.00182258
	0.015		0.00189066	0.00379595	0.00155094	0.000956094	-0.00592619	-0.00604486	0.0037774	0.00361634	0.000686414	0.00322235	-0.000530038	0.00358969	-0.00715851	-0.000625657	0.000657993	0.00134532	0.00405746	0.00163552	-0.00492071	0.00331575	0.00427643	0.00102583	-4.4822e-05	0.0046144	0.00877896	-0.00460029	0.00904561	0.00054793	0.00253196	-0.00320219	0.00455606	-0.00170744	0.00255285	-0.00273159	-0.00329492	-0.00259023	-0.00538499	-0.000253604	-0.00404249	-0.00169503	0.00190984	-0.001971	0.00258618

## Sheet: 2 B & C
Figure 2 B & C
		"-0.04 to 0.04 ps"			"0.05 to 0.13 ps"			"0.25-0.41 ps"
Binding Energy / eV		Intensity	Error		Intensity	Error		Intensity	Error
9.06		-0.0940672	0.0930111		-0.302709	0.0829891		-0.268828	0.0888288
9.01		-0.164851	0.116232		-0.505946	0.121577		-0.714977	0.129147
8.96		-0.228994	0.123319		-0.656819	0.122717		-0.707608	0.127116
8.91		-0.224655	0.132963		-0.509885	0.128126		-0.782588	0.133499
8.86		-0.254956	0.133447		-0.656408	0.139483		-0.847599	0.138298
8.81		-0.321341	0.136357		-0.79491	0.135212		-0.997811	0.135054
8.76		-0.530381	0.145358		-1.05654	0.143019		-1.19101	0.148492
8.71		-0.925776	0.143076		-1.33561	0.134913		-1.43296	0.146561
8.66		-0.810007	0.148234		-1.70585	0.141299		-1.66677	0.148121
8.61		-1.4059	0.151877		-2.40711	0.14458		-2.17428	0.147307
8.56		-1.47924	0.146109		-2.88158	0.151915		-2.74636	0.148571
8.51		-1.89654	0.149731		-3.13332	0.150609		-2.8593	0.157866
8.46		-2.1445	0.149589		-3.97538	0.144082		-3.10769	0.158626
8.41		-2.36919	0.14259		-4.2422	0.144616		-3.56094	0.156698
8.36		-2.40896	0.150649		-4.3131	0.138266		-3.61037	0.143374
8.31		-2.56424	0.132588		-4.46081	0.148709		-3.39099	0.146362
8.26		-2.54207	0.127096		-4.38834	0.123375		-3.1957	0.14051
8.21		-2.39084	0.118569		-4.17309	0.123549		-2.98457	0.127
8.16		-2.10506	0.118876		-3.61772	0.107197		-2.49081	0.120352
8.11		-1.76963	0.10922		-3.10405	0.105302		-2.02372	0.11721
8.06		-1.39357	0.0953487		-2.5268	0.0985672		-1.48778	0.104388
8.01		-1.1435	0.0945571		-1.89961	0.0887775		-0.964482	0.0968853
7.96		-0.816938	0.082356		-1.34216	0.0800092		-0.514401	0.0832225
7.91		-0.550954	0.0707314		-0.889576	0.0697694		-0.081845	0.074579
7.86		-0.28711	0.0648843		-0.46618	0.0616171		0.275514	0.0647782
7.81		-0.0564144	0.0547723		-0.0722879	0.0542776		0.496574	0.0556028
7.76		0.0669084	0.0495518		0.152504	0.0470748		0.669818	0.0504866
7.71		0.149712	0.0407746		0.365537	0.0399778		0.834238	0.0439498
7.66		0.283981	0.0343131		0.484923	0.0345559		0.90426	0.0366668
7.61		0.296522	0.0291364		0.550504	0.03124		0.921595	0.0356372
7.56		0.341365	0.0257477		0.632481	0.0288471		0.961398	0.0320005
7.51		0.358679	0.0242675		0.615985	0.0244027		0.934294	0.0300903
7.46		0.321209	0.0204134		0.627544	0.0231667		0.889172	0.0275994
7.41		0.356611	0.0192226		0.647783	0.0227594		0.833232	0.0249082
7.36		0.314768	0.0177188		0.593198	0.0201953		0.794996	0.0231036
7.31		0.305605	0.0177224		0.577849	0.0198499		0.738784	0.0225074
7.26		0.309591	0.0170281		0.575616	0.0198852		0.688209	0.0205
7.21		0.304323	0.0158123		0.548897	0.0192864		0.662678	0.0208564
7.16		0.288419	0.0161576		0.517423	0.0182771		0.607362	0.0200367
7.11		0.277136	0.016106		0.492355	0.0172649		0.53841	0.0183413
7.06		0.249665	0.0156138		0.450768	0.0183152		0.473033	0.0182733
7.01		0.245165	0.015576		0.455881	0.0175319		0.460101	0.0182178
6.96		0.259911	0.0147191		0.451294	0.016709		0.434591	0.0169161
6.91		0.2303	0.0157652		0.430396	0.0171756		0.397799	0.0165519
6.86		0.209532	0.0138878		0.387983	0.0166452		0.33167	0.0167803
6.81		0.219705	0.0141868		0.396145	0.0159768		0.31459	0.0163856
6.76		0.21325	0.0149296		0.393052	0.0156702		0.294462	0.0166161
6.71		0.226733	0.0144274		0.366086	0.015186		0.270233	0.0156142
6.66		0.206107	0.0138828		0.371111	0.0153623		0.267802	0.0147579
6.61		0.211404	0.0145767		0.346775	0.0158272		0.231625	0.0145256
6.56		0.219498	0.0146494		0.349118	0.0149961		0.222361	0.0151549
6.51		0.224007	0.0142268		0.353419	0.0154884		0.212618	0.0139858
6.46		0.218747	0.0149515		0.346364	0.0158934		0.195778	0.0137898
6.41		0.211095	0.0142452		0.324765	0.0159884		0.19448	0.0131816
6.36		0.214453	0.0136097		0.336544	0.0150504		0.178605	0.0141611
6.31		0.203956	0.0135383		0.294482	0.0148897		0.162548	0.0136632
6.26		0.20611	0.0136005		0.317189	0.0147726		0.153512	0.0135848
6.21		0.240937	0.0130844		0.331875	0.0159392		0.16647	0.0143112
6.16		0.216594	0.012846		0.310858	0.0146757		0.143034	0.013918
6.11		0.229437	0.0136435		0.326853	0.0147424		0.159115	0.0132112
6.06		0.212119	0.0139546		0.318651	0.0147364		0.140948	0.0135313
6.01		0.21531	0.0137771		0.303086	0.0145373		0.144288	0.0140553
5.96		0.210487	0.0139057		0.297006	0.0148096		0.147718	0.0137738
5.91		0.205965	0.0136552		0.290513	0.0154612		0.13034	0.0142383
5.86		0.223172	0.0140266		0.309625	0.0150505		0.149122	0.0131694
5.81		0.198013	0.013805		0.304651	0.015437		0.136782	0.0132824
5.76		0.207342	0.013293		0.279098	0.0141199		0.129582	0.0136874
5.71		0.186735	0.0134204		0.281807	0.0138556		0.121258	0.0128607
5.66		0.175324	0.0129432		0.248157	0.0146764		0.108838	0.0129216
5.61		0.182053	0.012422		0.251546	0.0132248		0.117282	0.0128564
5.56		0.165271	0.0135707		0.244669	0.0141285		0.111449	0.013249
5.51		0.158588	0.0130417		0.250733	0.0140474		0.111585	0.0127213
5.46		0.154302	0.0129771		0.241536	0.0131508		0.11134	0.0129559
5.41		0.156057	0.013326		0.251721	0.0144675		0.108711	0.011904
5.36		0.17853	0.0136914		0.250666	0.0137426		0.100779	0.0131083
5.31		0.171314	0.0132419		0.245504	0.0143587		0.0948298	0.0127935
5.26		0.156608	0.0137979		0.219983	0.0135918		0.0991602	0.0121179
5.21		0.150737	0.0124442		0.226444	0.013497		0.087452	0.0125638
5.16		0.147695	0.0124838		0.208759	0.0145556		0.0850158	0.0119931
5.11		0.163663	0.0117588		0.221364	0.0124871		0.0888855	0.0124577
5.06		0.153714	0.0121788		0.195501	0.0134671		0.0816789	0.0122039
5.01		0.155084	0.0118165		0.205799	0.0131267		0.0883468	0.012211
4.96		0.146897	0.0131623		0.207372	0.0130232		0.0848038	0.0120595
4.91		0.135022	0.011916		0.19305	0.0127286		0.0685036	0.0116615
4.86		0.135339	0.0116078		0.184847	0.0121341		0.0771664	0.0113286
4.81		0.125883	0.0116519		0.177101	0.0120003		0.055173	0.0112752
4.76		0.12456	0.0109696		0.176056	0.0119153		0.0696367	0.0119948
4.71		0.126746	0.0120875		0.16793	0.0120857		0.0722743	0.011366
4.66		0.111093	0.0116192		0.163962	0.0119747		0.0594403	0.0112379
4.61		0.0998402	0.0112938		0.143686	0.0123398		0.0532655	0.0113245
4.56		0.110806	0.0115212		0.151479	0.0117736		0.0585015	0.0111277
4.51		0.115826	0.0117555		0.157657	0.0123391		0.0499955	0.0114691
4.46		0.117469	0.0108205		0.14997	0.0119368		0.0547951	0.0111718
4.41		0.118832	0.011353		0.156156	0.0119251		0.0589252	0.0112708
4.36		0.132016	0.011467		0.159074	0.0118714		0.0592659	0.0114323
4.31		0.116384	0.0114017		0.154319	0.0120954		0.034906	0.0110312
4.26		0.123905	0.0110095		0.147966	0.0110199		0.0412071	0.0105732
4.21		0.127573	0.0112186		0.149968	0.0117002		0.0380179	0.0112416
4.16		0.104072	0.0114598		0.146794	0.0111959		0.0398141	0.0105232
4.11		0.121946	0.0108898		0.126082	0.0106855		0.0402352	0.0105437
4.06		0.112988	0.0115275		0.110275	0.0118859		0.0255063	0.010904
4.01		0.100588	0.0110495		0.100796	0.0111703		0.03314	0.00984782
3.96		0.0937004	0.0107526		0.115459	0.0114789		0.0213252	0.0105369
3.91		0.105021	0.0106404		0.113789	0.0112656		0.0199325	0.010908
3.86		0.1037	0.0107722		0.10133	0.0109142		0.03194	0.010302
3.81		0.108867	0.0103381		0.100394	0.0105225		0.0230595	0.0103842
3.76		0.0934773	0.0104992		0.106361	0.0111504		0.0227382	0.00961677
3.71		0.103005	0.0103458		0.108174	0.0107024		0.0151136	0.010218
3.66		0.101678	0.0103946		0.100103	0.0110921		0.0234128	0.010704
3.61		0.0955277	0.0101307		0.103341	0.0108043		0.0173302	0.00976644
3.56		0.0851848	0.0105559		0.0931471	0.0100468		0.0212121	0.00993214
3.51		0.0878228	0.0109146		0.102362	0.0107756		0.0205644	0.0101355
3.46		0.0789814	0.0102513		0.0928075	0.0107311		0.0174712	0.0103795
3.41		0.0732952	0.0102271		0.0803797	0.0101332		0.0221344	0.0101536
3.36		0.0737477	0.00993513		0.0717572	0.0100501		0.0240714	0.00994933
3.31		0.0758181	0.00977494		0.0740005	0.00970602		0.0192607	0.0101013
3.26		0.0567613	0.0096045		0.0658577	0.0104306		0.0182829	0.00998959
3.21		0.0587966	0.00989876		0.0791031	0.0105249		0.0303627	0.01063
3.16		0.0705376	0.00953002		0.0895506	0.0110293		0.0369653	0.00984999
3.11		0.0723557	0.00981044		0.0886868	0.0109277		0.0387249	0.00983958
3.06		0.0764668	0.0104561		0.102122	0.0107159		0.0374783	0.00979718
3.01		0.0801166	0.00975308		0.10024	0.0103907		0.0363121	0.00959647
2.96		0.0788995	0.00938254		0.096603	0.00966428		0.0506367	0.0101372
2.91		0.0699085	0.00941722		0.0925682	0.0100169		0.0380202	0.00996847
2.86		0.0749987	0.00889832		0.0793245	0.00966622		0.0351419	0.00963949
2.81		0.0801513	0.00933938		0.0847063	0.0098467		0.0298069	0.00935557
2.77		0.0750037	0.00942182		0.0870663	0.00977877		0.0219289	0.00965548
2.71		0.0736802	0.00934092		0.0936342	0.0104811		0.0352693	0.00971208
2.66		0.0817759	0.0103341		0.121393	0.0104515		0.0333719	0.00944145
2.61		0.114368	0.0097917		0.134055	0.0102682		0.0535483	0.0100042
2.56		0.101401	0.0101987		0.149161	0.0100435		0.057205	0.0102448
2.52		0.114888	0.0102366		0.180175	0.0105107		0.0856644	0.00987264
2.46		0.142063	0.0106689		0.198174	0.0110589		0.0970536	0.00932939
2.41		0.143156	0.0103384		0.192581	0.0107633		0.0935727	0.00947983
2.36		0.119303	0.00987529		0.173735	0.00999303		0.0636219	0.00935552
2.31		0.112411	0.00963866		0.144729	0.0105452		0.065028	0.00907396
2.27		0.0947751	0.00939884		0.109803	0.00899514		0.0293669	0.0089766
2.21		0.0869404	0.00857623		0.102713	0.00867921		0.0273348	0.0083056
2.16		0.0965515	0.00872815		0.108993	0.00943379		0.0229952	0.00818423
2.11		0.0915533	0.00859182		0.103931	0.00899434		0.0185059	0.00795928
2.06		0.0887052	0.00870586		0.105897	0.00829387		0.0109627	0.00832133
2.02		0.0899223	0.00889507		0.0971944	0.00872415		0.0170879	0.00824862
1.96		0.0807766	0.00842819		0.086736	0.00905635		0.018254	0.00767482
1.91		0.0666839	0.00807166		0.0766014	0.00829682		0.0116124	0.00774372
1.86		0.0679469	0.00845216		0.0587236	0.00811581		0.00631649	0.00752086
1.81		0.0504486	0.00846587		0.0506824	0.00840289		0.00218513	0.00783728
1.77		0.0383673	0.00823079		0.0458646	0.0077774		0.00652312	0.0077052
1.71		0.0363087	0.00710557		0.0412561	0.00728527		0.00886546	0.00750899
1.66		0.0294626	0.00767515		0.034343	0.00757553		0.00326698	0.00780605
1.61		0.0149434	0.00747598		0.0248245	0.00694505		0.00120705	0.00701912
1.56		0.00920693	0.00704745		0.0222132	0.00690204		0.00604105	0.00714776
1.52		0.00418759	0.00689142		0.0152458	0.00675199		0.000242093	0.00679333
1.46		0.00422328	0.00718628		0.0127158	0.00727049		0.00193289	0.00665118
1.41		0.0102921	0.0063049		0.00830901	0.00667293		0.00247672	0.00688431
1.36		0.00815685	0.00693093		0.0134227	0.00679722		0.00365211	0.00681192
1.31		0.00480098	0.00637432		0.00670393	0.00622776		0.00397432	0.00658226
1.27		0.0117678	0.00622709		0.0169791	0.00633519		0.00424775	0.00621282
1.21		0.00126348	0.00622454		0.00893521	0.00601059		0.00200502	0.00614228
1.16		0.00225215	0.00592881		0.00723434	0.00580769		0.00938228	0.00594446
1.11		0.0113885	0.00593422		0.00529379	0.00586081		0.00774353	0.0061744
1.06		0.00198159	0.00576215		0.00790435	0.00605415		0.00109262	0.00611385
1.02		0.0033467	0.00618925		0.00244036	0.005716		-0.001044	0.00608904
0.965		-0.00252386	0.00572317		0.00366521	0.00590952		0.000365083	0.00559417
0.915		-0.00205744	0.00565543		-0.00490675	0.00552886		-0.00234833	0.00541384
0.865		-4.04066e-05	0.00514439		0.00237524	0.00540456		0.000245823	0.0055183
0.815		0.00164731	0.00527113		0.00317339	0.00541306		-0.00038119	0.00538346
0.765		0.00303687	0.00521349		0.00262525	0.0051862		0.00403975	0.00529957
0.715		-0.0025366	0.00482785		-1.42997e-05	0.00461491		0.00388667	0.00508455
0.665		-0.00289993	0.00478723		0.00891467	0.00506286		0.00151661	0.00500384
0.615		-0.00438859	0.00451963		-0.00485222	0.00458804		-0.00790401	0.00502345
0.565		0.00476058	0.00466627		0.00488088	0.00483956		0.00239515	0.0047254
0.515		-0.00435883	0.00467886		0.00355467	0.0049469		0.00138404	0.00500015
0.465		-0.00153792	0.0049913		-0.00654611	0.00474536		-0.00147011	0.00495806
0.415		-0.00125336	0.00407518		0.00210151	0.00456325		0.0024308	0.00453269
0.365		-0.00118758	0.00443426		0.00337947	0.00453524		-0.000880275	0.00442212
0.315		0.00162314	0.00423057		0.00469067	0.0043034		0.00440014	0.00451771
0.265		0.00492692	0.00418067		0.0113522	0.00382315		0.00538481	0.00407033
0.215		0.00239864	0.00398094		0.00444022	0.00407958		-0.00257634	0.00457955
0.165		0.00203555	0.00365114		0.00559921	0.00387267		-0.00278173	0.00412909
0.115		0.00131885	0.00378759		0.00268642	0.00372098		0.00108705	0.00387408
0.065		-0.00181469	0.00351161		-0.00099895	0.00347417		-0.00453499	0.00395426
0.015		0.00202026	0.00398957		0.000890491	0.0037357		0.00223083	0.00389814

## Sheet: 2 D & E
Figure 2 D & E
		"1.75 to 2.05 eV"			"2.25 to 2.55 eV"			"3.9 to 4.2 eV"			"7.0 to 7.9 eV"			"8.1 to 9.1 eV"
Delay / ps		Intensity	Error		Intensity	Error		Intensity	Error		Inensity	Error		Intensity	Error
-0.492		-0.000711915	0.00683228		0.00299741	0.00756841		-0.00246	0.00872		-0.0019125	0.0262006		0.031564	0.128901
-0.442		2.737e-05	0.00709492		0.00133394	0.00818056		-0.00136	0.00934		-0.0161368	0.0285978		-0.0550638	0.140993
-0.392		0.00168064	0.00732769		-0.00397125	0.0083671		0.00877	0.00947		0.000139534	0.0292415		-0.022488	0.136087
-0.342		0.00112187	0.00678299		0.000399773	0.00781915		-0.00368	0.00908		0.0128837	0.0272209		-0.0203762	0.129263
-0.292		-0.00264005	0.00655774		0.000678024	0.00747434		-0.00745	0.00908		0.00194832	0.0260882		0.0561857	0.12909
-0.267		-0.00137413	0.00651869		0.00266473	0.00755403		0.000658	0.00876		-0.00229775	0.026959		-0.0118932	0.125031
-0.242		0.00189622	0.00693257		-0.00410262	0.00741562		0.00553	0.0088		0.00537551	0.0275277		0.0220715	0.12487
-0.217		-0.00500189	0.00699145		-0.000187312	0.00784285		0.0038	0.00877		0.0163492	0.0267738		0.0365459	0.128646
-0.192		0.0049922	0.00679531		0.00706638	0.00780859		0.01	0.00876		0.00835821	0.0266326		-0.00474749	0.125284
-0.167		0.0107869	0.0066478		0.0107078	0.00788071		0.0155	0.00936		0.00187931	0.0270759		-0.0356855	0.12756
-0.142		0.00817382	0.00740766		0.0163325	0.00835737		0.0231	0.00987		0.040086	0.0292471		-0.182677	0.13652
-0.117		0.0188431	0.00769672		0.03716	0.00883012		0.0363	0.0103		0.0483548	0.0291201		-0.320384	0.134658
-0.092		0.0321446	0.00740881		0.0518514	0.00901596		0.0518	0.0102		0.0712438	0.0293933		-0.457056	0.135895
-0.067		0.0401129	0.00757456		0.0750559	0.00908501		0.0747	0.0106		0.103292	0.0295445		-0.667751	0.135499
-0.042		0.0595113	0.00847509		0.0928554	0.00984587		0.0977	0.0107		0.15127	0.0302449		-1.07571	0.136162
-0.017		0.0763303	0.00866967		0.124308	0.010697		0.112	0.0113		0.183497	0.0306776		-1.35626	0.136486
0.008		0.0864001	0.00836464		0.149448	0.0099354		0.12	0.0115		0.220235	0.0307398		-1.69595	0.138462
0.033		0.0937418	0.00956349		0.158257	0.0107569		0.127	0.0127		0.262355	0.0337101		-2.09253	0.153127
0.058		0.0814586	0.00850462		0.17834	0.010084		0.136	0.0116		0.309745	0.031715		-2.26975	0.136117
0.083		0.0858184	0.00852927		0.170078	0.010905		0.119	0.0114		0.357709	0.031882		-2.4455	0.136251
0.108		0.0706406	0.00841105		0.17086	0.0104683		0.12	0.011		0.4001	0.0315301		-2.75385	0.134839
0.133		0.0641067	0.0087173		0.158524	0.010677		0.104	0.0111		0.475646	0.0312574		-2.72242	0.132263
0.158		0.050388	0.00806672		0.134765	0.0103961		0.0902	0.0107		0.503765	0.0326658		-2.70438	0.135333
0.183		0.03881	0.0102729		0.12424	0.0124133		0.0826	0.0157		0.57032	0.0673006		-2.5315	0.434823
0.208		0.0255245	0.00894448		0.109606	0.010786		0.0745	0.0113		0.576048	0.0355457		-2.41804	0.148335
0.233		0.0179558	0.0074653		0.0933842	0.00964375		0.0579	0.0106		0.60238	0.0328584		-2.4313	0.138157
0.258		0.0186805	0.00752974		0.085287	0.00956296		0.0441	0.00999		0.664615	0.032298		-2.26199	0.134816
0.283		0.00954891	0.00711261		0.0849386	0.00884081		0.0337	0.0103		0.669969	0.0329475		-2.19265	0.136388
0.308		0.0135428	0.00845342		0.0789875	0.010038		0.0351	0.0114		0.693478	0.0360507		-2.07236	0.148842
0.358		0.00250689	0.00846865		0.0588841	0.00979563		0.0192	0.0107		0.670099	0.0364633		-2.02019	0.147277
0.408		0.00628283	0.00750634		0.0428308	0.00859811		0.0112	0.00967		0.655069	0.033131		-1.84334	0.136758
0.458		0.00521193	0.00728647		0.0363467	0.00841131		0.0169	0.01		0.643549	0.0324647		-1.82474	0.133422
0.508		-0.000237455	0.00712085		0.0269898	0.00849957		0.0142	0.0096		0.595304	0.0330104		-1.77926	0.135423
0.558		-0.00431513	0.00933841		0.028933	0.0108781		0.00588	0.0142		0.5446	0.0708859		-1.77609	0.437414
0.608		0.00167857	0.00755876		0.0231276	0.00767576		0.00876	0.00912		0.574527	0.0332861		-1.6265	0.133202
0.658		-0.00674969	0.00727821		0.0240833	0.00853141		0.00631	0.00973		0.553115	0.0330142		-1.6379	0.134822
0.708		-0.00228817	0.00686483		0.0177575	0.00862204		-0.00103	0.00937		0.54334	0.0327646		-1.63093	0.132154
0.758		0.000508029	0.00788166		0.00883891	0.00950483		0.00249	0.0103		0.501281	0.0356159		-1.54091	0.146831
0.808		-0.00242084	0.00904738		0.00776168	0.0103832		0.0112	0.0117		0.555772	0.0388104		-1.54608	0.168759
0.858		-0.00786051	0.00827974		0.00606361	0.00912251		0.00162	0.0105		0.495958	0.0356674		-1.46698	0.147979
0.908		-0.00116842	0.00939325		0.0147876	0.00989723		0.00386	0.0115		0.48939	0.0390508		-1.453	0.163734
0.958		-0.00712894	0.0103966		0.0045179	0.0110833		-0.00347	0.0156		0.455112	0.0755019		-1.39494	0.504035
1.008		-0.00799069	0.00754413		0.0094169	0.0089586		-0.00663	0.0105		0.441863	0.0346234		-1.51585	0.148505
