# Supplementary material for: Ultrafast electronic relaxation pathways of the molecular photoswitch quadricyclane
Source: Nat Chem. 2024 Feb 2;16(4):499–505. doi: 10.1038/s41557-023-01420-w (PMC10997510; doi:10.1038/s41557-023-01420-w)
Supplement: Supplementary file 4 — Absolute energies in hartrees; the first six columns are S0 to S5, and the final two columns are D0 and D1, from left to right respectively. [file 41557_2023_1420_MOESM4_ESM.txt]

-270.52151088 -270.31242384 -270.29086304 -270.28935983 -270.28293022 -270.22236785	-270.21966828 -269.91554256
-270.52394827 -270.32042462 -270.29989682 -270.29797964 -270.29162014 -270.23426482	-270.22869321 -269.93627196
-270.52512848 -270.32734804 -270.30779420 -270.30552219 -270.29917916 -270.24526243	-270.23646548 -269.95618585
-270.52519276 -270.33368711 -270.31477920 -270.31207897 -270.30573188 -270.25533187	-270.24309162 -269.97548265
-270.52424443 -270.33911627 -270.32082668 -270.31759720 -270.31124789 -270.26465175	-270.24850203 -269.99484964
-270.52239195 -270.34360241 -270.32600274 -270.32211769 -270.31577056 -270.27328541	-270.25301237 -270.01270638
-270.51974210 -270.34717811 -270.33040136 -270.32569740 -270.31935775 -270.28125458	-270.25657580 -270.02957454
-270.51640080 -270.34989991 -270.33413338 -270.32840276 -270.32207530 -270.28855967	-270.25926047 -270.04540232
-270.51246918 -270.35182966 -270.33732123 -270.33030061 -270.32398954 -270.29519262	-270.26113454 -270.06023743
-270.50805159 -270.35303277 -270.34011572 -270.33145735 -270.32516686 -270.30111262	-270.26227065 -270.07415506
-270.50324810 -270.35357740 -270.34268564 -270.33194235 -270.32567572 -270.30628126	-270.26273303 -270.08722667
-270.49816163 -270.35353164 -270.34521225 -270.33182429 -270.32558364 -270.31064961	-270.26259584 -270.09948293
-270.49289228 -270.35296668 -270.34786410 -270.33116960 -270.32496088 -270.31420763	-270.26192951 -270.11089471
-270.48754176 -270.35195836 -270.35081878 -270.33006018 -270.32388214 -270.31691906	-270.26080980 -270.12143901
-270.48221170 -270.35420570 -270.35058511 -270.32857517 -270.32242568 -270.31880928	-270.25931556 -270.13106569
-270.47700815 -270.35812927 -270.34893319 -270.32680845 -270.32067856 -270.31991365	-270.25753282 -270.13970909
-270.47203662 -270.36268273 -270.34708135 -270.32487732 -270.32030149 -270.31873324	-270.25555410 -270.14729934
-270.46739982 -270.36792944 -270.34514508 -270.32294885 -270.32000042 -270.31669414	-270.25348235 -270.15376812
-270.46318484 -270.37385589 -270.34321926 -270.32127751 -270.31900034 -270.31466763	-270.25144590 -270.15907476
-270.45944437 -270.38030251 -270.34140151 -270.31995661 -270.31742517 -270.31275821	-270.24962417 -270.16323804
-270.45617386 -270.38699229 -270.33977294 -270.31875259 -270.31567389 -270.31105208	-270.24793801 -270.16583557
-270.45330851 -270.39363190 -270.33838324 -270.31753805 -270.31399628 -270.30959892	-270.24641747 -270.16684638
-270.45074734 -270.40001174 -270.33723175 -270.31633389 -270.31246557 -270.30839028	-270.24511184 -270.16637463
-270.44837659 -270.40603310 -270.33626305 -270.31519149 -270.31107381 -270.30735680	-270.24397031 -270.16448612
-270.44607152 -270.41165905 -270.33537546 -270.31410569 -270.30976528 -270.30638363	-270.24290301 -270.16130857
-270.44369546 -270.41687055 -270.33444152 -270.31299889 -270.30844846 -270.30533711	-270.24178356 -270.15697064
-270.44112731 -270.42162349 -270.33332626 -270.31175268 -270.30699977 -270.30408279	-270.24047267 -270.15157777
-270.43831379 -270.42583128 -270.33190720 -270.31024038 -270.30529236 -270.30250400	-270.23884930 -270.14524367
-270.43542371 -270.42919927 -270.33007502 -270.30834956 -270.30320617 -270.30049924	-270.23680505 -270.13805057
-270.44349545 -270.42930880 -270.33158525 -270.30950059 -270.30469673 -270.30210107	-270.23859731 -270.14667206
-270.45162244 -270.42837857 -270.33294981 -270.31068212 -270.30607881 -270.30355359	-270.24023816 -270.15418889
-270.45909716 -270.42718748 -270.33427271 -270.31195558 -270.30749857 -270.30497134	-270.24183022 -270.16056733
-270.46591928 -270.42580283 -270.33564936 -270.31336093 -270.30905815 -270.30645639	-270.24345516 -270.16575594
-270.47219739 -270.42418817 -270.33715739 -270.31492725 -270.31080633 -270.30809185	-270.24518383 -270.16975030
-270.47801045 -270.42226023 -270.33884112 -270.31665200 -270.31271264 -270.30991822	-270.24705814 -270.17255748
-270.48340742 -270.41987017 -270.34071075 -270.31851361 -270.31467745 -270.31193584	-270.24909233 -270.17424159
-270.48860032 -270.41684987 -270.34274292 -270.32051399 -270.31665277 -270.31411644	-270.25126118 -270.17488693
-270.49405696 -270.41337213 -270.34489740 -270.32267607 -270.31887817 -270.31642776	-270.25352205 -270.17461186
-270.49989895 -270.40987685 -270.34710953 -270.32494535 -270.32156268 -270.31880282	-270.25581614 -270.17354078
-270.50590941 -270.40663259 -270.34930625 -270.32722269 -270.32415209 -270.32115553	-270.25807938 -270.17178477
-270.51188548 -270.40372177 -270.35141862 -270.32942287 -270.32634780 -270.32340923	-270.26025223 -270.16944485
-270.51769458 -270.40113787 -270.35338661 -270.33147082 -270.32833889 -270.32550052	-270.26227780 -270.16660136
-270.52325868 -270.39882155 -270.35516303 -270.33331953 -270.33019945 -270.32738348	-270.26411342 -270.16332604
-270.52851920 -270.39668064 -270.35670465 -270.33492591 -270.33188407 -270.32901686	-270.26571722 -270.15966776
-270.53343161 -270.39458182 -270.35797897 -270.33625808 -270.33333866 -270.33037116	-270.26705989 -270.15566816
-270.53797482 -270.39251376 -270.35895608 -270.33728538 -270.33450958 -270.33142565	-270.26810374 -270.15135186
-270.54211417 -270.39033593 -270.35960836 -270.33798393 -270.33536794 -270.33214682	-270.26882520 -270.14673323
-270.54581833 -270.38797749 -270.35990469 -270.33833218 -270.33591077 -270.33248345	-270.26919938 -270.14182949
-270.54906490 -270.38538217 -270.35982937 -270.33832324 -270.33606138 -270.33245975	-270.26920053 -270.13664109
-270.55183811 -270.38253053 -270.35936666 -270.33807253 -270.33585212 -270.33205014	-270.26880286 -270.13116405
-270.55408913 -270.37935194 -270.35846762 -270.33735758 -270.33522992 -270.33120489	-270.26797927 -270.12538921
-270.55578879 -270.37583192 -270.35711436 -270.33633849 -270.33411112 -270.32990766	-270.26670383 -270.11930464
-270.55691323 -270.37196015 -270.35528363 -270.33507309 -270.33251205 -270.32813509	-270.26494868 -270.11289811
-270.55743275 -270.36771373 -270.35294452 -270.33366685 -270.33040376 -270.32585967	-270.26267910 -270.10613174
-270.55731718 -270.36306403 -270.35006653 -270.33211094 -270.32776837 -270.32310859	-270.25987061 -270.09899851
