# Supplementary material for: Ultrafast electronic relaxation pathways of the molecular photoswitch quadricyclane
Source: Nat Chem. 2024 Feb 2;16(4):499–505. doi: 10.1038/s41557-023-01420-w (PMC10997510; doi:10.1038/s41557-023-01420-w)
Supplement: Supplementary file 5 — ASCII data. [file 41557_2023_1420_MOESM5_ESM.zip]

Archive with 28 entries (25 files):
- figure_4_s21/fig_4a_distances/
- figure_4_s21/fig_4a_distances/README
- figure_4_s21/fig_4a_distances/S2_FV_ES_heat_map.txt
- figure_4_s21/fig_4a_distances/S2_FV_GS_heat_map.txt
- figure_4_s21/fig_4a_distances/S2_FV_rcc.txt
- figure_4_s21/fig_4a_distances/S2_FV_time.txt
- figure_4_s21/fig_4a_distances/S34_FV_rcc.txt
- figure_4_s21/fig_4a_distances/S34_FV_time.txt
- figure_4_s21/fig_4a_distances/S34_SR_ES_heat_map.txt
- figure_4_s21/fig_4a_distances/S34_SR_GS_heat_map.txt
- figure_4_s21/fig_4b_populations/
- figure_4_s21/fig_4b_populations/README
- figure_4_s21/fig_4b_populations/S2_FV_nb.txt
- figure_4_s21/fig_4b_populations/S2_FV_pop.txt
- figure_4_s21/fig_4b_populations/S2_FV_qc.txt
- figure_4_s21/fig_4b_populations/S2_FV_time.txt
- figure_4_s21/fig_4b_populations/S34_SR_nb.txt
- figure_4_s21/fig_4b_populations/S34_SR_pop.txt
- figure_4_s21/fig_4b_populations/S34_SR_qc.txt
- figure_4_s21/fig_4b_populations/S34_SR_time.txt
- figure_4_s21/fig_4c_PES/
- figure_4_s21/fig_4c_PES/README
- figure_4_s21/fig_4c_PES/S2_FV_S2EBE.txt
- figure_4_s21/fig_4c_PES/S2_FV_S2signal.txt
- figure_4_s21/fig_4c_PES/S2_FV_S2time.txt
- figure_4_s21/fig_4c_PES/S34_SR_S34EBE.txt
- figure_4_s21/fig_4c_PES/S34_SR_S34signal.txt
- figure_4_s21/fig_4c_PES/S34_SR_S34time.txt
