# Supplementary material for: Ultrafast electronic relaxation pathways of the molecular photoswitch quadricyclane
Source: Nat Chem. 2024 Feb 2;16(4):499–505. doi: 10.1038/s41557-023-01420-w (PMC10997510; doi:10.1038/s41557-023-01420-w)
Supplement: Supplementary file 5 — ASCII data. [file 41557_2023_1420_MOESM5_ESM.zip › figure_4_s21/fig_4a_distances/README]

S2_FV indicates the fast valence trajectories
S34_SR indicates the slow rydberg trajectories

_rcc.txt indicates the rcc axis (in angstrom)

_time.txt indicates the time axis (in fs)

ES_heat_map and GS_heat_map are the distance heatmaps for the excited and ground state respectively (size arbitrary)
