# Supplementary material for: Ultrafast electronic relaxation pathways of the molecular photoswitch quadricyclane
Source: Nat Chem. 2024 Feb 2;16(4):499–505. doi: 10.1038/s41557-023-01420-w (PMC10997510; doi:10.1038/s41557-023-01420-w)
Supplement: Supplementary file 5 — ASCII data. [file 41557_2023_1420_MOESM5_ESM.zip › figure_4_s21/fig_4a_distances/S2_FV_ES_heat_map.txt]

4.822750502970665071e-02 8.774429122213776855e-02 1.558806725539491900e-01 2.704050784596567225e-01 4.580219495901372562e-01 7.575410578773540404e-01 1.223415364427925089e+00 1.929251557594548139e+00 2.970640864474383136e+00 4.466392448188089226e+00 6.557042829827956609e+00 9.399450100275400288e+00 1.315645687988498658e+01 1.798109880116350823e+01 2.399567232125435368e+01 3.126709991595637916e+01 3.978128202961659809e+01 4.942024621050448729e+01 5.994657973639633042e+01 7.099956245895164386e+01 8.210640712924958962e+01 9.271006174007155209e+01 1.022123692627926772e+02 1.100284793329226858e+02 1.156458733247563515e+02 1.186798115006400423e+02 1.189168904254023289e+02 1.163398635117698632e+02 1.111297148019336305e+02 1.036446397480849413e+02 9.437932413034273793e+01 8.391095161589316831e+01 7.284011434678183150e+01 6.173496839434785954e+01 5.108565407547114745e+01 4.127359618093728955e+01 3.255740822013929403e+01 2.507437219114631688e+01 1.885435311287637461e+01 1.384181866616495959e+01 9.921407270855061356e+00 6.943056214593457121e+00 4.743774867088981217e+00 3.164405766143721710e+00 2.060884808336238549e+00 1.310410857931560535e+00 8.134900352188451089e-01 4.930452364378008490e-01 2.917493287950170266e-01 1.685467294976139840e-01 9.506419122279499700e-02 5.234781314781953437e-02 2.814257775167528647e-02 1.477106220752892954e-02 7.569041083941618724e-03 3.786605169698603439e-03 1.849430136023751722e-03 8.818673751510646645e-04 4.105298355483779629e-04 1.865782037488191824e-04 8.278476422842689193e-05 3.586012536972658227e-05 1.516504064103263280e-05 6.261007204730565223e-06 2.523551032714150524e-06 9.929916677224151425e-07 3.814547686526802339e-07 1.430548792864449077e-07 5.237483618241379098e-08 1.871979934204292909e-08 6.531851205596496309e-09 2.224979276719994780e-09 7.398917762076968911e-10 2.401932834584802493e-10 7.612052420270360435e-11 2.354987983039648726e-11 7.112451745655801158e-12 2.096965670948964969e-12 6.035346880072133121e-13 1.695702253122660652e-13 4.650834278593937853e-14 1.245212419125912073e-14 3.254503061037763256e-15 8.303322125768224510e-16 2.067960790676989569e-16 5.027512138451808143e-17 1.193112865036266822e-17 2.763914599777174395e-18 6.249992280154894882e-19 1.379568137061236445e-19 2.972436970503238190e-20 6.251510439031913578e-21 1.283385212958147805e-21 2.571732537902996796e-22 5.030233920666159063e-23 9.603755078842387190e-24 1.789704662492370786e-24 3.255411849401251411e-25 5.779784669411904542e-26 1.001602488021191198e-26 1.694158413776029922e-27 2.796948039624066945e-28 4.506957034129950548e-29 7.088395873780604363e-30 1.088115352105397705e-30 1.630276447815255020e-31 2.383986804856030010e-32 3.402512030006666931e-33 4.739643711927565268e-34 6.443753635651594676e-35 8.550202305768679631e-36 1.107274097656261561e-36 1.399497940264478947e-37 1.726334214692637107e-38 2.078309085438054729e-39 2.441885105077533468e-40 2.800060218622475357e-41 3.133529847517856150e-42 3.422330285851470784e-43 3.647782770844083479e-44 3.794480806233516723e-45 3.852028780513189160e-46 3.816259725049532949e-47 3.689734126847064760e-48 3.481436872263501693e-49 3.205722141870437739e-50 2.880678373303758257e-51 2.526171885392105030e-52 2.161862081446743874e-53 1.805459740280567957e-54 1.471431982646334625e-55 1.170261717577673162e-56 9.082682621210509127e-58 6.879099114802603847e-59 5.084324727443430435e-60 3.667054132621646241e-61 2.580962968064389424e-62 1.772657223717330502e-63 1.188076663514307851e-64 7.770323267158436436e-66 4.959145867276601766e-67 3.088489622886984751e-68 1.876960843014525078e-69 1.113095570896618037e-70 6.441340922975185564e-72 3.637350541355390285e-73 2.004276146500025052e-74 1.077685435840845192e-75 5.654407283722033599e-77 2.894952062153181173e-78 1.446283777197513920e-79
4.747223366593219390e-02 8.638251578097186356e-02 1.534922846436585220e-01 2.663302181185989159e-01 4.512591879208036061e-01 7.466237129938531059e-01 1.206273742930259907e+00 1.903077583101130843e+00 2.931782046487853677e+00 4.410312744057157452e+00 6.478395816085280146e+00 9.292311272254345056e+00 1.301475294442103170e+01 1.779924961540233141e+01 2.376942517979733793e+01 3.099448941926636181e+01 3.946359930317954934e+01 4.906286002707389571e+01 5.955943204172799454e+01 7.059717322094256531e+01 8.170727420356975301e+01 9.233542785677524023e+01 1.018844376877253524e+02 1.097682712401508383e+02 1.154710083575937460e+02 1.186025355430226398e+02 1.189426571210455847e+02 1.164666978275821521e+02 1.113484618044068100e+02 1.039400552982166346e+02 9.473182730649217831e+01 8.429875969391943613e+01 7.324143879046776817e+01 6.212996933747344031e+01 5.145792188531387268e+01 4.161103197405110166e+01 3.285248613637986637e+01 2.532386213486568138e+01 1.905864774319584143e+01 1.400403623774458417e+01 1.004643512423106344e+01 7.036667476055571413e+00 4.811905421106820846e+00 3.212631541642121391e+00 2.094099706498942837e+00 1.332678077899912328e+00 8.280251166929317730e-01 5.022859818053921899e-01 2.974725221073105663e-01 1.720005711030544726e-01 9.709551320774122141e-02 5.351230915360490753e-02 2.879337064734067628e-02 1.512567069411900091e-02 7.757452455894540619e-03 3.884230350033053124e-03 1.898765005930748689e-03 9.061849501646020372e-04 4.222219737834882747e-04 1.920623013200534136e-04 8.529423025055484224e-05 3.698045859492466413e-05 1.565304690774523981e-05 6.468420365304948645e-06 2.609570839348131984e-06 1.027803637544709620e-06 3.952028413521155939e-07 1.483533642566858721e-07 5.436766696531739945e-08 1.945129005003936445e-08 6.793896575788588526e-09 2.316597510327563022e-09 7.711549067590224253e-10 2.506052918734338933e-10 7.950501608526481843e-11 2.462365634604235156e-11 7.444957751286860114e-12 2.197462692396915835e-12 6.331814457932953083e-13 1.781065923831773763e-13 4.890740626702399221e-14 1.311021150969093398e-14 3.430699950670149096e-15 8.763775019951501322e-16 2.185408162126604506e-16 5.319907839243711575e-17 1.264163234713304325e-17 2.932425164918918048e-18 6.640069706413473762e-19 1.467700330959842110e-19 3.166782868051265397e-20 6.669793190217479926e-21 1.371250005449192225e-21 2.751871059447435765e-22 5.390680883343721168e-23 1.030766228259513258e-23 1.923865211109327374e-24 3.504966501662354832e-25 6.232821965113092470e-26 1.081867388220609045e-26 1.832941579880237273e-27 3.031135320440390938e-28 4.892614029190806764e-29 7.708188710938605613e-30 1.185321872978618249e-30 1.779056216702182008e-31 2.606209381622554358e-32 3.726422174238949572e-33 5.200376707020039877e-34 7.083280626029929283e-35 9.416465221183288408e-36 1.221777507450013494e-36 1.547191524015735914e-37 1.912232806850982495e-38 2.306636826771321547e-39 2.715541944570002622e-40 3.120108879305258339e-41 3.498775396318401530e-42 3.829064105804843159e-43 4.089749314445712817e-44 4.263099570479674739e-45 4.336868991198919929e-46 4.305727229463840128e-47 4.171896219206769251e-48 3.944888065827611450e-49 3.640387024667585499e-50 3.278458113788619452e-51 2.881366484614088853e-52 2.471335781087339808e-53 2.068555003598556376e-54 1.689671034750628572e-55 1.346898196145288300e-56 1.047762167529736092e-57 7.953967901531858031e-59 5.892451691275871039e-60 4.259878819731310708e-61 3.005283622096751140e-62 2.068991576925742445e-63 1.390000949335302866e-64 9.112818269899826004e-66 5.830015732084864766e-67 3.639689682436223326e-68 2.217353083397582890e-69 1.318194545806725756e-70 7.647098101974927322e-72 4.328971075474383182e-73 2.391343663123472306e-74 1.289041934356334318e-75 6.780447138312757405e-77 3.480281647846474134e-78 1.743146087287817266e-79
4.493676000878658178e-02 8.188867382500551739e-02 1.457304717558655649e-01 2.532672670522063685e-01 4.298406454573521218e-01 7.124149870817065855e-01 1.153063106892605161e+00 1.822488406309221043e+00 2.812970995743724778e+00 4.239860368342793784e+00 6.240518109496932198e+00 8.969525279806360274e+00 1.258910542819385014e+01 1.725415696006019317e+01 2.309207320901971983e+01 3.017861172270702497e+01 3.851231200251859832e+01 4.799111022535837634e+01 5.839555253948174851e+01 6.938306019162112648e+01 8.049683634822528688e+01 9.119119101453316034e+01 1.008724963172969638e+02 1.089521012539974123e+02 1.149049243112751526e+02 1.183257220765155324e+02 1.189746843228550404e+02 1.168052333891944556e+02 1.119695514881633898e+02 1.048009249303296713e+02 9.577575114065250261e+01 8.546122592111596816e+01 7.445668386200632938e+01 6.333697144884136776e+01 5.260512210758747642e+01 4.265933743851056903e+01 3.377643416755307015e+01 2.611111910364694921e+01 1.970823032276808107e+01 1.452375028363348797e+01 1.045003014824007082e+01 7.341125386442982403e+00 5.035154999276690191e+00 3.371840282731503269e+00 2.204570557451537738e+00 1.407287525787051186e+00 8.770866976254071412e-01 5.337060621510422154e-01 3.170741166180816584e-01 1.839152101931161298e-01 1.041530270039958544e-01 5.758677459803168003e-02 3.108633061669338268e-02 1.638367300724660400e-02 8.430385760220508382e-03 4.235232494767771257e-03 2.077303532415105455e-03 9.947519784681742045e-04 4.650729172181054176e-04 2.122843070449666300e-04 9.460291582776284220e-05 4.116044873688177866e-05 1.748411855431250962e-05 7.250943481310325738e-06 2.935833728138748095e-06 1.160522373540529308e-06 4.478778812051931497e-07 1.687518695994906679e-07 6.207535746560212912e-08 2.229308792719183853e-08 7.816282059546693335e-09 2.675517300620007694e-09 8.941107610791211134e-10 2.917086353679785208e-10 9.291374327346242204e-11 2.889226247932996874e-11 8.771062310161789530e-12 2.599500641247488395e-12 7.521296301679452056e-13 2.124507960777798440e-13 5.858476511244143940e-14 1.577136818020241388e-14 4.144861176595385838e-15 1.063418126047313012e-15 2.663477320467401400e-16 6.512416470994112129e-17 1.554464511009291725e-17 3.622114099221455821e-18 8.239165496482439690e-19 1.829536820958180548e-19 3.965818993669167284e-20 8.391804216827246155e-21 1.733426271022825701e-21 3.495262381617735998e-22 6.879792172478569071e-23 1.321869819085396391e-23 2.479228456566413082e-24 4.538951340752914233e-25 8.111519465724794407e-26 1.414989359159437624e-26 2.409378014367869837e-27 4.004552954115567288e-28 6.496762205387276343e-29 1.028798271540837843e-29 1.590194663480936541e-30 2.399129283547171503e-31 3.532944305657965417e-32 5.078040970753969415e-33 7.124073308706322785e-34 9.755057686877471023e-35 1.303758390431245019e-35 1.700696243478786706e-36 2.165286272471594731e-37 2.690663734696201628e-38 3.263290135072598926e-39 3.862787080547847438e-40 4.462634976538550828e-41 5.031809633600836965e-42 5.537274465770227393e-43 5.947079163112986034e-44 6.233673629915450025e-45 6.376964068714175217e-46 6.366641403250910300e-47 6.203407448653560943e-48 5.898896290770007949e-49 5.474303060047177656e-50 4.957944610342626693e-51 4.382142040853862755e-52 3.779900912479828887e-53 3.181858453627086968e-54 2.613876812515160514e-55 2.095514123425448352e-56 1.639437004208868203e-57 1.251684983530206642e-58 9.325863902042501882e-60 6.780698516374724924e-61 4.811148795613233752e-62 3.331270099779695692e-63 2.250895716872738090e-64 1.484168430382302312e-65 9.549731453152038712e-67 5.996215075292711663e-68 3.674001142952287587e-69 2.196723684938694112e-70 1.281692094230777306e-71 7.297300335267235128e-73 4.054237078865050200e-74 2.197974631886234084e-75 1.162789440076077134e-76 6.002644884921409263e-78 3.023748993022884423e-79
4.090574565378405497e-02 7.475278748360493497e-02 1.334156937084866046e-01 2.325519675677809595e-01 3.958800887093773535e-01 6.581648296748368043e-01 1.068635916959918442e+00 1.694515539982601293e+00 2.624089029792620043e+00 3.968489686173670705e+00 5.861139216160128562e+00 8.453669888627997508e+00 1.190724682214234065e+01 1.637859343627150821e+01 2.200074487075664820e+01 2.885958517656375832e+01 3.696843924365521872e+01 4.624416446662399949e+01 5.648902261691903703e+01 6.738280112143743850e+01 7.848896155257682494e+01 8.927695135616886546e+01 9.916037803770667836e+01 1.075479033834014189e+02 1.139010344173616005e+02 1.177910858547997037e+02 1.189469782373211757e+02 1.172864743201349427e+02 1.129258540148184125e+02 1.061664468124332217e+02 9.746018885291366018e+01 8.735967506041576769e+01 7.646037125917949595e+01 6.534334577801074317e+01 5.452603938394727123e+01 4.442652111697972117e+01 3.534391692255297102e+01 2.745487131875959719e+01 2.082355866078281181e+01 1.542125866957521119e+01 1.115096985876432534e+01 7.872852376150341058e+00 5.427214601836447549e+00 3.652970359356485730e+00 2.400703260528685767e+00 1.540469030530497330e+00 9.651362939292091880e-01 5.903976104671635472e-01 3.526305445605428801e-01 2.056429481821653027e-01 1.170915264643696274e-01 6.509596776139819907e-02 3.533449774954733336e-02 1.872661254389021424e-02 9.690233779062957728e-03 4.895795521349951586e-03 2.415046657140035649e-03 1.163162139970574981e-03 5.469740047519142329e-04 2.511331274134968091e-04 1.125774411210175515e-04 4.927287596512139382e-05 2.105584616194268934e-05 8.785060567330164725e-06 3.578681641512492558e-06 1.423333016200043674e-06 5.527057417524532348e-07 2.095483250179833887e-07 7.756679910422374583e-08 2.803287361094590869e-08 9.891404670690657249e-09 3.407574535724130130e-09 1.146114884458648165e-09 3.763609813493136138e-10 1.206626457230684248e-10 3.776860721529111839e-11 1.154189007220213211e-11 3.443567482273813720e-12 1.003052638034389533e-12 2.852462690273083504e-13 7.919447813868952506e-14 2.146574513415536571e-14 5.680290319966905502e-15 1.467458591649633427e-15 3.701085342919128609e-16 9.112915354875907423e-17 2.190521624553305021e-17 5.140396459798958966e-18 1.177609647863253743e-18 2.633652596727253576e-19 5.749957809776596261e-20 1.225508821493689556e-20 2.549824807091768734e-21 5.178962881549744842e-22 1.026857525642790694e-22 1.987507802831958733e-23 3.755216917921330227e-24 6.926039740025665307e-25 1.246966776517789067e-25 2.191497066818633589e-26 3.759578329161874886e-27 6.295724492952145468e-28 1.029097932906906747e-28 1.641981191376297951e-29 2.557267672202011253e-30 3.887557182299436305e-31 5.768541694651194646e-32 8.354875529270754629e-33 1.181121845000727211e-33 1.629769816314228391e-34 2.194981116040705104e-35 2.885389030821472377e-36 3.702057681502934267e-37 4.635999474173253195e-38 5.666321016431490407e-39 6.759472671111570038e-40 7.869997328585478378e-41 8.942991230672938157e-42 9.918222460154467158e-43 1.073554559370274744e-43 1.134096724318883060e-44 1.169252443054614424e-45 1.176509012023182259e-46 1.155334213550062183e-47 1.107240830918985450e-48 1.035607928938565362e-49 9.452882291761550974e-51 8.420649558244578818e-52 7.320425231645572404e-53 6.210597275072847584e-54 5.142020501303939807e-55 4.154652544375186264e-56 3.275919643991792877e-57 2.520731644039321470e-58 1.892832162890033627e-59 1.387033851580362139e-60 9.918565714319339386e-62 6.921416950204780721e-63 4.713277324862607473e-64 3.132062375500744082e-65 2.031023176007211515e-66 1.285210083180164786e-67 7.936077418766225149e-69 4.781982801572506708e-70 2.811760583083446099e-71 1.613298795873561302e-72 9.032654659370568669e-74 4.934897829120233142e-75 2.630880834157950319e-76 1.368619057849017095e-77 6.947372367425511317e-79
3.583080044445952766e-02 6.575069119135189266e-02 1.178451873054202903e-01 2.062947788029281804e-01 3.527170353594315522e-01 5.890107802904359646e-01 9.606724044373179394e-01 1.530309201605339009e+00 2.380846007619115134e+00 3.617662352163105055e+00 5.368657148499884180e+00 7.781091028671521137e+00 1.101409349743253152e+01 1.522603086763244917e+01 2.055656741952846289e+01 2.710420780847499955e+01 3.490128335603765208e+01 4.388953808803021417e+01 5.390040145574467090e+01 6.464439558176644596e+01 7.571366031955663800e+01 8.660017536045802444e+01 9.673001228160943299e+01 1.055111927193207180e+02 1.123899864717604231e+02 1.169083652950974255e+02 1.187543790957658842e+02 1.177977672739575610e+02 1.141051586102718431e+02 1.079323958535337624e+02 9.969521345670523260e+01 8.992293831786565761e+01 7.920237566424049191e+01 6.812012115652869682e+01 5.721107989697886609e+01 4.691919480190109226e+01 3.757377739490722490e+01 2.938200212152117530e+01 2.243564356392572989e+01 1.672841407241443079e+01 1.217947712552686568e+01 8.658821015312392788e+00 6.010959357060749575e+00 4.074576249678321105e+00 2.696953758693261261e+00 1.743073687962655827e+00 1.100038857090723354e+00 6.778743470408534755e-01 4.078853877286072183e-01 2.396479754721529964e-01 1.374848837120934419e-01 7.701593726553959685e-02 4.212594141748061266e-02 2.249887857881247705e-02 1.173311210240375602e-02 5.974554057828931723e-03 2.970547455023384454e-03 1.442131882951568338e-03 6.836119730789727436e-04 3.164092744958004106e-04 1.429954502495918238e-04 6.309969371787601752e-05 2.718709349133826972e-05 1.143739757542703691e-05 4.698063665167809697e-06 1.884239379474839378e-06 7.378650258165822531e-07 2.821236755425242102e-07 1.053226787807345993e-07 3.839033668953113743e-08 1.366272788170521391e-08 4.747512375457388909e-09 1.610666404985522678e-09 5.335233407258381909e-10 1.725468351238815960e-10 5.448333021297283385e-11 1.679656947504024820e-11 5.055626249227632415e-12 1.485674889106708335e-12 4.262496085744190733e-13 1.193967295317208037e-13 3.265170355972637984e-14 8.717679432881717755e-15 2.272344403976072899e-15 5.782586209186065396e-16 1.436617623580094542e-16 3.484397651056184944e-17 8.250455919290193293e-18 1.907164240772112239e-18 4.303821863462920028e-19 9.481402896123578837e-20 2.039102515850271472e-20 4.281043478399939223e-21 8.774053267957188428e-22 1.755443424472091716e-22 3.428508333192780268e-23 6.536589525595442657e-24 1.216523934470699635e-24 2.210086804278839593e-25 3.919340645476881860e-26 6.784650272001547648e-27 1.146432425422742791e-27 1.890913940972440248e-28 3.044339956548807175e-29 4.784189766168764603e-30 7.338601638324512463e-31 1.098762210903772623e-31 1.605740805616196297e-32 2.290468757075612639e-33 3.188940389146574691e-34 4.333486689351202991e-35 5.747692748991341299e-36 7.440646098714587374e-37 9.401233499334893632e-38 1.159343744745217574e-38 1.395368630010400454e-39 1.639121861349495644e-40 1.879210135780130062e-41 2.102701295140030076e-42 2.296224382437496722e-43 2.447270665701050448e-44 2.545523529999885708e-45 2.584022031227768852e-46 2.559976093216699254e-47 2.475100784932552255e-48 2.335414060093300849e-49 2.150531089467312366e-50 1.932570141638728563e-51 1.694842900431621214e-52 1.450525199217181910e-53 1.211489968697203538e-54 9.874388627165926699e-56 7.854049910487895304e-57 6.096315138663323680e-58 4.617732812241945557e-59 3.413305990785305069e-60 2.462091176090457175e-61 1.733057788526354069e-62 1.190418153679396728e-63 7.979235132690728088e-65 5.219103529150702946e-66 3.331204149609944659e-67 2.074794528656303083e-68 1.261000693742808430e-69 7.478592642192986601e-71 4.327994916195151388e-72 2.444071817215751001e-73 1.346789249052496918e-74 7.241723308625082581e-76 3.799610036643338257e-77 1.945311669638380893e-78
3.022630295401193198e-02 5.576925066210570298e-02 1.005078792332842474e-01 1.769289569925742156e-01 3.042208537026888093e-01 5.109375622268281791e-01 8.381713476762510107e-01 1.343015705106463953e+00 2.101888637994677289e+00 3.213035711654433690e+00 4.797284235255231621e+00 6.995940861322603510e+00 9.964700838244972658e+00 1.386265755847168535e+01 1.883603294118795546e+01 2.499710541784179085e+01 3.239992236734618558e+01 4.101557899681765917e+01 5.071086939101321178e+01 6.123466619173822068e+01 7.221618832978393243e+01 8.317820997077052425e+01 9.356627706197465955e+01 1.027923884394993905e+02 1.102888325085537815e+02 1.155655353931393989e+02 1.182629426630292642e+02 1.181925240698670336e+02 1.153585643555726961e+02 1.099577413177442082e+02 1.023565471733410135e+02 9.305015502068226851e+01 8.260914470085296557e+01 7.162203854935887648e+01 6.064162241599905201e+01 5.014165372380927010e+01 4.048819290142753147e+01 3.192701252141040413e+01 2.458592899152248279e+01 1.848892928976374606e+01 1.357788362892703304e+01 9.737466985824630328e+00 6.819490745734403170e+00 4.663890749294060001e+00 3.114825520828989891e+00 2.031451519372211578e+00 1.293793671870967277e+00 8.046515028326842733e-01 4.886897950598875218e-01 2.898275824386610799e-01 1.678515978291294786e-01 9.492679962665458160e-02 5.242374113396891522e-02 2.827099864837273602e-02 1.488765673933646790e-02 7.655642026341114882e-03 3.844190501505860644e-03 1.884924904092092485e-03 9.024992288684281902e-04 4.219499494528032384e-04 1.926344395659822858e-04 8.587431934347597743e-05 3.738061530471178175e-05 1.588841703122424165e-05 6.594214056747830633e-06 2.672334088758991715e-06 1.057452170425535131e-06 4.085731753325401998e-07 1.541398256117569495e-07 5.677961337574790690e-08 2.042203935656258062e-08 7.171852560716529109e-09 2.459152837406012024e-09 8.232995492350544939e-10 2.691191447032552766e-10 8.588983200775557444e-11 2.676365080005026154e-11 8.142379059646168877e-12 2.418552288102919081e-12 7.013803894230870916e-13 1.985827103449869758e-13 5.489269688783133826e-14 1.481387268094225546e-14 3.903004810997915788e-15 1.003925517730762073e-15 2.520990886057724233e-16 6.180218741014168159e-17 1.479089962854377812e-17 3.455722534661879710e-18 7.881919827430533540e-19 1.754968646838812549e-19 3.814575652071658198e-20 8.093902006291396113e-21 1.676485538504413338e-21 3.389746095081707642e-22 6.690450402804626338e-23 1.289020216996514894e-23 2.424240312320844674e-24 4.450395225434149581e-25 7.974875312327466924e-26 1.394912932008415144e-26 2.381571837268525831e-27 3.968891324950434260e-28 6.455936628168249682e-29 1.025013256102826449e-29 1.588457391850241513e-30 2.402665258453814140e-31 3.547140411610935532e-32 5.111245771235897602e-33 7.188434854680851055e-34 9.867271849123055635e-35 1.321937938127493997e-35 1.728511890889845249e-36 2.205856141162338015e-37 2.747399114972457092e-38 3.339661035054306728e-39 3.962009154858683417e-40 4.587303365481754396e-41 5.183521123815462279e-42 5.716290623347030296e-43 6.152086163215378271e-44 6.461687232018907783e-45 6.623410560473972184e-46 6.625619858561427532e-47 6.468109961202781403e-48 6.162136732611985072e-49 5.729086879873916077e-50 5.198006051012589172e-51 4.602382078882322372e-52 3.976677435796183232e-53 3.353105530556405672e-54 2.759056934152270713e-55 2.215430717500097703e-56 1.735950369236435755e-57 1.327381225828940297e-58 9.904463311083957880e-60 7.211753464053046539e-61 5.124166588153894353e-62 3.552842119996997594e-63 2.403791476778747102e-64 1.587025323521359751e-65 1.022433643685425695e-66 6.427597840041273030e-68 3.942962831216514205e-69 2.360235173304917435e-70 1.378620452792214305e-71 7.857588597561539238e-73 4.370059203633063376e-74 2.371576845659871420e-75 1.255848808068931681e-76 6.489126833675470241e-78
2.458063410525234554e-02 4.565770144588637836e-02 8.284234201560386479e-02 1.468276503083426054e-01 2.542025882810576287e-01 4.299004674929754466e-01 7.101835628444852500e-01 1.146005589066501962e+00 1.806403302125710209e+00 2.781331809189797610e+00 4.183107675131372716e+00 6.145416698917282261e+00 8.818758234401904872e+00 1.236132383967191295e+01 1.692472112855107014e+01 2.263468810893773764e+01 2.956796063873723313e+01 3.772762436534856079e+01 4.702037861221731418e+01 5.723987708654669149e+01 6.806040196155601052e+01 7.904436730899436725e+01 8.966549022021673920e+01 9.934708416040759005e+01 1.075122079326064863e+02 1.136398896256857114e+02 1.173199189450458420e+02 1.182982315783885809e+02 1.165059148522101680e+02 1.120672345765652835e+02 1.052853843702537091e+02 9.660822821343978717e+01 8.657941469614294761e+01 7.578227152752793927e+01 6.478448739444627336e+01 5.409073654881158433e+01 4.410839750427680173e+01 3.512887632576367025e+01 2.732435520466895085e+01 2.075756325972477256e+01 1.540074380708264989e+01 1.115948066351452006e+01 7.897348344579577351e+00 5.458227837115652292e+00 3.684283758350027416e+00 2.428753684483531128e+00 1.563654316364744945e+00 9.831566414548662536e-01 6.037082692859924160e-01 3.620358947363109814e-01 2.120282895035224824e-01 1.212693733801689794e-01 6.773622255211333987e-02 3.694882157912657977e-02 1.968281158468544040e-02 1.023947362921602891e-02 5.201983704917073799e-03 2.580821581992952599e-03 1.250377836158064878e-03 5.915825635979662586e-04 2.733233080193671317e-04 1.233165705440010919e-04 5.433076338794046346e-05 2.337468561263721009e-05 9.820129817994059510e-06 4.028616366925205755e-06 1.613828805458110463e-06 6.312732642911892765e-07 2.411188247462227389e-07 8.992779110652624416e-08 3.274922419288519419e-08 1.164521442630302486e-08 4.043229164945071287e-09 1.370687799022047389e-09 4.537043159548692112e-10 1.466311466082223544e-10 4.626933178081043179e-11 1.425504415323055043e-11 4.287921903234748407e-12 1.259281159734616998e-12 3.610693544610865970e-13 1.010753277449831858e-13 2.762363294375413445e-14 7.370416497712227844e-15 1.919876767829624878e-15 4.882241463832929557e-16 1.212060324948899324e-16 2.937533393583614626e-17 6.950075534812821672e-18 1.605236180662851719e-18 3.619308970354555480e-19 7.966073760075339266e-20 1.711550103117693332e-20 3.589684451495899840e-21 7.349183331777756343e-22 1.468699287309266961e-22 2.865052525917129450e-23 5.455482480788382513e-24 1.013980620121881171e-24 1.839573590754161682e-25 3.257548454824446383e-26 5.630488419900824363e-27 9.499003773214339776e-28 1.564163958212250967e-28 2.513935974132412371e-29 3.943569122284204339e-30 6.037868853642424088e-31 9.022619001714438068e-32 1.315927988413304520e-32 1.873173970673031321e-33 2.602355348775362351e-34 3.528528850869789391e-35 4.669340211345362443e-36 6.030431688250976411e-37 7.600964047915799558e-38 9.350025273509698625e-39 1.122476465984833068e-39 1.315099653512877344e-40 1.503674141857133328e-41 1.677873518841698459e-42 1.827140655021369883e-43 1.941730477393719785e-44 2.013757309435987465e-45 2.038091215140126037e-46 2.012961988092856097e-47 1.940172034646681638e-48 1.824882599404834363e-49 1.675008552549780675e-50 1.500320327540363085e-51 1.311394476752890411e-52 1.118568779132090235e-53 9.310428814712571608e-55 7.562267716147411678e-56 5.993873533122586533e-57 4.635900627531022741e-58 3.498884360169946700e-59 2.576866742713664286e-60 1.851907380533786779e-61 1.298702216522474225e-62 8.887120318742711766e-64 5.934332722612511733e-65 3.866698651442527285e-66 2.458468579236498657e-67 1.525257770266410062e-68 9.233672682896644460e-70 5.454523205556840805e-71 3.144044540756916383e-72 1.768351917556164127e-73 9.704996739509773696e-75 5.197175675136052825e-76 2.715709848054673390e-77
1.930747556864557957e-02 3.614482398264871194e-02 6.609978035123716122e-02 1.180836235029920772e-01 2.060711393335148689e-01 3.513049285207545114e-01 5.850490092813195320e-01 9.517923494419641139e-01 1.512637338555368638e+00 2.348391199182724876e+00 3.561633031202199984e+00 5.276801944480014050e+00 7.637212131341667209e+00 1.079793348841239364e+01 1.491376360454671257e+01 2.012211153218677495e+01 2.652150933190506166e+01 3.414757309479603009e+01 4.294936702228887526e+01 5.277002245883301157e+01 6.333584084232058586e+01 7.425772250260754959e+01 8.504749574883933860e+01 9.514964912243075901e+01 1.039863882189012969e+02 1.110113250365655091e+02 1.157650294512864377e+02 1.179246487396530227e+02 1.173401616723067207e+02 1.140516127656764667e+02 1.082845762889940460e+02 1.004245636495807616e+02 9.097440859450290418e+01 8.050117389442222304e+01 6.958035050137607413e+01 5.874489985087220845e+01 4.844518247487111040e+01 3.902344377126635777e+01 3.070384940111201644e+01 2.359662748781391528e+01 1.771309768008735830e+01 1.298745691622879050e+01 9.301141198125167264e+00 6.506213347329014240e+00 4.445265111893776933e+00 2.966481305930795287e+00 1.933558591290247541e+00 1.230954282579972636e+00 7.654068892984376982e-01 4.648421984592445710e-01 2.757263203902059479e-01 1.597375586369834399e-01 9.038336584973231946e-02 4.994810396355470888e-02 2.695844108489087870e-02 1.421058367996863060e-02 7.315876955125958161e-03 3.678358222519453012e-03 1.806219296337494224e-03 8.661862654356058044e-04 4.056690340993236743e-04 1.855442170752394002e-04 8.287682454623360217e-05 3.615129656905101462e-05 1.539978303286808489e-05 6.406192799214783410e-06 2.602403885276034770e-06 1.032364790781237359e-06 3.999169934423776157e-07 1.512791312002311371e-07 5.587980521992832170e-08 2.015540707156579868e-08 7.098770711429151317e-09 2.441313768329280205e-09 8.197980201394689292e-10 2.687984947394336178e-10 8.605524660031852970e-11 2.689999817108799979e-11 8.210040979373840455e-12 2.446528988453189440e-12 7.118052055301148029e-13 2.021955049586947704e-13 5.607576141450562366e-14 1.518329504526020471e-14 4.013635265158554278e-15 1.035820930609232709e-15 2.609758341494856343e-16 6.419167597137464404e-17 1.541395094821348390e-17 3.613267846042226526e-18 8.268589264020668599e-19 1.847149233029905338e-19 4.028154757307084096e-20 8.575082049706225144e-21 1.781939075188850304e-21 3.614634508747001393e-22 7.157272153220938815e-23 1.383365673051232818e-23 2.609922396400355061e-24 4.806337214898413596e-25 8.639566080607855457e-26 1.515848420657070948e-26 2.595977799328180195e-27 4.339331484762073927e-28 7.079730683911510833e-29 1.127400453887089354e-29 1.752277297018821543e-30 2.658191877080888847e-31 3.935722642773850203e-32 5.687392656763135170e-33 8.021369280265741500e-34 1.104145933043075178e-34 1.483348884085278564e-35 1.944891144726025241e-36 2.488736018636072983e-37 3.108067145406511061e-38 3.788144608590251290e-39 4.505925085212684157e-40 5.230695002454654028e-41 5.925836717098099563e-42 6.551665892317529378e-43 7.069075040161185895e-44 7.443536497204967805e-45 7.648902167469795569e-46 7.670420905654884345e-47 7.506490185926313419e-48 7.168853185879588568e-49 6.681207658898481316e-50 6.076455522634254920e-51 5.393036582823345912e-52 4.670913104658853315e-53 3.947783650581168027e-54 3.256010938803718050e-55 2.620578690156393645e-56 2.058189408309154944e-57 1.577423337204521918e-58 1.179733838814290998e-59 8.609754805796200343e-61 6.131499214921759759e-62 4.260984409872174135e-63 2.889474513273058130e-64 1.912017117559769190e-65 1.234602204733053484e-66 7.778988173918603638e-68 4.782758342683976227e-69 2.869402984085832230e-70 1.679813220980443352e-71 9.595892830003493037e-73 5.348886356930223179e-74 2.909334278136860045e-75 1.544098031284564163e-76
1.466758457608174047e-02 2.770264347344696121e-02 5.111264010426702642e-02 9.212671106517718311e-02 1.622176967497009070e-01 2.790430134557418951e-01 4.689308099188960188e-01 7.698659120578256188e-01 1.234791753007380199e+00 1.934852408468302976e+00 2.961967120745689463e+00 4.429893319900020110e+00 6.472751411364907170e+00 9.239932867977776354e+00 1.288647586195251193e+01 1.755843701138936197e+01 2.337353639725684218e+01 3.039835625919287310e+01 3.862449326686095219e+01 4.794707732658799415e+01 5.814970254908840985e+01 6.889980350887387317e+01 7.975767398657747265e+01 9.020064793287899363e+01 9.966163075992936626e+01 1.075785709389734990e+02 1.134491204511135578e+02 1.168831906877101972e+02 1.176457907988247769e+02 1.156836176227446913e+02 1.111312178606090981e+02 1.042957327178434213e+02 9.562262765327835723e+01 8.564771955597879582e+01 7.494267263965710413e+01 6.406162671995799940e+01 5.349574703008069321e+01 4.364053674756801371e+01 3.477822375140350886e+01 2.707497605267117535e+01 2.059059739605194039e+01 1.529701643997377047e+01 1.110140900877581061e+01 7.870088979009122632e+00 5.450142446153542153e+00 3.686881284382319990e+00 2.436294994454458518e+00 1.572592667668369470e+00 9.915495298885338427e-01 6.106894403292438822e-01 3.673924036937273874e-01 2.158934788552093198e-01 1.239207922954877888e-01 6.947679001015323597e-02 3.804711233845274598e-02 2.035098425472223541e-02 1.063227372338106970e-02 5.425490724371063826e-03 2.704077054557034714e-03 1.316319029701347757e-03 6.258353618053641388e-04 2.906099962010885219e-04 1.317974687640436802e-04 5.837731456846989873e-05 2.525317734844421234e-05 1.066883670047197519e-05 4.401912324380010712e-06 1.773711820977156005e-06 6.979689023947041018e-07 2.682219654839090063e-07 1.006587904831867758e-07 3.688943113350448460e-08 1.320197243585836144e-08 4.613770428158832374e-09 1.574516006175493078e-09 5.246935553833922072e-10 1.707361636966778895e-10 5.425003444869194206e-11 1.683149880202557876e-11 5.099027999304694908e-12 1.508298864243227499e-12 4.356286081426367861e-13 1.228479638182429533e-13 3.382483921974673557e-14 9.093129748000097535e-15 2.386682250621042138e-15 6.116079640994232404e-16 1.530180875595475291e-16 3.737639139233545441e-17 8.913142348831811961e-18 2.075091109780289828e-18 4.716397490726638711e-19 1.046513066508281300e-19 2.266909263359002409e-20 4.793725117467371777e-21 9.895915773504865230e-22 1.994238878303734351e-22 3.923116753489293315e-23 7.533777416886470695e-24 1.412266177997679083e-24 2.584266939371320121e-25 4.616046107064924778e-26 8.048405835475280767e-27 1.369782664675608013e-27 2.275572816491099770e-28 3.689966157654422278e-29 5.840392069408319989e-30 9.022878146478158759e-31 1.360589910398059026e-31 2.002553625077894019e-32 2.876812814895209552e-33 4.033717491808994711e-34 5.520288211009931174e-35 7.373547757124786547e-36 9.612710777150005591e-37 1.223111758018286041e-37 1.518915583533049838e-38 1.840961890160790034e-39 2.177690427772274053e-40 2.514109997640967345e-41 2.832734597293812384e-42 3.114997839690297015e-43 3.343002625711377102e-44 3.501383844784271368e-45 3.579017141955430992e-46 3.570310355422875162e-47 3.475869467385055516e-48 3.302428931535965581e-49 3.062057492799591238e-50 2.770769607314319241e-51 2.446764368159080376e-52 2.108560404071714012e-53 1.773289685900529238e-54 1.455360919021375733e-55 1.165619508061480097e-56 9.110364284919641298e-58 6.948728329453766751e-59 5.172058760840005956e-60 3.756713064892120118e-61 2.662790753915334657e-62 1.841825709408519254e-63 1.243198802801306444e-64 8.188631605170656940e-66 5.263310181401302988e-67 3.301275045953762794e-68 2.020588338244567913e-69 1.206828852705505634e-70 7.033696104106023093e-72 4.000276350841522035e-73 2.220052852338440198e-74 1.202270090370798332e-75
1.078556117258256709e-02 2.057132856278307692e-02 3.832955070205805448e-02 6.976953954758807752e-02 1.240701519466774760e-01 2.155491454261989626e-01 3.658563770132069459e-01 6.066911469627729314e-01 9.829339056364727600e-01 1.555919301604912430e+00 2.406367219652252309e+00 3.636254911655610655e+00 5.368702378810392695e+00 7.744821861667737117e+00 1.091653058751459504e+01 1.503461937035161533e+01 2.023195439508399218e+01 2.660255440514051628e+01 3.417833980423596785e+01 4.290641687368501067e+01 5.263059390692014716e+01 6.308115813434153551e+01 7.387654937168903757e+01 8.453934498271316045e+01 9.452699776791925501e+01 1.032753224323561767e+02 1.102502553751916281e+02 1.150014462340362371e+02 1.172102630439965338e+02 1.167251154646627640e+02 1.135786585064116849e+02 1.079841646171872043e+02 1.003116228972708655e+02 9.104728555948824464e+01 8.074280450377305840e+01 6.996133381285002883e+01 5.922784534236304665e+01 4.898954673602774790e+01 3.959008582751305738e+01 3.125869045655042555e+01 2.411304760225808153e+01 1.817297334849021340e+01 1.338098014477988684e+01 9.625722163742423731e+00 6.764839761960715236e+00 4.644679733553040535e+00 3.115468116203972571e+00 2.041527725321966802e+00 1.306913336706990281e+00 8.173214311183402137e-01 4.993310569270126842e-01 2.980086193204237732e-01 1.737434901345131510e-01 9.895154888455169606e-02 5.505107663215638714e-02 2.991802930408726802e-02 1.588249881798141708e-02 8.236032518677462860e-03 4.171817392522201781e-03 2.064120949954934611e-03 9.975671885941671778e-04 4.709131674992306812e-04 2.171328973684415523e-04 9.778921010721453987e-05 4.301610842239614541e-05 1.848163843132020172e-05 7.755561478235226277e-06 3.178656851340636439e-06 1.272406353227377473e-06 4.974551114986275526e-07 1.899423961726206311e-07 7.083108382041139400e-08 2.579608461148658932e-08 9.174989133568189597e-09 3.186934041034522616e-09 1.081060991069247215e-09 3.581217876792211402e-10 1.158533262126962855e-10 3.659967680954472963e-11 1.129095597255358656e-11 3.401438465151845336e-12 1.000614218524955706e-12 2.874329561822427887e-13 8.062430436454389188e-14 2.208251889798249449e-14 5.905791873207801626e-15 1.542226827239144402e-15 3.932354476780634460e-16 9.790053707027646529e-17 2.379793280446811927e-17 5.648184827174100434e-18 1.308843925283574976e-18 2.961215009247929040e-19 6.541073068248522348e-20 1.410648912164906426e-20 2.970117985342553103e-21 6.105303895662134932e-22 1.225219048906545371e-22 2.400419628008164067e-23 4.591152706683638819e-24 8.572582532772799897e-25 1.562612429138477513e-25 2.780576832136210123e-26 4.830109614468910003e-27 8.190530737066973723e-28 1.355796970084566577e-28 2.190783669328714824e-29 3.455582747742192330e-30 5.320529953305372420e-31 7.996412543270314622e-32 1.173105822006426299e-32 1.679871140433962263e-33 2.348046519585488877e-34 3.203499270005422571e-35 4.266041839994606307e-36 5.545025826094432247e-37 7.034861295770049930e-38 8.711172595245487440e-39 1.052840327263593238e-39 1.241963997109097843e-40 1.429920789320037926e-41 1.606820628203544541e-42 1.762265397918606400e-43 1.886339532831304357e-44 1.970649024429004412e-45 2.009258777366138853e-46 1.999383196018700322e-47 1.941718433338511749e-48 1.840361268146234593e-49 1.702327737909520520e-50 1.536750105976814033e-51 1.353879827395977238e-52 1.164047372967915547e-53 9.767239209894588667e-55 7.997986368631279760e-56 6.391374571190634861e-57 4.984365009686839898e-58 3.793364866420143287e-59 2.817318393542986149e-60 2.041931506741546597e-61 1.444234768187638877e-62 9.968351255936551333e-64 6.714216966013282451e-65 4.413179209930957851e-66 2.830672494796635704e-67 1.771769944048154973e-68 1.082187499267527042e-69 6.450198274241474026e-71 3.751603505564264439e-72 2.129276789695238009e-73 1.179279317171246011e-74
7.678093953478346174e-03 1.480266321998471163e-02 2.787927696096741820e-02 5.129680748070161028e-02 9.221001362939440504e-02 1.619407750532451951e-01 2.778662910154373611e-01 4.658304026704695455e-01 7.630315743618163449e-01 1.221208656734131592e+00 1.909762797653927091e+00 2.918234449923393647e+00 4.357331506971731550e+00 6.357532821890092833e+00 9.064242867500675871e+00 1.262862559236062587e+01 1.719366105457503835e+01 2.287566853160949876e+01 2.974247958910576273e+01 3.779049744582018633e+01 4.692384043548871375e+01 5.693938446611762316e+01 6.752154508129456190e+01 7.824990307501242626e+01 8.862125158714383133e+01 9.808548741854303898e+01 1.060923312308345743e+02 1.121436176224992494e+02 1.158443526476878844e+02 1.169453010901347625e+02 1.153707330162079927e+02 1.112270404444164598e+02 1.047908617978206820e+02 9.647855351120850287e+01 8.680168682062969765e+01 7.631517224690487922e+01 6.556529005968023682e+01 5.504428374545485525e+01 4.515648582615252593e+01 3.619862363729146182e+01 2.835451064186760206e+01 2.170223512073782146e+01 1.623053762329991301e+01 1.186045428175314065e+01 8.468441767160898692e+00 5.907900933073143790e+00 4.027023467983751104e+00 2.681946561813516539e+00 1.745118210747406584e+00 1.109435743601627777e+00 6.890898915934627889e-01 4.181575399350296318e-01 2.479067097144008747e-01 1.435869480006480015e-01 8.124826420129804827e-02 4.491380463599465439e-02 2.425529069902387577e-02 1.279641556773899493e-02 6.595075892478532639e-03 3.320437666223046650e-03 1.633087513875954239e-03 7.846152580592793578e-04 3.682407289233032661e-04 1.688221114511784227e-04 7.560385633120703574e-05 3.307275562315994694e-05 1.413199049336620760e-05 5.898444804000777191e-06 2.404737238079935570e-06 9.576092689230553205e-07 3.724725793843540486e-07 1.415077210793935291e-07 5.250980420697980177e-08 1.903135041928126179e-08 6.736932728615871010e-09 2.329231205861781703e-09 7.865296296369345867e-10 2.593963803535955247e-10 8.355130322817792156e-11 2.628313171183963349e-11 8.074758616935698908e-12 2.422726787811735091e-12 7.098974305059295979e-13 2.031406166532164073e-13 5.676773583613675695e-14 1.549186082888037277e-14 4.128538069927536205e-15 1.074417576859675347e-15 2.730406829653116962e-16 6.775671516261305349e-17 1.641879462675150593e-17 3.884966814334706980e-18 8.976015582913337131e-19 2.024991542708915272e-19 4.460661029695491746e-20 9.594109325972006257e-21 2.014802887158983763e-21 4.131197427089314494e-22 8.270425374861648761e-23 1.616520795597170681e-23 3.084816649787980255e-24 5.747316540384111871e-25 1.045398093017804033e-25 1.856403099006887669e-26 3.218326350972979964e-27 5.446887076404077736e-28 8.999543908959770840e-29 1.451576345016829312e-29 2.285598859970279357e-30 3.513131947988352685e-31 5.271289869668452242e-32 7.720778260741485535e-33 1.103877442816012722e-33 1.540601058043920738e-34 2.098761743179375181e-35 2.790833127067326947e-36 3.622402138470166815e-37 4.589294287521688454e-38 5.675133921919108337e-39 6.849863313861114679e-40 8.069711739804761488e-41 9.278960419673991551e-42 1.041359747226779529e-42 1.140663414780017485e-43 1.219452020920345442e-44 1.272382653075477418e-45 1.295722598953154715e-46 1.287784439545537556e-47 1.249127729766797070e-48 1.182493791726057097e-49 1.092484173267666398e-50 9.850351739482733934e-52 8.667717926375888878e-53 7.443385351165912739e-54 6.237999057256271823e-55 5.101826024117906433e-56 4.072003088502519993e-57 3.171679858497181367e-58 2.410827623920633974e-59 1.788279586297595617e-60 1.294476275951691614e-61 9.144063927586812843e-63 6.303301050196985887e-64 4.240115917087034855e-65 2.783335924575071919e-66 1.782908900881989822e-67 1.114463405977171745e-68 6.797875134001900959e-70 4.046214674862530000e-71 2.350123897650960289e-72 1.331976315612963791e-73
5.294584765311105036e-03 1.032689697832839433e-02 1.967720764828506316e-02 3.662918974667106475e-02 6.661558653791375961e-02 1.183650493026749961e-01 2.054870356223558736e-01 3.485561257903667109e-01 5.776996965823455454e-01 9.355912547864086992e-01 1.480600403190519110e+00 2.289654453396312128e+00 3.460147358667180928e+00 5.110030237799433550e+00 7.375095295999402722e+00 1.040249493377692147e+01 1.433979104149348593e+01 1.931935157825160942e+01 2.543869780442681261e+01 3.273837988455291281e+01 4.117996589513668226e+01 5.062754912111681449e+01 6.083656369061719715e+01 7.145343461243763272e+01 8.202856140780806982e+01 9.204338899988771061e+01 1.009500831716504052e+02 1.082199907390101714e+02 1.133951071152553709e+02 1.161356578272744713e+02 1.162569486456083467e+02 1.137499391227072465e+02 1.087823576575851092e+02 1.016801669993269570e+02 9.289222166364602629e+01 8.294343629686498787e+01 7.238324109665192907e+01 6.173630877668897909e+01 5.146154763870732296e+01 4.192346464849132559e+01 3.337766510457318248e+01 2.596996201945963278e+01 1.974673098459251364e+01 1.467301952310117485e+01 1.065457122816255264e+01 7.560255196342942519e+00 5.242190130265061754e+00 3.551868109452448685e+00 2.351584927546289006e+00 1.521305535692943689e+00 9.616488048237564756e-01 5.939547224868840791e-01 3.584426675049813271e-01 2.113530505169799734e-01 1.217623345747812641e-01 6.853721219042342716e-02 3.769142478582104827e-02 2.025140599029301783e-02 1.063061497330649967e-02 5.451882277083308463e-03 2.731579918440123038e-03 1.337073830180601601e-03 6.393898601762169030e-04 2.987032666121270047e-04 1.363242738041294119e-04 6.077999176501474649e-05 2.647266225225553004e-05 1.126365954059238988e-05 4.681680145550002078e-06 1.900901966085481102e-06 7.539609888297863441e-07 2.921222191799158866e-07 1.105610610087253156e-07 4.087492311102861452e-08 1.476127940282478575e-08 5.207129691158690668e-09 1.794217293275895951e-09 6.038772813601867121e-10 1.985244268530441841e-10 6.374780582810302790e-11 1.999386718461960070e-11 6.124951957113781120e-12 1.832638252131324506e-12 5.355655599504307076e-13 1.528635097274433102e-13 4.261314247153400472e-14 1.160178764779089045e-14 3.084897594458754777e-15 8.010945436023624505e-16 2.031638789595630428e-16 5.031775705992360295e-17 1.217027270829844258e-17 2.874588389635992709e-18 6.630393189482584575e-19 1.493423513614519697e-19 3.284721119015478948e-20 7.054682741398507438e-21 1.479488271541097185e-21 3.029647903748342677e-22 6.057743677173968062e-23 1.182658129248369396e-23 2.254387864693853630e-24 4.195760141280238211e-25 7.624244370043148165e-26 1.352628985309373793e-26 2.342868674195601186e-27 3.961834187498037396e-28 6.540569178079702063e-29 1.054138296278617947e-29 1.658572450125649172e-30 2.547523720291671932e-31 3.819805151559796801e-32 5.591080598881303281e-33 7.988668329689040805e-34 1.114217040606594668e-34 1.516962325185107984e-35 2.015962129559289944e-36 2.615084120868043685e-37 3.311143364725113035e-38 4.092161906490537388e-39 4.936325346347109683e-40 5.811987872999666540e-41 6.678971054771327897e-42 7.491219337973973363e-43 8.200642430865324237e-44 8.761735518184074870e-45 9.136375913437770962e-46 9.298098877437431284e-47 9.235187660757632240e-48 8.952076815639693082e-49 8.468835372384997767e-50 7.818813536632104923e-51 7.044836352952456206e-52 6.194547837073177827e-53 5.315607057375021292e-54 4.451401150123391314e-55 3.637788056121442995e-56 2.901156588904201373e-57 2.257847066413865688e-58 1.714762711598555225e-59 1.270856179106124034e-60 9.191120747638111896e-62 6.486600871602301863e-63 4.467242990820189193e-64 3.002153120614602211e-65 1.968766624031648244e-66 1.259856698592937719e-67 7.867034362215273298e-69 4.793596795576898211e-70 2.850166127246695936e-71 1.653616577168459288e-72
3.540813848418253914e-03 6.992664668417911296e-03 1.349076736311336996e-02 2.542737205725254662e-02 4.682242115648714564e-02 8.423850064370032309e-02 1.480773497195202737e-01 2.543341979808188547e-01 4.268505385793353590e-01 7.000330741539025903e-01 1.121887863579195121e+00 1.757052556769819196e+00 2.689306919101277060e+00 4.022830910255825287e+00 5.881308354938227012e+00 8.403907476222459039e+00 1.173727878818642623e+01 1.602305678856769333e+01 2.138096145228393752e+01 2.788843852781111110e+01 3.555875109286022706e+01 4.432036310668862455e+01 5.400111280481397813e+01 6.432082847548988980e+01 7.489551606949672191e+01 8.525499032962733281e+01 9.487393511341603869e+01 1.032141428631256730e+02 1.097735103782911636e+02 1.141357223365039175e+02 1.160138411132979286e+02 1.152814797981547059e+02 1.119868603453689673e+02 1.063475857743406010e+02 9.872690983192171643e+01 8.959509309779392083e+01 7.948154881391542403e+01 6.892452358536462498e+01 5.842489061953611440e+01 4.840938160731045770e+01 3.920658661310488924e+01 3.103676493089541211e+01 2.401439056521760307e+01 1.816076062302790106e+01 1.342311749785263686e+01 9.696593522807729570e+00 6.845750161059753758e+00 4.723334503092049275e+00 3.184872870461280758e+00 2.098656785437135408e+00 1.351409987029491777e+00 8.503936399878926355e-01 5.229151216108681721e-01 3.142043806596706568e-01 1.844824340041934518e-01 1.058404963077027167e-01 5.933288940691103241e-02 3.249967612912527115e-02 1.739386069214153216e-02 9.095786468049515613e-03 4.647357647072093353e-03 2.320000615356763822e-03 1.131569347464359389e-03 5.392380199640768763e-04 2.510623132405670325e-04 1.142036230400499759e-04 5.075413051059947476e-05 2.203697661664208652e-05 9.347980265495803954e-06 3.874046447135313639e-06 1.568517024728281281e-06 6.204218984266610263e-07 2.397477239408174525e-07 9.050806568399602216e-08 3.337961122207727876e-08 1.202630122259442488e-08 4.232871680352884061e-09 1.455410587023000120e-09 4.888529957141441337e-10 1.604013439115740406e-10 5.141253833747360334e-11 1.609738956028358538e-11 4.923352699254244133e-12 1.470885704150211861e-12 4.292422434582005070e-13 1.223557195834574696e-13 3.406722828790318158e-14 9.264716433201626153e-15 2.460945870649352272e-15 6.384664686057023954e-16 1.617824679124433641e-16 4.003806870285202300e-17 9.677291505032506201e-18 2.284357589148843779e-18 5.266162441826847072e-19 1.185589879213216545e-19 2.606602563138997591e-20 5.596353989237990676e-21 1.173317094256515820e-21 2.402123087840494839e-22 4.802136489429592129e-23 9.373954922977003036e-24 1.786693645880046423e-24 3.325109777238557499e-25 6.041995530072757874e-26 1.071922197915441502e-26 1.856712331971021405e-27 3.139891429362326143e-28 5.183983255158003645e-29 8.355682853524427438e-30 1.314801891056611261e-30 2.019712259370120459e-31 3.028729416414687052e-32 4.433680807543928247e-33 6.335672708931854526e-34 8.837654251408692174e-35 1.203341960280582593e-35 1.599340502382884042e-36 2.074841361018394391e-37 2.627322809309560047e-38 3.247276525262563855e-39 3.917376865775359462e-40 4.612483798487878744e-41 5.300674916840333634e-42 5.945356843665291475e-43 6.508320988351818344e-44 6.953418088105607346e-45 7.250372769697228264e-46 7.378183034122685951e-47 7.327575406161556139e-48 7.102117242224956980e-49 6.717800924153143847e-50 6.201167258932621294e-51 5.586274092715071647e-52 4.910991152532570375e-53 4.213179750581416783e-54 3.527286436981149100e-55 2.881758040947445749e-56 2.297505938294507011e-57 1.787452732181726442e-58 1.357025103157778240e-59 1.005340846822946040e-60 7.267880552456773092e-62 5.127058188624043711e-63 3.529326659093930522e-64 2.370695990907446450e-65 1.553880591902273237e-66 9.938358750868624046e-68 6.202468057814111870e-69 3.777156108683670918e-70 2.244469223461440868e-71
2.298672872421909756e-03 4.599398644737457201e-03 8.990390910121969989e-03 1.716832032314297152e-02 3.203075674547074814e-02 5.838691690992032363e-02 1.039900839466330468e-01 1.809737928610304358e-01 3.077558635504868412e-01 5.114268184584396248e-01 8.305520137456783303e-01 1.318183769832203645e+00 2.044703501509824495e+00 3.099910855750722227e+00 4.593581579477857169e+00 6.653581026428171619e+00 9.420611763819630724e+00 1.303885832519641852e+01 1.764221820936665708e+01 2.333648339678448380e+01 3.017870763983547278e+01 3.815593725159358485e+01 4.716630912924256336e+01 5.700600683699877180e+01 6.736550571733987169e+01 7.783779736896551071e+01 8.793985782218807401e+01 9.714666911146161965e+01 1.049349328134472188e+02 1.108316436146814397e+02 1.144613552101452996e+02 1.155856150690094353e+02 1.141288299342242425e+02 1.101866712041531002e+02 1.040157218982714937e+02 9.600591529391577694e+01 8.663986895944383093e+01 7.644499384479803439e+01 6.594495166123748220e+01 5.561658148911950406e+01 4.585699603918959610e+01 3.696351878757688780e+01 2.912693846902761763e+01 2.243661615716147750e+01 1.689459893649883071e+01 1.243521824940552278e+01 8.946661361823606384e+00 6.291553400350696990e+00 4.324456936049224431e+00 2.905159027808843941e+00 1.907485042187953450e+00 1.224035427690804312e+00 7.676401575065456839e-01 4.704809262690636817e-01 2.817976452143821642e-01 1.649432932153401254e-01 9.434643402026923753e-02 5.273537160086876063e-02 2.880427709039398709e-02 1.537388856312585719e-02 8.018186175114303330e-03 4.086284477781046420e-03 2.034866820619091535e-03 9.901332065237148251e-04 4.707574539467710480e-04 2.186969707652750179e-04 9.927196854050161702e-05 4.402966199460786855e-05 1.908075845802983101e-05 8.079310541642878418e-06 3.342552369186847733e-06 1.351152110011161144e-06 5.336409546612526541e-07 2.059252479145229264e-07 7.763937783688793007e-08 2.859978259649337444e-08 1.029313343973357218e-08 3.619364174832554539e-09 1.243403344672271226e-09 4.173320190771861396e-10 1.368471452213157895e-10 4.383975530261264825e-11 1.372057658651174791e-11 4.195092153688391565e-12 1.253049159609616186e-12 3.656320458543959929e-13 1.042225122049544050e-13 2.902091517737344178e-14 7.893755044992706200e-15 2.097342850871191318e-15 5.443250548842368461e-16 1.379875254440646211e-16 3.416670440479425117e-17 8.262985059624747537e-18 1.951776296411232678e-18 4.502675569419904247e-19 1.014488140482132891e-19 2.232271415897070941e-20 4.796877365141712063e-21 1.006629465726374356e-21 2.062850908511594086e-22 4.128012387397297616e-23 8.066346891963687262e-24 1.539087876754002588e-24 2.867401597905675645e-25 5.216032638000986229e-26 9.264180093273730236e-27 1.606486220356426909e-27 2.719812466040963936e-28 4.495538115771893675e-29 7.254278766363173229e-30 1.142788708937418460e-30 1.757463676248510901e-31 2.638428536303535798e-32 3.866633403490357995e-33 5.531459755974042624e-34 7.724249845132817407e-35 1.052867358099612595e-35 1.400822453940864828e-36 1.819182204057249418e-37 2.305923295790299729e-38 2.852865143235964561e-39 3.444909527766833646e-40 4.060012212726860349e-41 4.670063979682915892e-42 5.242731265990372174e-43 5.744142613128662801e-44 6.142137259049433631e-45 6.409654202498743406e-46 6.527769383372541965e-47 6.487908376961239025e-48 6.292875377676817431e-49 5.956526992156112829e-50 5.502143552387491606e-51 4.959763984604642919e-52 4.362908133396127627e-53 3.745182275371351429e-54 3.137239972788267070e-55 2.564464236808136793e-56 2.045578216969301295e-57 1.592218427322470461e-58 1.209352894192105295e-59 8.963222647860041824e-61 6.482359118936356667e-62 4.574640048012740995e-63 3.150162890546410999e-64 2.116697366694929214e-65 1.387815571665579425e-66 8.878705275140885772e-68 5.542557418952414905e-69 3.376069076336119050e-70
1.451976120984261025e-03 2.944926069134725342e-03 5.835060450476230523e-03 1.129513790008295458e-02 2.136154630318166936e-02 3.947199898264398821e-02 7.126588370720808585e-02 1.257278999957491261e-01 2.167508550626806307e-01 3.651667670055791515e-01 6.012364855213122583e-01 9.674881332410397716e-01 1.521650425871949874e+00 2.339245185467333510e+00 3.515205841811406273e+00 5.163714789422648721e+00 7.415357823280848137e+00 1.041074321299948657e+01 1.428998590799955082e+01 1.917794885562685536e+01 2.516585261326583378e+01 3.229073822726675047e+01 4.051515690387715551e+01 4.971017044548477770e+01 5.964506686526658541e+01 6.998694546768945202e+01 8.031241194308604747e+01 9.013208749213535498e+01 9.892667144459304041e+01 1.061912348832055102e+02 1.114826712755816231e+02 1.144641850019092288e+02 1.149406454498297450e+02 1.128796670883767348e+02 1.084152585678659335e+02 1.018334682904514494e+02 9.354215317771382843e+01 8.402929662591562021e+01 7.381577672221851572e+01 6.340889804879876124e+01 5.326234268310087572e+01 4.374667968773535875e+01 3.513256238753601934e+01 2.758666158078800379e+01 2.117861158262163812e+01 1.589604768615865993e+01 1.166429556506821186e+01 8.367391530145708245e+00 5.867710942841624977e+00 4.022347761634624597e+00 2.695308944637927251e+00 1.765394874055522534e+00 1.130229250672564190e+00 7.072456972900144079e-01 4.325553111282102736e-01 2.585650409531178306e-01 1.510583873569895097e-01 8.624970588074830358e-02 4.812821952341013454e-02 2.624604011876431955e-02 1.398758602629290512e-02 7.285017767400663383e-03 3.707847403148753322e-03 1.844215268135459542e-03 8.963870405363445803e-04 4.257649089054250154e-04 1.976200680381834265e-04 8.963466081340619473e-05 3.972846505547658732e-05 1.720702331109523798e-05 7.282579425444591248e-06 3.011879586811846115e-06 1.217195019386380648e-06 4.806733606764508228e-07 1.854830277037245407e-07 6.993895577141365473e-08 2.576862224084884151e-08 9.277183751376113349e-09 3.263543151596563069e-09 1.121774622823795311e-09 3.767551150875854026e-10 1.236356297632106025e-10 3.964168466074429404e-11 1.241872248003859706e-11 3.801104917226308110e-12 1.136689956006490883e-12 3.320961992560232316e-13 9.479062385130166992e-14 2.643234787001823142e-14 7.200517648408127734e-15 1.916185416117677970e-15 4.981325402544983677e-16 1.264949450804714618e-16 3.137684162302984530e-17 7.602206542152297314e-18 1.799081323073258613e-18 4.158423307900418648e-19 9.387701557817088285e-20 2.069799675254229491e-20 4.456783436697189739e-21 9.371834731843153936e-22 1.924523898578772189e-22 3.859254241316872497e-23 7.557023611467387314e-24 1.444945753424585159e-24 2.697689361854848542e-25 4.917659428742976238e-26 8.752614529657920545e-27 1.520957257778816620e-27 2.580378284111642069e-28 4.273901750451524029e-29 6.910801787299584712e-30 1.090896106905257384e-30 1.681040052483755638e-31 2.528724228453894625e-32 3.713154423715390861e-33 5.322215430738124026e-34 7.446289574450845997e-35 1.016894577227299719e-35 1.355474505254931814e-36 1.763507958031527914e-37 2.239369383873194307e-38 2.775416948271743021e-39 3.357199975796615823e-40 3.963376098817124095e-41 4.566520487245000558e-42 5.134886537887614490e-43 5.635016403468616086e-44 6.034930610579413016e-45 6.307486065527972649e-46 6.433416620223307537e-47 6.403584045039071936e-48 6.220074256538191292e-49 5.895956181629434140e-50 5.453741973069276971e-51 4.922800696330404588e-52 4.336138325523690474e-53 3.727033516049063775e-54 3.126000539166289678e-55 2.558449515171039268e-56 2.043258711802503206e-57 1.592301830164824552e-58 1.210820992873484356e-59 8.984297879840902504e-61 6.504820010854727417e-62 4.595479080343804411e-63 3.167876421211495946e-64 2.130812741388013628e-65 1.398491274946345024e-66 8.955907117685244021e-68 5.596194147148344976e-69
8.942609428058323397e-04 1.839001647771062965e-03 3.694578257917165934e-03 7.251577815941363456e-03 1.390611417521107375e-02 2.605590713349263329e-02 4.770412607219754603e-02 8.534497049507204502e-02 1.492092387786708441e-01 2.549373324829504739e-01 4.257118855244875766e-01 6.948128671413591473e-01 1.108447541332902686e+00 1.728555668236712473e+00 2.635107693135325224e+00 3.927226563067804044e+00 5.722315209142311510e+00 8.152318397069571176e+00 1.135635111453249024e+01 1.546923705897116719e+01 2.060604148847525252e+01 2.684342524392171114e+01 3.419950233566263620e+01 4.261470266108094762e+01 5.193673272827009413e+01 6.191289422958000443e+01 7.219261119290160877e+01 8.234197537006927803e+01 9.187052406184473341e+01 1.002685353003210764e+02 1.070511985968679483e+02 1.118044843992968111e+02 1.142267468095490983e+02 1.141602829562655472e+02 1.116082783515183650e+02 1.067346145859082469e+02 9.984654100041895219e+01 9.136274308610958883e+01 8.177140185735406419e+01 7.158405978692529459e+01 6.129130511540962090e+01 5.132549086192206289e+01 4.203414789083271330e+01 3.366579296810293442e+01 2.636787113547321582e+01 2.019495300221483092e+01 1.512425897329437774e+01 1.107518315728632530e+01 7.929680240995648610e+00 5.551000096262752592e+00 3.799102793075926687e+00 2.541963169078220286e+00 1.662726450850694482e+00 1.063216016634133343e+00 6.645965766432621047e-01 4.060862330308915857e-01 2.425440826023834984e-01 1.416005730835348531e-01 8.080381874337543013e-02 4.506951634725921835e-02 2.457030527341230730e-02 1.309206713319828637e-02 6.818205585459717090e-03 3.470492233897370590e-03 1.726500691440785874e-03 8.394470049355540284e-04 3.989029915859086759e-04 1.852617678468082042e-04 8.409034196899966998e-05 3.730316835554978221e-05 1.617268648231939162e-05 6.852562261059328353e-06 2.837628819692796066e-06 1.148383973480934802e-06 4.541971874212724094e-07 1.755593495523152574e-07 6.631650280369264461e-08 2.448120267834750794e-08 8.831857966446307180e-09 3.113677384944751965e-09 1.072730513308586662e-09 3.611566723956392088e-10 1.188174815568728741e-10 3.819756068282028451e-11 1.199918058783144387e-11 3.683133932912421315e-12 1.104642907684564723e-12 3.237073396243398833e-13 9.268223257655227515e-14 2.592627551386419701e-14 7.085480072113864123e-15 1.891773723655985029e-15 4.934289556007055531e-16 1.257245157771391228e-16 3.129242576155817671e-17 7.607923848282389583e-18 1.806692731084301346e-18 4.190608270206893748e-19 9.493531828565716732e-20 2.100486427852004473e-20 4.538754369484206246e-21 9.577711178708958029e-22 1.973689108376019535e-22 3.971655934375847987e-23 7.804130725051436669e-24 1.497345340068389580e-24 2.805102619302619046e-25 5.130858675646611782e-26 9.162868318281741843e-27 1.597566396114228644e-27 2.719311009707322815e-28 4.518748732798989933e-29 7.330340655849350347e-30 1.160819077697934930e-30 1.794434255575896059e-31 2.707708324093348528e-32 3.988197523560266666e-33 5.733785972650394294e-34 8.046117478067851924e-35 1.102051286088343279e-35 1.473257592172844860e-36 1.922243204415574134e-37 2.447836860967755466e-38 3.042238206532400631e-39 3.690056991695086443e-40 4.368123551401240854e-41 5.046287184804966653e-42 5.689286291160116498e-43 6.259595763542095073e-44 6.720965597486726295e-45 7.042201615357163554e-46 7.200645583893257083e-47 7.184816670369828379e-48 6.995786705897219548e-49 6.647060480006019864e-50 6.162979584121964763e-51 5.575911972268141793e-52 4.922678100711907235e-53 4.240760907037172066e-54 3.564836574284719344e-55 2.924056762429573609e-56 2.340342038937117894e-57 1.827752633138887717e-58 1.392827706612214593e-59 1.035658953111477154e-60 7.514033911328878952e-62 5.319420499750385496e-63 3.674414696864150430e-64 2.476524902637663232e-65 1.628643505799702562e-66 1.045048369569061634e-67
5.383664629607722322e-04 1.122560386731498482e-03 2.286774973409933052e-03 4.551345913358613611e-03 8.850759654841290278e-03 1.681775568764133991e-02 3.122667303549785806e-02 5.666016775466314187e-02 1.004730511479412225e-01 1.741272994953843578e-01 2.949554172400079555e-01 4.883661032570826288e-01 7.904278840548650820e-01 1.250647926033880752e+00 1.934607163965345045e+00 2.925933698804316307e+00 4.326923800622592076e+00 6.256998901466928942e+00 8.848173745578733929e+00 1.223686216542538929e+01 1.655170466443805211e+01 2.189767468240676607e+01 2.833746677934576041e+01 3.587199013877722109e+01 4.442253141112005466e+01 5.381762726906951855e+01 6.378772112990085219e+01 7.397014650352842580e+01 8.392585705525718254e+01 9.316771528474309605e+01 1.011982922911210636e+02 1.075533518893008988e+02 1.118458574681159519e+02 1.138047638113117586e+02 1.133032231785441724e+02 1.103721444022807106e+02 1.051970957546510448e+02 9.809897328648287385e+01 8.950121620577458259e+01 7.988820352217491916e+01 6.976048680274445246e+01 5.959255792550646191e+01 4.979797738106324090e+01 4.070513466723116380e+01 3.254502569496978026e+01 2.545058609818361361e+01 1.946562978088009288e+01 1.456050872893954207e+01 1.065129319149068543e+01 7.619503269385309530e+00 5.330047109585220433e+00 3.645842355088459552e+00 2.438431264742048299e+00 1.594605793671755700e+00 1.019557814278525765e+00 6.373423175844736832e-01 3.895147402975742135e-01 2.327310574576733626e-01 1.359422109468391149e-01 7.762743500375544892e-02 4.333407579925403763e-02 2.364779963533991669e-02 1.261517498088354089e-02 6.578584613375805176e-03 3.353546592717439150e-03 1.671112167455870989e-03 8.140169158721157578e-04 3.876014628675816158e-04 1.804094819378082647e-04 8.208300040382327607e-05 3.650605550144551351e-05 1.587055701025289254e-05 6.744231310311990208e-06 2.801449543262645665e-06 1.137469346995392770e-06 4.514389044478018272e-07 1.751280569133529763e-07 6.640551921965079193e-08 2.461147526524467856e-08 8.915557078468627289e-09 3.156661513922850744e-09 1.092361833079479708e-09 3.694479083821691354e-10 1.221170394563150031e-10 3.944780266151749474e-11 1.245314369433638654e-11 3.841757975946473974e-12 1.158137493317252786e-12 3.411558623591356622e-13 9.819534310073656543e-14 2.761571984126421964e-14 7.588060619691163690e-15 2.037019656293087561e-15 5.342325413773042444e-16 1.368726131822511279e-16 3.425579983856121730e-17 8.374582034881840369e-18 1.999787214042110253e-18 4.664190445970429930e-19 1.062480548461574339e-19 2.363733661951555218e-20 5.135584039303679104e-21 1.089622720619646467e-21 2.257559131438057305e-22 4.567314349757499748e-23 9.022441025510779848e-24 1.740250188587870919e-24 3.277234089944640943e-25 6.025534540070920545e-26 1.081585398343924998e-26 1.895346098334119960e-27 3.242385511377007538e-28 5.414716371210198793e-29 8.826912425008582150e-30 1.404596700663830592e-30 2.181686956073728257e-31 3.307653358481467545e-32 4.894672578842207318e-33 7.069574408030600412e-34 9.965962250466112724e-35 1.371173525643036584e-35 1.841213542774284143e-36 2.412938571210461608e-37 3.086106994813999092e-38 3.852041574634469160e-39 4.692230035143492353e-40 5.577883260079581272e-41 6.470758074571912339e-42 7.325388998882619351e-43 8.092645370248978402e-44 8.724276734734705904e-45 9.177884305641188563e-46 9.421614852700193150e-47 9.437857263858167013e-48 9.225346250814059911e-49 8.799324217723176834e-50 8.189732696961987071e-51 7.437731552490579771e-52 6.591108200008306671e-53 5.699287252094887389e-54 4.808659099994269515e-55 3.958823261155869917e-56 3.180126673157656067e-57 2.492622779084491613e-58 1.906339849116078925e-59 1.422569996276621046e-60 1.035796799345882812e-61 7.358702634683640283e-63 5.100960825104518741e-64 3.450048099860677806e-65 2.276770297560666080e-66
3.178244457681052336e-04 6.718394172896696454e-04 1.387557288331652807e-03 2.800045268287251060e-03 5.521159824962381703e-03 1.063825046542135958e-02 2.003130594756513672e-02 3.686150473678076467e-02 6.629613507341658440e-02 1.165419644548695982e-01 2.002552957146001844e-01 3.363742304484476642e-01 5.523683161184322898e-01 8.868152685210866082e-01 1.392090759646342768e+00 2.136800659141813608e+00 3.207413171022546194e+00 4.708393138430752245e+00 6.760048199793062373e+00 9.493320334135248117e+00 1.304094757239883151e+01 1.752481185345189019e+01 2.303987738284932618e+01 2.963585739897312266e+01 3.729851959127184813e+01 4.593319923768211055e+01 5.535346031725547533e+01 6.527777013610564438e+01 7.533643398055390605e+01 8.508987378243415378e+01 9.405775093811028853e+01 1.017566668234134255e+02 1.077425439192150094e+02 1.116526318801985695e+02 1.132416734334463086e+02 1.124072518806209757e+02 1.092006966936557291e+02 1.038219358841973730e+02 9.659899933726956078e+01 8.795507283819554800e+01 7.836767876791464005e+01 6.832542881139593760e+01 5.828774055979612001e+01 4.865200659004753447e+01 3.973118552719022745e+01 3.174298139365136251e+01 2.481003915469304744e+01 1.896920136273431012e+01 1.418702268222871155e+01 1.037847431631332462e+01 7.426019201789496371e+00 5.196850214112031630e+00 3.556872786308132195e+00 2.380806713658473850e+00 1.558449063682731728e+00 9.976084517441795585e-01 6.244740797506189711e-01 3.822474900564282185e-01 2.287922393674432509e-01 1.339048006786662526e-01 7.663060077364307332e-02 4.287989154292517341e-02 2.346095270583243436e-02 1.255087961902833990e-02 6.565019398232394172e-03 3.357596868834735078e-03 1.678995579795222000e-03 8.209128239163532509e-04 3.924362378238250540e-04 1.834271951750406299e-04 8.382597274052478505e-05 3.745510111264278082e-05 1.636279394658011097e-05 6.988981829191187581e-06 2.918604561106854712e-06 1.191613442784178238e-06 4.756495339259395729e-07 1.856187423714750140e-07 7.081575276331217501e-08 2.641192905883222752e-08 9.629862941529145460e-09 3.432227120061826207e-09 1.195783963801209906e-09 4.072244168350575758e-10 1.355506621489517771e-10 4.409988539477532044e-11 1.402237123452208645e-11 4.357455009736340139e-12 1.323275499240730006e-12 3.926913271595883640e-13 1.138710268312616645e-13 3.226360069573253207e-14 8.931544803997999823e-15 2.415632048744962723e-15 6.382659689618590997e-16 1.647462775976317375e-16 4.153832911592369242e-17 1.023007146107743964e-17 2.460830143478412045e-18 5.781432518413853786e-19 1.326533322498903688e-19 2.972407413521842233e-20 6.504069541043552561e-21 1.389723929947905685e-21 2.899472205165912954e-22 5.906601359405306415e-23 1.174807299478624087e-23 2.281332445349288106e-24 4.325008079215789660e-25 8.004714566783106205e-26 1.446272957137324865e-26 2.550855137147340866e-27 4.391761768946081367e-28 7.380677392614874213e-29 1.210725911157484835e-29 1.938545328341473521e-30 3.029532147119659238e-31 4.620981483846127599e-32 6.879266069928832233e-33 9.995163784666363761e-34 1.417323205045877578e-34 1.961420938768299454e-35 2.649036112982276336e-36 3.491506111059673400e-37 4.490955166681804736e-38 5.637144400540377084e-39 6.905069590286627963e-40 8.253909848654953214e-41 9.627838434238665734e-42 1.095898308584848387e-42 1.217248922237823704e-43 1.319325026168660208e-44 1.395350517693053968e-45 1.440025107144718308e-46 1.450134871696158978e-47 1.424934490870175957e-48 1.366238032569431659e-49 1.278202940567445380e-50 1.166842964625765408e-51 1.039349318121808272e-52 9.033264236336054477e-54 7.660544418948359159e-55 6.338757407451511358e-56 5.117715876983831668e-57 4.031566732780738504e-58 3.098813169305264206e-59 2.324016037575440338e-60 1.700605073700577196e-61 1.214190903475971353e-62 8.458400772735454129e-64 5.749181686934611204e-65
1.853049666783801517e-04 3.969787565669408570e-04 8.309622287267836921e-04 1.699618905427736221e-03 3.397047809605765502e-03 6.635235684991116524e-03 1.266606124772599179e-02 2.363113082058676540e-02 4.309367002342710112e-02 7.681713083593334768e-02 1.338594521104245205e-01 2.280437794203190038e-01 3.798381374485409467e-01 6.186199924548744233e-01 9.852107280432613745e-01 1.534438817295455948e+00 2.337336794067923940e+00 3.482416001968680508e+00 5.075328069062281955e+00 7.236158271159043309e+00 1.009365369244634003e+01 1.377591253404354532e+01 1.839747337444922692e+01 2.404333198342196098e+01 3.075111874530190548e+01 3.849338315271553057e+01 4.716250634390178931e+01 5.656103812915574025e+01 6.640009376661829776e+01 7.630777247417482556e+01 8.584839430384268155e+01 9.455182603574195355e+01 1.019505138893511287e+02 1.076203602316137165e+02 1.112205784437938405e+02 1.125273771907404381e+02 1.114568801651843017e+02 1.080740349345388296e+02 1.025861955696115757e+02 9.532224268446638860e+01 8.670013907260170072e+01 7.718734519103337277e+01 6.725927921696124656e+01 5.736090393016579014e+01 4.787563356886586519e+01 3.910430102884451742e+01 3.125521998374282617e+01 2.444474211905570726e+01 1.870641556618077672e+01 1.400606191855158400e+01 1.025984921906793979e+01 7.352680544909592442e+00 5.154800255166352763e+00 3.535269250442319766e+00 2.371713714682583962e+00 1.556385984623213314e+00 9.990227108607803164e-01 6.272283472423096917e-01 3.851758089799476314e-01 2.313489178501728916e-01 1.359078363053429772e-01 7.808806054639765015e-02 4.388169797187568139e-02 2.411777295620309153e-02 1.296411647065635192e-02 6.815503510861220179e-03 3.504288183283410085e-03 1.762162868482429695e-03 8.666303748407430414e-04 4.168311778669217603e-04 1.960744626669837383e-04 9.020106524039887071e-05 4.058133060133845666e-05 1.785491763407296442e-05 7.682418823648224691e-06 3.232487127478364785e-06 1.330034474022018498e-06 5.351348298625214697e-07 2.105344056579251502e-07 8.098902109944906123e-08 3.046172502260235960e-08 1.120182079938218949e-08 4.027240600533647328e-09 1.415432116484306699e-09 4.863058324786178403e-10 1.633218275371792187e-10 5.361270481709098639e-11 1.720099516866575415e-11 5.393551293856953801e-12 1.652737953299715867e-12 4.948953900810912923e-13 1.448022060967438497e-13 4.139629452883278442e-14 1.156230954488686789e-14 3.154983920942627573e-15 8.409925440264581976e-16 2.189793121185433373e-16 5.569344494267916739e-17 1.383470531369456638e-17 3.356418468651006523e-18 7.952413726295991651e-19 1.839990820244654446e-19 4.157231301254592042e-20 9.171565358501909050e-21 1.975664909661031667e-21 4.155223160427026675e-22 8.532342198443941365e-23 1.710478071899366224e-23 3.347537527084915659e-24 6.395526668550371442e-25 1.192765704932295285e-25 2.171439849090724639e-26 3.858699301026747548e-27 6.693017129328260496e-28 1.133127866036689745e-28 1.872408886563428575e-29 3.019789872944448945e-30 4.753320595924903137e-31 7.302179997373185104e-32 1.094798678401183838e-32 1.601895179113343484e-33 2.287411643839778718e-34 3.187555441216877086e-35 4.334785272333209861e-36 5.752644219932869928e-37 7.449919651295285322e-38 9.414868317651452624e-39 1.161048318824702548e-39 1.397188003912557169e-40 1.640677992947928632e-41 1.879972690762202650e-42 2.102013102967313858e-43 2.293354818149677091e-44 2.441493348610424998e-45 2.536208942009856229e-46 2.570731063618530015e-47 2.542538466294261245e-48 2.453663557960056102e-49 2.310450045999411571e-50 2.122804014329324535e-51 1.903061275034006477e-52 1.664650813045746922e-53 1.420754716807525625e-54 1.183147399935904245e-55 9.613481776503164528e-57 7.621546331332379127e-58 5.895552898932200469e-59 4.449627622440042355e-60 3.276718881799256783e-61 2.354343785987429504e-62 1.650496557044211956e-63
1.064606824126886883e-04 2.310822074598515381e-04 4.901205148558058057e-04 1.015833032535275312e-03 2.057548415117027747e-03 4.072982740493826144e-03 7.880207756844228098e-03 1.490234206217752773e-02 2.754822964082485198e-02 4.978369072940189155e-02 8.795651289272758688e-02 1.519396282996843262e-01 2.566446235801673748e-01 4.239244408925996188e-01 6.848226884976716944e-01 1.082032783039490909e+00 1.672304248949850081e+00 2.528385954544187353e+00 3.739948524200467084e+00 5.412814466966705318e+00 7.665787950285246843e+00 1.062446229932579023e+01 1.441162926745428940e+01 1.913433475274170448e+01 2.486820055501231508e+01 3.164029702384398846e+01 3.941250002299265276e+01 4.806775973878614394e+01 5.740190421208122729e+01 6.712337928367543327e+01 7.686263244246805471e+01 8.619171333003522761e+01 9.465322110885419704e+01 1.017962001197428208e+02 1.072152453511412631e+02 1.105882028859295048e+02 1.117076504761702438e+02 1.105019166330242513e+02 1.070426921980843957e+02 1.015381079391480199e+02 9.431218464727902528e+01 8.577344869741050104e+01 7.637691355972248175e+01 6.658432206548437193e+01 5.682743708988797948e+01 4.747833036694416364e+01 3.882925587437362225e+01 3.108309262222260472e+01 2.435380283370233911e+01 1.867512673275294688e+01 1.401498089293419902e+01 1.029278719808971942e+01 7.397175164357343569e+00 5.202041217590446465e+00 3.579653028457856934e+00 2.410201603422115202e+00 1.587811258402722858e+00 1.023450648674570918e+00 6.454290319838910106e-01 3.982319890446637256e-01 2.403940026163108590e-01 1.419730246887108693e-01 8.203109784495345169e-02 4.637010719902528999e-02 2.564373945761113521e-02 1.387411235596674487e-02 7.343556183956352970e-03 3.802606169257066737e-03 1.926307656166882480e-03 9.546277489466053557e-04 4.628072023102599371e-04 2.194906252487730859e-04 1.018291782858870881e-04 4.621231806393242116e-05 2.051443324424000715e-05 8.907639219636848631e-06 3.783120169017760628e-06 1.571459502099202974e-06 6.384118798018885236e-07 2.536417450498914752e-07 9.854578090419501580e-08 3.743921670729844933e-08 1.390782741016754769e-08 5.051341751435694160e-09 1.793655862729141553e-09 6.226234615488454182e-10 2.112682385463113468e-10 7.007017376048487155e-11 2.271381177689838510e-11 7.195685780240396776e-12 2.227651653848339708e-12 6.738808725072891566e-13 1.991810387440005367e-13 5.751891367097819285e-14 1.622709042747051977e-14 4.472065916988768887e-15 1.203883390895319983e-15 3.165493334047119412e-16 8.129282217779131162e-17 2.038876481645450120e-17 4.993818072956054417e-18 1.194411158814350463e-18 2.789534014890457971e-19 6.361280841291206852e-20 1.416354854731301226e-20 3.078893986407577685e-21 6.534225796381852050e-22 1.353794908033987625e-22 2.738132856609213580e-23 5.406093629075354260e-24 1.041898519091759089e-24 1.960046425775612003e-25 3.599096308681697831e-26 6.450518548161601106e-27 1.128388009436990259e-27 1.926523459350127411e-28 3.210200414051591052e-29 5.220626567964561185e-30 8.285848328794194329e-31 1.283414637097865687e-31 1.940014495961598394e-32 2.861829505240808885e-33 4.119804585301151900e-34 5.787583564140339993e-35 7.934140035938311869e-36 1.061399531167951685e-36 1.385572447715219175e-37 1.765005705332007442e-38 2.193941486876234896e-39 2.661103943451800597e-40 3.149579685365818612e-41 3.637421894738732146e-42 4.099035276725967690e-43 4.507267685915876356e-44 4.835994354855408781e-45 5.062862977928907614e-46 5.171802307642524414e-47 5.154903968076555560e-48 5.013371536483526597e-49 4.757378720666462060e-50 4.404859856810796295e-51 3.979432495316845395e-52 3.507786287351795294e-53 3.016938248975646413e-54 2.531742343217321448e-55 2.072960153325266131e-56 1.656072840017440158e-57 1.290873540485352501e-58 9.817537720636375182e-60 7.285090970201569536e-61 5.274482748372916230e-62
6.041689539490828872e-05 1.328512724901511764e-04 2.854619415666190892e-04 5.994212396847836775e-04 1.230113110986397933e-03 2.467266039793547441e-03 4.836992308878068116e-03 9.269477743948517298e-03 1.736557199443043015e-02 3.180621071410060646e-02 5.695874204967329296e-02 9.974074456759808582e-02 1.708001380808583380e-01 2.860541737018686415e-01 4.685923773711483387e-01 7.508835973967644684e-01 1.177131916382201382e+00 1.805503230313039165e+00 2.709805516260547442e+00 3.980073731042282681e+00 5.721418030212860550e+00 8.050481909497701594e+00 1.108896537169586161e+01 1.495392735372806925e+01 1.974499896317785996e+01 2.552918877671246989e+01 3.232457842753765220e+01 4.008478885680866455e+01 4.868651857564655216e+01 5.792258725635635841e+01 6.750266110774620643e+01 7.706314894698996909e+01 8.618667856736750821e+01 9.443021956134542449e+01 1.013595157404758282e+02 1.065862768700504404e+02 1.098038014225148800e+02 1.108165479280846881e+02 1.095597261381751792e+02 1.061061919207435835e+02 1.006596205807129110e+02 9.353481971319050103e+01 8.512779679834675051e+01 7.587951345352645660e+01 6.623791974630093193e+01 5.662278208376725530e+01 4.739705599104493672e+01 3.884729491411060565e+01 3.117409048314263131e+01 2.449208783352415608e+01 1.883794872352577698e+01 1.418389714556691317e+01 1.045422505973083815e+01 7.542311538317377995e+00 5.326199543253876456e+00 3.681431281235594710e+00 2.490520567182811895e+00 1.649025700711347797e+00 1.068611730308170138e+00 6.777359517452226090e-01 4.206717067546202893e-01 2.555426536617834143e-01 1.519205979449120281e-01 8.838922890726186310e-02 5.032778334942270004e-02 2.804388274183944318e-02 1.529276103043981927e-02 8.161044064808484211e-03 4.261976409473910293e-03 2.178079892028472655e-03 1.089241595577000819e-03 5.330286059781761190e-04 2.552341624991147665e-04 1.195839536365801410e-04 5.481940433082194814e-05 2.458680624278007266e-05 1.078830139219150195e-05 4.630859670281023956e-06 1.944464608671216564e-06 7.986170671233883897e-07 3.208083515541620140e-07 1.260341011304956937e-07 4.842071514078936204e-08 1.819027762710954945e-08 6.681528785337660554e-09 2.399404783775754415e-09 8.423348404961266752e-10 2.890559151429486315e-10 9.695209652357770136e-11 3.178143557932555179e-11 1.018108367042629239e-11 3.187003981070923604e-12 9.747742663695597230e-13 2.912889850458525979e-13 8.503728756486634941e-14 2.425090708068324347e-14 6.755367239493075283e-15 1.837988211209110027e-15 4.884059501413886463e-16 1.267466897917255779e-16 3.212062997935916699e-17 7.948749726447172454e-18 1.920692321455468808e-18 4.531469962417576331e-19 1.043811498999210008e-19 2.347400709505603155e-20 5.153665465243058752e-21 1.104566333667134623e-21 2.310988358830050487e-22 4.719748759122349084e-23 9.408944565646150905e-24 1.830840380769438469e-24 3.477243383565522673e-25 6.445892008509561795e-26 1.166227677319290118e-26 2.059329373588280760e-27 3.548958131719235864e-28 5.968972801318812902e-29 9.797463378273647206e-30 1.569405748043961983e-30 2.453336416510150006e-31 3.742591859536364674e-32 5.571536786242451002e-33 8.093918065711148015e-34 1.147409300100800949e-34 1.587261746625162117e-35 2.142617077594403179e-36 2.822291901840683156e-37 3.627575654487514044e-38 4.549716272748995648e-39 5.568033015965565060e-40 6.649141093527131283e-41 7.747692724615030357e-42 8.808853020999486156e-43 9.772455796741830938e-44 1.057847010749610899e-44 1.117311840681175228e-45 1.151479152240391795e-46 1.157885981383606479e-47 1.136060831477303467e-48 1.087581010100558724e-49 1.015884109712263572e-50 9.258649335755632894e-52 8.233235176521315525e-53 7.143506076110926778e-54 6.047404447752701579e-55 4.995075780474358072e-56 4.025589316814579917e-57 3.165410908620893943e-58 2.428527111477677863e-59 1.817887933213205610e-60
3.392172732727492796e-05 7.556267680173666280e-05 1.644790372793267154e-04 3.498781366202936101e-04 7.273723779689030304e-04 1.477960663907348102e-03 2.935411508275126164e-03 5.699159795024550182e-03 1.081747296919014119e-02 2.007488802544256726e-02 3.642786632431214977e-02 6.464134072387546504e-02 1.121831059073666453e-01 1.904281673158757515e-01 3.162053894772082763e-01 5.136779114119303102e-01 8.164818744352206892e-01 1.269953511164748416e+00 1.933157078653933159e+00 2.880298402079247033e+00 4.200993540415341343e+00 5.998790770753440249e+00 8.387353304108117413e+00 1.148383464180281166e+01 1.539924163303649962e+01 2.022598367285708676e+01 2.602332113698487603e+01 3.280198865794015717e+01 4.050978478002183891e+01 4.902027578004847896e+01 5.812684668391649012e+01 6.754406272840088832e+01 7.691764831740590580e+01 8.584338781410403385e+01 9.389402047375807570e+01 1.006519240948005915e+02 1.057442805878810361e+02 1.088767106364681609e+02 1.098612230613691736e+02 1.086348249857405506e+02 1.052662418562749878e+02 9.994974357689601163e+01 9.298681289358756885e+01 8.475802801732501734e+01 7.568878206705342393e+01 6.621312034434689053e+01 5.673995258682143117e+01 4.762523343427521638e+01 3.915256022025529603e+01 3.152324976161670733e+01 2.485558394079180999e+01 1.919178331507262669e+01 1.451052955653820931e+01 1.074256716893499153e+01 7.787037576494881819e+00 5.526631383951835730e+00 3.840250177588826475e+00 2.612510510873735203e+00 1.739989318806898222e+00 1.134533090361321994e+00 7.242076498568671417e-01 4.525625997514815535e-01 2.768590248093146244e-01 1.658052498567610111e-01 9.720584756219897982e-02 5.578731404633437835e-02 3.134158675459170623e-02 1.723618816170380610e-02 9.278693679059963825e-03 4.889298466410102635e-03 2.521778448924800239e-03 1.273069635339031105e-03 6.290191773617986176e-04 3.041733179739528081e-04 1.439461904501596241e-04 6.666144777587837856e-05 3.020757823553927812e-05 1.339344592005110836e-05 5.809923103316429176e-06 2.465553409119945401e-06 1.023497918078097805e-06 4.155746598369867869e-07 1.650290883675658081e-07 6.408850914980230769e-08 2.433695930725410273e-08 9.036013301658631051e-09 3.279968497928667920e-09 1.163865577839021040e-09 4.036777732536765152e-10 1.368437286560065928e-10 4.533494009864021720e-11 1.467642676147873855e-11 4.642468439242818675e-12 1.434770365217447005e-12 4.331970205472978810e-13 1.277686709976779348e-13 3.681008592843284744e-14 1.035814501030920883e-14 2.846692103921121218e-15 7.640371871867820873e-16 2.002523347135274288e-16 5.125129072448760242e-17 1.280774262892639437e-17 3.125062713617365773e-18 7.444616797023867939e-19 1.731425409115051383e-19 3.931195299244243806e-20 8.713398204703894641e-21 1.885282423270154945e-21 3.981768721668813692e-22 8.208659064483549918e-23 1.651778181070725657e-23 3.244159259491583032e-24 6.218877112018296940e-25 1.163510628623881806e-25 2.124551338929771162e-26 3.786109767221759301e-27 6.584753171445521198e-28 1.117629745668181047e-28 1.851232359985671095e-29 2.992411647861812012e-30 4.720331896895511887e-31 7.266216843199755405e-32 1.091498222700308514e-32 1.599967655700652516e-33 2.288589282867187786e-34 3.194392928465671487e-35 4.350791575615710204e-36 5.782340082802112212e-37 7.498779879741309558e-38 9.489114165735836183e-39 1.171670606173995930e-39 1.411650285199636655e-40 1.659539364176962993e-41 1.903637145301110551e-42 2.130661487482688806e-43 2.326891210015731138e-44 2.479515676962857475e-45 2.578010942613410574e-46 2.615338268444886686e-47 2.588775651751674012e-48 2.500245952131316564e-49 2.356086689166306917e-50 2.166299797777158750e-51 1.943404716663989605e-52 1.701077390705307763e-53 1.452779916541184750e-54 1.210568593669254294e-55 9.842190206131456873e-57 7.807390524848431115e-58 6.042698635597549488e-59
1.887373275362014071e-05 4.259277494774252066e-05 9.392175772783738154e-05 2.023862675726542020e-04 4.262011501512233988e-04 8.772088052133234079e-04 1.764753645355532667e-03 3.470546335097956896e-03 6.672463070568396618e-03 1.254275776750324832e-02 2.305496214580953634e-02 4.144272938152629426e-02 7.286095941475065341e-02 1.253014239374005967e-01 2.108072527153099229e-01 3.470076640282506175e-01 5.589509010746811501e-01 8.811457557671156238e-01 1.359630266249057362e+00 2.053776025797588556e+00 3.037421672073382428e+00 4.398831611800200214e+00 6.238925058817391900e+00 8.667248396282783318e+00 1.179529974290303151e+01 1.572707566325936668e+01 2.054709297089626219e+01 2.630661301464284207e+01 3.300930157024351530e+01 4.059800880293425962e+01 4.894465094065640187e+01 5.784522237676128498e+01 6.702169361018844995e+01 7.613193329674264476e+01 8.478787060374757800e+01 9.258099291663232577e+01 9.911311722427258530e+01 1.040293782423171081e+02 1.070497374200718923e+02 1.079951863812073896e+02 1.068052681313888286e+02 1.035445379958656957e+02 9.839699563961080742e+01 9.164911581854433109e+01 8.366362079192823842e+01 7.484731356141111291e+01 6.561693379211681076e+01 5.636701657990560932e+01 4.744315753926547075e+01 3.912305465602127441e+01 3.160642089095268403e+01 2.501357940739056929e+01 1.939147738873838023e+01 1.472513092030956727e+01 1.095220254576883256e+01 7.978490494041675873e+00 5.692484833661308308e+00 3.977696681211955632e+00 2.722064514362860788e+00 1.824281236398299200e+00 1.197298522850658076e+00 7.695231244169903340e-01 4.843296268500664192e-01 2.985052423368302343e-01 1.801546039372889652e-01 1.064660746888363985e-01 6.160816988371636826e-02 3.490709005668143905e-02 1.936521859157730799e-02 1.051834770262760274e-02 5.593318304638696115e-03 2.911832581630246185e-03 1.483930030394294344e-03 7.402581762903177789e-04 3.614479110569697039e-04 1.727302186089300115e-04 8.078225611794888426e-05 3.697016652282572076e-05 1.655523420441813728e-05 7.253151183429179648e-06 3.108731022102633361e-06 1.303349752197630926e-06 5.344606897685416274e-07 2.143396707377209296e-07 8.405743782816177438e-08 3.223230683743419649e-08 1.208379792854349259e-08 4.428616538080056566e-09 1.586506178457259847e-09 5.554973591591102345e-10 1.900847913190688018e-10 6.356202777112384766e-11 2.076798437271158245e-11 6.629791429953220294e-12 2.067656975341335158e-12 6.299353346329326990e-13 1.874647521656392004e-13 5.449019289012427233e-14 1.546901301153605609e-14 4.288687601686251239e-15 1.161120505006303718e-15 3.069702255229146396e-16 7.924241792851766519e-17 1.997282510722252955e-17 4.914968349330377815e-18 1.180814818453285094e-18 2.769518755059361121e-19 6.341193781377647518e-20 1.417313027373571761e-20 3.092241779158195765e-21 6.585365184644845174e-22 1.368900241468169394e-22 2.777390076732751559e-23 5.500010754534843562e-24 1.063018877272270894e-24 2.005206517644385296e-25 3.691547947101105479e-26 6.632548036079059125e-27 1.162964810640840181e-27 1.990028818165400244e-28 3.323162916659025645e-29 5.415476892694834764e-30 8.612086137316955770e-31 1.336474875989188046e-31 2.023897851525048340e-32 2.990795219030556676e-33 4.312710862379448118e-34 6.068413654356565280e-35 8.332149732286763732e-36 1.116328898993796210e-36 1.459408579510297127e-37 1.861692277365302740e-38 2.317298841095877350e-39 2.814468631559799985e-40 3.335402650274699356e-41 3.856870539874424762e-42 4.351654445706582759e-43 4.790756071707814496e-44 5.146144129787346496e-45 5.393691596153702630e-46 5.515878965770068754e-47 5.503843668490409509e-48 5.358442775238329713e-49 5.090152030702116987e-50 4.717817741315984366e-51 4.266468086377617615e-52 3.764536843862618404e-53 3.240926337362758970e-54 2.722326731126586388e-55 2.231124494036359254e-56 1.784098723144681305e-57
1.049050175619828935e-05 2.398360050333503629e-05 5.357284411683907097e-05 1.169290339730432826e-04 2.493931955778114218e-04 5.198413919753593418e-04 1.059065572052399684e-03 2.109039205667336513e-03 4.105846963344075319e-03 7.814948642624037697e-03 1.454474901602104998e-02 2.647262755129887665e-02 4.712540152156288742e-02 8.206145358703866022e-02 1.398011592160375571e-01 2.330415162618225955e-01 3.801652087360516963e-01 6.070093784286507699e-01 9.487926975739703339e-01 1.452012242047999058e+00 2.176021043563188595e+00 3.193896812512857508e+00 4.592132913599678901e+00 6.468650277979477003e+00 8.928671049286307948e+00 1.207813454540280418e+01 1.601458536187459103e+01 2.081581569305994606e+01 2.652696957863583904e+01 3.314726184232364403e+01 4.061785471164326111e+01 4.881268562041140768e+01 5.753406969580964159e+01 6.651465076487137651e+01 7.542672512304454813e+01 8.389914438985142908e+01 9.154100575359733227e+01 9.797029823832612294e+01 1.028447624861384782e+02 1.058916118618438560e+02 1.069325954083417969e+02 1.059012339607963185e+02 1.028499162108914078e+02 9.794579250599126397e+01 9.145585964108187227e+01 8.372305078073601692e+01 7.513629091221592660e+01 6.609815857803943118e+01 5.699390652247415545e+01 4.816514372097162067e+01 3.989057965786825122e+01 3.237506539441113773e+01 2.574695412688189222e+01 2.006275072580134378e+01 1.531727472222592645e+01 1.145719647112284711e+01 8.395813717089032124e+00 6.027242456665923953e+00 4.238690319103107562e+00 2.920042331289741444e+00 1.970513941320240825e+00 1.302542959267500189e+00 8.433666783706689207e-01 5.348626463918801921e-01 3.322451678490964122e-01 2.021407452760626000e-01 1.204521967024571455e-01 7.029532548929415259e-02 4.017650685551887174e-02 2.248706263149511525e-02 1.232498431210617487e-02 6.614677141664948232e-03 3.475940033891670132e-03 1.788327730597311311e-03 9.007415653273865078e-04 4.441154525668730550e-04 2.143363962656262176e-04 1.012417752218030669e-04 4.679987603506132962e-05 2.116929100318947152e-05 9.369116310612916307e-06 4.056715430343404856e-06 1.718249070153628098e-06 7.118441514219569503e-07 2.884179936248177810e-07 1.142746591826917484e-07 4.427102829833125966e-08 1.676810489669125474e-08 6.208641076097030615e-09 2.247045775953139859e-09 7.948513876586641273e-10 2.747741429466722786e-10 9.281976470126497139e-11 3.063656729916844704e-11 9.879541660355394390e-12 3.112391727962762252e-12 9.578067296897342717e-13 2.879087176998920410e-13 8.452668991634392328e-14 2.423625469627201225e-14 6.786437647915483492e-15 1.855652378869115487e-15 4.954559070496297599e-16 1.291646658242015391e-16 3.287690107071357995e-17 8.170072687550421140e-18 1.982118457505648705e-18 4.694441111765968138e-19 1.085355248571984340e-19 2.449502376090179702e-20 5.396187145772904863e-21 1.160340738512727748e-21 2.435345622280163600e-22 4.988846961526511029e-23 9.974544224865350701e-24 1.946385148524114021e-24 3.706786680251447067e-25 6.889542766296467057e-26 1.249679721258569353e-26 2.212150427183859069e-27 3.821473323164766461e-28 6.442291678420182538e-29 1.059831710220143437e-29 1.701431396705141208e-30 2.665430862002047904e-31 4.074653315536122473e-32 6.078260861787306875e-33 8.847670303314641499e-34 1.256710521721400026e-34 1.741784330655866818e-35 2.355606058291558794e-36 3.108541678787662687e-37 4.002702366354977723e-38 5.029091160260138830e-39 6.165418464101613532e-40 7.375133209182040230e-41 8.608134207996466715e-42 9.803424106699521969e-43 1.089366596348856674e-43 1.181124988815472785e-44 1.249514702711652953e-45 1.289759935025726189e-46 1.298963037133598910e-47 1.276449420766143605e-48 1.223849284635274389e-49 1.144902414628885651e-50 1.045018525285251323e-51 9.306649356043468254e-53 8.086777430203205936e-54 6.855977879367921668e-55 5.671189632074526887e-56
5.852467032277292463e-06 1.354867012771580312e-05 3.064265135483422079e-05 6.771182599980947404e-05 1.462009383591686364e-04 3.084783539910182439e-04 6.361099935806216856e-04 1.282093119362973490e-03 2.526017995775736800e-03 4.865589559915758748e-03 9.163730863112024699e-03 1.687740793086744268e-02 3.040168036146878236e-02 5.356890942955749857e-02 9.234628168970809847e-02 1.557716425533079985e-01 2.571541700963870802e-01 4.155385783175592485e-01 6.573860515567004903e-01 1.018360858963716753e+00 1.545031141449716205e+00 2.296203313410666524e+00 3.343525269999018334e+00 4.770932912454127539e+00 6.672499637334897038e+00 9.148301537553683360e+00 1.229804933303669756e+01 1.621246825633776822e+01 2.096272064026339876e+01 2.658853559504954589e+01 3.308608994435459749e+01 4.039701332592018446e+01 4.840009922722157398e+01 5.690732728028331877e+01 6.566559149645547677e+01 7.436506518088425821e+01 8.265443739011868729e+01 9.016239506578600071e+01 9.652380945974746851e+01 1.014082559478110426e+02 1.045479027790148621e+02 1.057615777495535809e+02 1.049720447371374377e+02 1.022142043659955561e+02 9.763300040562374704e+01 9.147111306140472209e+01 8.404784543654623974e+01 7.573173879334954961e+01 6.691019516113816223e+01 5.795962283222595346e+01 4.921932815014926632e+01 4.097163192900969619e+01 3.342964684426801369e+01 2.673301212524482651e+01 2.095084157368314948e+01 1.609035681919149852e+01 1.210923853628802149e+01 8.929646916123022748e+00 6.452085612874500775e+00 4.567713496530158679e+00 3.168232566230148706e+00 2.152994366410520666e+00 1.433394362195176353e+00 9.349220551630732512e-01 5.973957225436763441e-01 3.739516699868276062e-01 2.293106736760979758e-01 1.377450001211154573e-01 8.105049916498560658e-02 4.671399934959764855e-02 2.637123859674631032e-02 1.458088373022408367e-02 7.895536151762019492e-03 4.186925772708334145e-03 2.174166900110550277e-03 1.105450697464645075e-03 5.502962327662762288e-04 2.681780442516338713e-04 1.279309399592445842e-04 5.973205387840326138e-05 2.729421102319457129e-05 1.220435870326480982e-05 5.339363656867729723e-06 2.285293890491723405e-06 9.567974911424832194e-07 3.918056206817746546e-07 1.569066768748199220e-07 6.144411770104317099e-08 2.352535277418575824e-08 8.805597263050628106e-09 3.221807060941882643e-09 1.152155115248806347e-09 4.026682567548851744e-10 1.375196970412467474e-10 4.589035003017700059e-11 1.496154872841703209e-11 4.765320702437781373e-12 1.482626390750431308e-12 4.505685288134345713e-13 1.337355691638592867e-13 3.876673436991242494e-14 1.097409663357559291e-14 3.033530855559765497e-15 8.187901398036853700e-16 2.157830970314413602e-16 5.552140932860466745e-17 1.394700156566366611e-17 3.420258842868566024e-18 8.187976913099568531e-19 1.913448334442410499e-19 4.364791587533061701e-20 9.718565318280388625e-21 2.112121683122363192e-21 4.480237697541046423e-22 9.275485018945815954e-23 1.874194227251816946e-23 3.695938044226131002e-24 7.113074202465512490e-25 1.335991499608252852e-25 2.448812361970581585e-26 4.380312829836015807e-27 7.646196293769681019e-28 1.302476373519207046e-28 2.165071439247280439e-29 3.511938335209865192e-30 5.558895631861226860e-31 8.586026765717554846e-32 1.294057208452442050e-32 1.903128010819947092e-33 2.731064020734676533e-34 3.824207615333130595e-35 5.225084900384862354e-36 6.966014865098573260e-37 9.061741493743940164e-38 1.150197568584926218e-38 1.424505715849672308e-39 1.721410985771085038e-40 2.029697801385092463e-41 2.335084477309580797e-42 2.621176869735971601e-43 2.870852064710505063e-44 3.067922769381190801e-45 3.198862939910735899e-46 3.254340778846124386e-47 3.230318116208677448e-48 3.128536321518256197e-49 2.956307550503015750e-50 2.725646091078827327e-51 2.451883147693967166e-52 2.151986804076076481e-53 1.842842047377012921e-54
3.311828686619481650e-06 7.754538774657313111e-06 1.773770153626607685e-05 3.963952266535795873e-05 8.655421800638591831e-05 1.846794685682118849e-04 3.850918163944825647e-04 7.848254509037209991e-04 1.563493375540442494e-03 3.045002450487355097e-03 5.798369232385376833e-03 1.079722986138584827e-02 1.966402778107941007e-02 3.503123747716133107e-02 6.105685311174010449e-02 1.041324770082746459e-01 1.738166964681991944e-01 2.840106140054820538e-01 4.543631396844201031e-01 7.118488047668131147e-01 1.092400510085962173e+00 1.642407318028845875e+00 2.419811001292933916e+00 3.494466996588522001e+00 4.947391885328179306e+00 6.868518597399504877e+00 9.352639100952194084e+00 1.249334437695741684e+01 1.637497617870064914e+01 2.106287562788537926e+01 2.659252740839223605e+01 3.295851871686932100e+01 4.010451141539603270e+01 4.791560980280473814e+01 5.621454177356799420e+01 6.476291469842445281e+01 7.326843639030219890e+01 8.139841348783886588e+01 8.879909931086996266e+01 9.511964462651862107e+01 1.000386247275246205e+02 1.032905094428266608e+02 1.046891380880322657e+02 1.041453539777384947e+02 1.016764777634791557e+02 9.740621284580934969e+01 9.155475769506928430e+01 8.442016548434929746e+01 7.635312946346974172e+01 6.772818713162075710e+01 5.891468979550257501e+01 5.025072715229655529e+01 4.202257775155587183e+01 3.445130888065672536e+01 2.768705912254979751e+01 2.181049884735256228e+01 1.684014212338229655e+01 1.274368073142162494e+01 9.451356429736051723e+00 6.869542909076773896e+00 4.893087472313898623e+00 3.415456207181765791e+00 2.336231194515075771e+00 1.565943216711144670e+00 1.028540490963740561e+00 6.619783654432698228e-01 4.174785361662553540e-01 2.579775435782079018e-01 1.561976307104252504e-01 9.266091967238178351e-02 5.385552241578876742e-02 3.066576839611726349e-02 1.710575767337705472e-02 9.346881414745381728e-03 5.002583452736515494e-03 2.622337283218474039e-03 1.346198333506334150e-03 6.767247009743762760e-04 3.330814610601366753e-04 1.604997818285735438e-04 7.570622953925852802e-05 3.495164112992960731e-05 1.579160729809251604e-05 6.981533348584987466e-06 3.019835405721715563e-06 1.277808417885809699e-06 5.288597006453058661e-07 2.140672764311213230e-07 8.473033284331409374e-08 3.279074787864884346e-08 1.240606200586551154e-08 4.588121501983676029e-09 1.658456894862318477e-09 5.858598619066877887e-10 2.022356072858442757e-10 6.821062148924056740e-11 2.247683961146783244e-11 7.235488723177052228e-12 2.275163254680967860e-12 6.987698147731045947e-13 2.096039508431522754e-13 6.140128205061699347e-14 1.756462525596171381e-14 4.906327114050893755e-15 1.338149816817788646e-15 3.563360499426247750e-16 9.264016667266478995e-17 2.351271148349481375e-17 5.825733714931206010e-18 1.409045851028971416e-18 3.326668436038851635e-19 7.666344044933557446e-20 1.724436057237200129e-20 3.785929545501123610e-21 8.112453266112026487e-22 1.696581160361406777e-22 3.462814001163702366e-23 6.897725401408337649e-24 1.340897839291372078e-24 2.543841499533185899e-25 4.709568403551778405e-26 8.508668219606173527e-27 1.500115644081569580e-27 2.580859184463256177e-28 4.332858495917264326e-29 7.098228322590650634e-30 1.134712179458330296e-30 1.770015855802731659e-31 2.694139137100897204e-32 4.001385158197932264e-33 5.798885102136431611e-34 8.200098494368681626e-35 1.131438384525673475e-35 1.523270769528563689e-36 2.001036307161822916e-37 2.564850085271959022e-38 3.207715474729450051e-39 3.914302430352376678e-40 4.660533191983286896e-41 5.414242115443349704e-42 6.137038726531842673e-43 6.787308460584443735e-44 7.324067958964519743e-45 7.711197553526806862e-46 7.921450413246611182e-47 7.939621903714558642e-48 7.764367343949300771e-49 7.408366361396576468e-50 6.896805970565669093e-51 6.264434450290991997e-52 5.551664608066004836e-53
1.930269326927647061e-06 4.562896613376390384e-06 1.053729067429449361e-05 2.377489984807345161e-05 5.241412300337166522e-05 1.129169686816731922e-04 2.377364628301574208e-04 4.892217826698914323e-04 9.841025203086222958e-04 1.935326729777704429e-03 3.721399629539942546e-03 6.997760753818986837e-03 1.287002916317275814e-02 2.315468428853645691e-02 4.075799075525527587e-02 7.020716385836882345e-02 1.183667072490140471e-01 1.953648183022839990e-01 3.157368744236525582e-01 4.997628729178538176e-01 7.749321959159191087e-01 1.177413369031529156e+00 1.753342838280710136e+00 2.559683026321646349e+00 3.664347245775072537e+00 5.145261021188274775e+00 7.088040134621193644e+00 9.582027503300087901e+00 1.271455146563285687e+01 1.656344773791563085e+01 2.118811777479492520e+01 2.661965917324270592e+01 3.285087101706852053e+01 3.982717225073452738e+01 4.743963233146430980e+01 5.552135741111040801e+01 6.384836407647426171e+01 7.214578119275948609e+01 8.009974561388506231e+01 8.737472664317276383e+01 9.363528942204416694e+01 9.857058468570740217e+01 1.019192506067748809e+02 1.034920547556912283e+02 1.031895916758609246e+02 1.010127366222828016e+02 9.706432184520420492e+01 9.154155534269865768e+01 8.471988468905071556e+01 7.693012454477413087e+01 6.853152271824323805e+01 5.988388794561619477e+01 5.132187244101424994e+01 4.313401601228479620e+01 3.554832401444652135e+01 2.872513522513291662e+01 2.275702426154211366e+01 1.767464220426529309e+01 1.345684220436708145e+01 1.004320929844895005e+01 7.347193834161732440e+00 5.268363198287432603e+00 3.702737393979892655e+00 2.550659008834303076e+00 1.722083935356980566e+00 1.139512107086220638e+00 7.389857407219384555e-01 4.696715414040986691e-01 2.925366520899968514e-01 1.785577010570443268e-01 1.067998567951146116e-01 6.259429782712967738e-02 3.594558020957609040e-02 2.022430501103473013e-02 1.114771567454986116e-02 6.019288082356468242e-03 3.183539517555331912e-03 1.649059852946664281e-03 8.365181970945701189e-04 4.155045749403770165e-04 2.020615199831205964e-04 9.619278608239102354e-05 4.482232603669247513e-05 2.043995332637533582e-05 9.120924210861657542e-06 3.982086654034162993e-06 1.700728755282761720e-06 7.104802004428965652e-07 2.902701984186541817e-07 1.159654559858671159e-07 4.529749761064053875e-08 1.729754790446661675e-08 6.456645199298623375e-09 2.355541137848483815e-09 8.398222161780127713e-10 2.925840544682418840e-10 9.959478123007589542e-11 3.312099903452614331e-11 1.075998691625268288e-11 3.414477947329365639e-12 1.058293435410178965e-12 3.203496108039461978e-13 9.469951200409764887e-14 2.733680920883179040e-14 7.705439586535166816e-15 2.120661250996017556e-15 5.698308113894071876e-16 1.494856038738410224e-16 3.828346241691982138e-17 9.571113198058934293e-18 2.335798880806698326e-18 5.564341653793805745e-19 1.293844996374430803e-19 2.936477659078956786e-20 6.504801207743564175e-21 1.406345653453697365e-21 2.967492082604472314e-22 6.111053167211149831e-23 1.228179583440103921e-23 2.408895904659424026e-24 4.610799434990543311e-25 8.612490782744503419e-26 1.569887459127378806e-26 2.792472326181627070e-27 4.847119505374669060e-28 8.210080288031629409e-29 1.356983797641119941e-29 2.188571011139352867e-30 3.444298989988042205e-31 5.289213515769163803e-32 7.925515961403180857e-33 1.158794978481933688e-33 1.653198351177453191e-34 2.301333453410403256e-35 3.125845585737040361e-36 4.142726243990964739e-37 5.357143156051575738e-38 6.759371308689819544e-39 8.321532072851341279e-40 9.995908385760225393e-41 1.171551611223702738e-41 1.339735584774049233e-42 1.494836576738011552e-43 1.627360816018182076e-44 1.728574783650218901e-45 1.791453055087472902e-46 1.811483910156858729e-47 1.787204514673110450e-48 1.720377513222824197e-49 1.615779430409017022e-50 1.480636164203546838e-51
1.168465133903427085e-06 2.783286881114192163e-06 6.477244893158773479e-06 1.472815662330300630e-05 3.272430714152336280e-05 7.105548763732897071e-05 1.507905238905079453e-04 3.127859032081610350e-04 6.342608671148741413e-04 1.257450610138747919e-03 2.437669573544438886e-03 4.621494273648641370e-03 8.570001713349519046e-03 1.554684171483112012e-02 2.759579743085516235e-02 4.793635176045856622e-02 8.150705370683444806e-02 1.356831072906471980e-01 2.211842474514209289e-01 3.531694145537069285e-01 5.524845188701964505e-01 8.469886847330551083e-01 1.272834921317028245e+00 1.875527943710518342e+00 2.710532272906075235e+00 3.843167280736225599e+00 5.347512966906315945e+00 7.304070767368235906e+00 9.795985018381530907e+00 1.290373633051726365e+01 1.669836654442729440e+01 2.123347909017724078e+01 2.653646574964150062e+01 3.259962273275453981e+01 3.937201182316602655e+01 4.675306711645547608e+01 5.458901149581415524e+01 6.267309531386433008e+01 7.075047318473652069e+01 7.852817671980115222e+01 8.569012776274080068e+01 9.191650616039385113e+01 9.690611179474892367e+01 1.003997467553704723e+02 1.022022102066794673e+02 1.022003574630388698e+02 1.003749011187485962e+02 9.680423909050513487e+01 9.165951992868922105e+01 8.519126582850921636e+01 7.770898546568439258e+01 6.955612744737977948e+01 6.108328736765685818e+01 5.262269197437276347e+01 4.446663679552951720e+01 3.685183128241565953e+01 2.995065747412496293e+01 2.386935436960457579e+01 1.865227077253463861e+01 1.429071053860383245e+01 1.073458808360789973e+01 7.905114013437823495e+00 5.706981643096027845e+00 4.038933389082913550e+00 2.802052196499068781e+00 1.905561148645501524e+00 1.270264511530499130e+00 8.299968687059822159e-01 5.315626335484787690e-01 3.336648917136734727e-01 2.052693975811344940e-01 1.237575856857789508e-01 7.311830173438672864e-02 4.233074722266522844e-02 2.401189088443197658e-02 1.334438237270988738e-02 7.264898850008208453e-03 3.874122129385322577e-03 2.023391871931993005e-03 1.034896619345359280e-03 5.182853402868046501e-04 2.541197557784873442e-04 1.219681248984400012e-04 5.729705864699880088e-05 2.634118301888310672e-05 1.184933028363210686e-05 5.214908221956384796e-06 2.245086921277163788e-06 9.453518089731054092e-07 3.892861570730739522e-07 1.567481896754481786e-07 6.170761414470638256e-08 2.374783865944548705e-08 8.933199498248630725e-09 3.284265179507063951e-09 1.179968667511673089e-09 4.142465430500479092e-10 1.420891142740559905e-10 4.761412449074330979e-11 1.558639515344324223e-11 4.983728976043266224e-12 1.556424604578832609e-12 4.747170382209873908e-13 1.413984666254274992e-13 4.112725265726387361e-14 1.168055781921210409e-14 3.239081138916023824e-15 8.769635119051951441e-16 2.318041989576338337e-16 5.981653069084082071e-17 1.506824660399398709e-17 3.705343715812680102e-18 8.894109426393833615e-19 2.083865332186388734e-19 4.765583898603894778e-20 1.063723942400525798e-20 2.317373650702968108e-21 4.927269690098280739e-22 1.022467141184000002e-22 2.070691981974014803e-23 4.092567069522623518e-24 7.893724359830758699e-25 1.485820132735414834e-25 2.729238468126885224e-26 4.892164372212477326e-27 8.557338913322105298e-28 1.460658959050894114e-28 2.432909760228333314e-29 3.954260828885675645e-30 6.271366398096548419e-31 9.705375147271320533e-32 1.465587708752665291e-32 2.159518667126602042e-33 3.104876717959809226e-34 4.355829184582787034e-35 5.962569552480763814e-36 7.963967507392877259e-37 1.037902036710565742e-37 1.319811024280521651e-38 1.637545772641069716e-39 1.982437092376835194e-40 2.341681132376716426e-41 2.698837348249130060e-42 3.034901787280996547e-43 3.329891040424453478e-44 3.564769385374991716e-45 3.723467549121696638e-46 3.794697826614854723e-47 3.773281227882868920e-48 3.660769979448207061e-49 3.465261472410981818e-50
7.385753079852821805e-07 1.770542692277755122e-06 4.146844877790141024e-06 9.489991486728851115e-06 2.122218412141568244e-05 4.638024356635882017e-05 9.906955959919506300e-05 2.068524103569571997e-04 4.222274996617101815e-04 8.426635964590492578e-04 1.644538235719700779e-03 3.138920093829011739e-03 5.860465805056221805e-03 1.070467382735124443e-02 1.913299843730315378e-02 3.346917911451528088e-02 5.731246896465391066e-02 9.609271283522489993e-02 1.577865844500205839e-01 2.538018521068927669e-01 4.000157981889838621e-01 6.179242938901894355e-01 9.358204494571508159e-01 1.389879076398945257e+00 2.024980333030721891e+00 2.895069569574130419e+00 4.062828239562855437e+00 5.598430370765182573e+00 7.577186678718789814e+00 1.007593768716609262e+01 1.316814882597324932e+01 1.691778184326631518e+01 2.137216248965430410e+01 2.655422610406785111e+01 3.245468933958282776e+01 3.902485292967236319e+01 4.617086723055253117e+01 5.375036370480448511e+01 6.157234138151066816e+01 6.940106708134037206e+01 7.696447853120075422e+01 8.396716455947397151e+01 9.010745809123409344e+01 9.509757128728598730e+01 9.868511609723880440e+01 1.006738971512694008e+02 1.009416470331917139e+02 9.945248003823414251e+01 9.626230128741268288e+01 9.151618706143635507e+01 8.543774342580481118e+01 7.831149460408153118e+01 7.046026959754090058e+01 6.222018239803965400e+01 5.391602915173834987e+01 4.583972442163485539e+01 3.823382132934208499e+01 3.128132864892236142e+01 2.510211248079849966e+01 1.975531364594291617e+01 1.524655551347786542e+01 1.153833743671882672e+01 8.561921320133752289e+00 6.229183417624624575e+00 4.443243741464342200e+00 3.107110294879813051e+00 2.129999644313995688e+00 1.431354807795824247e+00 9.428393466397191336e-01 6.087332260986956234e-01 3.852029266940114605e-01 2.388896877318949508e-01 1.451843408195677698e-01 8.646155777851123603e-02 5.045108395814983104e-02 2.884179108531201297e-02 1.615233181566955861e-02 8.860607584441229298e-03 4.760562244030247699e-03 2.504771501231182248e-03 1.290445062288414751e-03 6.509041086760021175e-04 3.213983487615075497e-04 1.553321509758276203e-04 7.347023188632767119e-05 3.400437131238975900e-05 1.539828622576247611e-05 6.821278153088501466e-06 2.955677452311857920e-06 1.252533732633499586e-06 5.190478816441006567e-07 2.103085834668596824e-07 8.330782881567511789e-08 3.225843946754119077e-08 1.220902601814209778e-08 4.515982234680285678e-09 1.632346837399085701e-09 5.765264356086755954e-10 1.989446284523165207e-10 6.706765635951509101e-11 2.208643991574419842e-11 7.104536187929182497e-12 2.232085671056774243e-12 6.848897614882931714e-13 2.052279712786632018e-13 6.005257117502526771e-14 1.715855092257277060e-14 4.786961177653322387e-15 1.303909195668103525e-15 3.467545804912610854e-16 9.002540723252468647e-17 2.281696589227368406e-17 5.645256471972922175e-18 1.363410531015834761e-18 3.214193695110372175e-19 7.396156953917928736e-20 1.661177465346506970e-20 3.641579649738576511e-21 7.791414469129308483e-22 1.626990855791881326e-22 3.315786297223604770e-23 6.594950400142997013e-24 1.280122985245535776e-24 2.424929807989359985e-25 4.482772002749293088e-26 8.086997672388325357e-27 1.423687996835572033e-27 2.445812998052785295e-28 4.100219223176044572e-29 6.707507512913401715e-30 1.070731862120034181e-30 1.667866492709933811e-31 2.535120884538000351e-32 3.760010065489819699e-33 5.441625658623230088e-34 7.684475956256817928e-35 1.058869974427088064e-35 1.423674972770161813e-36 1.867738878657808632e-37 2.390870173363077164e-38 2.986262361676388757e-39 3.639400259343090479e-40 4.327723329020315876e-41 5.021286591584814750e-42 5.684529978403202765e-43 6.279086111965357239e-44 6.767356418446705526e-45 7.116409080686256844e-46 7.301643268891444865e-47 7.309654757505975552e-48 7.139839494690942332e-49
4.860803555999047186e-07 1.172404241480177917e-06 2.762615192606172432e-06 6.360254535622825701e-06 1.430803274348753685e-05 3.145429800286272324e-05 6.758048718880385294e-05 1.419234045256223802e-04 2.913613917782299930e-04 5.848078362380911563e-04 1.147782926347030953e-03 2.203121658243013641e-03 4.136384581643068672e-03 7.597727573107743854e-03 1.365554178951218674e-02 2.402062145217041464e-02 4.136215820182482378e-02 6.973735563433104689e-02 1.151534850881156397e-01 1.862732416855102935e-01 2.952599929383833977e-01 4.587382455194115582e-01 6.988167598449405160e-01 1.044089018671586100e+00 1.530491582892161695e+00 2.201870005842794686e+00 3.110079991117387532e+00 4.314443840887553172e+00 5.880393321608318402e+00 7.877162303750955274e+00 1.037444604252474534e+01 1.343801685783792621e+01 1.712437513551468271e+01 2.147461668112427802e+01 2.650780952580544536e+01 3.221429218637540970e+01 3.854942605419580559e+01 4.542844720364940514e+01 5.272315010982473638e+01 6.026117153365392909e+01 6.782859474110080100e+01 7.517642999687028293e+01 8.203122527698445765e+01 8.810962252627143698e+01 9.313613347483871507e+01 9.686283520033292405e+01 9.908917922764341313e+01 9.967978139620566935e+01 9.857801234603671503e+01 9.581349890464296948e+01 9.150227094466399080e+01 8.583917132508611303e+01 7.908315116851980520e+01 7.153702588909533233e+01 6.352399739092019360e+01 5.536362326034013392e+01 4.734987321818046269e+01 3.973347808555270433e+01 3.271004396812890036e+01 2.641452161430773771e+01 2.092175060574955836e+01 1.625208267701879095e+01 1.238062338480027513e+01 9.248451956507237171e+00 6.774263335678814002e+00 4.865159244188586918e+00 3.425709859176420125e+00 2.364827583057548033e+00 1.600368949979826816e+00 1.061665230254346559e+00 6.903592844783944527e-01 4.400010461155373642e-01 2.748471687381393580e-01 1.682491145304644276e-01 1.009252675917852032e-01 5.931860184583519213e-02 3.415707870012626296e-02 1.926731119790165911e-02 1.064537315989926708e-02 5.760314826183961408e-03 3.052256278273800857e-03 1.583533459558774748e-03 8.042768443560592822e-04 3.998485960998531918e-04 1.945522921850550307e-04 9.263324078987139176e-05 4.315452547816458296e-05 1.966775189353350524e-05 8.767845276321211472e-06 3.822812349228810560e-06 1.629929104210224435e-06 6.795094274240172957e-07 2.769558765902680205e-07 1.103477046713184123e-07 4.297392601299769520e-08 1.635645956426174628e-08 6.083756636239816034e-09 2.211110806808167185e-09 7.851730351525548156e-10 2.723946757279608860e-10 9.231546691102113604e-11 3.056041222632753149e-11 9.881458155917807547e-12 3.120542005472519388e-12 9.624054386643392357e-13 2.898536143666936387e-13 8.524466140508682593e-14 2.447936914241968270e-14 6.863664014435394950e-15 1.878945369695158447e-15 5.021754881685231632e-16 1.310274193967482566e-16 3.337470482387735886e-17 8.298614198275510049e-18 2.014243405205815560e-18 4.772246265088731536e-19 1.103634930529049702e-19 2.491195022087113268e-20 5.488561021297810038e-21 1.180231640483600747e-21 2.476989591443835828e-22 5.073645283594477853e-23 1.014253282289364476e-23 1.978769044691519811e-24 3.767546644862189632e-25 7.000514717013008907e-26 1.269411777053635799e-26 2.246312213569599960e-27 3.879064314066579144e-28 6.536837597450294078e-29 1.074947347589577254e-29 1.724966710328608264e-30 2.701119616669904583e-31 4.127359620339698502e-32 6.154067873246398548e-33 8.953854921143551054e-34 1.271194999105363465e-34 1.761024551917665575e-35 2.380491956255921727e-36 3.139881386780171857e-37 4.041125146431524858e-38 5.074945350635465056e-39 6.218678173782592774e-40 7.435329296647130220e-41 8.674324197821748653e-42 9.874211746927503360e-43 1.096727442211624493e-43 1.188564417738202839e-44 1.256819274117097218e-45 1.296723802456890892e-46 1.305404828125303868e-47
3.304561583053835366e-07 8.023966301473975927e-07 1.903201767447305394e-06 4.409977218048571695e-06 9.983478604355695496e-06 2.208324758415519548e-05 4.773362883391927441e-05 1.008358917977198783e-04 2.082033917130048995e-04 4.202421189873207347e-04 8.293012689039672971e-04 1.600268817501277569e-03 3.020046837799713040e-03 5.575098243765449352e-03 1.006916704650835832e-02 1.779619792305660309e-02 3.078582607272320124e-02 5.213971009288799474e-02 8.647534349184436697e-02 1.404886111134556193e-01 2.236361981123542730e-01 3.489234089582960441e-01 5.337622127824004359e-01 8.008396880073384017e-01 1.178910981729772267e+00 1.703406951855988671e+00 2.416728900571149641e+00 3.368095118136335220e+00 4.612809167733973759e+00 6.210839036076971631e+00 8.224628519406309124e+00 1.071610494992331475e+01 1.374289744582230099e+01 1.735383499173266486e+01 2.158385367578132374e+01 2.644850978033009881e+01 3.193837420224025436e+01 3.801367680739288346e+01 4.459967460601818345e+01 5.158332356319298384e+01 5.881191706602064073e+01 6.609438028797767117e+01 7.320583950525417549e+01 7.989588473530756119e+01 8.590059739239775638e+01 9.095793754191161895e+01 9.482553142942695956e+01 9.729935860766813960e+01 9.823142051835692712e+01 9.754428857767308614e+01 9.524055958318639625e+01 9.140571429423972916e+01 8.620363633532716108e+01 7.986499063070661464e+01 7.266962346151737506e+01 6.492495640292543158e+01 5.694285575645952235e+01 4.901757880267314960e+01 4.140711806315881205e+01 3.431965319616732302e+01 2.790600539383085632e+01 2.225812756924529268e+01 1.741290418675195184e+01 1.335998879631007874e+01 1.005213141342336236e+01 7.416439949683939048e+00 5.365230369996695892e+00 3.805470769833799061e+00 2.646229257678729851e+00 1.803919217182689216e+00 1.205445395943024689e+00 7.895639715347410048e-01 5.068769957631844569e-01 3.189016399082422737e-01 1.966121177914358087e-01 1.187737535768298297e-01 7.029776456923793326e-02 4.075909000861770853e-02 2.314821993191897714e-02 1.287557116700594265e-02 7.013173169896973376e-03 3.740272883980760767e-03 1.952867423756326961e-03 9.980724537139073951e-04 4.992404443900410119e-04 2.443735916445327226e-04 1.170400062823562584e-04 5.483897965587696119e-05 2.513389436775593247e-05 1.126645624311974275e-05 4.938730358691483865e-06 2.116843768241057270e-06 8.870637347965894843e-07 3.633811984705779618e-07 1.454999781599465538e-07 5.693898166875505261e-08 2.177501359763078181e-08 8.137051380832938291e-09 2.970952374419214877e-09 1.059757807559640211e-09 3.692872170499216049e-10 1.256999491433712404e-10 4.179146013115196254e-11 1.357037776511303377e-11 4.303486287154662343e-12 1.332744411111531658e-12 4.030387276404052350e-13 1.190137665550749010e-13 3.431441838311244505e-14 9.659730078182628230e-15 2.654871015802295504e-15 7.123514976059112377e-16 1.865955451764929876e-16 4.771432836192307611e-17 1.191029647827633903e-17 2.902077965244361713e-18 6.902330171999997794e-19 1.602399327448275939e-19 3.630973903168251997e-20 8.030499124564483589e-21 1.733482009912224242e-21 3.652115417978999824e-22 7.509474502971897432e-23 1.506976834892607891e-23 2.951400597380697561e-24 5.641146066418843562e-25 1.052246787370264181e-25 1.915458890498472193e-26 3.402728424343850285e-27 5.898961793727386202e-28 9.979589157254576962e-29 1.647531689309674725e-29 2.654204998798463466e-30 4.172636227874140065e-31 6.401150157462175140e-32 9.582376281106995247e-33 1.399756992778638828e-33 1.995230143576398384e-34 2.775180103518572444e-35 3.766554435584032282e-36 4.988264396122773288e-37 6.446206578311096909e-38 8.128418478526807982e-39 1.000121238840570892e-39 1.200720189308628480e-40 1.406602774815341011e-41 1.607828265530609205e-42 1.793265219954114514e-43 1.951570799482052801e-44 2.072322547011453176e-45 2.147148443403945375e-46
2.305355379950178436e-07 5.640291875695559828e-07 1.347797346467802684e-06 3.145847464614853839e-06 7.172561641271633966e-06 1.597611136772600937e-05 3.476706347167253286e-05 7.392796917740309835e-05 1.536176585768923917e-04 3.119732283232257261e-04 6.192905060955552089e-04 1.201807255838326701e-03 2.280377198042212502e-03 4.231403544844567800e-03 7.679788650355097793e-03 1.363608237427522789e-02 2.369200151046049752e-02 4.028935046126810166e-02 6.707622090502902978e-02 1.093602404708313020e-01 1.746607672611916462e-01 2.733498827674036291e-01 4.193561048110330258e-01 6.308861169091674048e-01 9.311006396506722460e-01 1.348663751780670328e+00 1.918073657287360012e+00 2.679679772948134531e+00 3.679297497060852518e+00 4.967347655044306975e+00 6.597469908375256153e+00 8.624584350593877957e+00 1.110239881155910879e+01 1.408037825272439569e+01 1.760020758631337046e+01 2.169179535230022182e+01 2.636889241310545984e+01 3.162444904309499094e+01 3.742591575182848374e+01 4.371081113305507415e+01 5.038302479510626597e+01 5.731046990712155775e+01 6.432480759925128666e+01 7.122398449251841157e+01 7.777820725056307083e+01 8.373969382953356444e+01 8.885609205955614698e+01 9.288688671999845781e+01 9.562151336916541311e+01 9.689737827515664037e+01 9.661567301426417487e+01 9.475287015697531956e+01 9.136614064087257248e+01 8.659161964184191618e+01 8.063536737756047046e+01 7.375786824568665168e+01 6.625380538586219359e+01 5.842947359641276250e+01 5.058044055382548265e+01 4.297190136532100269e+01 3.582364419384592935e+01 2.930077204673585456e+01 2.351046214813620239e+01 1.850424508444323024e+01 1.428467518018733706e+01 1.081491273808287445e+01 8.029660291979210385e+00 5.846050075839900551e+00 4.173395958996390043e+00 2.921115044729533317e+00 2.004513542306535889e+00 1.348459900565742497e+00 8.892027700627540554e-01 5.747241220670303852e-01 3.640598436579643438e-01 2.259937004524323334e-01 1.374618221924980288e-01 8.191787855939181018e-02 4.782242438452384559e-02 2.734534191633195693e-02 1.531348720173166499e-02 8.397342486519014659e-03 4.508407307847343837e-03 2.369481711977572055e-03 1.218898036304116991e-03 6.136206712353320164e-04 3.022639430529539136e-04 1.456674229338224714e-04 6.866974175312833668e-05 3.166167828021438448e-05 1.427606201393006478e-05 6.294066634981899543e-06 2.712984306074967644e-06 1.143149907993480069e-06 4.708129148960618093e-07 1.895110717163121010e-07 7.454457889932207908e-08 2.865163886368765431e-08 1.075954420450798745e-08 3.947396196822629969e-09 1.414697951296428649e-09 4.952435443790754369e-10 1.693339586108391703e-10 5.654699204726427615e-11 1.844111413108124034e-11 5.872875827582604008e-12 1.826316458487710572e-12 5.545490403276667849e-13 1.644073686695942972e-13 4.758829119903754614e-14 1.344800650760986152e-14 3.710029730811866562e-15 9.991770049507132961e-16 2.626866536236201401e-16 6.741400306238547361e-17 1.688751311302086330e-17 4.129263370776633639e-18 9.855063327441545110e-19 2.295702570240937164e-19 5.219528972123713405e-20 1.158236594533570678e-20 2.508447009181532568e-21 5.302079445139183917e-22 1.093738966296518924e-22 2.201913679467817616e-23 4.326129341110320250e-24 8.294786196594447816e-25 1.552071257893949194e-25 2.834089269302690010e-26 5.050167607023264829e-27 8.781804436866363561e-28 1.490194778558818192e-28 2.467626911509139508e-29 3.987395169462691260e-30 6.287366152949775965e-31 9.674187882850614007e-32 1.452524199110501512e-32 2.128101443119604609e-33 3.042415629424299810e-34 4.244234512415897192e-35 5.777398366282066672e-36 7.673880205900393387e-37 9.945926795906645184e-38 1.257827117466582065e-38 1.552173015132822298e-39 1.868963947801545032e-40 2.195844497081374956e-41 2.517331677898396251e-42 2.815891600853240972e-43 3.073452958799500282e-44 3.273187986151339847e-45
1.646332732670800499e-07 4.061266474532615287e-07 9.783802701373578572e-07 2.301874112448775888e-06 5.289454687297522422e-06 1.187206157554932571e-05 2.602919539417273943e-05 5.575085211465924222e-05 1.166645637021613039e-04 2.385435970676770610e-04 4.766363814554110492e-04 9.307898106907613834e-04 1.776728668134505609e-03 3.315598822642146139e-03 6.049889725861425788e-03 1.079588892110135839e-02 1.884447440712398031e-02 3.218271360856824609e-02 5.378765080121904879e-02 8.800002824727537476e-02 1.409788542672454625e-01 2.212274693577802043e-01 3.401685114624487527e-01 5.127302501419633840e-01 7.578923231961799400e-01 1.099127751725958113e+00 1.564673061098888152e+00 2.187561484063758055e+00 3.005366074625127837e+00 4.059618416866869417e+00 5.394890444694144804e+00 7.057545947826707078e+00 9.094178541533036508e+00 1.154974979098792787e+01 1.446542419989134309e+01 1.787607186026883355e+01 2.180738587422078112e+01 2.627255645730346956e+01 3.126847513422295322e+01 3.677152576608529699e+01 4.273316013832815230e+01 4.907564510218373499e+01 5.568857746951475463e+01 6.242694526985123815e+01 6.911161072463616506e+01 7.553304261753372373e+01 8.145889142566552721e+01 8.664557084586201086e+01 9.085342107106559695e+01 9.386436728106967564e+01 9.550037368731693732e+01 9.564056549331388624e+01 9.423476685393593755e+01 9.131145079276453203e+01 8.697871205733228805e+01 8.141777096234133637e+01 7.486954386489838953e+01 6.761578769553261736e+01 5.995706253591208679e+01 5.219012591560482406e+01 4.458732020221491155e+01 3.738007115623890542e+01 3.074788686890345701e+01 2.481338344601817170e+01 1.964302800110010239e+01 1.525261659436783468e+01 1.161608075685100339e+01 8.676067728844525817e+00 6.354838612424472899e+00 4.564308885963678009e+00 3.214433259997093728e+00 2.219530375309524128e+00 1.502488461805483011e+00 9.970517696791579842e-01 6.485456195118980416e-01 4.134620794800045185e-01 2.583184625025486958e-01 1.581423990037976179e-01 9.485477766870743788e-02 5.573521610462339043e-02 3.207734416501834690e-02 1.808012899884334571e-02 9.978683887418177481e-03 5.391957041002646764e-03 2.852022448762852897e-03 1.476469352356071406e-03 7.479847417237456145e-04 3.707578461511253369e-04 1.797839375945452527e-04 8.527259037527306165e-05 3.955514391409382751e-05 1.794198192080291012e-05 7.957067872114502699e-06 3.449805565373420568e-06 1.461979668660305043e-06 6.055389245158062412e-07 2.451028202415034962e-07 9.694249321442108054e-08 3.746247030960554974e-08 1.414341371715890973e-08 5.216142028697499371e-09 1.879083165054362748e-09 6.611658439576278360e-10 2.272015001559255241e-10 7.624633791980794243e-11 2.498655536696197445e-11 7.995540676859710492e-12 2.498155812314399266e-12 7.620777249131052618e-13 2.269689401973149436e-13 6.599359680198793019e-14 1.873214474623894456e-14 5.190472878207650816e-15 1.403927252073377730e-15 3.706689133787193259e-16 9.552526255327173868e-17 2.402859614890510771e-17 5.899362425439818715e-18 1.413635764951455234e-18 3.306098080063337531e-19 7.546236229788981688e-20 1.681019882935240776e-20 3.654559451200956897e-21 7.753707816741853726e-22 1.605421441154255889e-22 3.243899571187483495e-23 6.396440828584165780e-24 1.230825149401648955e-24 2.311192136400086451e-25 4.234991444909785419e-26 7.572534001532458665e-27 1.321289105136003600e-27 2.249667875871519303e-28 3.737654547850614454e-29 6.059497716585634326e-30 9.585782071891327275e-31 1.479683706452464291e-31 2.228731761120127816e-32 3.275605732353312105e-33 4.697511628383990954e-34 6.573311259244721896e-35 8.975082379028772965e-36 1.195717432461248171e-36 1.554363673680171241e-37 1.971554939978327470e-38 2.440032548423857731e-39 2.946532744893178939e-40 3.471797328241246158e-41 3.991384014424225129e-42 4.477312625231833101e-43 4.900437600448327375e-44
1.208055838295559305e-07 3.005270004554099921e-07 7.300125222218622811e-07 1.731601842697434203e-06 4.011061098899944274e-06 9.073793003708627319e-06 2.004768300923704473e-05 4.326288362519654533e-05 9.119607297879442039e-05 1.877946709312670577e-04 3.778139310920097631e-04 7.426872199757020548e-04 1.426652049311567024e-03 2.678372295484370957e-03 4.915047450848798911e-03 8.817770196658429940e-03 1.546830273695399757e-02 2.653792676787985680e-02 4.453787409824296745e-02 7.313732544905293675e-02 1.175484995585977382e-01 1.849687982686464560e-01 2.850578863691398679e-01 4.304144302627033181e-01 6.370053632994943094e-01 9.244929644552033476e-01 1.316404690036660385e+00 1.840099632843201993e+00 2.526503868829736543e+00 3.409612337159596329e+00 4.525782028923100775e+00 5.912862693637276124e+00 7.609218894089807783e+00 9.652684458943049606e+00 1.207945460659965953e+01 1.492286577973037076e+01 1.821194933887959166e+01 2.196959036425199585e+01 2.621009909209506716e+01 3.093603245919487676e+01 3.613420387732861627e+01 4.177099581887756585e+01 4.778732946862815112e+01 5.409391496490233919e+01 6.056765103101240300e+01 6.705019741853243431e+01 7.334974073191077082e+01 7.924676425517640155e+01 8.450420093335922900e+01 8.888172988353215942e+01 9.215325703119334833e+01 9.412592798059407073e+01 9.465850253703017358e+01 9.367670698818177755e+01 9.118335457789584098e+01 8.726159358582668801e+01 8.207052880828591412e+01 7.583351647162336917e+01 6.882046393331260958e+01 6.132628446821468771e+01 5.364811853069626579e+01 4.606396617786293035e+01 3.881499871314528605e+01 3.209312754735748285e+01 2.603455289583972387e+01 2.071915760869611489e+01 1.617489506053865256e+01 1.238584063678042035e+01 9.302371123430686950e+00 6.851986496434541607e+00 4.949534025648060442e+00 3.505953970277218001e+00 2.435057356848900234e+00 1.658202160691134353e+00 1.107010943750614818e+00 7.244520569669486987e-01 4.646906175205963163e-01 2.921217764181191501e-01 1.799513620280812354e-01 1.086123734085732151e-01 6.422068772433080219e-02 3.719441926464110010e-02 2.109702328916685660e-02 1.171754898197866455e-02 6.371695331036453594e-03 3.391608092588837154e-03 1.766926550624802958e-03 9.007902537798041917e-04 4.493164262887584218e-04 2.192485682232526696e-04 1.046432444504397156e-04 4.884405240145989576e-05 2.229341394849223887e-05 9.948248720736489658e-06 4.339754648310688468e-06 1.850453526668041209e-06 7.711419414308735985e-07 3.140400121327409838e-07 1.249638039499962142e-07 4.858349947504358149e-08 1.845261623738482809e-08 6.846261656639100077e-09 2.481073416018743656e-09 8.781785098861388386e-10 3.035650311841134980e-10 1.024748246311827534e-10 3.377939393222302205e-11 1.087252277698458258e-11 3.416873656003213865e-12 1.048396562385648228e-12 3.140507335957171330e-13 9.184013325278412628e-14 2.621838370737688601e-14 7.306401510723914268e-15 1.987513167681468426e-15 5.277291518972418871e-16 1.367708288884127214e-16 3.459751123668171268e-17 8.541885677197763091e-18 2.058303903762804504e-18 4.840633096891141905e-19 1.111021666382162180e-19 2.488639535039851555e-20 5.440171309681170376e-21 1.160557936951402497e-21 2.416116205911926843e-22 4.908616462722458845e-23 9.731609147069674557e-24 1.882733677028534709e-24 3.554402262857249019e-25 6.548062948646062400e-26 1.177126553885934221e-26 2.064872653020051191e-27 3.534428814208634064e-28 5.903334129862117682e-29 9.621088367056244363e-30 1.530017981308391170e-30 2.374167472483413561e-31 3.594726383324107730e-32 5.310768514902753544e-33 7.655675035373364272e-34 1.076816980182420029e-34 1.477850267755571116e-35 1.979005924951537461e-36 2.585770575485393288e-37 3.296532432056369245e-38 4.100601169089573426e-39 4.976900683313233100e-40 5.893729903410623632e-41 6.809887447500931657e-42 7.677269946956261558e-43
9.186722777201335760e-08 2.303451871485331622e-07 5.638917521592550632e-07 1.347805922540739402e-06 3.145521233702070926e-06 7.168231754384617361e-06 1.595174709792768843e-05 3.466620714297912359e-05 7.357563706314228312e-05 1.525183943519040021e-04 3.088198845956105195e-04 6.108315054956863725e-04 1.180357400635875754e-03 2.228586105482687103e-03 4.111712441083385100e-03 7.414018104315651253e-03 1.306741617124704616e-02 2.251681464876252939e-02 3.793943126775859570e-02 6.252267399926927927e-02 1.007988304172613842e-01 1.590254631936262042e-01 2.455887037830609410e-01 3.713941470694880342e-01 5.501993373614417759e-01 7.988361553615335175e-01 1.137274047422833112e+00 1.588488301168467398e+00 2.178121712269700083e+00 2.933960277198170985e+00 3.885277962739050128e+00 5.062133400531505956e+00 6.494712640536652870e+00 8.212798215255730838e+00 1.024540102552423981e+01 1.262051964043773289e+01 1.536490097904885666e+01 1.850358418417425455e+01 2.205893886816145155e+01 2.604888526416886307e+01 3.048403017094362966e+01 3.536358384130471677e+01 4.067014018497533812e+01 4.636368826347185035e+01 5.237553848269768508e+01 5.860313420919775496e+01 6.490690844398807258e+01 7.111036571480298107e+01 7.700436895179063868e+01 8.235617273091573054e+01 8.692310025295955711e+01 9.046999788987359636e+01 9.278884880830214854e+01 9.371833824859301387e+01 9.316087781763093290e+01 9.109470759348823776e+01 8.757922066540928085e+01 8.275252609995138187e+01 7.682133769619096597e+01 7.004435485851438159e+01 6.271119168971431890e+01 5.511945384309594687e+01 4.755267611760765334e+01 4.026152218893712842e+01 3.344999815835240753e+01 2.726758741317919998e+01 2.180734014151889610e+01 1.710919565009740495e+01 1.316728463432271745e+01 9.939699115915288985e+00 7.359220223655646542e+00 5.343704533341320229e+00 3.805169953493742430e+00 2.657009653259773341e+00 1.819127074085035600e+00 1.221078530907285353e+00 8.035090414182906038e-01 5.182705408577400474e-01 3.276339217365077383e-01 2.029700539954188143e-01 1.232044832142126234e-01 7.326727244565109376e-02 4.267930782876119128e-02 2.434900701575412607e-02 1.360294071028418650e-02 7.440499763309644382e-03 3.983994923191999660e-03 2.087913426257749852e-03 1.070812589554791684e-03 5.373446808657601857e-04 2.637931885858062187e-04 1.266717329446313866e-04 5.948914877304494863e-05 2.731972679317419786e-05 1.226694938761836362e-05 5.384706493886229428e-06 2.310462816368795130e-06 9.689387547252278354e-07 3.971052690446951007e-07 1.590307790308785683e-07 6.222713059560831671e-08 2.378815681142666770e-08 8.883540198431875016e-09 3.240558092659089742e-09 1.154591814543955435e-09 4.017729398848438603e-10 1.365359794435241242e-10 4.531065804553176420e-11 1.468300363571949092e-11 4.645868255141416296e-12 1.435271661174712622e-12 4.329082606171403057e-13 1.274773149003223765e-13 3.664605834317274810e-14 1.028400437995972537e-14 2.817230043680951812e-15 7.533433715089255613e-16 1.966349734143926066e-16 5.009716516583272673e-17 1.245771707996790439e-17 3.023610443824259017e-18 7.162508582173868557e-19 1.655949162209591905e-19 3.736479436920879763e-20 8.228179780271936783e-21 1.768328353314366891e-21 3.708795715160652235e-22 7.591142781336313593e-23 1.516280260195329919e-23 2.955589519512668280e-24 5.622062868444881626e-25 1.043588310439545450e-25 1.890340152589106900e-26 3.341362424121001688e-27 5.763363269993320789e-28 9.700483239660900013e-29 1.593206752799099394e-29 2.553341831703681329e-30 3.993012866255698672e-31 6.093186346769901330e-32 9.072719266024241011e-33 1.318187475852827367e-33 1.868792920091714526e-34 2.585158738826524655e-35 3.489419417631275239e-36 4.595757136018406879e-37 5.906048980362805879e-38 7.405789234734506056e-39 9.061046093203893528e-40 1.081724027364102699e-40 1.260039930658442004e-41
7.333473609465746357e-08 1.850938631195113814e-07 4.560591285478659218e-07 1.097013029869178813e-06 2.576202564597182775e-06 5.906681094588736973e-06 1.322275198017384222e-05 2.890257646808882223e-05 6.168953831228894875e-05 1.285799409882024548e-04 2.617285565173499157e-04 5.203289430700611942e-04 1.010393301949488254e-03 1.916591198460673067e-03 3.551738496268413980e-03 6.430970184843609432e-03 1.137873679319582366e-02 1.967700832448238818e-02 3.326177697990941040e-02 5.497140084091062251e-02 8.884395988558500823e-02 1.404514754197314919e-01 2.172472016345368684e-01 3.288898712679493297e-01 4.874984731414322980e-01 7.077863620911936104e-01 1.007027871427731869e+00 1.404826794159365067e+00 1.922684626596143254e+00 2.583404590080420338e+00 3.410408712306597145e+00 4.427079982765846466e+00 5.656258506302386024e+00 7.120009318371731233e+00 8.839733684240590250e+00 1.083661547526427604e+01 1.313228797711099283e+01 1.574949075713590396e+01 1.871238385163684725e+01 2.204612340118826097e+01 2.577530358402279731e+01 2.992095298475543075e+01 3.449594763786382146e+01 3.949896165223082534e+01 4.490739581378950618e+01 5.067006257200895902e+01 5.670070356203504502e+01 6.287360457985397488e+01 6.902258565098327381e+01 7.494443085937921012e+01 8.040736867208191541e+01 8.516455124696261691e+01 8.897169587441545957e+01 9.160727287763826610e+01 9.289300392796756967e+01 9.271211474851520506e+01 9.102286329352345717e+01 8.786536189277711628e+01 8.336056669482893255e+01 7.770137946208816970e+01 7.113690537758770915e+01 6.395183809864407465e+01 5.644353782039069500e+01 4.889953809834175757e+01 4.157795831595755232e+01 3.469268916634269573e+01 2.840439568470421605e+01 2.281750814851381293e+01 1.798259602496684906e+01 1.390295445267290475e+01 1.054393123526379838e+01 7.843483201554156459e+00 5.722626955206434829e+00 4.094766510262959791e+00 2.873258104548447545e+00 1.976939256960517088e+00 1.333653732960902838e+00 8.820193265449689513e-01 5.718061314288037655e-01 3.633306027383230163e-01 2.262460171770650508e-01 1.380466556931840838e-01 8.252286002996628289e-02 4.832381882828329367e-02 2.771533831818951896e-02 1.556621999703283570e-02 8.560152472628519346e-03 4.608358324209153346e-03 2.428335226472270840e-03 1.252277572722983179e-03 6.319097798216184638e-04 3.119653807082605292e-04 1.506574492066020416e-04 7.116159421433202782e-05 3.287090676433744628e-05 1.484673824732563675e-05 6.556145215375083990e-06 2.830163236134014236e-06 1.194179421353787167e-06 4.924647379765072620e-07 1.984645431799459629e-07 7.815381482072575811e-08 3.007021432592107207e-08 1.130326495518506549e-08 4.150654007269661062e-09 1.488815059737988215e-09 5.216088925983397802e-10 1.784841341802675054e-10 5.964539143556128715e-11 1.946483978192336234e-11 6.202933504282768522e-12 1.930158759200942416e-12 5.864315081148906236e-13 1.739602619661994824e-13 5.038169119480965557e-14 1.424518270767256409e-14 3.932056092998905370e-15 1.059528536330370282e-15 2.786972968242174403e-16 7.155941862920615889e-17 1.793504508794641078e-17 4.387612322619544590e-18 1.047691369283837413e-18 2.441786965476517226e-19 5.554462758135043654e-20 1.233182741376111396e-20 2.672118310403470643e-21 5.650919209527856480e-22 1.166300550084575360e-22 2.349216726229465731e-23 4.617964513756209766e-24 8.859048514785644881e-25 1.658544005107917313e-25 3.030157067511114000e-26 5.402522929719778789e-27 9.399761743224921129e-28 1.595958196895012909e-28 2.644274681909141360e-29 4.275315829311721560e-30 6.745324335536288704e-31 1.038501422796823243e-31 1.560191127112779418e-32 2.287241206674707413e-33 3.271950778768257934e-34 4.567299863604445746e-35 6.221108054352959681e-36 8.268544021422482402e-37 1.072361406465408419e-37 1.357069280098105101e-38 1.675751300054812636e-39 2.019118970044057114e-40
6.226616201634835977e-08 1.578672636428074484e-07 3.906974246758621972e-07 9.438683975143472073e-07 2.225973602584870437e-06 5.124870740094644923e-06 1.151909705166087116e-05 2.527822827356126525e-05 5.416135879675434338e-05 1.133108472530705151e-04 2.314830736638558780e-04 4.618090554891712916e-04 8.997750154297804023e-04 1.712261718656371253e-03 3.182816961126354489e-03 5.779679231859674929e-03 1.025408666137546734e-02 1.777657858307524555e-02 3.011765585574915569e-02 4.987558162699858022e-02 8.074768486477172658e-02 1.278321072551753812e-01 1.979351010948489087e-01 2.998463794281377437e-01 4.445344296505429615e-01 6.452088451370062705e-01 9.172015932559866025e-01 1.277636897956557549e+00 1.744891100283356034e+00 2.337887108899034949e+00 3.075316411405263572e+00 3.974924819466544523e+00 5.053023591766022449e+00 6.324383073686048462e+00 7.802622876825092035e+00 9.501128988208304094e+00 1.143441092035585704e+01 1.361967701967716771e+01 1.607827658156632467e+01 1.883656053667167285e+01 2.192567455372618923e+01 2.537984051316147927e+01 2.923281613735246154e+01 3.351244734386391855e+01 3.823352829836882449e+01 4.338952932659685757e+01 4.894409688070835074e+01 5.482351447256765198e+01 6.091147469261277081e+01 6.704749024542914526e+01 7.303002461488580366e+01 7.862494185639708633e+01 8.357919636981846168e+01 8.763889247775709634e+01 9.057006640315540835e+01 9.217992640862405551e+01 9.233596707043990648e+01 9.098044434585331430e+01 8.813818243094456761e+01 8.391652195581319518e+01 7.849727704847769871e+01 7.212166252734121485e+01 6.507008870208858298e+01 5.763933930140569828e+01 5.011985372382789450e+01 4.277561761432667709e+01 3.582859574343527953e+01 2.944884766923352259e+01 2.375060588116817684e+01 1.879381640105642859e+01 1.459005535425125011e+01 1.111140166727284040e+01 8.300770897059026154e+00 6.082358082056821047e+00 4.371129848359557535e+00 3.080669759569214960e+00 2.129044983095357058e+00 1.442673645977938124e+00 9.584002947522740623e-01 6.241228864253105524e-01 3.983669040844751152e-01 2.491891591159127728e-01 1.527383250956446670e-01 9.172293618670895876e-02 5.395792216436574168e-02 3.108957600822947337e-02 1.754247132583277094e-02 9.692075116606980664e-03 5.242354381722897499e-03 2.775578600841580815e-03 1.438245058024658534e-03 7.292898103567062610e-04 3.618197794093754049e-04 1.756094715741354187e-04 8.336953366933758363e-05 3.870908195876025874e-05 1.757554276053938699e-05 7.802637893855773242e-06 3.386566899502471165e-06 1.436859408667059079e-06 5.958795326086312453e-07 2.415169672567863668e-07 9.566199614698096729e-08 3.702487919158643187e-08 1.400142401634126429e-08 5.172959757147697260e-09 1.867068722702643008e-09 6.582694675347761188e-10 2.266934917693166664e-10 7.624964164516520683e-11 2.504800442122242854e-11 8.035627002357155811e-12 2.517410123817328770e-12 7.701111778542112494e-13 2.300367157107971882e-13 6.709118670469731850e-14 1.910468489203609354e-14 5.311326639444342234e-15 1.441579404873987316e-15 3.819717575456678002e-16 9.880221914591726362e-17 2.494775236198920828e-17 6.149117201664357964e-18 1.479445097108892399e-18 3.474389551058874661e-19 7.964183540140698530e-20 1.781875082023972242e-20 3.891143437063831741e-21 8.293398220127434832e-22 1.725181982758974573e-22 3.502488623258825904e-23 6.939860516280836367e-24 1.341992625030008715e-24 2.532610972923836577e-25 4.664442760822263619e-26 8.383749449145960532e-27 1.470546253356435938e-27 2.517189460562922352e-28 4.204798281598920887e-29 6.854282013827805780e-30 1.090340291621520448e-30 1.692549674588651626e-31 2.563871528583440532e-32 3.789858348822651926e-33 5.466611131478187782e-34 7.694469003692938519e-35 1.056820800171936950e-35 1.416391756254036555e-36 1.852345668537919088e-37 2.363821566649581533e-38 2.943465161102010328e-39
5.674872667202979884e-08 1.441216541960490188e-07 3.572704813620274073e-07 8.645180666879552236e-07 2.042093222532877829e-06 4.708889410102028770e-06 1.060037561634524622e-05 2.329721063750063697e-05 4.999060906087627150e-05 1.047366623730250487e-04 2.142698565815807086e-04 4.280596118875362472e-04 8.351411059206912367e-04 1.591338875651277266e-03 2.961767885300962445e-03 5.384771053905353273e-03 9.564410891218851074e-03 1.659877413128908741e-02 2.815001065865540067e-02 4.665848123222580968e-02 7.559701843195161530e-02 1.197518938335759564e-01 1.855051456757083050e-01 2.810800064121727337e-01 4.167000097705789163e-01 6.046066960707204840e-01 8.588848373325197461e-01 1.195061324891770305e+00 1.629475915970241218e+00 2.178467276756360871e+00 2.857470415546951692e+00 3.680171802937309611e+00 4.657903496025782353e+00 5.799464246989466609e+00 7.111523478220041383e+00 8.599688763110888701e+00 1.027020309429605582e+01 1.213209794693795018e+01 1.419948305335476491e+01 1.649352980171469696e+01 1.904362872977425525e+01 2.188719533023660446e+01 2.506767735291314381e+01 2.863048581732509845e+01 3.261682416084556735e+01 3.705570598937091376e+01 4.195479968985842589e+01 4.729107341985358914e+01 5.300248242025029555e+01 5.898208308026485014e+01 6.507591980212269789e+01 7.108577336428010085e+01 7.677737588007468617e+01 8.189402260088830587e+01 8.617472624751231081e+01 8.937528645113700065e+01 9.129002694029452414e+01 9.177161978751061611e+01 9.074646263692120840e+01 8.822352802046900422e+01 8.429541075361052549e+01 7.913133331950416505e+01 7.296295388788487912e+01 6.606476853438965691e+01 5.873154784611834600e+01 5.125549962187195518e+01 4.390568482085421209e+01 3.691169305294940983e+01 3.045282657767081602e+01 2.465319770178060921e+01 1.958235997200259604e+01 1.526048349009802152e+01 1.166671515231950274e+01 8.749248834413970499e+00 6.435736222754881553e+00 4.642933520495557964e+00 3.284827664867603580e+00 2.278846959119293469e+00 1.550079697304690196e+00 1.033666247685534723e+00 6.756823941108361931e-01 4.328993109341368606e-01 2.718047544194110987e-01 1.672225953786028174e-01 1.007954405332285031e-01 5.951600871651785418e-02 3.442006706157895585e-02 1.949449748476525524e-02 1.081115144253810140e-02 5.869872203631087623e-03 3.119749390926796796e-03 1.622868605095835384e-03 8.261496240485212807e-04 4.115153024024037834e-04 2.005426434351625508e-04 9.560133534526187591e-05 4.457612174759901006e-05 2.032675469101757339e-05 9.063781028103508848e-06 3.951630960388097861e-06 1.684305648756499169e-06 7.017733237567554351e-07 2.857985686760154318e-07 1.137544107411988729e-07 4.424672396043767560e-08 1.681745392069918078e-08 6.245526330744864591e-09 2.266066978250679683e-09 8.032270533659448579e-10 2.781214500775038912e-10 9.406575407005507255e-11 3.107430338591406910e-11 1.002576420998133065e-11 3.159036676867556462e-12 9.720513445143591644e-13 2.920778877631539467e-13 8.569627219199472716e-14 2.455042395508697699e-14 6.867063292778787984e-15 1.875341407792792788e-15 5.000001619264876791e-16 1.301441619917332166e-16 3.306961422846774541e-17 8.202938674496650238e-18 1.986243637878225110e-18 4.694678725835224791e-19 1.083123169491969835e-19 2.439143840828323273e-20 5.361350520325077773e-21 1.150213454919662373e-21 2.408468284203562282e-22 4.922129022204973917e-23 9.817625395101883281e-24 1.911144921144352681e-24 3.630840954728174752e-25 6.731942973200553227e-26 1.218110752320768678e-26 2.150998885016870019e-27 3.706763804434590507e-28 6.233694945023261917e-29 1.023026703298934597e-29 1.638378957357719228e-30 2.560490473138062938e-31 3.904892438745862107e-32 5.811229545143873955e-33 8.439101061940277753e-34 1.195886371434541898e-34 1.653658334810069973e-35 2.231313247267159467e-36 2.937860190566930846e-37 3.774458193545473877e-38
5.565504018579927490e-08 1.411411875868880557e-07 3.493924441803322611e-07 8.443033644414268101e-07 1.991704240786066112e-06 4.586801104488274312e-06 1.031270532988626044e-05 2.263776187832697453e-05 4.851933802041348597e-05 1.015409031718414673e-04 2.075096835072352212e-04 4.141290259344452434e-04 8.071686448805814786e-04 1.536591442567094212e-03 2.857297198051793243e-03 5.190344291303996063e-03 9.211395783283138697e-03 1.597321738540424113e-02 2.706768663970396047e-02 4.482923726994180597e-02 7.257534624284539548e-02 1.148703324424560912e-01 1.777868344801309120e-01 2.691263376756348191e-01 3.985486622086836794e-01 5.775540846019895369e-01 8.192649360935602143e-01 1.137969850797786897e+00 1.548425344871090514e+00 2.064955069063273640e+00 2.700441860244915393e+00 3.465362430170098484e+00 4.367056780906435343e+00 5.409440774068282387e+00 6.593349196958809166e+00 7.917631820874203363e+00 9.381017754580238233e+00 1.098462421653307963e+01 1.273483326464751642e+01 1.464611827331098759e+01 1.674329707578324289e+01 1.906264428955344314e+01 2.165132883937472030e+01 2.456476276790113644e+01 2.786165266664317741e+01 3.159682349612522856e+01 3.581221353381640427e+01 4.052678533240484171e+01 4.572641730989737141e+01 5.135508215227375217e+01 5.730872652367276032e+01 6.343319194446984710e+01 6.952722674987003870e+01 7.535113184480569259e+01 8.064089738697632015e+01 8.512690641921194867e+01 8.855552424670790401e+01 9.071129602198124076e+01 9.143716646905231471e+01 9.065020153410884518e+01 8.835075364610896997e+01 8.462381553681240121e+01 7.963232752440788431e+01 7.360326876373883920e+01 6.680829236042514196e+01 5.954130327845280135e+01 5.209563177292237413e+01 4.474330503446093843e+01 3.771842234618177514e+01 3.120590831412228283e+01 2.533609767532856338e+01 2.018483456726548297e+01 1.577816078710872993e+01 1.210028778050344300e+01 9.103412118919084861e+00 6.718016584820195369e+00 4.862541233439914734e+00 3.451640157346639537e+00 2.402591494436985275e+00 1.639745359475965447e+00 1.097141259854211626e+00 7.195880021458357367e-01 4.625772555156065224e-01 2.914109543382306655e-01 1.798828312928368589e-01 1.087867168024132525e-01 6.444715767246597671e-02 3.739490918986147772e-02 2.124912249599883798e-02 1.182302126675410792e-02 6.440423708126910216e-03 3.434306529272893992e-03 1.792434330880502986e-03 9.155222913922314099e-04 4.575715889347506176e-04 2.237473213996276397e-04 1.070313100720225003e-04 5.008007770238742011e-05 2.291757962748869700e-05 1.025586046938595903e-05 4.487729317820323221e-06 1.919931038600480470e-06 8.029784996437478084e-07 3.282751986926081174e-07 1.311735675505937808e-07 5.122578157327562226e-08 1.954908462120136608e-08 7.289924603519481667e-09 2.656092824554656450e-09 9.454824593427863139e-10 3.287923376940897929e-10 1.116907917291272450e-10 3.706051768543783184e-11 1.201092393457642679e-11 3.801770988424396176e-12 1.175209256004170820e-12 3.547648412409149908e-13 1.045778482630869329e-13 3.010172745585765412e-14 8.460103806236024005e-15 2.321526117031775936e-15 6.219667344752180959e-16 1.626820079757921329e-16 4.154078490955713390e-17 1.035517871090817749e-17 2.519845967252002362e-18 5.985638183060281860e-19 1.387887742374430326e-19 3.141186300116505907e-20 6.939325725539616769e-21 1.496285515829909412e-21 3.149019120255007425e-22 6.468302686472826696e-23 1.296733445055843545e-23 2.537161268562642326e-24 4.844785392185284177e-25 9.028647733987966915e-26 1.642046987507638778e-26 2.914449786650858693e-27 5.048118006621577282e-28 8.532936282496967819e-29 1.407531378081769507e-29 2.265703420495045217e-30 3.559004524845434529e-31 5.455441697682987147e-32 8.160238551750929890e-33 1.191086372196297987e-33 1.696474214413931482e-34 2.357823210266483275e-35 3.197656077401209072e-36 4.231609330043062591e-37
5.839214041450965729e-08 1.474468393472337270e-07 3.634676007219801669e-07 8.747035944209930350e-07 2.055124799455315242e-06 4.714287863396389006e-06 1.055880251385128731e-05 2.309168549763137893e-05 4.931312521509510847e-05 1.028397062458517131e-04 2.094489239637943546e-04 4.166240497793631818e-04 8.094533298735736779e-04 1.536227895792832959e-03 2.848222113711907158e-03 5.159262893675341591e-03 9.131492978738999303e-03 1.579373443079741188e-02 2.669744028918719786e-02 4.411169481134902953e-02 7.125249521287210785e-02 1.125323835046049270e-01 1.738048231649681752e-01 2.625649162346665455e-01 3.880566346077041207e-01 5.612302138630312909e-01 7.944957900408534668e-01 1.101234473817045645e+00 1.495058052337197241e+00 1.988852807522738964e+00 2.593697228256168774e+00 3.317799372253434687e+00 4.165645770713977569e+00 5.137577152023683702e+00 6.229995296113987280e+00 7.436352740172212705e+00 8.748982408687412615e+00 1.016169527706608733e+01 1.167292644033129001e+01 1.328906469188653716e+01 1.502748150716029230e+01 1.691870429825057798e+01 1.900717329429176772e+01 2.135009174890127426e+01 2.401402779406123855e+01 2.706914758851698366e+01 3.058124005146497382e+01 3.460201192213085619e+01 3.915845779171537089e+01 4.424240347037946464e+01 4.980153487785665334e+01 5.573330727912037474e+01 6.188303471222369012e+01 6.804715723826734575e+01 7.398217416221818610e+01 7.941905408909458686e+01 8.408216914376167495e+01 8.771106675566738886e+01 9.008281960868905003e+01 9.103240325662405041e+01 9.046862263839204843e+01 8.838356218872210945e+01 8.485431593145861484e+01 8.003674437843810097e+01 7.415204118414037282e+01 6.746780101976386845e+01 6.027591341581185702e+01 5.286987304291963596e+01 4.552397416302725475e+01 3.847639588370090991e+01 3.191749072221718819e+01 2.598379644437038749e+01 2.075753498391286911e+01 1.627075218167258086e+01 1.251285629013209011e+01 9.440152848443867484e+00 6.986027534865096200e+00 5.070645519754179098e+00 3.609349206050334491e+00 2.519279332585992126e+00 1.724061693403796669e+00 1.156655492572852495e+00 7.606314881083392487e-01 4.902378132396573163e-01 3.096305743836028634e-01 1.916139203101560884e-01 1.161709988180946868e-01 6.899171289300121135e-02 4.012968831094752137e-02 2.285838971183603782e-02 1.274906040496882539e-02 6.961545499599179274e-03 3.721097029117135385e-03 1.946784323307464148e-03 9.967603581124684625e-04 4.993847428871286184e-04 2.447924126886461926e-04 1.173887577526817633e-04 5.506426187859533351e-05 2.526259949308269829e-05 1.133450582917219368e-05 4.972745872546301745e-06 2.133109901134997761e-06 8.945591732420953594e-07 3.667252562586491326e-07 1.469491120393236209e-07 5.755028524119658634e-08 2.202641512013924376e-08 8.237945740204979615e-09 3.010490266486832599e-09 1.074891473886631079e-09 3.749457654855477684e-10 1.277666544966830118e-10 4.252869237186512721e-11 1.382717809796877578e-11 4.390813976443466742e-12 1.361729108308953300e-12 4.124260885693598036e-13 1.219798293863081645e-13 3.522851604609877901e-14 9.934458841750488979e-15 2.735380993859352201e-15 7.353539820384546229e-16 1.930022492292332167e-16 4.945370648050030568e-17 1.237058001220592153e-17 3.020793832598963470e-18 7.200751553184057013e-19 1.675509886898885254e-19 3.805537969905774699e-20 8.436711726118108919e-21 1.825607107611446299e-21 3.855741418956806660e-22 7.948132281067419373e-23 1.599077749511349038e-23 3.139876975887515642e-24 6.017083060213917747e-25 1.125335326757595423e-25 2.053965651489622078e-26 3.658582190109146129e-27 6.359667545592685769e-28 1.078827214837302555e-28 1.785909884312618997e-29 2.885040923101167189e-30 4.548038629913699443e-31 6.996346041645413688e-32 1.050240857221568364e-32 1.538412549112891139e-33 2.198968605067751198e-34 3.067070950294680711e-35 4.174300235487003541e-36
6.489335351376361967e-08 1.628115418610850567e-07 3.988086478750533509e-07 9.537970392471998259e-07 2.227298395458674741e-06 5.078697851116150354e-06 1.130836999433760977e-05 2.458924378833218430e-05 5.221720341000867009e-05 1.083011516738173642e-04 2.193984171910150942e-04 4.341572798531889731e-04 8.392832928935529653e-04 1.585095091813181313e-03 2.925011042824575414e-03 5.274342983173471028e-03 9.294464351559138249e-03 1.600830922693700920e-02 2.695165198465960740e-02 4.436106416668192387e-02 7.139329887230116967e-02 1.123619089183199304e-01 1.729655890846474031e-01 2.604703704927990304e-01 3.837967584105414498e-01 5.534565167896576821e-01 7.812859039865344135e-01 1.079936309147731865e+00 1.462111609053967864e+00 1.939583811456187856e+00 2.522070891318508146e+00 3.216115663514415246e+00 4.024151480253888913e+00 4.943967436070830779e+00 5.968781511892021108e+00 7.088087311348738595e+00 8.289357456510588307e+00 9.560570452392232355e+00 1.089339120743830591e+01 1.228669700620543637e+01 1.375002134253725927e+01 1.530640705548937852e+01 1.699413273329976448e+01 1.886681135043366453e+01 2.099146025389969239e+01 2.344430412721928292e+01 2.630429020559784092e+01 2.964455635246982013e+01 3.352238085856966165e+01 3.796843372444500631e+01 4.297640906500576818e+01 4.849430424225735692e+01 5.441867531390771262e+01 6.059309571041885079e+01 6.681174664393992657e+01 7.282857310494379988e+01 7.837178618158243637e+01 8.316275913807987763e+01 8.693766210596483290e+01 8.946963365016053160e+01 9.058901112404625167e+01 9.019921208693683923e+01 8.828629371561810046e+01 8.492096564684318594e+01 8.025278168451578154e+01 7.449723383619766537e+01 6.791735441450607880e+01 6.080205757616771223e+01 5.344373036973831859e+01 4.611749100023492787e+01 3.906411120030295336e+01 3.247794608881501688e+01 2.650045430652876988e+01 2.121915217828537692e+01 1.667123581763789986e+01 1.285069471260530172e+01 9.717555695990013120e+00 7.207922633139648205e+00 5.243669222103088501e+00 3.740937770217533487e+00 2.616930839003315690e+00 1.794799317140410633e+00 1.206690078423448664e+00 7.951980128501926481e-01 5.135673899073136539e-01 3.250159900508305943e-01 2.015298971171140541e-01 1.224176441273464033e-01 7.283846367810040134e-02 4.244558059904679492e-02 2.422156649575508622e-02 1.353360880941096786e-02 7.403052540452834639e-03 3.964046162718046218e-03 2.077508480920247248e-03 1.065539387906586088e-03 5.347687785489427898e-04 2.625914408113897303e-04 1.261427246591425471e-04 5.927357683598483444e-05 2.724134875859815817e-05 1.224382230276769327e-05 5.381210216293524059e-06 2.312449464023801995e-06 9.715160892176622227e-07 3.989979052530323358e-07 1.601743128732226326e-07 6.284589224185364604e-08 2.409817901798073858e-08 9.029793028749253442e-09 3.306145450801242711e-09 1.182721445236108936e-09 4.133581615856546524e-10 1.411310800388573631e-10 4.706963928505128301e-11 1.533389364313169389e-11 4.878991294109728786e-12 1.516168999060253575e-12 4.601298177659830107e-13 1.363655903120713570e-13 3.946376562178308155e-14 1.115168170830488966e-14 3.076877776930131636e-15 8.288752172830661542e-16 2.180013151205982471e-16 5.597616279189907011e-17 1.403153320243757996e-17 3.433602097232353723e-18 8.202067311104753054e-19 1.912545273701947435e-19 4.353137946881607266e-20 9.671268815235951749e-21 2.097217648831354608e-21 4.438865012818646957e-22 9.169776298721857086e-23 1.848819369807513712e-23 3.638063608898308413e-24 6.986791873976998310e-25 1.309511088020213517e-25 2.395284018326657053e-26 4.275770267684999059e-27 7.448600430576456302e-28 1.266286010472780809e-28 2.100777077059925815e-29 3.401055492410953760e-30 5.373137250080607884e-31 8.283574898706858235e-32 1.246174317138082878e-32 1.829391483384790091e-33 2.620579653387341310e-34 3.663086390743534597e-35
7.539543728246720207e-08 1.877041070560638292e-07 4.562833213495878449e-07 1.083048091824926774e-06 2.510353945539059649e-06 5.682240678526198846e-06 1.256107697997497169e-05 2.711962862596354180e-05 5.718988778280999154e-05 1.178052324296537584e-04 2.370572340355231835e-04 4.660376737230232085e-04 8.951719349053036167e-04 1.680159984826047614e-03 3.081750792030981453e-03 5.524513092346731817e-03 9.680329012311498713e-03 1.658208346212907552e-02 2.777138775386231787e-02 4.548055770467530901e-02 7.284297553987648111e-02 1.141172491602398670e-01 1.748996899229959823e-01 2.622878493170499592e-01 3.849474378086950033e-01 5.530290135734633461e-01 7.778829548757615342e-01 1.071534727000927667e+00 1.445909374767219813e+00 1.911834257393876912e+00 2.477898897577337500e+00 3.149303621539417453e+00 3.926874705858083736e+00 4.806451847276481892e+00 5.778853506394343142e+00 6.830589909516244340e+00 7.945420640297090387e+00 9.106749074636558916e+00 1.030072132846674116e+01 1.151976967430683629e+01 1.276622810644959216e+01 1.405556774588886526e+01 1.541876428752443040e+01 1.690332484972482874e+01 1.857256789795355445e+01 2.050286415573365062e+01 2.277870393732102983e+01 2.548565238150598233e+01 2.870148302477826974e+01 3.248603254636858395e+01 3.687057772971779457e+01 4.184777046078613694e+01 4.736333670106119342e+01 5.331080226215413376e+01 5.953040580915373425e+01 6.581306768740972757e+01 7.190980117535676186e+01 7.754631856523803890e+01 8.244187582596858022e+01 8.633072500493167922e+01 8.898402357751463398e+01 9.022979271085092989e+01 8.996859243260600181e+01 8.818300519502520274e+01 8.493974069150466732e+01 8.038408713733655020e+01 7.472739301188397576e+01 6.822911452910014418e+01 6.117557486005487277e+01 5.385786463971626858e+01 4.655124372522602982e+01 3.949801784454425757e+01 3.289524758299919682e+01 2.688791789251990139e+01 2.156747618907806441e+01 1.697504115366117006e+01 1.310816412606219394e+01 9.929821051722171887e+00 7.378316311213319878e+00 5.376950411235961624e+00 3.842583123433235048e+00 2.692549188400774618e+00 1.849699047102455252e+00 1.245600874022492199e+00 8.221292521802259223e-01 5.317743623447865886e-01 3.370415471790349504e-01 2.092911855580933123e-01 1.273130029169869393e-01 7.585636866394862565e-02 4.426416618212478116e-02 2.529282824296779156e-02 1.415049978837394466e-02 7.750333744256217294e-03 4.155170489212441087e-03 2.180335660131833136e-03 1.119620683340402916e-03 5.625735124284099485e-04 2.765649116967705177e-04 1.330067991037022293e-04 6.256912428351950101e-05 2.878772409757479164e-05 1.295293710549136585e-05 5.698973811899223687e-06 2.451588471082483814e-06 1.031044179481712526e-06 4.238804399909606919e-07 1.703353650800737271e-07 6.689935849554690874e-08 2.567772209059434677e-08 9.631004895849082208e-09 3.529651814381829344e-09 1.263872594961728400e-09 4.421334129373242940e-10 1.510952595661870965e-10 5.043895187015285645e-11 1.644639059107932814e-11 5.237661708166089668e-12 1.629074187476228694e-12 4.948304366289494042e-13 1.467779643736190596e-13 4.251402390004226856e-14 1.202401744682541206e-14 3.320421841489485045e-15 8.952503810903683092e-16 2.356598972588098567e-16 6.056198098947890073e-17 1.519399262960153827e-17 3.721228312307752163e-18 8.896706128704955829e-19 2.076287333390862803e-19 4.729861874312309483e-20 1.051720863270665617e-20 2.282613910414058132e-21 4.835416900819827582e-22 9.997583610829668179e-23 2.017467545417422655e-23 3.973376662419596559e-24 7.637414642604442862e-25 1.432711418259341212e-25 2.622946989141461695e-26 4.686319439496810418e-27 8.171078712072444735e-28 1.390355801844850083e-28 2.308691189965092227e-29 3.741051469887370993e-30 5.915676182739738805e-31 9.128369206857878867e-32 1.374534342576038165e-32 2.019702240119604556e-33 2.895905989884226953e-34
9.030542937284920744e-08 2.229653048436411388e-07 5.375473302384327818e-07 1.265538289658725323e-06 2.909631025328331412e-06 6.533280978636713835e-06 1.432795670734446167e-05 3.069216487986574561e-05 6.422353402851265262e-05 1.312864028437968843e-04 2.622057050532089592e-04 5.116841483996965997e-04 9.757590282385584981e-04 1.818486949620144906e-03 3.312485214856127243e-03 5.898288857775989789e-03 1.026790218527691596e-02 1.747750382891359242e-02 2.909247425619500629e-02 4.736420526402010389e-02 7.543210153803076023e-02 1.175357096899909137e-01 1.792114969721481377e-01 2.674377161078919096e-01 3.906811752147116845e-01 5.587944916947934493e-01 7.827148444752284329e-01 1.073928369591100829e+00 1.443690021129989676e+00 1.902026680282059345e+00 2.456598409996222365e+00 3.111542751167813758e+00 3.866470878581531601e+00 4.715811920331439921e+00 5.648703053683057362e+00 6.649591401598306639e+00 7.699647754587881643e+00 8.778996738995314075e+00 9.869654634444243513e+00 1.095895056712952886e+01 1.204310658905810172e+01 1.313058209375386909e+01 1.424475741601323087e+01 1.542554258174315507e+01 1.672954618051835496e+01 1.822851936359015212e+01 2.000589512735787423e+01 2.215137151850089126e+01 2.475364196401650219e+01 2.789156092054343716e+01 3.162424837037456271e+01 3.598087097758983788e+01 4.095106341190063404e+01 4.647712676083325078e+01 5.244920865404218091e+01 5.870458079607780633e+01 6.503185098316434676e+01 7.118047735177026425e+01 7.687533209608706386e+01 8.183536963266409714e+01 8.579479862811712110e+01 8.852465631844783900e+01 8.985244027054697824e+01 8.967753235716990901e+01 8.798056292758015218e+01 8.482556054377084820e+01 8.035461181049730328e+01 7.477567992695117027e+01 6.834505437780673276e+01 6.134650162920738126e+01 5.406947416302359244e+01 4.678868523978357530e+01 3.974700011690351431e+01 3.314301020347240012e+01 2.712395404064400495e+01 2.178394493895293493e+01 1.716686260306902767e+01 1.327283800867176389e+01 1.006704146035173331e+01 7.489468873995948073e+00 5.464575213741023951e+00 3.909871349132411744e+00 2.742919624381815247e+00 1.886477748720664094e+00 1.271807526024175239e+00 8.403594320044847077e-01 5.441586231066549706e-01 3.452593356703109739e-01 2.146187179234688991e-01 1.306877552837053813e-01 7.794538406250972606e-02 4.552787792440619874e-02 2.603991272124268549e-02 1.458212178467913761e-02 7.994023182876397460e-03 4.289616657715131925e-03 2.252814620982296519e-03 1.157797172966342327e-03 5.822191481866388803e-04 2.864410201896258677e-04 1.378565335751396953e-04 6.489520621664030236e-05 2.987733187899196878e-05 1.345138284203595813e-05 5.921629612975422425e-06 2.548703491730060142e-06 1.072400794236518931e-06 4.410746366439022708e-07 1.773140175007506095e-07 6.966433064392041572e-08 2.674706865774368515e-08 1.003468369527704714e-08 3.678391370459386183e-09 1.317362945357491203e-09 4.609079858280465491e-10 1.575265683138038196e-10 5.258902868344650781e-11 1.714788802262908874e-11 5.461023687935564510e-12 1.698480393522667981e-12 5.158773900369598342e-13 1.530064015522535315e-13 4.431275327167154644e-14 1.253094776945087967e-14 3.459842132272581105e-15 9.326699859602153285e-16 2.454608595618284841e-16 6.306714327693246951e-17 1.581888092518951917e-17 3.873342744190614474e-18 9.258068054676085205e-19 2.160063600034202495e-19 4.919405486095036803e-20 1.093572254323935135e-20 2.372797270314047410e-21 5.025070870696586827e-22 1.038682566542800026e-22 2.095433167191815043e-23 4.125787327329125419e-24 7.928191325029248579e-25 1.486853993103468204e-25 2.721338205890769506e-26 4.860827185455788042e-27 8.473155071948107724e-28 1.441390429568088637e-28 2.392842655939688626e-29 3.876479663092525693e-30 6.128396549648417929e-31 9.454478636769008442e-32 1.423329127585112543e-32 2.090961361556188105e-33
1.093445529657738443e-07 2.677892862085342658e-07 6.404048492504217482e-07 1.495571526963866075e-06 3.410976258035562777e-06 7.597995401258766529e-06 1.653104608147878661e-05 3.513315921211472131e-05 7.294352920819825541e-05 1.479615581740949726e-04 2.932555780004428877e-04 5.679689675545412280e-04 1.075059838188543917e-03 1.988942866545181151e-03 3.597069141510861670e-03 6.360196027552798836e-03 1.099636483486779448e-02 1.859300563114030941e-02 3.074963116151748291e-02 4.974977412860975834e-02 7.875481687371177486e-02 1.220041467277615671e-01 1.849961735460654011e-01 2.746144140974474124e-01 3.991541102118751350e-01 5.682004013121211283e-01 7.923119297768970171e-01 1.082476645905182666e+00 1.449331146846921436e+00 1.902170858754489879e+00 2.447822875826178191e+00 3.089500541501394526e+00 3.825800604458563736e+00 4.650030305997639779e+00 5.550053789556161910e+00 6.508818214832063909e+00 7.505658274055941881e+00 8.518388191872391602e+00 9.526083944011965343e+00 1.051235132734592703e+01 1.146878508999610879e+01 1.239826528426114294e+01 1.331771747399837480e+01 1.425998293568227382e+01 1.527449519979192338e+01 1.642652765381746249e+01 1.779485227949109216e+01 1.946772743981458120e+01 2.153721800849791634e+01 2.409195713933221938e+01 2.720860069409026849e+01 3.094241080950446232e+01 3.531762630317052043e+01 4.031850542145262750e+01 4.588211188723838774e+01 5.189399854878539031e+01 5.818786838757757351e+01 6.455002536559560156e+01 7.072896788642611909e+01 7.644986803910032336e+01 8.143300225709428730e+01 8.541456218053882310e+01 8.816779331061472647e+01 8.952218134488583701e+01 8.937849138547530004e+01 8.771787047057397047e+01 8.460389965546283975e+01 8.017732989494928120e+01 7.464412665381622958e+01 6.825824436092726444e+01 6.130113399184044454e+01 5.406027454768261009e+01 4.680898332959197461e+01 3.978942662795564900e+01 3.320019432898678247e+01 2.718912188632397786e+01 2.185135356741446344e+01 1.723204321925046756e+01 1.333265687737730154e+01 1.011961248578666606e+01 7.533965028458663227e+00 5.500987948782865011e+00 3.938760612198052513e+00 2.765185826996139795e+00 1.903174450483714475e+00 1.284002283459003246e+00 8.490416643009348618e-01 5.501879060413935596e-01 3.493449654564996232e-01 2.173210139981829603e-01 1.324326124089332535e-01 7.904533560910137480e-02 4.620486065953403887e-02 2.644668628819872580e-02 1.482071761334125340e-02 8.130626109555614753e-03 4.365945453541682057e-03 2.294433237820830106e-03 1.179938063359434837e-03 5.937098810167141085e-04 2.922578111861951779e-04 1.407282520651831370e-04 6.627770477526847550e-05 3.052625910790764097e-05 1.374833201923773879e-05 6.054085548037518338e-06 2.606289088720168747e-06 1.096799152811333813e-06 4.511477408374978650e-07 1.813660565351489067e-07 7.125230050537246516e-08 2.735327202499443433e-08 1.026008085557005129e-08 3.760007409935967087e-09 1.346139434251241416e-09 4.707859499501367628e-10 1.608271380426684229e-10 5.366231875461385955e-11 1.748747816001806100e-11 5.565541680720539475e-12 1.729762428603940382e-12 5.249789069259780402e-13 1.555795521905236505e-13 4.501928217015715543e-14 1.271924347229576720e-14 3.508512620832421224e-15 9.448595941841576932e-16 2.484153292961667182e-16 6.375903339182884974e-17 1.597509637561965088e-17 3.907245634927852017e-18 9.328487129947000297e-19 2.173969909021151026e-19 4.945234239512540473e-20 1.097996841090507465e-20 2.379505178626058892e-21 5.033088611474251909e-22 1.039049892197949478e-22 2.093553995885486173e-23 4.116900486333552741e-24 7.901106950510134811e-25 1.479892654333925179e-25 2.705147215123772883e-26 4.825741766777000496e-27 8.401254398477687140e-28 1.427334579725724923e-28 2.366486523613391315e-29 3.828901160147746375e-30 6.045492385689017225e-31 9.314775152093321754e-32 1.400529447633350491e-32
1.329563527315445801e-07 3.230955976009798724e-07 7.666879673695129108e-07 1.776641727496382824e-06 4.020729590847566022e-06 8.887227204048916379e-06 1.918754058839708306e-05 4.046708480994136138e-05 8.337867992150192677e-05 1.678504895011095552e-04 3.301809320484180594e-04 6.347370183978726533e-04 1.192620657978155606e-03 2.190459832023256351e-03 3.933273772941157410e-03 6.905960173672910304e-03 1.185806017114806807e-02 1.991567605136701849e-02 3.272228992033728023e-02 5.260632688767862691e-02 8.276735121042233523e-02 1.274648379750881466e-01 1.921840986093874826e-01 2.837443815324202645e-01 4.103063383269274778e-01 5.812324305959609694e-01 8.067571868724719986e-01 1.097436943412877675e+00 1.463372266854531256e+00 1.913230370433878003e+00 2.453136843565697056e+00 3.085550607106150256e+00 3.808275478686632187e+00 4.613786945963220809e+00 5.489054804840152180e+00 6.416014759661750944e+00 7.372783116602821707e+00 8.335622870402453088e+00 9.281567988638887101e+00 1.019151189645250355e+01 1.105348420110011176e+01 1.186579188303402077e+01 1.263969544237414944e+01 1.340132449219176003e+01 1.419259866748761389e+01 1.507098993461013237e+01 1.610802344159621668e+01 1.738645595077538886e+01 1.899609704459727411e+01 2.102826626385095210e+01 2.356893580399552590e+01 2.669071914132689471e+01 3.044404382709202750e+01 3.484808163060350950e+01 3.988226439976851623e+01 4.547943026583692472e+01 5.152175316260155569e+01 5.784054795234611390e+01 6.422077865011094389e+01 7.041063266831699252e+01 7.613590828708721858e+01 8.111828304721875327e+01 8.509589861168637981e+01 8.784422667166992937e+01 8.919496449743726885e+01 8.905080216176835961e+01 8.739430924565938597e+01 8.428985621493043823e+01 7.987831817972825377e+01 7.436518100587180413e+01 6.800344958965717979e+01 6.107333005427025086e+01 5.386094289846209193e+01 4.663829344679000855e+01 3.964640269029624875e+01 3.308295494205434295e+01 2.709514851599510621e+01 2.177775246539242460e+01 1.717577723105977583e+01 1.329073447698876542e+01 1.008922989789338409e+01 7.512602924048772834e+00 5.486467384165012895e+00 3.929264436633942204e+00 2.759252439447882566e+00 1.899670976811957290e+00 1.282084113595746366e+00 8.481048112704735464e-01 5.498197861524525276e-01 3.492779926670548929e-01 2.173919913444403718e-01 1.325494870937966585e-01 7.916165281460198211e-02 4.630133547267212962e-02 2.651876082307025317e-02 1.487075213864210918e-02 8.163409037099963669e-03 4.386399365866428326e-03 2.306652749285223025e-03 1.186953600762632056e-03 5.975903531433258368e-04 2.943293530280557567e-04 1.417969170473827698e-04 6.681095069697739238e-05 3.078379385672786524e-05 1.386876903785653190e-05 6.108638461804702391e-06 2.630225580846940060e-06 1.106972752212924597e-06 4.553355045005700508e-07 1.830349694013920699e-07 7.189587165320743616e-08 2.759323023434580122e-08 1.034649442576501765e-08 3.790018683860103698e-09 1.356170133205496970e-09 4.740027082468476559e-10 1.618125518948517291e-10 5.394869771842694702e-11 1.756553519133538158e-11 5.585079141727786526e-12 1.734052167150057916e-12 5.257008077451246481e-13 1.556105029219978345e-13 4.497222011070934619e-14 1.268929465294303641e-14 3.495441698270676426e-15 9.399890887899590414e-16 2.467660770795069445e-16 6.323778393267874862e-17 1.581917657611828544e-17 3.862739838793811125e-18 9.206624986861452788e-19 2.141847822985550320e-19 4.863515849653589948e-20 1.077895439998884435e-20 2.331627023187541231e-21 4.922545819231173845e-22 1.014287980741103656e-22 2.039701673476591129e-23 4.003126782059287851e-24 7.667489811281816362e-25 1.433251670096179550e-25 2.614578269508985521e-26 4.654635226598109793e-27 8.086668437443722888e-28 1.371036582469372567e-28 2.268399622829346479e-29 3.662495855645352034e-30 5.770559539778235615e-31 8.872342201253030327e-32
1.631004845598484184e-07 3.932960481368349620e-07 9.260713654486699725e-07 2.129411557912794247e-06 4.781864947472486748e-06 1.048799707955107825e-05 2.246897723195053829e-05 4.702303278109709161e-05 9.614329390631820528e-05 1.920686073163873839e-04 3.749510266965653095e-04 7.153673661996091124e-04 1.334073659129555913e-03 2.432150388915514487e-03 4.335397975440100603e-03 7.557316079358338164e-03 1.288494160710863812e-02 2.149085016474429344e-02 3.507232665773290375e-02 5.601471230390286937e-02 8.757004042710486713e-02 1.340344118944399310e-01 2.008987419482559933e-01 2.949387301720833299e-01 4.242029643261836513e-01 5.978552459069861325e-01 8.258309845507185720e-01 1.118280031461159618e+00 1.484790903990048427e+00 1.933423744644544362e+00 2.469619184288582403e+00 3.095092720409413634e+00 3.806862144202347586e+00 4.596580279055269003e+00 5.450348089933449991e+00 6.349157369295057585e+00 7.270055310267124149e+00 8.188039188522305167e+00 9.078588910138803314e+00 9.920645032861163060e+00 1.069975940314348861e+01 1.141110199538848136e+01 1.206201071409889991e+01 1.267381929608724533e+01 1.328277823966927862e+01 1.393997197256804021e+01 1.471020707588448673e+01 1.566988270063952271e+01 1.690385118067997539e+01 1.850124838372319047e+01 2.055024966738493220e+01 2.313172590578039944e+01 2.631186689633278419e+01 3.013401970135460672e+01 3.461024218805729902e+01 3.971335247514423372e+01 4.537049594033224054e+01 5.145937812941645717e+01 5.780826102888737950e+01 6.420055787779209311e+01 7.038439581229557973e+01 7.608689866799990398e+01 8.103226430740998865e+01 8.496208377105324416e+01 8.765588594306547066e+01 8.894968262690289862e+01 8.875038679481234283e+01 8.704438260052879173e+01 8.389918854419340732e+01 7.945797963280743659e+01 7.392759701121772764e+01 6.756144417038555616e+01 6.063923336028359046e+01 5.344582595977704642e+01 4.625137675616942090e+01 3.929466715757499884e+01 3.277096501717758059e+01 2.682507876789391332e+01 2.154959182965403031e+01 1.698767107700886569e+01 1.313941528976619999e+01 9.970484044785447253e+00 7.421724123862791345e+00 5.418656423040440373e+00 3.879947605392676024e+00 2.724305683128260380e+00 1.875550358591930200e+00 1.265873916238948294e+00 8.375013129947752599e-01 5.430712996382126567e-01 3.451007895354504251e-01 2.148783711906945004e-01 1.310797330544343497e-01 7.832702067205925267e-02 4.584129324849589571e-02 2.627280127211220270e-02 1.474329648467022358e-02 8.099451461263685800e-03 4.355354076345462587e-03 2.292094592875298497e-03 1.180368963114056171e-03 5.947234814128944842e-04 2.931308564845551607e-04 1.413174150117170111e-04 6.662815295953178622e-05 3.071778824698206777e-05 1.384638433972115723e-05 6.101596338962310962e-06 2.628208850954335728e-06 1.106462221401757871e-06 4.552259482981885782e-07 1.830150932729102779e-07 7.189098551030635810e-08 2.758989780710214435e-08 1.034371761608095772e-08 3.788079967230557209e-09 1.355016860677474997e-09 4.733937968059047520e-10 1.615191160428202793e-10 5.381729676824019184e-11 1.751020697142435048e-11 5.562995166858911904e-12 1.725648082352920064e-12 5.226387077382638659e-13 1.545388729732787801e-13 4.461111706734390648e-14 1.257190898118401454e-14 3.458572307434949041e-15 9.287862744134589724e-16 2.434696340094221911e-16 6.229764247228548187e-17 1.555911110067408505e-17 3.792919914076255930e-18 9.024608720163243394e-19 2.095751019234194747e-19 4.750058934010878206e-20 1.050747373351214671e-20 2.268455002891938912e-21 4.779556556906286376e-22 9.827976835684202672e-23 1.972212282316336519e-23 3.862340338189309738e-24 7.381582270550588392e-25 1.376719524354361918e-25 2.505727936868425556e-26 4.450516763943937727e-27 7.713846048709991399e-28 1.304702998019311722e-28 2.153420889212708879e-29 3.468321653062247908e-30 5.451045586766677011e-31
2.011758836404751751e-07 4.814057209706874289e-07 1.124860066756170667e-06 2.566663233543571810e-06 5.719478833619767041e-06 1.244796333995028221e-05 2.646274071061237475e-05 5.495534927055884341e-05 1.114991369619300761e-04 2.210401751744918669e-04 4.282182443743311672e-04 8.108002843090155419e-04 1.500660891854904613e-03 2.715445591204088214e-03 4.804677380375575041e-03 8.314409602929321089e-03 1.407429806598132008e-02 2.330980556688110397e-02 3.777978829796418969e-02 5.993563920871336492e-02 9.309235584377628658e-02 1.415945547559066819e-01 2.109522079609014444e-01 3.079128853840289448e-01 4.404312222064072357e-01 6.174942573714843341e-01 8.487654126893656725e-01 1.144022145754257647e+00 1.512383886531676547e+00 1.961357578691955927e+00 2.495765917638002485e+00 3.116663869300221990e+00 3.820385670809779199e+00 4.597888983464724966e+00 5.434566538420781079e+00 6.310671439067052191e+00 7.202447188256246413e+00 8.083970549373947989e+00 8.929614836073659134e+00 9.716940021588664322e+00 1.042973465064533478e+01 1.106089212498065777e+01 1.161481265961479714e+01 1.210908229052989427e+01 1.257527802055496302e+01 1.305885800188504220e+01 1.361818677939377586e+01 1.432279141643205200e+01 1.525093189134482685e+01 1.648650579780077052e+01 1.811522127533302395e+01 2.021990601430666956e+01 2.287481946329097582e+01 2.613893325289850722e+01 3.004834948520854709e+01 3.460831383601748001e+01 3.978559543816674449e+01 4.550227268985219808e+01 5.163210416101768629e+01 5.800061309718422820e+01 6.438974203290445075e+01 7.054745366395795259e+01 7.620202317823316207e+01 8.108007987970978547e+01 8.492682619133302069e+01 8.752640274670694964e+01 8.872016925628867057e+01 8.842078170858326303e+01 8.662036590789902846e+01 8.339176187665452744e+01 7.888264586033075432e+01 7.330320158932833863e+01 6.690877911428701452e+01 5.997953390764529047e+01 5.279930379597820433e+01 4.563592919370715606e+01 3.872487871310896423e+01 3.225747944863863381e+01 2.637437172426222887e+01 2.116412456179264368e+01 1.666636216992289832e+01 1.287833670834146638e+01 9.763673777514568997e+00 7.262010785094506815e+00 5.298408537754733416e+00 3.791686882899044875e+00 2.661153419225823491e+00 1.831503709129617796e+00 1.235930207204460229e+00 8.176618610993483527e-01 5.302614259548469322e-01 3.370412815010988550e-01 2.099378118405342553e-01 1.281291951661113482e-01 7.661055285654168323e-02 4.486870307031663729e-02 2.573609977787234479e-02 1.445489845787317415e-02 7.948563187392055501e-03 4.278499519216371130e-03 2.253989501223111706e-03 1.161980445474639989e-03 5.860873955622010511e-04 2.891839354445889087e-04 1.395621232866444056e-04 6.586854788255551332e-05 3.039789724840113715e-05 1.371526635676804388e-05 6.049272563229934230e-06 2.607870013800116228e-06 1.098755495487528438e-06 4.523762011200854639e-07 1.819851763955875222e-07 7.152643592306653327e-08 2.746318182888208397e-08 1.030032148767491077e-08 3.773382327559202484e-09 1.350074583487712965e-09 4.717378294028615392e-10 1.609647782862110685e-10 5.363168635361369276e-11 1.744807969612537770e-11 5.542252811556304602e-12 1.718763563110345268e-12 5.203759432607061393e-13 1.538052504692599426e-13 4.437730770791924022e-14 1.249887131914746704e-14 3.436260503442371914e-15 9.221323548172124752e-16 2.415348453212375392e-16 6.174958730277421566e-17 1.540796521252812901e-17 3.752351398345611078e-18 8.918656634462826013e-19 2.068828695312131459e-19 4.683502968769040543e-20 1.034739090540784663e-20 2.230991082060438162e-21 4.694240693355245064e-22 9.638900203642591509e-23 1.931428816705528941e-23 3.776712170246474797e-24 7.206563952212763038e-25 1.341891255093210024e-25 2.438242889666642354e-26 4.323179822976857132e-27 7.479846863583473161e-28 1.262821028357202610e-28 2.080402835613332813e-29 3.344310926804113309e-30
2.484257565875300759e-07 5.900225941338545768e-07 1.368301262657674724e-06 3.098619859826972249e-06 6.852734367412296138e-06 1.480155854183253528e-05 3.122781165240151623e-05 6.435951791790380688e-05 1.295901461243844407e-04 2.549614615390470530e-04 4.902083391589990690e-04 9.212038793150269288e-04 1.692272633810743779e-03 3.039488109737093890e-03 5.338603158907004667e-03 9.171468589166353186e-03 1.541439347851400812e-02 2.535055823072095496e-02 4.080597972375526322e-02 6.430440394717747143e-02 9.923081324953754445e-02 1.499862340452448317e-01 2.221088670084170325e-01 3.223293365443474778e-01 4.585226026941937039e-01 6.395176516124515542e-01 8.747304430382654150e-01 1.173597490555795986e+00 1.544807981544650488e+00 1.995361448481257405e+00 2.529513933149607041e+00 3.147714478879840350e+00 3.845669541176572892e+00 4.613697584187912426e+00 5.436541081901193451e+00 6.293780912333310162e+00 7.160944883067044131e+00 8.011320016636558350e+00 8.818376888941683589e+00 9.558610560765332664e+00 1.021451781324160812e+01 1.077738551564758751e+01 1.124957464952265340e+01 1.164605147510909866e+01 1.199502928803306112e+01 1.233771507543944423e+01 1.272727093091744344e+01 1.322716729054373808e+01 1.390910244890021552e+01 1.485058884940511525e+01 1.613218298264675354e+01 1.783420387915174743e+01 2.003269668570409578e+01 2.279440020571816916e+01 2.617059953206035061e+01 3.018998634579130425e+01 3.485097559284724866e+01 4.011427399500384894e+01 4.589678175336323562e+01 5.206805267949057736e+01 5.845047797864223327e+01 6.482406853424552651e+01 7.093620798310568887e+01 7.651609712814534703e+01 8.129290786746898334e+01 8.501602894502811125e+01 8.747533071311013941e+01 8.851919148712494234e+01 8.806816149970437380e+01 8.612258694068046339e+01 8.276321777559373061e+01 7.814467628822630729e+01 7.248253891709720165e+01 6.603554794592587029e+01 5.908500739431715942e+01 5.191365416093614016e+01 4.478620856064484457e+01 3.793343007020749269e+01 3.154091297667347860e+01 2.574316066668205139e+01 2.062279189249325384e+01 1.621415857589614973e+01 1.251026245417662608e+01 9.471677080825813277e+00 7.036202739432322772e+00 5.128163717948522660e+00 3.666540837001725173e+00 2.571453822487885787e+00 1.768812884135099406e+00 1.193207544460569647e+00 7.892731074073131570e-01 5.118683649032899075e-01 3.254224867924104259e-01 2.027822913304989927e-01 1.238332158695008706e-01 7.409643634318684169e-02 4.343464853063641606e-02 2.493893086036735873e-02 1.402310259199161108e-02 7.720697229532188718e-03 4.161368622265348982e-03 2.195354152833245247e-03 1.133402388203756835e-03 5.725304765768796534e-04 2.829265796618904492e-04 1.367532025977159034e-04 6.464283913274424269e-05 2.987829921483616699e-05 1.350144464809814337e-05 5.963937025142485905e-06 2.574880189645029707e-06 1.086420934412304520e-06 4.479252127860095807e-07 1.804394475010381189e-07 7.101195163057103901e-08 2.730006855446599523e-08 1.025155037700889739e-08 3.759869694848926369e-09 1.346728186208154817e-09 4.710640135907906266e-10 1.608955096030443097e-10 5.365933318808502707e-11 1.747267125411020353e-11 5.554733441893158319e-12 1.723994796098289774e-12 5.223456966679315407e-13 1.544939418174261237e-13 4.460459939580820691e-14 1.257034657627782555e-14 3.457801941989521349e-15 9.283786474929984232e-16 2.432821514459037827e-16 6.222204078201809730e-17 1.553162225376393441e-17 3.783714804928357350e-18 8.995807024408220741e-19 2.087246969917155140e-19 4.726198255558676200e-20 1.044353171607019621e-20 2.252027474312673417e-21 4.738978865564215353e-22 9.731393594581530962e-23 1.950020915462095189e-23 3.813051045705877480e-24 7.275629592519859815e-25 1.354655798243673889e-25 2.461182696675409255e-26 4.363265314610101598e-27 7.547947570797209032e-28 1.274067535187535139e-28 2.098453710511299161e-29
3.053941303452026230e-07 7.201144886706088309e-07 1.657950130690484306e-06 3.727381266425164061e-06 8.183430539140977835e-06 1.754715499553041437e-05 3.675041973231781662e-05 7.518844747024256694e-05 1.502888769421058951e-04 2.935271266396794528e-04 5.602469803394526581e-04 1.045178816788647474e-03 1.906151251764953312e-03 3.399083649156994878e-03 5.927784048706341222e-03 1.011214808040000399e-02 1.687778691430861719e-02 2.756860173433908073e-02 4.408108643051705106e-02 6.901499719605412586e-02 1.058294882048540497e-01 1.589871711486333938e-01 2.340614618321949225e-01 3.377760618616242327e-01 4.779408783526682414e-01 6.632477659097522071e-01 9.028939367886856804e-01 1.206012322172627993e+00 1.580907657229553731e+00 2.034124701135000546e+00 2.569409373047761846e+00 3.186661262647164872e+00 3.881011275497286750e+00 4.642183403421323185e+00 5.454306058661799739e+00 6.296318197224522351e+00 7.143064016942324734e+00 7.967088661977070885e+00 8.741045045638504263e+00 9.440515213320704646e+00 1.004696047473477627e+01 1.055046524488671800e+01 1.095194690575169716e+01 1.126457320053203937e+01 1.151424957677456717e+01 1.173918632758885394e+01 1.198869393746326217e+01 1.232144774672134702e+01 1.280348174988794696e+01 1.350610590554844670e+01 1.450380482782289526e+01 1.587200367176705029e+01 1.768443036731405371e+01 2.000971656481654293e+01 2.290690664267296484e+01 2.641970544934236997e+01 3.056958001976218497e+01 3.534819413793292853e+01 4.071002627152210351e+01 4.656631624433575212e+01 5.278162287660515517e+01 5.917419454154764935e+01 6.552103517282429834e+01 7.156801342855987969e+01 7.704468145069346008e+01 8.168274631579893708e+01 8.523649384687779218e+01 8.750301822216164283e+01 8.833995176746714151e+01 8.767856188233054127e+01 8.553057488016571597e+01 8.198783259197213624e+01 7.721477486831501835e+01 7.143463207165628148e+01 6.491096788346223434e+01 5.792672008282406182e+01 5.076307587042185787e+01 4.368037552496024034e+01 3.690280691506372079e+01 3.060802248260729996e+01 2.492209475290768950e+01 1.991954395231439889e+01 1.562762041846075078e+01 1.203366855352139098e+01 9.094259498471332748e+00 6.744838476936902083e+00 4.908842508966563933e+00 3.505542395290151436e+00 2.456186240653072783e+00 1.688317783711289266e+00 1.138376367894675223e+00 7.528406010956797401e-01 4.882553815110121098e-01 3.104945423296378015e-01 1.935775041366317173e-01 1.182976827250507290e-01 7.085009536691422305e-02 4.157828236777554726e-02 2.390402340444239618e-02 1.346072584299699317e-02 7.422883487803373127e-03 4.007716560670444676e-03 2.118144675279808389e-03 1.095629830005899604e-03 5.545476880371120543e-04 2.745999086646856409e-04 1.330058550675390226e-04 6.300508791713803098e-05 2.918394528946639463e-05 1.321625820872365244e-05 5.850668033437263954e-06 2.531481999721231038e-06 1.070435213593420160e-06 4.422923556759847466e-07 1.785553464823597574e-07 7.042144723970951604e-08 2.713083963987066970e-08 1.020959133368010507e-08 3.752354651120631213e-09 1.346840308609762104e-09 4.720781792801205806e-10 1.615729419849533741e-10 5.399502556867395155e-11 1.761752443540700281e-11 5.612024360251637313e-12 1.745247561055049833e-12 5.298321262352625644e-13 1.570166571908985191e-13 4.542167829846318027e-14 1.282554210622470750e-14 3.534839106265078710e-15 9.508943645939852813e-16 2.496616978381061174e-16 6.397610765925587263e-17 1.600000100684111182e-17 3.905254327565982571e-18 9.302448253850087102e-19 2.162499341701872192e-19 4.905894736291359971e-20 1.086118640265094657e-20 2.346534179701115591e-21 4.947220965371989466e-22 1.017829862214912455e-22 2.043447857125273927e-23 4.003333893148556766e-24 7.653245849247091611e-25 1.427680841305311497e-25 2.598809882350917130e-26 4.616069618873501405e-27 8.000579433732737607e-28 1.353065404856555107e-28
3.713131320100619442e-07 8.696952081260340491e-07 1.988890704399929018e-06 4.441257763046746410e-06 9.684787058552072640e-06 2.062552675265009417e-05 4.290393697453927604e-05 8.718011170406298025e-05 1.730701368051080081e-04 3.357168732199352257e-04 6.364120554127922387e-04 1.179212464720514903e-03 2.136067951870043464e-03 3.783512739348504454e-03 6.554314347197955602e-03 1.110741570306428457e-02 1.841878554629750725e-02 2.989413402013840412e-02 4.750161679196530234e-02 7.391851517828153251e-02 1.126805042580767136e-01 1.683158294634938545e-01 2.464401377059600162e-01 3.537818086500668091e-01 4.981036605211230373e-01 6.879863471041216538e-01 9.324432094299706097e-01 1.240347297729018194e+00 1.619669841749890482e+00 2.076555891506495666e+00 2.614296058464511407e+00 3.232290187196188214e+00 3.925133988867791413e+00 4.681985594957128960e+00 5.486376800988697511e+00 6.316615190587074657e+00 7.146873208759416229e+00 7.948979266933274168e+00 8.694822560027860803e+00 9.359173883417296835e+00 9.922631542767247126e+00 1.037434776478053600e+01 1.071419508993928282e+01 1.095410114212597996e+01 1.111840579994364653e+01 1.124325347914637874e+01 1.137518986499480711e+01 1.156924835245342642e+01 1.188685433533124680e+01 1.239382859825624017e+01 1.315863933959928112e+01 1.425086345840809798e+01 1.573961757704063125e+01 1.769156268830461443e+01 2.016802491827438004e+01 2.322084453149369310e+01 2.688677586762472416e+01 3.118059076342857239e+01 3.608743466231732810e+01 4.155537194075242979e+01 4.748934852354467040e+01 5.374791586764161622e+01 6.014394555939746567e+01 6.645020186283832686e+01 7.241006139976319389e+01 7.775295148474369000e+01 8.221333329024274406e+01 8.555141079909047619e+01 8.757332149032301061e+01 8.814844852553636656e+01 8.722172532535421396e+01 8.481936054664663516e+01 8.104721530807739782e+01 7.608199101303057432e+01 7.015628873397345444e+01 6.353933779543426397e+01 5.651565061751060171e+01 4.936398254762094950e+01 4.233875921641345030e+01 3.565563746181756954e+01 2.948219004850201230e+01 2.393397149308625060e+01 1.907555097836579350e+01 1.492558203106156434e+01 1.146467138020961762e+01 8.644721587766564852e+00 6.398525630188176549e+00 4.648632333034742103e+00 3.314814041783804122e+00 2.319789927443093092e+00 1.593141241134372166e+00 1.073568839477253123e+00 7.097776335220078447e-01 4.603320278365067297e-01 2.928257637520302881e-01 1.826681445678827731e-01 1.117254592848213046e-01 6.698731576763543305e-02 3.936364234052160821e-02 2.266565828398677679e-02 1.278550250907103600e-02 7.063968110257494437e-03 3.821784464356900533e-03 2.024306104838635625e-03 1.049509718610825478e-03 5.324848266578132263e-04 2.643332196470720742e-04 1.283620758906335959e-04 6.096530850540563939e-05 2.831486744263691965e-05 1.285762845156803672e-05 5.707618406434091951e-06 2.476475847606310499e-06 1.050122445785514332e-06 4.351290639453476331e-07 1.761643740995921439e-07 6.967759981082890441e-08 2.692155727457823239e-08 1.016012834952475004e-08 3.745014206702113630e-09 1.348121858320331502e-09 4.739091413943498882e-10 1.626756795395178472e-10 5.452371602495695911e-11 1.784264921581202033e-11 5.700619582379242858e-12 1.778087701961781844e-12 5.414195159940686147e-13 1.609336921373506988e-13 4.669565827345868164e-14 1.322537134947008538e-14 3.656180633458117783e-15 9.865598114966898566e-16 2.598267061109091546e-16 6.678796634373736386e-17 1.675548494676962550e-17 4.102524324489046509e-18 9.803302845409861346e-19 2.286194102027690773e-19 5.203147211432033046e-20 1.155646183302092857e-20 2.504859308277962630e-21 5.298291021538390995e-22 1.093646732622223094e-22 2.202937706269534795e-23 4.330187966798563395e-24 8.305895075539586590e-25 1.554666947103429119e-25 2.839591475182145052e-26 5.061025460429412094e-27 8.802016011700231373e-28
4.436428824306668012e-07 1.032879415884766641e-06 2.347859423690823852e-06 5.211175242147417561e-06 1.129481318845337336e-05 2.390810715672812728e-05 4.942899988771947811e-05 9.982558175073322584e-05 1.969626268104850424e-04 3.797278207288583068e-04 7.154492428926379150e-04 1.317592870070872363e-03 2.372275529513532058e-03 4.176606647216264331e-03 7.192127167575955264e-03 1.211643735299331066e-02 1.997525003673104177e-02 3.223532315679172866e-02 5.093581720419421144e-02 7.883150853129025637e-02 1.195360702607271286e-01 1.776476479566381217e-01 2.588328155510993267e-01 3.698395815293922251e-01 5.184065654370039189e-01 7.130351322166330608e-01 9.625956401608450896e-01 1.275749490879391379e+00 1.660186537404201301e+00 2.121703050396734458e+00 2.663177981300330455e+00 3.283541854208207766e+00 3.976868015778528331e+00 4.731742584853966704e+00 5.531078238502423972e+00 6.352519341876408099e+00 7.169536332203453988e+00 7.953226025625924400e+00 8.674729852767793403e+00 9.308070337048102161e+00 9.833109802279240697e+00 1.023827813698052402e+01 1.052271753084758998e+01 1.069755971671281891e+01 1.078617877977956674e+01 1.082342793463989672e+01 1.085403783406385259e+01 1.093048829325694449e+01 1.111073057377012319e+01 1.145611258896352247e+01 1.202974300601052526e+01 1.289534213109747718e+01 1.411640640533614288e+01 1.575531004678109426e+01 1.787183487374446500e+01 2.052060204925251341e+01 2.374700298431690015e+01 2.758148998676591646e+01 3.203245940705044603e+01 3.707838171643787462e+01 4.266022439314431836e+01 4.867548771846334432e+01 5.497525333956532023e+01 6.136548069908789671e+01 6.761336860213488364e+01 7.345896847988191780e+01 7.863147895238613216e+01 8.286888867863714836e+01 8.593899983757918903e+01 8.765947916822410946e+01 8.791453152055240139e+01 8.666610092314374469e+01 8.395814104553174673e+01 7.991336598534924462e+01 7.472285595027717875e+01 6.862979553163164326e+01 6.190932151852713616e+01 5.484684785650351557e+01 4.771727012016019387e+01 4.076714757013182577e+01 3.420139180800676826e+01 2.817527098145900766e+01 2.279179575174265437e+01 1.810390500925853985e+01 1.412040094985734129e+01 1.081433647962250788e+01 8.132530373905147769e+00 6.005038299664586354e+00 4.353679750723635777e+00 3.099044921963957755e+00 2.165721751564077646e+00 1.485748368701369504e+00 1.000486428889756363e+00 6.612212272090098875e-01 4.288339296177624549e-01 2.728767566273115341e-01 1.703331212287796659e-01 1.042796721260366294e-01 6.260008089234750384e-02 3.684059451713103672e-02 2.124971638377116945e-02 1.201020738025424840e-02 6.649882125305803249e-03 3.606110370103598421e-03 1.914796838462056372e-03 9.953237918822342625e-04 5.063684244931860321e-04 2.520784659038225557e-04 1.227672144637189993e-04 5.848194505876906662e-05 2.724419603285480361e-05 1.240977446439814093e-05 5.526132530967687250e-06 2.405364186096963439e-06 1.023250143826626120e-06 4.253711198148387463e-07 1.727776077405482177e-07 6.856338966120618555e-08 2.657898325777656789e-08 1.006433632597339975e-08 3.722162609092609484e-09 1.344419315921950431e-09 4.742113431232910276e-10 1.633345680215292819e-10 5.493217757826258664e-11 1.803822503479281550e-11 5.783048052102984091e-12 1.810070027001024012e-12 5.530835673986681349e-13 1.649778667307305280e-13 4.803793125262633387e-14 1.365375148062034797e-14 3.788046753603325993e-15 1.025798157059198292e-15 2.711317104470996558e-16 6.994553141550493940e-17 1.761128890141361716e-17 4.327776194241309637e-18 1.037940784497884460e-18 2.429443205205963621e-19 5.549580202216418118e-20 1.237160521544038252e-20 2.691524359251561511e-21 5.714406752759650865e-22 1.183965886074395862e-22 2.393852704440091288e-23 4.723252732389973115e-24 9.094233605934644147e-25 1.708709008733890892e-25 3.132877235018585321e-26 5.605164123340778157e-27
5.180944794284425500e-07 1.200024536585114278e-06 2.713747003270713734e-06 5.992139884754916450e-06 1.292014229382759627e-05 2.720629445714192756e-05 5.595478694642170284e-05 1.124152910268380996e-04 2.206451511731625560e-04 4.231665654921317929e-04 7.931409994729417051e-04 1.453092201307545515e-03 2.602730280788002372e-03 4.558857875163257328e-03 7.810517879650731923e-03 1.309226448899738875e-02 2.147747067212707819e-02 3.449169950751138081e-02 5.424319831402890646e-02 8.356347703998628917e-02 1.261458345966540717e-01 1.866639432973207224e-01 2.708467740282943237e-01 3.854810656777770683e-01 5.383092667178127622e-01 7.377906731431824738e-01 9.926977886871669599e-01 1.311530215729837634e+00 1.701745903146675953e+00 2.168834908445206988e+00 2.715293237571100970e+00 3.339591052784987024e+00 4.035265318236735510e+00 4.790294054391263323e+00 5.586918538477817719e+00 6.402062174551597984e+00 7.208444655113424915e+00 7.976407729446594708e+00 8.676362686998560392e+00 9.281656102467017888e+00 9.771552032355383943e+00 1.013396967672628435e+01 1.036761486254348164e+01 1.048321034865016266e+01 1.050365815941107606e+01 1.046313608803576400e+01 1.040530757142489371e+01 1.038097160333275681e+01 1.044556274722148714e+01 1.065690745556898733e+01 1.107354573692728472e+01 1.175375014535665841e+01 1.275514850779345188e+01 1.413462728856064210e+01 1.594800931637426267e+01 1.824891007452853842e+01 2.108621615515104963e+01 2.449981289168843546e+01 2.851450454038305793e+01 3.313248011295647188e+01 3.832511563117044062e+01 4.402528623173945732e+01 5.012160245900435029e+01 5.645601093492572886e+01 6.282596796745291101e+01 6.899190762238214347e+01 7.469003582097809613e+01 7.964968771269671777e+01 8.361371675313446872e+01 8.635977860668984363e+01 8.772005046217051927e+01 8.759696208467507006e+01 8.597292310586155395e+01 8.291275878231573415e+01 7.855850157152767110e+01 7.311717719418383865e+01 6.684310978822925620e+01 6.001691038057295202e+01 5.292361261074031376e+01 4.583234967246511360e+01 3.897956365088800368e+01 3.255709515425347433e+01 2.670574318858110274e+01 2.151414469301247578e+01 1.702221251250596978e+01 1.322796384439805628e+01 1.009639557521712838e+01 7.569101486771833365e+00 5.573529269881619008e+00 4.031075922675522172e+00 2.863550841602006791e+00 1.997840877518993974e+00 1.368853843355514632e+00 9.209798244530674749e-01 6.083940078477108049e-01 3.945434529303935012e-01 2.511320576034608565e-01 1.568624863576527362e-01 9.612781760833705169e-02 5.778142539034755026e-02 3.405862424239879116e-02 1.968122941157331857e-02 1.114674322543236611e-02 6.185833016536515169e-03 3.362694653410560740e-03 1.790203788078334772e-03 9.331108905294108625e-04 4.760732758426591328e-04 2.376965249299988240e-04 1.161139102692097580e-04 5.548395801570499150e-05 2.592909608763353189e-05 1.184853647661249535e-05 5.293289205192685928e-06 2.311541572326381961e-06 9.865741850607037410e-07 4.114825791129576280e-07 1.676923271188476548e-07 6.676758755051012834e-08 2.596950732084463749e-08 9.866561020349477492e-09 3.661288710265115234e-09 1.326885402160756168e-09 4.696044956645039412e-10 1.622935512982387847e-10 5.476633936704444133e-11 1.804450905448146430e-11 5.804607312044019419e-12 1.822956883673221723e-12 5.589034300375983198e-13 1.672771269052302026e-13 4.887195726198338126e-14 1.393771371978774430e-14 3.879880864561528321e-15 1.054211490131167999e-15 2.795812405412977881e-16 7.236832754943598855e-17 1.828265946468679827e-17 4.507869755635517770e-18 1.084765845576878273e-18 2.547565793431405040e-19 5.838916270036335143e-20 1.306019620098506630e-20 2.850830681310610109e-21 6.072835294976667215e-22 1.262421612342795630e-22 2.560973178634150545e-23 5.069773045114374959e-24 9.793780900155809400e-25 1.846232597520961591e-25 3.396195341905616304e-26
5.890461905917050763e-07 1.358711795945718977e-06 3.059839952244924652e-06 6.728206091199134463e-06 1.444671869394942572e-05 3.029377701402648441e-05 6.204433133152535793e-05 1.241284315762408513e-04 2.426181254881280814e-04 4.633692996178235407e-04 8.648881337559570113e-04 1.577995687648526017e-03 2.814865845889452396e-03 4.910401843202783639e-03 8.379034501084061878e-03 1.398966692384057478e-02 2.286042970644580272e-02 3.657293775595784474e-02 5.730271083866577547e-02 8.795831136733829603e-02 1.323167090553608038e-01 1.951367481841438378e-01 2.822269324106855826e-01 4.004388413458483953e-01 5.575543674075563727e-01 7.620348530078295823e-01 1.022604556921701491e+00 1.347651207078388813e+00 1.744444034782962394e+00 2.218195279109423268e+00 2.771023975754833391e+00 3.400918067492793462e+00 4.100827041882413759e+00 4.858044443206351204e+00 5.654048246786591569e+00 6.464948297141880573e+00 7.262638207373841581e+00 8.016664893015486015e+00 8.696720982796765753e+00 9.275550593983808767e+00 9.731960054261524107e+00 1.005356591135468847e+01 1.023891201359816883e+01 1.029865413907247884e+01 1.025563907494451854e+01 1.014387521949210225e+01 1.000657252636495542e+01 9.893584792247997584e+00 9.858683422960169196e+00 9.957105264696153313e+00 1.024373921871353410e+01 1.077215572068087290e+01 1.159446461515798887e+01 1.276174816299568171e+01 1.432460200741911294e+01 1.633317388661606273e+01 1.883605730394104683e+01 2.187750098022776868e+01 2.549263975809518001e+01 2.970081810990707893e+01 3.449751582532589111e+01 3.984582559058379303e+01 4.566878863129224442e+01 5.184408246211594928e+01 5.820250731469218408e+01 6.453140350482966880e+01 7.058356688793129763e+01 7.609148087445856845e+01 8.078586258693466959e+01 8.441676552563798452e+01 8.677493079106392315e+01 8.771084617802385708e+01 8.714911899018787267e+01 8.509628949108240192e+01 8.164103400859670501e+01 7.694669949743027360e+01 7.123711181497600364e+01 6.477744386967904688e+01 5.785248372618527668e+01 5.074482937198963128e+01 4.371534796828463953e+01 3.698773197641468613e+01 3.073827266374352618e+01 2.509118870889657771e+01 2.011912617101423706e+01 1.584788978209091326e+01 1.226413378998990211e+01 9.324644049257081235e+00 6.965950071928298293e+00 5.113256522513550451e+00 3.688007415594686922e+00 2.613727024201188964e+00 1.820068958848920504e+00 1.245219538852488483e+00 8.369342222895826966e-01 5.525431302154210078e-01 3.582599401231280623e-01 2.280876365492190971e-01 1.425537705210689898e-01 8.744212822887018066e-02 5.262727646383501962e-02 3.106891167776495641e-02 1.798617509540702611e-02 1.020751066557815459e-02 5.677271024189771073e-03 3.093643677195699777e-03 1.651151857174086059e-03 8.629174308119297960e-04 4.414703694563177662e-04 2.210417891472414771e-04 1.082890104902743184e-04 5.189609643912974565e-05 2.432399937279517866e-05 1.114811408273659519e-05 4.995240389194770061e-06 2.187904851992118010e-06 9.365948002245844787e-07 3.918013709467180258e-07 1.601458657369748827e-07 6.395145697024626519e-08 2.494731298312399564e-08 9.505903487782792059e-09 3.537697061641761226e-09 1.285790333699272245e-09 4.563621865793543767e-10 1.581647159414096937e-10 5.352331648442884658e-11 1.768419006674628849e-11 5.704445723220210596e-12 1.796416821437132282e-12 5.522645095633134316e-13 1.657356951438469887e-13 4.855096019992420262e-14 1.388281964126019455e-14 3.874735285243359239e-15 1.055548920215163549e-15 2.806565033507185432e-16 7.283189315282690474e-17 1.844624478591635537e-17 4.559582606159337827e-18 1.099928632018411606e-18 2.589514739266107360e-19 5.949486130328455729e-20 1.333954328406480691e-20 2.918748142779689013e-21 6.232188755008123060e-22 1.298576239660158685e-22 2.640414533990199763e-23 5.239017613831931328e-24 1.014369709310744098e-24 1.916492984624699306e-25
6.503380107308373577e-07 1.495490744164946754e-06 3.357541078264819107e-06 7.360179759308085590e-06 1.575527194128826852e-05 3.293666570399147482e-05 6.725133508890227430e-05 1.341365218284686241e-04 2.613857323606177800e-04 4.977100227922038374e-04 9.262093791297530861e-04 1.684872261186320204e-03 2.996712484425749414e-03 5.212517815311064166e-03 8.869260560758414000e-03 1.476680245864940913e-02 2.406439180472226200e-02 3.839639777332251591e-02 6.000362237472928184e-02 9.187236218391606202e-02 1.378683125573899881e-01 2.028467648278981794e-01 2.927149034058414978e-01 4.144171511363838323e-01 5.758114618569307730e-01 7.854044896388095998e-01 1.051918164001717892e+00 1.383670949480860335e+00 1.787775331943002755e+00 2.269179471902927681e+00 2.829614644302187010e+00 3.466547972049839554e+00 4.172276296585843092e+00 4.933323552919753219e+00 5.730311115902299690e+00 6.538449448855500279e+00 7.328744840175183128e+00 8.069928290738783261e+00 8.731004091545830903e+00 9.284200626788829069e+00 9.708008123854670046e+00 9.989930763264334601e+00 1.012858193717564781e+01 1.013481926370165631e+01 1.003174437434410748e+01 9.853562018094006447e+00 9.643473908445054477e+00 9.450940819086163458e+00 9.328750076163682792e+00 9.330351975153510224e+00 9.507868081073759470e+00 9.911032063842528217e+00 1.058711910231249753e+01 1.158168404305035004e+01 1.293970036199203477e+01 1.470651369133627462e+01 1.692793516884529836e+01 1.964883268140517458e+01 2.290974872966268805e+01 2.674137745523922405e+01 3.115714027251997109e+01 3.614455371682038276e+01 4.165650803067015318e+01 4.760388432857683227e+01 5.385105150620061920e+01 6.021564476241896102e+01 6.647361885699136508e+01 7.236992401436228306e+01 7.763435407370113239e+01 8.200128845536788447e+01 8.523133478922244421e+01 8.713241344282491241e+01 8.757770936109450588e+01 8.651819327273179283e+01 8.398805596329538048e+01 8.010231026185606140e+01 7.504684815763746997e+01 6.906222375793072388e+01 6.242320508872775520e+01 5.541657898115512637e+01 4.831974753960625435e+01 4.138233852342043662e+01 3.481244708283067268e+01 2.876835863154226303e+01 2.335581374644518959e+01 1.863019366421180578e+01 1.460252019704405235e+01 1.124791868849143128e+01 8.515179903296115071e+00 6.336230699882666073e+00 4.634615963182821652e+00 3.332433087852898712e+00 2.355482988935142519e+00 1.636665047005994689e+00 1.117826331886433877e+00 7.503760734799175269e-01 4.950066200932797256e-01 3.208411895063381647e-01 2.042771008053846093e-01 1.277287392805578625e-01 7.841040651011708940e-02 4.724350934653012701e-02 2.792893512426763980e-02 1.619446851838764537e-02 9.207333586416456897e-03 5.131111056502030317e-03 2.801931581088895010e-03 1.498769235487792083e-03 7.850752890486392861e-04 4.025889349201888486e-04 2.020543453237302911e-04 9.922468663183959940e-05 4.766651854754003150e-05 2.239514283801308651e-05 1.028851940444428860e-05 4.620932144684140691e-06 2.028662121654060075e-06 8.704129449772868239e-07 3.649340754320718618e-07 1.494928298634019805e-07 5.982622699661000083e-08 2.338736043903160443e-08 8.929895728434012011e-09 3.330030581576086805e-09 1.212694094694630787e-09 4.312441537231784333e-10 1.497389102886025618e-10 5.076434326824574236e-11 1.680238940710844356e-11 5.429366096132850753e-12 1.712665607908100602e-12 5.273788376322050662e-13 1.585193828392538576e-13 4.650888302642402052e-14 1.331891710202239128e-14 3.722786896602885349e-15 1.015597320087013197e-15 2.704069513721910997e-16 7.026625483196979443e-17 1.781964014939846803e-17 4.410273038624856709e-18 1.065217707754840419e-18 2.510788736824199664e-19 5.775292231928953811e-20 1.296353290682525480e-20 2.839569428378129279e-21 6.069540867605150599e-22 1.265984358554604120e-22 2.576708429041802003e-23 5.117552154619894062e-24 9.917798264786144487e-25
6.961405837341564194e-07 1.597733807409086943e-06 3.580215629789265181e-06 7.833365247724951010e-06 1.673646295808781727e-05 3.492221620015339035e-05 7.117295059052644872e-05 1.416972865067813890e-04 2.756172874822466405e-04 5.238680153444693266e-04 9.731676699183690847e-04 1.767224950854937504e-03 3.137840862285851476e-03 5.448917386541800474e-03 9.256437861725703986e-03 1.538702522713146330e-02 2.503648930360502511e-02 3.988763952464809137e-02 6.224343278275137198e-02 9.516723814695055017e-02 1.426167905244695722e-01 2.095526350242533087e-01 3.019961174147928196e-01 4.270070780551765699e-01 5.925484367388559326e-01 8.072051534367525871e-01 1.079730170220471352e+00 1.418401496623891145e+00 1.830193923263858435e+00 2.319796412775720462e+00 2.888540908838137078e+00 3.533346699924479584e+00 4.245820457546410687e+00 5.011677143452183181e+00 5.810651552236908657e+00 6.617045875433967161e+00 7.401000851210646658e+00 8.130488894880365081e+00 8.773917241441260728e+00 9.303115279847299135e+00 9.696385368415530337e+00 9.941242941589747417e+00 1.003647654295354208e+01 9.993228041506229786e+00 9.834921146228426281e+00 9.596033231051755763e+00 9.319883065578038028e+00 9.055763424377044402e+00 8.855853553496446651e+00 8.772381051509713146e+00 8.855456370442942315e+00 9.151879077745451951e+00 9.705028430311633869e+00 1.055572685913948661e+01 1.174373616751937099e+01 1.330934944054020441e+01 1.529441432950553370e+01 1.774209896465066549e+01 2.069481388886098827e+01 2.418993948336025213e+01 2.825336380992421326e+01 3.289127094919368943e+01 3.808107128882164005e+01 4.376275250642892445e+01 4.983216868420809220e+01 5.613780289117545408e+01 6.248229311701460631e+01 6.862950378023479914e+01 7.431720689356824039e+01 7.927460759014850566e+01 8.324314102554139083e+01 8.599832545523867111e+01 8.737010639784463706e+01 8.725915216582387757e+01 8.564698066619401118e+01 8.259855835313209127e+01 7.825699667958626549e+01 7.283101759980627321e+01 6.657679324364471540e+01 5.977643339624525964e+01 5.271569743721087065e+01 4.566341496098895902e+01 3.885465471032495088e+01 3.247898812455389361e+01 2.667439003146569121e+01 2.152654730757509327e+01 1.707272495390283851e+01 1.330894212572040658e+01 1.019906056526689397e+01 7.684459731553083373e+00 5.693208350215115843e+00 4.147967446490378407e+00 2.972203665238037917e+00 2.094597449517959564e+00 1.451763794554410847e+00 9.895512418909747643e-01 6.632527715602808405e-01 4.370667827607832012e-01 2.831084690694104511e-01 1.802118588422810253e-01 1.126968267669031382e-01 6.921440816996413115e-02 4.173363170531205202e-02 2.469574481861785964e-02 1.433646845191277087e-02 8.161755640550157759e-03 4.554971435350755118e-03 2.491104698646126690e-03 1.334603193464112963e-03 7.002016056143160879e-04 3.596415836760907575e-04 1.807866484206438387e-04 8.891912422081150059e-05 4.278070983581989782e-05 2.012913378148918921e-05 9.260514655053604489e-06 4.164804786625458149e-06 1.830744037980255216e-06 7.864387553092969163e-07 3.300986030777458050e-07 1.353651890001297736e-07 5.422545160721302407e-08 2.121707079115261190e-08 8.107954733614357916e-09 3.025815191971168585e-09 1.102665580221242313e-09 3.923593038038208715e-10 1.363120078024886452e-10 4.623472045610933081e-11 1.530955733898852456e-11 4.948752825856116896e-12 1.561521649190854730e-12 4.809517433661319353e-13 1.445905618432345369e-13 4.242759932657493350e-14 1.215104005758623820e-14 3.396428671797844072e-15 9.265401049502736057e-16 2.466767432484600268e-16 6.409215860208600708e-17 1.625120384969991236e-17 4.021259299734388073e-18 9.710176560039406610e-19 2.288094121502601219e-19 5.261336736874063567e-20 1.180559841308424325e-20 2.584903293836983455e-21 5.522809801328283545e-22 1.151412266855415941e-22 2.342353443931426992e-23 4.649657507623651175e-24
7.218139573573414260e-07 1.655472238481997698e-06 3.707026959898117401e-06 8.105405157220616831e-06 1.730658306298978277e-05 3.608968226284625501e-05 7.350941149699544478e-05 1.462682528755632791e-04 2.843610357093253726e-04 5.402262704036050935e-04 1.003106766312777043e-03 1.820843655323990760e-03 3.231830835878379306e-03 5.610219807889396497e-03 9.527514551019831274e-03 1.583321578054918896e-02 2.575592751126921584e-02 4.102411077296753278e-02 6.400231637689701714e-02 9.783423659515190496e-02 1.465784514275074168e-01 2.153166983537991019e-01 3.102085064218930155e-01 4.384610184995761939e-01 6.081799714558265846e-01 8.280685676330816758e-01 1.106946988543863641e+00 1.453078185116260190e+00 1.873306523881205665e+00 2.372045060901856406e+00 2.950183110684835963e+00 3.604024460442920130e+00 4.324401516303323589e+00 5.096133185369276397e+00 5.897995012393161929e+00 6.703341209708412407e+00 7.481456278381078739e+00 8.199622167465644651e+00 8.825776450469801304e+00 9.331525891673488005e+00 9.695190038918852338e+00 9.904502310580069135e+00 9.958606551533083717e+00 9.869059918675814558e+00 9.659680481728663892e+00 9.365240844394127961e+00 9.029180349063979705e+00 8.700658577129953386e+00 8.431375710559137815e+00 8.272622452941700288e+00 8.272985461118416595e+00 8.477026165751382791e+00 8.925083677639994661e+00 9.654146339972701441e+00 1.069951770349764431e+01 1.209680200952540474e+01 1.388358474849122537e+01 1.610011783981068589e+01 1.878836340089998558e+01 2.198892056185357191e+01 2.573565431884700772e+01 3.004823938282073215e+01 3.492327653930720288e+01 4.032506455336060469e+01 4.617743577764630913e+01 5.235820931097783415e+01 5.869772178846613997e+01 6.498253761977464649e+01 7.096483896245530332e+01 7.637722162292917005e+01 8.095178960237738863e+01 8.444168671286435313e+01 8.664266775764632200e+01 8.741210616842505488e+01 8.668301953958557249e+01 8.447126075733237371e+01 8.087489093340538204e+01 7.606578294821937902e+01 7.027452977009778579e+01 6.377057900311739758e+01 5.684004811245038979e+01 4.976381861927058736e+01 4.279826172987446142e+01 3.616038261399283726e+01 3.001840812671935410e+01 2.448802869849723862e+01 1.963377696210644174e+01 1.547448689639913333e+01 1.199148167928115960e+01 9.138087672074531653e+00 6.849224383150205320e+00 5.050107567398499420e+00 3.663448668641884343e+00 2.614871002594119531e+00 1.836543027971574427e+00 1.269226549084437217e+00 8.630487623386789986e-01 5.773432491417772594e-01 3.798862886467141986e-01 2.458031122924022593e-01 1.563531578192206006e-01 9.773811703236130743e-02 6.002013877170617878e-02 3.619368536177625800e-02 2.142357957865769283e-02 1.244207494338293168e-02 7.086866368885311879e-03 3.957303603828375878e-03 2.165496700190358646e-03 1.160823281086199301e-03 6.093570146014563697e-04 3.131348339661608462e-04 1.574751191581256603e-04 7.748025750516811857e-05 3.728691531642335178e-05 1.754711343307549691e-05 8.073196747671679559e-06 3.630709308224905156e-06 1.595757880157375468e-06 6.853350727291162055e-07 2.875656188445077431e-07 1.178725647549507178e-07 4.719321317597291082e-08 1.845404953058480321e-08 7.047059262025795796e-09 2.627792773290596250e-09 9.567704075865673475e-10 3.401163686849469914e-10 1.180383665626533584e-10 3.999171368836607259e-11 1.322652235077812635e-11 4.270020304867943149e-12 1.345564457871775561e-12 4.138593394731752193e-13 1.242394798925474274e-13 3.640084003886894548e-14 1.040867995955998065e-14 2.904698390491570725e-15 7.910742659748942995e-16 2.102494617429598828e-16 5.453124042351509518e-17 1.380196376444954651e-17 3.408900010261381340e-18 8.215972601762177762e-19 1.932275581543709501e-19 4.434442657212220068e-20 9.930335155616774617e-21 2.169896730934762334e-21 4.626582518025155041e-22 9.625510835219300319e-23 1.954006242457495413e-23
7.246228695361673732e-07 1.662857328829691216e-06 3.725815486453690359e-06 8.151731276177860588e-06 1.741741744792021465e-05 3.634722226278385061e-05 7.409105846093214619e-05 1.475458061960095929e-04 2.870913648295806146e-04 5.459061683244790034e-04 1.014612060616042373e-03 1.843542464469181096e-03 3.275457437661714009e-03 5.691919201203998920e-03 9.676610236636422682e-03 1.609839216502178399e-02 2.621561107089801293e-02 4.180081384242489290e-02 6.528148417385969127e-02 9.988760931125313658e-02 1.497910273740494513e-01 2.202150185329614651e-01 3.174862298583125964e-01 4.489958205798220137e-01 6.230340483021716835e-01 8.484640052338106031e-01 1.134207583416268594e+00 1.488531559136848648e+00 1.918144885002314837e+00 2.427149587972375233e+00 3.015924931012086585e+00 3.680063148285569241e+00 4.409508103911587540e+00 5.188066889216075062e+00 5.993459720070068997e+00 6.798038725427228535e+00 7.570239255284693769e+00 8.276732888780133024e+00 8.885141578213717750e+00 9.367065722278494988e+00 9.701096741846633620e+00 9.875446473962606220e+00 9.889844246708571873e+00 9.756430281491050849e+00 9.499501767165513755e+00 9.154125988484857146e+00 8.763797398832773311e+00 8.377455593722872962e+00 8.046275902829266968e+00 7.820678600573973682e+00 7.747970626388201332e+00 7.870938210129790669e+00 8.227560340245517523e+00 8.851827738880940544e+00 9.775450555528449215e+00 1.103004478841032920e+01 1.264923001116750001e+01 1.466997834647860444e+01 1.713255408669057545e+01 2.007849542425634226e+01 2.354632189683237797e+01 2.756499184340567155e+01 3.214554911909781509e+01 3.727183081557381428e+01 4.289148428669263780e+01 4.890878309060020968e+01 5.518076739167445055e+01 6.151802018180244858e+01 6.769092103093980484e+01 7.344153605515298011e+01 7.850049514917300542e+01 8.260739975662757217e+01 8.553263658751103549e+01 8.709807413452806202e+01 8.719408124730395571e+01 8.579066241558072647e+01 8.294121404265055730e+01 7.877836361006313837e+01 7.350240358472423452e+01 6.736379882760063253e+01 6.064196998405493844e+01 5.362292308972035215e+01 4.657826370642946046e+01 3.974773384428706180e+01 3.332673800080644355e+01 2.745951785392360378e+01 2.223784017181244721e+01 1.770440555944913186e+01 1.385975020214814535e+01 1.067122940016149180e+01 8.082720988638051551e+00 6.023912267735106241e+00 4.418360824488805072e+00 3.189872582869358819e+00 2.267058877954266638e+00 1.586179808488987542e+00 1.092538435100735006e+00 7.407637858197180236e-01 4.943269154513615926e-01 3.245956120738565098e-01 2.096713814245503849e-01 1.331844304030155579e-01 8.316011251813454352e-02 5.101975192331555109e-02 3.074167991081767221e-02 1.818369105792104826e-02 1.055359154602045733e-02 6.007366581355928770e-03 3.352291522289764254e-03 1.833116743790004933e-03 9.818756469556432463e-04 5.149672946508036114e-04 2.643688975173973848e-04 1.328040923094437643e-04 6.526158586608655804e-05 3.136425085089111162e-05 1.473805476328731261e-05 6.769868326748521169e-06 3.039283478097047376e-06 1.333330258869375425e-06 5.714945897514143769e-07 2.392950301432887547e-07 9.786964156075599125e-08 3.909365941642656271e-08 1.524982878941606782e-08 5.808777745214790328e-09 2.160382140156352396e-09 7.844601911238332400e-10 2.780849331966978195e-10 9.623317310362930640e-11 3.250798804610873519e-11 1.071896231487059252e-11 3.449802526511405943e-12 1.083672030646268343e-12 3.322374310148727875e-13 9.941060440908062936e-14 2.902939792124729471e-14 8.272816247411962018e-15 2.300746087627578212e-15 6.244171852105122772e-16 1.653726063120621893e-16 4.273929541817892185e-17 1.077852651460129790e-17 2.652488366774378665e-18 6.369480459337844329e-19 1.492470785405322908e-19 3.412355846536339413e-20 7.612813482390769132e-21 1.657198749051836963e-21 3.519970374566042284e-22 7.295166463942383091e-23
7.045290860695309654e-07 1.619860251890632974e-06 3.636656449870282034e-06 7.972831374455048776e-06 1.707073534435696020e-05 3.570012033223261583e-05 7.293205496483126942e-05 1.455651821232641758e-04 2.838910019545952683e-04 5.410927545915461111e-04 1.008080223291896432e-03 1.836139453958626853e-03 3.270348243152390328e-03 5.697145334463846189e-03 9.709550265172256500e-03 1.619306014602962460e-02 2.643391264148597583e-02 4.224892388074758670e-02 6.613228383854333203e-02 1.014094733328628345e-01 1.523820503726751319e-01 2.244399503548566988e-01 3.241110358121397361e-01 4.590121830652149071e-01 6.376638147018125480e-01 8.691323103160337737e-01 1.162473977491510935e+00 1.525971688667617343e+00 1.966181448419376920e+00 2.486840119087920353e+00 3.087724310143955542e+00 3.763588664806960526e+00 4.503341926216553937e+00 5.289632483234604443e+00 6.099003345197301584e+00 6.902734253369840367e+00 7.668415631872837146e+00 8.362201810752171838e+00 8.951582856791835852e+00 9.408414074732675658e+00 9.711870132938607014e+00 9.850964257178050687e+00 9.826302088587008043e+00 9.650824300175882442e+00 9.349420629151731887e+00 8.957450473796253476e+00 8.518356856673898747e+00 8.080687076731825513e+00 7.694915475563131046e+00 7.410489971181266178e+00 7.273491398672486952e+00 7.325207613033883902e+00 7.601792438719757072e+00 8.135016048807775846e+00 8.953933930365032268e+00 1.008712456648436095e+01 1.156499273819049378e+01 1.342153021413365366e+01 1.569489393844042446e+01 1.842622620484031870e+01 2.165631571545323908e+01 2.541998192277379687e+01 2.973843652624254474e+01 3.461029202650630765e+01 4.000228469249888974e+01 4.584108323770835369e+01 5.200769089350416863e+01 5.833585973828648719e+01 6.461559599137628140e+01 7.060226031036781080e+01 7.603102175554373332e+01 8.063561351527211229e+01 8.416959481401045196e+01 8.642778232665367000e+01 8.726528837080456924e+01 8.661175642738598413e+01 8.447891602071284467e+01 8.096041745725980832e+01 7.622392122600018638e+01 7.049643968341844413e+01 6.404478917702262208e+01 5.715356901769629161e+01 5.010325841212089415e+01 4.315080582665562048e+01 3.651454130108276530e+01 3.036448950900666688e+01 2.481834486744784840e+01 1.994262970851251637e+01 1.575800025191748510e+01 1.224735161579209830e+01 9.365308132589172274e+00 7.047829611937672212e+00 5.220950011864815998e+00 3.808014782021904132e+00 2.735126982718325106e+00 1.934799268467581213e+00 1.348011776575193776e+00 9.249898959069067228e-01 6.250523345044702861e-01 4.158595311522881866e-01 2.723382099346998708e-01 1.754899579448138680e-01 1.112248935735938166e-01 6.930456010093867525e-02 4.243474334617303861e-02 2.551896115069647239e-02 1.506485973862751147e-02 8.725878033126709121e-03 4.956585111838760806e-03 2.759828406916596966e-03 1.505621563709166541e-03 8.044606553887667004e-04 4.208076368426457142e-04 2.154272278952607369e-04 1.078990554428667332e-04 5.285787119893930954e-05 2.532000915235091981e-05 1.185710957937765098e-05 5.427048911752538754e-06 2.427377398777681072e-06 1.060784020922576346e-06 4.528642008278347689e-07 1.888437640174328225e-07 7.690941246355747101e-08 3.058811199497883333e-08 1.187903882696823118e-08 4.504316769275429381e-09 1.667489113415517840e-09 6.026352044522347336e-10 2.126069418115254583e-10 7.321644184331088083e-11 2.461088649924550218e-11 8.074483341719543271e-12 2.585558615534190725e-12 8.080369440132263101e-13 2.464516795292563051e-13 7.335741037897213801e-14 2.130870068600435482e-14 6.040333540553827917e-15 1.670886772274367055e-15 4.510319545399446006e-16 1.188049705026730110e-16 3.053672318577350894e-17 7.658873820637038522e-18 1.874376185235531429e-18 4.476031825753934871e-19 1.042965150111264049e-19 2.371279344721834875e-20 5.260516232196499375e-21 1.138684750778845893e-21 2.404945309467752560e-22
6.646659852026511794e-07 1.533304751169690320e-06 3.454040518818152622e-06 7.598711065827948016e-06 1.632711960430806026e-05 3.426763890202338427e-05 7.026128866080436292e-05 1.407545763750757742e-04 2.755406227377697249e-04 5.271727041021291539e-04 9.859099105794944928e-04 1.802672859611685824e-03 3.223114562848060707e-03 5.636412031148960514e-03 9.642549862791957929e-03 1.614141919964596703e-02 2.644566730280389216e-02 4.241657874972639547e-02 6.661810118952338211e-02 1.024783778493838643e-01 1.544410370791879372e-01 2.280806303615970920e-01 3.301490786357414442e-01 4.685143201925670020e-01 6.519504632611328176e-01 8.897427088270645212e-01 1.191082019342665665e+00 1.564245201839238764e+00 2.015585751728910857e+00 2.548397664253994055e+00 3.161754446958731979e+00 3.849462484391379835e+00 4.599293717646194324e+00 5.392668814871150573e+00 6.204941502819471211e+00 7.006383935745366109e+00 7.763893832996002331e+00 8.443345105509076021e+00 9.012399399521926924e+00 9.443504911808094704e+00 9.716749729373404421e+00 9.822224507103689106e+00 9.761590314138681279e+00 9.548638669482413022e+00 9.208758991157660390e+00 8.777373504342726562e+00 8.297537805730403448e+00 7.817015395035205927e+00 7.385201020303053809e+00 7.050282961477290833e+00 6.856998448941579838e+00 6.845255264482251079e+00 7.049775656890956199e+00 7.500776945429473486e+00 8.225548183396920621e+00 9.250626835880321863e+00 1.060413893086906789e+01 1.231775941680986719e+01 1.442769841587563917e+01 1.697414606435842188e+01 1.999873165046059498e+01 2.353977910817193120e+01 2.762546111331960219e+01 3.226533767695639909e+01 3.744116080181636619e+01 4.309816688912091109e+01 4.913828959210299985e+01 5.541674223993039305e+01 6.174319892483848804e+01 6.788834207560232414e+01 7.359588208565132561e+01 7.859937612351842517e+01 8.264239773118846699e+01 8.549997042281843562e+01 8.699880145169285584e+01 8.703382437085366519e+01 8.557891184593155742e+01 8.269031603799827224e+01 7.850233006062417473e+01 7.321568968264702448e+01 6.708017914094772038e+01 6.037361239531842472e+01 5.337972070414434711e+01 4.636744533470222507e+01 3.957374033754583564e+01 3.319132811700383456e+01 2.736205412727322894e+01 2.217570087046970428e+01 1.767347054170144816e+01 1.385491358867613343e+01 1.068689850618112835e+01 8.113267985718767505e+00 6.064052494348689315e+00 4.463439816027006124e+00 3.236052866447538534e+00 2.311407013463947280e+00 1.626663183507703891e+00 1.127948791522680239e+00 7.705893209937410004e-01 5.185964506248634809e-01 3.437167744879526254e-01 2.242806312241687194e-01 1.440211210344232995e-01 9.097077190097653532e-02 5.649342969643531692e-02 3.447320213074182849e-02 2.065926956315534274e-02 1.215236036237195630e-02 7.012726809110038026e-03 3.967998438118996302e-03 2.200413271934880018e-03 1.195333659529583537e-03 6.358360438283697279e-04 3.310598874280395575e-04 1.686641925544070809e-04 8.405396447148859806e-05 4.096286633784978473e-05 1.951685983263880541e-05 9.089069238133710445e-06 4.136488573606639136e-06 1.839373508022250449e-06 7.990336969104987328e-07 3.390443022839843512e-07 1.405044212953296215e-07 5.686143501174090081e-08 2.246970819483443409e-08 8.669441655862004739e-09 3.265618262195630005e-09 1.200854919106812899e-09 4.310623044292897235e-10 1.510394463342012135e-10 5.165597764944272143e-11 1.724296520678620190e-11 5.617561066001694997e-12 1.786130711617334462e-12 5.542362689144810440e-13 1.678344079970166586e-13 4.959760960284528816e-14 1.430291693393348753e-14 4.024982888634981567e-15 1.105277465285879986e-15 2.961689564341605438e-16 7.743948981142326923e-17 1.975761736286216792e-17 4.918704886201020198e-18 1.194831161521344449e-18 2.832029743483229739e-19 6.549692249044461775e-20 1.477993322235339154e-20 3.254239752414093238e-21 6.991162712392668134e-22
6.112571272011708440e-07 1.416812983239528967e-06 3.207049626770039539e-06 7.089934213029617350e-06 1.530961667570171635e-05 3.229370163416276106e-05 6.655065538129016330e-05 1.340051169445025320e-04 2.636832711869442278e-04 5.071047710192466869e-04 9.533068276276959871e-04 1.752095290501750864e-03 3.148813378661670034e-03 5.534498967303333461e-03 9.515539685919787924e-03 1.600651931320539942e-02 2.634850253620901056e-02 4.245214170177612212e-02 6.696040457363444665e-02 1.034193204272407379e-01 1.564371799516038608e-01 2.318038463375241831e-01 3.365335555782884569e-01 4.787886767866091908e-01 6.676406477909210269e-01 9.126300629002180864e-01 1.223102632284396751e+00 1.607322405928790721e+00 2.071397555474576713e+00 2.618094257703106553e+00 3.245655567410170583e+00 3.946777263449147810e+00 4.707913000948956039e+00 5.509078606291863522e+00 6.324294299390541774e+00 7.122742709467766886e+00 7.870634323400925503e+00 8.533671246992067694e+00 9.079900708782465912e+00 9.482669809103025926e+00 9.723349445685254722e+00 9.793499619437927350e+00 9.696203502803118823e+00 9.446397118284242111e+00 9.070149968813508323e+00 8.602988748476445124e+00 8.087479556527798152e+00 7.570375467065847630e+00 7.099684177871094626e+00 6.722011028753811068e+00 6.480489296096750174e+00 6.413530409865126458e+00 6.554521530938535179e+00 6.932476322043737760e+00 7.573515104921978214e+00 8.502920864906039711e+00 9.747397145586264244e+00 1.133705559977670241e+01 1.330660195893324804e+01 1.569518969635775640e+01 1.854449039417560741e+01 2.189470220727629979e+01 2.577848338906326475e+01 3.021313860373301807e+01 3.519176250115710047e+01 4.067439941194558628e+01 4.658053999883109952e+01 5.278437595814168759e+01 5.911411905828426683e+01 6.535633849518808347e+01 7.126570009520482074e+01 7.657976694060943146e+01 8.103774747212521845e+01 8.440138178185395645e+01 8.647566839586380638e+01 8.712695626458226172e+01 8.629611563018116271e+01 8.400504910474325015e+01 8.035563634117184506e+01 7.552119231845574632e+01 6.973149880651176602e+01 6.325327882062049412e+01 5.636849437142036123e+01 4.935298555166640710e+01 4.245773145707627094e+01 3.589446607111780452e+01 2.982664139098937284e+01 2.436593595230901599e+01 1.957379365819227957e+01 1.546694781228464777e+01 1.202559328058775812e+01 9.202819457001938375e+00 6.934068710672360858e+00 5.145672331440915848e+00 3.761862819593453811e+00 2.709999453586250606e+00 1.924023986611661519e+00 1.346358989328009015e+00 9.285685427067053022e-01 6.311317140785146496e-01 4.226545043798107248e-01 2.787888341309509022e-01 1.810578395963892973e-01 1.157199015221264116e-01 7.274790723089918920e-02 4.495848797011516018e-02 2.729796567513316508e-02 1.627509179032007175e-02 9.522320067108248562e-03 5.464481289220594722e-03 3.074080055646191516e-03 1.694453112802768490e-03 9.147372843246163619e-04 4.834334028696565442e-04 2.500276206879995292e-04 1.265039332909742391e-04 6.259700905260043617e-05 3.028443978579623035e-05 1.432180427372285239e-05 6.619050705463589692e-06 2.989039049151352692e-06 1.318660368905624534e-06 5.682452292883006610e-07 2.391572655948788726e-07 9.829385185324222359e-08 3.944754703736373648e-08 1.545701165971473861e-08 5.913008108713115925e-09 2.208199565645457212e-09 8.049855096762528657e-10 2.864400682691814337e-10 9.948422223624968100e-11 3.372333669874565621e-11 1.115696348952926038e-11 3.602348585111584528e-12 1.135106083814571260e-12 3.490489585082414075e-13 1.047429704728677749e-13 3.067204040517347176e-14 8.764583674727921332e-15 2.443898973444221065e-15 6.649543352236977761e-16 1.765432003665963050e-16 4.573570523896384224e-17 1.156112629677358063e-17 2.851549776177802351e-18 6.862682770427370786e-19 1.611519453247927359e-19 3.692348648998134392e-20 8.254533816937916195e-21 1.800539109687465823e-21
5.522991289708945774e-07 1.287982867605452368e-06 2.933442021891923590e-06 6.525487104328197579e-06 1.417931847394702891e-05 3.009861766346343494e-05 6.242106407068875439e-05 1.264901780315645240e-04 2.504805657856036712e-04 4.847707746734774745e-04 9.170658296124285618e-04 1.695999385008518240e-03 3.066720045363958459e-03 5.422637559696767348e-03 9.377824578551715098e-03 1.586418697438680622e-02 2.625599595126098390e-02 4.252126215941754578e-02 6.739435770987915741e-02 1.045571323091353255e-01 1.588068276313434335e-01 2.361792702012404654e-01 3.439867173298686853e-01 4.907236078138456636e-01 6.857930302688118873e-01 9.390146522973874532e-01 1.259893169672121838e+00 1.656655622299503916e+00 2.135104629350762728e+00 2.697378583122795881e+00 3.340752432953956408e+00 4.056645361385290194e+00 4.830015408638429264e+00 5.639308386978719945e+00 6.457085238357316292e+00 7.251379644021532123e+00 7.987743723981831856e+00 8.631837368678066724e+00 9.152323256452204348e+00 9.523762687229117674e+00 9.729181572600024808e+00 9.761999137465350529e+00 9.627083060208056153e+00 9.340803692058754493e+00 8.930089189741666544e+00 8.430611815362599515e+00 7.884343103918222795e+00 7.336786769208545778e+00 6.834225290701873234e+00 6.421299277347480405e+00 6.139184631087776900e+00 6.024551584395464232e+00 6.109392696317892835e+00 6.421702742058299940e+00 6.986888127477890009e+00 7.829680946761824245e+00 8.976237143524148365e+00 1.045601628185505483e+01 1.230298381243112971e+01 1.455566205402329594e+01 1.725560273740312311e+01 2.044397908780468853e+01 2.415620755591567814e+01 2.841480150959163353e+01 3.322100433927386831e+01 3.854609950211345648e+01 4.432358594735570279e+01 5.044356937516018036e+01 5.675069201349152337e+01 6.304666981864270525e+01 6.909802774402463399e+01 7.464896701950979718e+01 7.943855148155255108e+01 8.322068121596898038e+01 8.578475916054108552e+01 8.697466273172778983e+01 8.670368145275806171e+01 8.496348897563267144e+01 8.182593506184470300e+01 7.743736243857917145e+01 7.200612724698947886e+01 6.578487009455368195e+01 5.904970661498354900e+01 5.207878769263460583e+01 4.513259016176853322e+01 3.843787674427598233e+01 3.217660401543920301e+01 2.648028841999177629e+01 2.142959807310092657e+01 1.705833667499275563e+01 1.336059919504426396e+01 1.029973172512217694e+01 7.817798595996903188e+00 5.844493140170933465e+00 4.304752316146776003e+00 3.124678333313641865e+00 2.235675050608895820e+00 1.576937362967036460e+00 1.096574725486566315e+00 7.517108248330937048e-01 5.078977457443135668e-01 3.381373703342493431e-01 2.217369093296463756e-01 1.431565410519414494e-01 9.094621745840998639e-02 5.682112887864865930e-02 3.489204492913963729e-02 2.104600935671123094e-02 1.246171827915577152e-02 7.239309864734553256e-03 4.123690451079816029e-03 2.302069492087461828e-03 1.258882199516801097e-03 6.740538964761367928e-04 3.532428689220019815e-04 1.811194555177934190e-04 9.083010062951583810e-05 4.453924146955384007e-05 2.134978577521677001e-05 1.000193402376048839e-05 4.578547506284397704e-06 2.047615823641059525e-06 8.944973536177497072e-07 3.816456562372719258e-07 1.590157718044449404e-07 6.469531891603706871e-08 2.569910102603078142e-08 9.966435546815020869e-09 3.773178070958131862e-09 1.394416752942040757e-09 5.030038533685034207e-10 1.771013534368230052e-10 6.085905508267332981e-11 2.041100473824571552e-11 6.680737918839750991e-12 2.133988479514985444e-12 6.652049783990516203e-13 2.023504663709754046e-13 6.006602598562926317e-14 1.739887856181313712e-14 4.917834200074545497e-15 1.356376260896531590e-15 3.650347938566237830e-16 9.585855336719958342e-17 2.456208944430764747e-17 6.140919082424641833e-18 1.498067253540287708e-18 3.565789908998209100e-19 8.281398494582468128e-20 1.876602989627492856e-20 4.149153402828376057e-21
4.962242723116613965e-07 1.165574336069994759e-06 2.673908851768877171e-06 5.991416473742517415e-06 1.311360914569011981e-05 2.803885268463666221e-05 5.857077199494190728e-05 1.195428976644619974e-04 2.384131124958075462e-04 4.646686933674172505e-04 8.851338432169667068e-04 1.648063646611560044e-03 2.999767448643286556e-03 5.338270616668702208e-03 9.288924048404742506e-03 1.580651002528785792e-02 2.630677297724294192e-02 4.282689325729899937e-02 6.820878708919890510e-02 1.062911089977854329e-01 1.620858183621117776e-01 2.419042341761213910e-01 3.533875645981000568e-01 5.053906582351194166e-01 7.076683368556853093e-01 9.703241441839620673e-01 1.303003713699273813e+00 1.713849352761773748e+00 2.208276325291842035e+00 2.787679144911752172e+00 3.448219743900667211e+00 4.179878901793297352e+00 4.965958370140335809e+00 5.783196896458140834e+00 6.602606805649267052e+00 7.391053188634104210e+00 8.113495824650696520e+00 8.735710664232662737e+00 9.227221388004023694e+00 9.564119312182839394e+00 9.731443716044246628e+00 9.724838443139347532e+00 9.551288961937590472e+00 9.228863029957699027e+00 8.785508035643621483e+00 8.257077731117247410e+00 7.684851929855612163e+00 7.112862670550176070e+00 6.585345374644870908e+00 6.144597658816117303e+00 5.829461616926736589e+00 5.674560153943739138e+00 5.710326235724592969e+00 5.963774355756623180e+00 6.459880464498957586e+00 7.223360868777587207e+00 8.280571733232447329e+00 9.661190169219338486e+00 1.139929151046892564e+01 1.353341739979611624e+01 1.610525311631876733e+01 1.915661904626752587e+01 2.272464460993729674e+01 2.683523565484427564e+01 3.149525236596163325e+01 3.668414679454055971e+01 4.234611061685346556e+01 4.838398718318083525e+01 5.465624226841250533e+01 6.097811868038260741e+01 6.712770783673786923e+01 7.285708616174957797e+01 7.790795886125061998e+01 8.203053597876227343e+01 8.500375973202315549e+01 8.665462485365968348e+01 8.687427027181320227e+01 8.562880495758288646e+01 8.296343564104981283e+01 7.899930241840105793e+01 7.392336816951110734e+01 6.797259673604879993e+01 6.141434917360557222e+01 5.452531968651533134e+01 4.757137222714730740e+01 4.079033894242933656e+01 3.437927537278770984e+01 2.848694849148049002e+01 2.321159230428388298e+01 1.860332132046819353e+01 1.467013203567131008e+01 1.138618917136619579e+01 8.701083074508169091e+00 6.548915782045711786e+00 4.856361141569976780e+00 3.549178236173474055e+00 2.556974953541130358e+00 1.816275932143849303e+00 1.272124316615889539e+00 8.785379057570307237e-01 5.981602259448909331e-01 4.014164825861293862e-01 2.654253688148636159e-01 1.728493451615855103e-01 1.108017229924670721e-01 6.987623259288688882e-02 4.332629777797154802e-02 2.639614367697259295e-02 1.579153021624719183e-02 9.271232939702786849e-03 5.338590899287858418e-03 3.013374448412242321e-03 1.666462857208415643e-03 9.025088531578488379e-04 4.784499597020128864e-04 2.481904261427486050e-04 1.259356431548189052e-04 6.248782912301324743e-05 3.031156362611124212e-05 1.437090106824703629e-05 6.657808590094837249e-06 3.013492362371659911e-06 1.332385585175407878e-06 5.753722832086748975e-07 2.426458279820515563e-07 9.992034679601793476e-08 4.017449238224271303e-08 1.576977374049421719e-08 6.042919576962521079e-09 2.260403834138616703e-09 8.253119021602362491e-10 2.941175859251524625e-10 1.022999099773350295e-10 3.472671699448343310e-11 1.150459307967736720e-11 3.719499012450924814e-12 1.173522486827286132e-12 3.613113879615538021e-13 1.085539980469433344e-13 3.182553080077377012e-14 9.104661250976887963e-15 2.541579456601069997e-15 6.922923520672259026e-16 1.839992853327350588e-16 4.771763154094976522e-17 1.207462479289637970e-17 2.981238735650536866e-18 7.181992225143836745e-19 1.688166344287140718e-19 3.871729931425199122e-20 8.663872268306147988e-21
4.507988431855938905e-07 1.067135476588042101e-06 2.467098901121676911e-06 5.570689145567387340e-06 1.228607055833720225e-05 2.646832196083972766e-05 5.570292830230807974e-05 1.145244089338691516e-04 2.300477764595523225e-04 4.515136240803822192e-04 8.659459480998723917e-04 1.622981160555642035e-03 2.972870692612126792e-03 5.322515271830743563e-03 9.314855528391596459e-03 1.593657742276499006e-02 2.665732739182764127e-02 4.359986493104432009e-02 6.973431502016450012e-02 1.090807616635170035e-01 1.668932940392107711e-01 2.497865765079804456e-01 3.657553395498165383e-01 5.240310336549907078e-01 7.347218615934559827e-01 1.008195809419421440e+00 1.354193108656011724e+00 1.780694357582863985e+00 2.292619673784331180e+00 2.890485690329848811e+00 3.569191138460749979e+00 4.317127235536326602e+00 5.115806396757547780e+00 5.940166043373860560e+00 6.759633688432991505e+00 7.539942422275132117e+00 8.245576454665920707e+00 8.842623023784168979e+00 9.301729162996460687e+00 9.600825653315657959e+00 9.727295097741899710e+00 9.679326200843947348e+00 9.466302158017413149e+00 9.108199952154222956e+00 8.634107623770525208e+00 8.080076930062890739e+00 7.486602606849559471e+00 6.896047734778131932e+00 6.350317307853287296e+00 5.889026673989095073e+00 5.548330972636649427e+00 5.360490678113805529e+00 5.354159768831832977e+00 5.555305449578459509e+00 5.988604909998020531e+00 6.679113717718174748e+00 7.653958043905520370e+00 8.943765722323195888e+00 1.058352006619370655e+01 1.261250292971416975e+01 1.507300414305093383e+01 1.800753200660411935e+01 2.145438181943928413e+01 2.544161585968483763e+01 2.997977241540193916e+01 3.505392612469711366e+01 4.061601874904226150e+01 4.657860535597168194e+01 5.281124961493986092e+01 5.914070032774604613e+01 6.535566499475854130e+01 7.121648097768635921e+01 7.646933016254870097e+01 8.086394562712673917e+01 8.417313659623427213e+01 8.621202774690064530e+01 8.685476240279088245e+01 8.604660257361007325e+01 8.380986099704955450e+01 8.024285219874445829e+01 7.551193528114514208e+01 6.983759924543295483e+01 6.347627165971710639e+01 5.670000041684274095e+01 4.977630151402728131e+01 4.295027764669144688e+01 3.643064491579698938e+01 3.038065453745975120e+01 2.491418263681881839e+01 2.009660209323205393e+01 1.594954057916747026e+01 1.245832456287506318e+01 9.580822583277909033e+00 7.256505718576228503e+00 5.414784501122484883e+00 3.981993080904456139e+00 2.886709511193432665e+00 2.063376003625010835e+00 1.454385204973643431e+00 1.010918641006726792e+00 6.928685786391265422e-01 4.681621247003132091e-01 3.117577450191598154e-01 2.045195574463940236e-01 1.321091722901114596e-01 8.397822526049628089e-02 5.250144475864865906e-02 3.226050014503686197e-02 1.947099391713566843e-02 1.153582848537544440e-02 6.704860933660007800e-03 3.820868744220811547e-03 2.133703203715346490e-03 1.167057681885287374e-03 6.249469896234282652e-04 3.275003426088958893e-04 1.678964576786230614e-04 8.417694911325846038e-05 4.126133380642520632e-05 1.976891385415191220e-05 9.255841145551242300e-06 4.234072022503178425e-06 1.892064469659076788e-06 8.258176731386955523e-07 3.520028827088603810e-07 1.465117221078364322e-07 5.954140822456494612e-08 2.362371896146489126e-08 9.150112533989644144e-09 3.459587163545604031e-09 1.276779923377346248e-09 4.599166331475068421e-10 1.616938847432060954e-10 5.548070454161898651e-11 1.857842102469766963e-11 6.071283083713731925e-12 1.936176734716305069e-12 6.025481027131793754e-13 1.829832205129142503e-13 5.422446937985618893e-14 1.567965434720651722e-14 4.424133779416117971e-15 1.218049133581214828e-15 3.272208725741443570e-16 8.577332417952106090e-17 2.193787005309083832e-17 5.474746598479140782e-18 1.333084553326680489e-18 3.167178921285332779e-19 7.341860997529612191e-20 1.660565764860553342e-20
4.223936075751587382e-07 1.007351389239922122e-06 2.345983375170384920e-06 5.335406195947578627e-06 1.185025934933045010e-05 2.570550417065631954e-05 5.446071749995004172e-05 1.126994061631631064e-04 2.278054398157730533e-04 4.498161636804630815e-04 8.676809613307219634e-04 1.635181547870287206e-03 3.010794026560419025e-03 5.416703162586316081e-03 9.522682950358246287e-03 1.636013966978051848e-02 2.746964316256564689e-02 4.508107399800643372e-02 7.231854786127801804e-02 1.134123994870613744e-01 1.738882777102802035e-01 2.606903637459159206e-01 3.821845288412677455e-01 5.479815026635725950e-01 7.685238587839303692e-01 1.054397358844618493e+00 1.415358742796119174e+00 1.859117306734457076e+00 2.389961739968345267e+00 3.007378103957278892e+00 3.704848197544502231e+00 4.469037898546268650e+00 5.279572632148838984e+00 6.109547236849528495e+00 6.926832810307508304e+00 7.696134208266784071e+00 8.381636021898410505e+00 8.949972937361268421e+00 9.373192501068713156e+00 9.631359319719315693e+00 9.714485636169991167e+00 9.623559592870645218e+00 9.370565128298926183e+00 8.977525329343102101e+00 8.474730741570997594e+00 7.898414552159971791e+00 7.288193075231701457e+00 6.684596823653425446e+00 6.126978114197004111e+00 5.652006698253746464e+00 5.292870931452586802e+00 5.079204872459997411e+00 5.037675096691182297e+00 5.193093348474207005e+00 5.569874585472743611e+00 6.193631019809639149e+00 7.092674554418986865e+00 8.299185608176410156e+00 9.849792411841042039e+00 1.178529480368512594e+01 1.414927163899849560e+01 1.698534885359895696e+01 2.033299552502491636e+01 2.422187222891318115e+01 2.866498064330884432e+01 3.365113719771142797e+01 3.913757642581143159e+01 4.504372376855017990e+01 5.124729792798645178e+01 5.758385250529573085e+01 6.385061284437554718e+01 6.981501128547587598e+01 7.522771985406512840e+01 7.983930997548938535e+01 8.341904521408662276e+01 8.577385029208942058e+01 8.676529312240086256e+01 8.632252126633916589e+01 8.444951147143456183e+01 8.122566595871954576e+01 7.679961978358107899e+01 7.137697890834424186e+01 6.520345310564900387e+01 5.854536662916360967e+01 5.166974940838389330e+01 4.482611277423614382e+01 3.823163192351483275e+01 3.206087353806065465e+01 2.644052974932115063e+01 2.144896278556185365e+01 1.711982572227080723e+01 1.344866893442564582e+01 1.040129401484562344e+01 7.922662944156357412e+00 5.945365942672413695e+00 4.396935927703482960e+00 3.205608004869362038e+00 2.304406106067655724e+00 1.633660392484415969e+00 1.142202701091447725e+00 7.875548307099370371e-01 5.354296937946921853e-01 3.588281079420632680e-01 2.369544820730551948e-01 1.541096331559818344e-01 9.865990716123057558e-02 6.213469481963528052e-02 3.847094044951235997e-02 2.340206106357916802e-02 1.397713514028700588e-02 8.191320003180376300e-03 4.707645948634016711e-03 2.651717173096100437e-03 1.463195059535067231e-03 7.905450015016623208e-04 4.180398248575437460e-04 2.162776956866991555e-04 1.094367248838820324e-04 5.414303572671886504e-05 2.618402145807757897e-05 1.237496858062805974e-05 5.714495819203237362e-06 2.577868343339966374e-06 1.135860800821664838e-06 4.887784869295294834e-07 2.053856461885309754e-07 8.426632579930288818e-08 3.375394804806455603e-08 1.319918655537549642e-08 5.038388408019300058e-09 1.877290871246776028e-09 6.827217819046262338e-10 2.423303865086407337e-10 8.394716804653056230e-11 2.838066554273562992e-11 9.363616732282470818e-12 3.014789766546660640e-12 9.472225928935428883e-13 2.904151035663794540e-13 8.688606157647080210e-14 2.536514695447787560e-14 7.225609040237107586e-15 2.008424620821867201e-15 5.447226938689350919e-16 1.441549933438309507e-16 3.722323782170961227e-17 9.378324091521988469e-18 2.305471493859832416e-18 5.529869177374831673e-19 1.294160084694150192e-19 2.955132294477429025e-20
4.163786889157188809e-07 9.988146659052201037e-07 2.339290041759104966e-06 5.349328253312157548e-06 1.194385378706719796e-05 2.603961958844447377e-05 5.543518557963468118e-05 1.152428184228328196e-04 2.339578387370108573e-04 4.638480701610317100e-04 8.981496189905537964e-04 1.698549422897052165e-03 3.137527768915454509e-03 5.661113734835506416e-03 9.978102298839488724e-03 1.718124568863968818e-02 2.890366950976815119e-02 4.750904510722127327e-02 7.630631070178664488e-02 1.197688787146879430e-01 1.837250100209043280e-01 2.754721997170890835e-01 4.037570438308519249e-01 5.785571788984545938e-01 8.106078792247702891e-01 1.110636374708857232e+00 1.488303409856270187e+00 1.950902082466078324e+00 2.501922472070400083e+00 3.139646889515057104e+00 3.855982061901714886e+00 4.635748505604237124e+00 5.456624255642776866e+00 6.289876870217980809e+00 7.101919435294628435e+00 7.856606899466659577e+00 8.518068704311360761e+00 9.053775114496756871e+00 9.437478248868876207e+00 9.651667762622990310e+00 9.689238200510621013e+00 9.554171662268126752e+00 9.261177373392174061e+00 8.834375016561940797e+00 8.305236467373529052e+00 7.710090337702763641e+00 7.087532943954670372e+00 6.476075360521196700e+00 5.912296008977389938e+00 5.429675957556165500e+00 5.058187689360836181e+00 4.824605284585320675e+00 4.753418835513790519e+00 4.868176527096008677e+00 5.193045325354700203e+00 5.754370630869822811e+00 6.582017679238794550e+00 7.710283434625913479e+00 9.178170948940733709e+00 1.102881885169501963e+01 1.330788521967296845e+01 1.606071341089562310e+01 1.932817699554049540e+01 2.314122819405235987e+01 2.751436493594001220e+01 3.243847375079747763e+01 3.787376614049681933e+01 4.374375320456388749e+01 4.993133569289281581e+01 5.627806717264969905e+01 6.258743965320468305e+01 6.863264067593554785e+01 7.416867631616744916e+01 7.894812220813051340e+01 8.273915776536959754e+01 8.534406770252067531e+01 8.661615492502336622e+01 8.647305909433529791e+01 8.490482528565253517e+01 8.197567328256383234e+01 7.781918998484852068e+01 7.262748494948678513e+01 6.663558428155074864e+01 6.010287866007876545e+01 5.329371058871807065e+01 4.645915562553346234e+01 3.982174523598888527e+01 3.356436223421451359e+01 2.782391009623115607e+01 2.268972104298541481e+01 1.820612074695272398e+01 1.437817941403227628e+01 1.117948363401298550e+01 8.560757553498378414e+00 6.458311580538120822e+00 4.801548533890247050e+00 3.519051363575313118e+00 2.543059753854522320e+00 1.812375997263750538e+00 1.273902605669740895e+00 8.831016954631538685e-01 6.036890479455581104e-01 4.068513608604223397e-01 2.702231383958388911e-01 1.767973189016959212e-01 1.138839120339258382e-01 7.218113375971924039e-02 4.498667489890651600e-02 2.755240035394264375e-02 1.657170323970058937e-02 9.782073755210927285e-03 5.663528354097078187e-03 3.214311575068621706e-03 1.787328810740193650e-03 9.732558157073982388e-04 5.187593968384959136e-04 2.705522345095849493e-04 1.380163948943480170e-04 6.884463018256953249e-05 3.356993623041307738e-05 1.599806735588946298e-05 7.449539185917949666e-06 3.388877780344174198e-06 1.505833036124143511e-06 6.534777894612011538e-07 2.769264213534729563e-07 1.145857895107337291e-07 4.629020673023679085e-08 1.825592412424176741e-08 7.028193590962642162e-09 2.641080034468557957e-09 9.687094263248836898e-10 3.467837440019197891e-10 1.211598923796720114e-10 4.131216103991995377e-11 1.374680379538970332e-11 4.463935849144551144e-12 1.414541318229703296e-12 4.374064722267244102e-13 1.319830549324408874e-13 3.886038308644600809e-14 1.116465496626284994e-14 3.129875235449583622e-15 8.561445035972856222e-16 2.285077187682512398e-16 5.950923661796777493e-17 1.512146932217229642e-17 3.749095696209455064e-18 9.069412321213040650e-19 2.140668100859025038e-19 4.929863112054225575e-20
4.380295726695591049e-07 1.053896956944689655e-06 2.475236027245752172e-06 5.675047955419906715e-06 1.270189127231417721e-05 2.775399657533338848e-05 5.920443619393889672e-05 1.233016496859738330e-04 2.507176614654796853e-04 4.977589976671179190e-04 9.649161833669192122e-04 1.826484496961496874e-03 3.376133645584183680e-03 6.094297304902484592e-03 1.074368137690152013e-02 1.849845008658803150e-02 3.110999222395165187e-02 5.110682793735342455e-02 8.201763796494872250e-02 1.285945784710698647e-01 1.969999014801748216e-01 2.949045684288653657e-01 4.314364517298620028e-01 6.169122797443061801e-01 8.622962969312971682e-01 1.178353226416020139e+00 1.574504531906709692e+00 2.057452297355600646e+00 2.629696851467175467e+00 3.288131054134284081e+00 4.022932156512174728e+00 4.816978290387551098e+00 5.645982160940220318e+00 6.479458091263425423e+00 7.282528099136954758e+00 8.018444888640329893e+00 8.651587246816992760e+00 9.150590445413929075e+00 9.491230887052839904e+00 9.658701570342458353e+00 9.648992416313037168e+00 9.469214636166254806e+00 9.136859335134769111e+00 8.678130950020900514e+00 8.125620243245370133e+00 7.515659665814167667e+00 6.885725632130339946e+00 6.272218047547768904e+00 5.708867486288413673e+00 5.225911833387709038e+00 4.850067042851096133e+00 4.605209820673041854e+00 4.513607757973889356e+00 4.597482070186316605e+00 4.880669449539196236e+00 5.390155839589734654e+00 6.157275261628109675e+00 7.218389534728035350e+00 8.614881384935177522e+00 1.039230219743382477e+01 1.259852327239796566e+01 1.528076076746868672e+01 1.848139908765648087e+01 2.223264330423450730e+01 2.655019691018694772e+01 3.142637903172889580e+01 3.682333686462366273e+01 4.266722737409035915e+01 4.884437878921869469e+01 5.520044068104760981e+01 6.154335248130656311e+01 6.765059653730345701e+01 7.328068473060987742e+01 7.818822691146765180e+01 8.214134191405702268e+01 8.493970381722104435e+01 8.643126079406864903e+01 8.652568186154105945e+01 8.520289192462240635e+01 8.251561059900366502e+01 7.858553349540497379e+01 7.359357434484417126e+01 6.776530184393485001e+01 6.135324851726204543e+01 5.461806394618372451e+01 4.781049892159732906e+01 4.115595534307649928e+01 3.484287596015899169e+01 2.901566457816766587e+01 2.377221935349778548e+01 1.916562126858893933e+01 1.520911710119850113e+01 1.188330996471649570e+01 9.144425325388066739e+00 6.932630749251743829e+00 5.179607244866517135e+00 3.814843906705073451e+00 2.770403353265584290e+00 1.984142493942146368e+00 1.401547027987947391e+00 9.764410642014238473e-01 6.708713634540481863e-01 4.544537553331579605e-01 3.034255615310685328e-01 1.995897319705057515e-01 1.292774464959324521e-01 8.240482455255131178e-02 5.166012914486557001e-02 3.183090237041929366e-02 1.926411028184564153e-02 1.144397301179341138e-02 6.669064530784397059e-03 3.810314085727242121e-03 2.133191389834011853e-03 1.169652529086391210e-03 6.278365244193986373e-04 3.297791765424272579e-04 1.694454314670319447e-04 8.513872171230078584e-05 4.182075554801124986e-05 2.007778119803754394e-05 9.418972266102658623e-06 4.316899806238787535e-06 1.932627861759647614e-06 8.450233648224959969e-07 3.608094548431524685e-07 1.504275547621252518e-07 6.123150639343913769e-08 2.433233057129564684e-08 9.438903186627697232e-09 3.574047624633408179e-09 1.320917165083647513e-09 4.764812587287068622e-10 1.677460409351784289e-10 5.763396598117146362e-11 1.932458105151103667e-11 6.323162941653229799e-12 2.019018288760649340e-12 6.290974990720594447e-13 1.912753018370794668e-13 5.674864486659798745e-14 1.642861998194697016e-14 4.640767112870464069e-15 1.279134962588423650e-15 3.440141246648652040e-16 9.027456943634009959e-17 2.311427241637641368e-17 5.774541327048702375e-18 1.407584258857914100e-18 3.347714749479063714e-19 7.768504182783875958e-20
4.938098043108891791e-07 1.187461360434693368e-06 2.787085096291226977e-06 6.385011557163468208e-06 1.427790271794732983e-05 3.116519595241862224e-05 6.640341767773790362e-05 1.381146089037738642e-04 2.804349174052370424e-04 5.558835310202569178e-04 1.075752022008198997e-03 2.032526112992038680e-03 3.749525948039901004e-03 6.753911981675769782e-03 1.187949032402483250e-02 2.040470820751706660e-02 3.422806356979547077e-02 5.607708352292445353e-02 8.973755551747567005e-02 1.402769633538027139e-01 2.142212549259958632e-01 3.196296270162409248e-01 4.660017570009764021e-01 6.639505529111274784e-01 9.245857174249151322e-01 1.258582503368192107e+00 1.674956274926984401e+00 2.179622900279079012e+00 2.773888844639681217e+00 3.453070378636318605e+00 4.205474053793089695e+00 5.011967580014164092e+00 5.846323842940298832e+00 6.676431812286921286e+00 7.466347109059416454e+00 8.179021392144690594e+00 8.779428165015572105e+00 9.237717828290406885e+00 9.532005913647914497e+00 9.650434222665598583e+00 9.592241172289808659e+00 9.367719005917283681e+00 8.997096870765437515e+00 8.508541754963999892e+00 7.935587890321901483e+00 7.314370797447371508e+00 6.681046605854855436e+00 6.069723955462375642e+00 5.511137867582364791e+00 5.032172141542832655e+00 4.656210927564667479e+00 4.404190822052370002e+00 4.296146151310705541e+00 4.352998367668908131e+00 4.598333924692745711e+00 5.059935122309191513e+00 5.770862682840697921e+00 6.769924305869081671e+00 8.101390723259390469e+00 9.813837218580282240e+00 1.195800019211421272e+01 1.458355923133615839e+01 1.773480410988869593e+01 2.144524082367169626e+01 2.573134028730253675e+01 3.058583144117971386e+01 3.597116186707607710e+01 4.181395015669850324e+01 4.800138082122018091e+01 5.438049122208693831e+01 6.076113333932368477e+01 6.692305259384995964e+01 7.262703951195737773e+01 7.762954199541103151e+01 8.169956703988209767e+01 8.463625106975253232e+01 8.628522664716061286e+01 8.655191883489014515e+01 8.541018195347973574e+01 8.290520390301146847e+01 7.915028520751044994e+01 7.431783959525974126e+01 6.862564909323944562e+01 6.231993723189393819e+01 5.565712557543709238e+01 4.888617802175319582e+01 4.223322443730234710e+01 3.588973972925145972e+01 3.000501400616872871e+01 2.468307431321569467e+01 1.998369503584464013e+01 1.592673081967102178e+01 1.249876338840830492e+01 9.660981390737994445e+00 7.357291356049148412e+00 5.521848229202242386e+00 4.085445742750151155e+00 2.980470423178184003e+00 2.144357721199535938e+00 1.521668258535502360e+00 1.065015710844602115e+00 7.351281557962846547e-01 5.003239440514982705e-01 3.356479330426511698e-01 2.218610226333564417e-01 1.444191845040188604e-01 9.252700965765882357e-02 5.831013254652394479e-02 3.612198478866781443e-02 2.198203717745051897e-02 1.313268319582541407e-02 7.697652735855912802e-03 4.424118249980432509e-03 2.491839743734807714e-03 1.374734401594079891e-03 7.425450581284523009e-04 3.925109186190084377e-04 2.029757296563017017e-04 1.026493700682872657e-04 5.075293662073168839e-05 2.452713212462382053e-05 1.158283030815223016e-05 5.344151414722052972e-06 2.408593901766072174e-06 1.060237992063973849e-06 4.557646910402461576e-07 1.913046213647309111e-07 7.839964179996146882e-08 3.136667536474492502e-08 1.225054839759256523e-08 4.670316133051414670e-09 1.737862838156931652e-09 6.311624414195056575e-10 2.237195712761275922e-10 7.739041132868184671e-11 2.612618185511805313e-11 8.607111879377306453e-12 2.767071325096537591e-12 8.680699868757760557e-13 2.657369205083614410e-13 7.937873411281362153e-14 2.313688136911046262e-14 6.580333783094316651e-15 1.826115562129541246e-15 4.944714459282479556e-16 1.306419760729069913e-16 3.367822853823032491e-17 8.471055827224146224e-18 2.078953856562124561e-18 4.978158012483759371e-19 1.163072613819342681e-19
5.931290837822863048e-07 1.420650956190335694e-06 3.321085685766280121e-06 7.577688892125122263e-06 1.687593121038103946e-05 3.668463416990634305e-05 7.783918552092326088e-05 1.612216193828352703e-04 3.259670015620310811e-04 6.433764031575964736e-04 1.239695320260253940e-03 2.332071842679526649e-03 4.283182024215635535e-03 7.680883407063711192e-03 1.344931888173347273e-02 2.299643676107494122e-02 3.839909718598320115e-02 6.262004112705325809e-02 9.974060615400522078e-02 1.551795233577901167e-01 2.358528886858894946e-01 3.502163078993809631e-01 5.081214092549721784e-01 7.204203074104217341e-01 9.982677836853438569e-01 1.352104719110984954e+00 1.790357082220920493e+00 2.317947350572627130e+00 2.934779621500618774e+00 3.634412129830984384e+00 4.403156596130895828e+00 5.219830428141556844e+00 6.056329240385900370e+00 6.879086570923627519e+00 7.651358272921179982e+00 8.336132485561243755e+00 8.899348328968157418e+00 9.313032205981317091e+00 9.557947432680093058e+00 9.625406991917969890e+00 9.518013360208241735e+00 9.249244419347752100e+00 8.841973205920607981e+00 8.326162098602107875e+00 7.736083083065449451e+00 7.107467684941183528e+00 6.474977268193470969e+00 5.870312797789540404e+00 5.321168851832180913e+00 4.851101656601988665e+00 4.480248570768738503e+00 4.226726938051820426e+00 4.108467043572992417e+00 4.145201954882993256e+00 4.360342622230186649e+00 4.782499244309232012e+00 5.446455388617374993e+00 6.393445763749439514e+00 7.670622174139959171e+00 9.329612703521213746e+00 1.142409302703779872e+01 1.400631025145887776e+01 1.712254737696857987e+01 2.080760725323824545e+01 2.507853699350128807e+01 2.992800054168870361e+01 3.531791359858087276e+01 4.117413981070086493e+01 4.738315861567927811e+01 5.379160376412789191e+01 6.020940304338324012e+01 6.641691743914381618e+01 7.217600980471081584e+01 7.724443075495368305e+01 8.139237911523895264e+01 8.441967030683811402e+01 8.617171198404291488e+01 8.655249650354022606e+01 8.553308755888717485e+01 8.315457162597326146e+01 7.952509218629336374e+01 7.481128811907606746e+01 6.922511095832221883e+01 6.300750329892648693e+01 5.641071365598399723e+01 4.968106986301767591e+01 4.304384235158256189e+01 3.669144537414633334e+01 3.077571951792765503e+01 2.540449599442063189e+01 2.064214274185610165e+01 1.651339912112559460e+01 1.300955993422546975e+01 1.009598233039124437e+01 7.719946196927347515e+00 5.818065277961324888e+00 4.322677229891479733e+00 3.166889775175036892e+00 2.288187852628853047e+00 1.630686367307105256e+00 1.146232211781752053e+00 7.946179764428560333e-01 5.431779655044717270e-01 3.660096471299966181e-01 2.430162863384641159e-01 1.589128716849268208e-01 1.022873252264438204e-01 6.476792588679167184e-02 4.031779583616463408e-02 2.465758273080032731e-02 1.480614069057535620e-02 8.723687854379495038e-03 5.040430064170876336e-03 2.854322616293921127e-03 1.583374626843511148e-03 8.600149093336011304e-04 4.571786369592647169e-04 2.377707482915903617e-04 1.209417727472584408e-04 6.014634350517480830e-05 2.923762186071611417e-05 1.388908343847546923e-05 6.446368600962554943e-06 2.922732477267293905e-06 1.294278026073730359e-06 5.597208940156323097e-07 2.363574646616650203e-07 9.744870168581855799e-08 3.922406329097580664e-08 1.541220564537778042e-08 5.911299849082537175e-09 2.212999255637671259e-09 8.086061677909620222e-10 2.883570897625741294e-10 1.003563415885958913e-10 3.408510111695861909e-11 1.129735551921856982e-11 3.654011901556265181e-12 1.153278009898306516e-12 3.551895188777291761e-13 1.067432988204311131e-13 3.130175322929935078e-14 8.956499675625480270e-15 2.500600644209746685e-15 6.812117520956812347e-16 1.810704750695902178e-16 4.696099581506874659e-17 1.188359810295397933e-17 2.934113038088058270e-18 7.068406307056013286e-19 1.661421351100259975e-19
7.475970133494670682e-07 1.778848562777253310e-06 4.131207372141744606e-06 9.364644691055247407e-06 2.072012711402372533e-05 4.474986647352598011e-05 9.434126512758359408e-05 1.941492724385957588e-04 3.900395521814074341e-04 7.649557998960659390e-04 1.464658174007988116e-03 2.737962297239924982e-03 4.997244539825446141e-03 8.905704148942920895e-03 1.549762091055538818e-02 2.633587066841981683e-02 4.370642975878496345e-02 7.084180961166332280e-02 1.121540601583316255e-01 1.734437552102433555e-01 2.620360266538227512e-01 3.867814481039492658e-01 5.578528103082599499e-01 7.862735619197407377e-01 1.083134247220172597e+00 1.458491784180613537e+00 1.920001249855944891e+00 2.471394539230340470e+00 3.110983661797378286e+00 3.830414111723708714e+00 4.613910918922299764e+00 5.438235333815921280e+00 6.273499479916721633e+00 7.084875315925514450e+00 7.835098563070288513e+00 8.487531374790178162e+00 9.009436176460376089e+00 9.375051327765946851e+00 9.568062725251488487e+00 9.583137457237663526e+00 9.426315846583037228e+00 9.114224672388171911e+00 8.672247878070583837e+00 8.131941320833655951e+00 7.528079696594502934e+00 6.895761023759433783e+00 6.267963638404412841e+00 5.673861443757903800e+00 5.138073825982664822e+00 4.680881359178210133e+00 4.319301820097984468e+00 4.068813508219976782e+00 3.945447034371404094e+00 3.967945754762783661e+00 4.159712962881735088e+00 4.550308090430710273e+00 5.176308670816988311e+00 6.081405035754301025e+00 7.315631248371232687e+00 8.933657369022624195e+00 1.099208261154334565e+01 1.354569157290886317e+01 1.664268515836648277e+01 2.031898999434469033e+01 2.459189145793141407e+01 2.945341733442648291e+01 3.486409543991725712e+01 4.074787794492070248e+01 4.698911826096895084e+01 5.343245719031292396e+01 5.988629375570539537e+01 6.613018006592733400e+01 7.192601904407032976e+01 7.703242043516405602e+01 8.122106751796077617e+01 8.429355372653398604e+01 8.609694209995784320e+01 8.653632956126719478e+01 8.558297131286055048e+01 8.327700459629691920e+01 7.972443567047166368e+01 7.508872554900182195e+01 6.957792880385699164e+01 6.342881675416587939e+01 5.688968863755978589e+01 5.020361400024442844e+01 4.359366617174978842e+01 3.725134325987573902e+01 3.132889625421064039e+01 2.593577101544911301e+01 2.113889682910633283e+01 1.696617891987689930e+01 1.341231334047488843e+01 1.044595162429499347e+01 8.017287061249257718e+00 6.065283555142460870e+00 4.523980621806253488e+00 3.327541471117231531e+00 2.413928419744677978e+00 1.727265074979887016e+00 1.219064592670387581e+00 8.485666054190533769e-01 5.824400163331286961e-01 3.940878916498488649e-01 2.627487423495678542e-01 1.725385996651068454e-01 1.115301875590739566e-01 7.092503576845336777e-02 4.434394579037452544e-02 2.724066359703445142e-02 1.643130351058802452e-02 9.725843322795951068e-03 5.645801584160272009e-03 3.212364755923101996e-03 1.790608307321532111e-03 9.773437511364435008e-04 5.221301157820665414e-04 2.729148818856422264e-04 1.395221264088729221e-04 6.974184404518321480e-05 3.407695235766585671e-05 1.627202464058570024e-05 7.591806768261683927e-06 3.460125650412359989e-06 1.540324576189445583e-06 6.696464730384491895e-07 2.842752021608252600e-07 1.178274036195219817e-07 4.767903038415656908e-08 1.883420621880253794e-08 7.262323115066287072e-09 2.733289445492471167e-09 1.004047775844742252e-09 3.599661689646306914e-10 1.259476251149112143e-10 4.300549453810425155e-11 1.433013234285168548e-11 4.659690446099555602e-12 1.478544270750888024e-12 4.577971368274929649e-13 1.383137868962832433e-13 4.077600662840939642e-14 1.172964140154706428e-14 3.292307169330972356e-15 9.016685412732124124e-16 2.409463747131152627e-16 6.282279105260548638e-17 1.598211619183474095e-17 3.967060434079713875e-18 9.607677256997923896e-19 2.270287826738748042e-19
9.815535936789157092e-07 2.315255120417315266e-06 5.330661019577297635e-06 1.198039696194621456e-05 2.628334624571794124e-05 5.628876114406964069e-05 1.176813331109973637e-04 2.401887566137983184e-04 4.785997925951424210e-04 9.310733551629802240e-04 1.768500065685010489e-03 3.279863813177246942e-03 5.939604308980309458e-03 1.050348479311127153e-02 1.813880507916840884e-02 3.059219020386351115e-02 5.039281555043453875e-02 8.108019191111964785e-02 1.274334702989980972e-01 1.956645240136880570e-01 2.935219898643279812e-01 4.302415503665237284e-01 6.162736530586975237e-01 8.627285113314550058e-01 1.180503505051906155e+00 1.579101268152315996e+00 2.065204995816185995e+00 2.641143126508708416e+00 3.303436364566979311e+00 4.041661179831507411e+00 4.837871158428231233e+00 5.666780991373016718e+00 6.496835534430779546e+00 7.292166365797570826e+00 8.015298546045682926e+00 8.630335763445820874e+00 9.106249617835551646e+00 9.419851317364841492e+00 9.558044880541201493e+00 9.519050369413328383e+00 9.312430416888524576e+00 8.957928892289865885e+00 8.483306317871091906e+00 7.921501977782267723e+00 7.307543019314548971e+00 6.675642403415183779e+00 6.056879428564046819e+00 5.477750327971096844e+00 4.959733303298012430e+00 4.519858427669086964e+00 4.172133842340377541e+00 3.929575965672214455e+00 3.806534538400340395e+00 3.820994403004598361e+00 3.996566569800735991e+00 4.363936279156452436e+00 4.961597914403417242e+00 5.835760543763206520e+00 7.039344842272925007e+00 8.630012541495519329e+00 1.066718316800386646e+01 1.320801651387126086e+01 1.630239212476144672e+01 1.998701399049267025e+01 2.427891370210780408e+01 2.916880706272177548e+01 3.461494891063777146e+01 4.053828634096506534e+01 4.681978340498169899e+01 5.330073813274889716e+01 5.978671058834823526e+01 6.605533144269354295e+01 7.186779893696137833e+01 7.698336167132180208e+01 8.117560747730587423e+01 8.424901971226438491e+01 8.605409217753582141e+01 8.649935353488898215e+01 8.555894394507893708e+01 8.327487313881967168e+01 7.975369958536411730e+01 7.515801412928287561e+01 6.969369406742185902e+01 6.359433346210975202e+01 5.710449666515628309e+01 5.046346223876278714e+01 4.389093631928717798e+01 3.757586084430140261e+01 3.166898665157379966e+01 2.627939670407698713e+01 2.147471938874398134e+01 1.728442061915301053e+01 1.370533989894514804e+01 1.070854951696381008e+01 8.246655795787599885e+00 6.260798440548906996e+00 4.686800977392469925e+00 3.460142985556045936e+00 2.519629392870450513e+00 1.809799191015079911e+00 1.282232660964804705e+00 8.959805806589923316e-01 6.173573772575514651e-01 4.193243487864899977e-01 2.806521663109202147e-01 1.850060498635476836e-01 1.200516445637760665e-01 7.664059758128932698e-02 4.810481082602581504e-02 2.966752188048015632e-02 1.796645449072887396e-02 1.067736049618072010e-02 6.223424436792314093e-03 3.555637063617636713e-03 1.990231372928373803e-03 1.090892259382236383e-03 5.852818225729619975e-04 3.072446127725871490e-04 1.577569348218105358e-04 7.920326718066828973e-05 3.887130186466600251e-05 1.864409769430642712e-05 8.737507890479821528e-06 4.000246193083029985e-06 1.788825209233179061e-06 7.812125456600571071e-07 3.331475207431696537e-07 1.387148378189123263e-07 5.638805989317519017e-08 2.237657061776654707e-08 8.667840399949944661e-09 3.277269593965039218e-09 1.209410403227131616e-09 4.355870192428109167e-10 1.531080169600921940e-10 5.252028625427829972e-11 1.758121012037226580e-11 5.743162260399224211e-12 1.830727382978515582e-12 5.694524672698845662e-13 1.728401267942126524e-13 5.118916560560317123e-14 1.479284988676791596e-14 4.171196786843411153e-15 1.147624736242597166e-15 3.080813804207482002e-16 8.069632765587333652e-17 2.062346987081593834e-17 5.142645729235667477e-18 1.251197816688786641e-18 2.970145571784282136e-19
1.330484254912212410e-06 3.106116419251821363e-06 7.078887088597046273e-06 1.574938337517879921e-05 3.420789296889657993e-05 7.253825301100872574e-05 1.501760380349676384e-04 3.035588056069866069e-04 5.991156898662551578e-04 1.154575931044860265e-03 2.172690688259956964e-03 3.992620440455878911e-03 7.165154850206750456e-03 1.255813047747836655e-02 2.149723069763388034e-02 3.594399825717543157e-02 5.870659822019942686e-02 9.366916794038775140e-02 1.460126683583020113e-01 2.223852335025008342e-01 3.309656439297397057e-01 4.813535860906011932e-01 6.842195571094973339e-01 9.506603373385701383e-01 1.291236143972168682e+00 1.714713142773439447e+00 2.226595846678060209e+00 2.827599147081166997e+00 3.512266299429248395e+00 4.267972222248763714e+00 5.074547556527045700e+00 5.904709981765917881e+00 6.725395780400738488e+00 7.499957223210004464e+00 8.191049970769448407e+00 8.763905238046159951e+00 9.189590464912967605e+00 9.447830829456867363e+00 9.529002784957352645e+00 9.435017092957297180e+00 9.178966341747102575e+00 8.783594076778873827e+00 8.278817750063398151e+00 7.698675310988009279e+00 7.078142223654597665e+00 6.450270355472909500e+00 5.844034282138908409e+00 5.283148361518052560e+00 4.785962924179024469e+00 4.366387823175378102e+00 4.035652727462620604e+00 3.804615865759540583e+00 3.686286474473893904e+00 3.698229915543827406e+00 3.864567409353797167e+00 4.217347263818099101e+00 4.797132465202508023e+00 5.652705137304780081e+00 6.839824023453106250e+00 8.418989176951219733e+00 1.045218050145850164e+01 1.299856218697138210e+01 1.610920290620258299e+01 1.982096549772144556e+01 2.414987116075364426e+01 2.908442692666258722e+01 3.457958966433835712e+01 4.055218115620962749e+01 4.687861944998699215e+01 5.339575254966453599e+01 5.990535225317348988e+01 6.618245773041948610e+01 7.198729057391031461e+01 7.707996240030735180e+01 8.123674459808431436e+01 8.426634866490722686e+01 8.602453840049628297e+01 8.642549457924630474e+01 8.544867286758272940e+01 8.314039323977547724e+01 7.961000100441803795e+01 7.502105684032139266e+01 6.957855700138291866e+01 6.351358116207759252e+01 5.706696672433159279e+01 5.047359964559638712e+01 4.394871017257761281e+01 3.767721137151519883e+01 3.180668062614527258e+01 2.644412704689440119e+01 2.165627365669614335e+01 1.747276078549098699e+01 1.389147497706937706e+01 1.088513304423733707e+01 8.408291467688284726e+00 6.404080507613071127e+00 4.810145794712456180e+00 3.563482403255024966e+00 2.604036833490438685e+00 1.877108872012839047e+00 1.334696069611896796e+00 9.359863887087404022e-01 6.472248768278309194e-01 4.411682010089920114e-01 2.963084434846348092e-01 1.960058633368832459e-01 1.276281385155414727e-01 8.175662072660014323e-02 5.149112409540762547e-02 3.186418555348002196e-02 1.936257833321587338e-02 1.154645998005515185e-02 6.753146807733585548e-03 3.871648101814321834e-03 2.174678821848281471e-03 1.196186577863791014e-03 6.440513258123479979e-04 3.393055820830347992e-04 1.748473592234174796e-04 8.810278760929834171e-05 4.339731676930169842e-05 2.089165510963257428e-05 9.827120253477737586e-06 4.515867663374925102e-06 2.026963099900206610e-06 8.885407537589003001e-07 3.803477444234646028e-07 1.589675267940192981e-07 6.486617553545138080e-08 2.583890225156731212e-08 1.004717552532010469e-08 3.813295374155861594e-09 1.412600498440101577e-09 5.107163273340636380e-10 1.802035468788969788e-10 6.205177491477098546e-11 2.085155663791806077e-11 6.837605672268914483e-12 2.187964934463891644e-12 6.831847869569949645e-13 2.081562695914389116e-13 6.188526574095694416e-14 1.795251676338293205e-14 5.081575389804058066e-15 1.403465252682406702e-15 3.782083482022220260e-16 9.944503806747620094e-17 2.551258949426847163e-17 6.386201583805893201e-18 1.559713922708727549e-18 3.716716200021214675e-19
1.849462983522216683e-06 4.268322494121043478e-06 9.617370159142523762e-06 2.115714280901988666e-05 4.544375473241940230e-05 9.530677161376401160e-05 1.951742549285167985e-04 3.902909240955891178e-04 7.621502640287283097e-04 1.453447322324431324e-03 2.706986888851976164e-03 4.924069825801563952e-03 8.748588228347217721e-03 1.518286025232874065e-02 2.573942702069953806e-02 4.262883126506399056e-02 6.897611824606592057e-02 1.090481599790883993e-01 1.684603839908171419e-01 2.543166841497305208e-01 3.752231170437096419e-01 5.411085593845743613e-01 7.627885719322332614e-01 1.051226606824994692e+00 1.416481861135278075e+00 1.866384595903668453e+00 2.405042204617501067e+00 3.031342668964895015e+00 3.737672695194078187e+00 4.509091168629309365e+00 5.323182463359117378e+00 6.150752650229681429e+00 6.957427846800565696e+00 7.706080968151894695e+00 8.359872657862258194e+00 8.885570595235847691e+00 9.256734270300766454e+00 9.456338624494177836e+00 9.478467265765914362e+00 9.328828230552181466e+00 9.024013485257210476e+00 8.589609160217946737e+00 8.057434727311949985e+00 7.462316365759304126e+00 6.838861284005211871e+00 6.218686655694255272e+00 5.628473567645263742e+00 5.089079752055379657e+00 4.615780302682343184e+00 4.219541866389731055e+00 3.909099423987091093e+00 3.693514794778110399e+00 3.584860755993169334e+00 3.600690869240848357e+00 3.766009544084929495e+00 4.114530367913727282e+00 4.689083422922074362e+00 5.541089005750734486e+00 6.729049515521109193e+00 8.316027643842678785e+00 1.036609141241364362e+01 1.293973481119990332e+01 1.608834614709704169e+01 1.984790670753446662e+01 2.423225852275849945e+01 2.922646360342262284e+01 3.478095368619158734e+01 4.080729423926631938e+01 4.717641312426696487e+01 5.372003733571619222e+01 6.023582682307446134e+01 6.649630787254181996e+01 7.226123558746272124e+01 7.729252567333938373e+01 8.137047185103624258e+01 8.430968421518605282e+01 8.597310253793436630e+01 8.628258085796421994e+01 8.522489142110565297e+01 8.285250721072408453e+01 7.927911697173007610e+01 7.467041713043954587e+01 6.923122764879676083e+01 6.319032773894577559e+01 5.678456399071349381e+01 5.024374069275548749e+01 4.377758254325972587e+01 3.756570948145974853e+01 3.175114182719686795e+01 2.643742431124467984e+01 2.168907623712151178e+01 1.753478394173726329e+01 1.397257426444746820e+01 1.097614781612096202e+01 8.501595411232928612e+00 6.493844837638740763e+00 4.892356679087384030e+00 3.635775305612410691e+00 2.665417060089949608e+00 1.927622481153130840e+00 1.375102531809589523e+00 9.674682361327476832e-01 6.711536262421593513e-01 4.589324916573776503e-01 3.092007689846926755e-01 2.051586154862294897e-01 1.339873406850840831e-01 8.608179474493711514e-02 5.437125548662909841e-02 3.374192621061892355e-02 2.056108227569816704e-02 1.229524681294865557e-02 7.210975403935802885e-03 4.145533558739013247e-03 2.334945188627757240e-03 1.287894150085574976e-03 6.953539604123154397e-04 3.673555000850018738e-04 1.898329067769794528e-04 9.592377846169347286e-05 4.738395166688528034e-05 2.287602580366146298e-05 1.079147251587838108e-05 4.973354484223460164e-06 2.238795779615719364e-06 9.842662968429229009e-07 4.225600550244001945e-07 1.771305839212586785e-07 7.249126635301814229e-08 2.896195993265307081e-08 1.129505010158392413e-08 4.299701094390013408e-09 1.597547548665047304e-09 5.793131853264592987e-10 2.050210846405953290e-10 7.080972622720585651e-11 2.386615373113814157e-11 7.849730429974458377e-12 2.519411312279838706e-12 7.890527403115568322e-13 2.411389743003600300e-13 7.190780608573179743e-14 2.092308206478001864e-14 5.940333064085867462e-15 1.645609043127372505e-15 4.448044068760115614e-16 1.173098236053403234e-16 3.018695872807741619e-17 7.579162389200430141e-18 1.856681786287829632e-18 4.437782378533593923e-19
2.622367157448444077e-06 5.977654524952719109e-06 1.330473768007654400e-05 2.891588196356365415e-05 6.136751596008555303e-05 1.271835498445816003e-04 2.574144884894041178e-04 5.088210983530110781e-04 9.823107301979749125e-04 1.852281956408797538e-03 3.411644577037050655e-03 6.138246394445379117e-03 1.078885813076677080e-02 1.852616445848947330e-02 3.108165867449837888e-02 5.095219137001913423e-02 8.161962335439171268e-02 1.277715312733858632e-01 1.954870284120534818e-01 2.923374809267413887e-01 4.273404845746109348e-01 6.107012102737832127e-01 8.532827386810997172e-01 1.165770046653129333e+00 1.557532345031940491e+00 2.035243279589299181e+00 2.601381361927001645e+00 3.252792834652451504e+00 3.979542113276317572e+00 4.764287050857483052e+00 5.582387100651181377e+00 6.402878529156029508e+00 7.190337993436822117e+00 7.907519539255848606e+00 8.518513466356750996e+00 8.992064883964058453e+00 9.304629157636849612e+00 9.442746961400308336e+00 9.404397451602545033e+00 9.199124783565610031e+00 8.846909268401070392e+00 8.375940294631933014e+00 7.819611774881846777e+00 7.213174255401428425e+00 6.590522076690104036e+00 5.981562827691363715e+00 5.410517007937187373e+00 4.895347273285122647e+00 4.448345680353942733e+00 4.077743205013488748e+00 3.790074461880413192e+00 3.592949759845595725e+00 3.497862849967868559e+00 3.522690529680056137e+00 3.693604472690861673e+00 4.046195681950013778e+00 4.625687476129559883e+00 5.486169338414605079e+00 6.688816476280955214e+00 8.299074951183941451e+00 1.038280560639876171e+01 1.300141246001833117e+01 1.620605166447586143e+01 2.003113561683545285e+01 2.448750879387759483e+01 2.955585564686855804e+01 3.518106925417654196e+01 4.126841622864281334e+01 4.768233366525969785e+01 5.424855588198072809e+01 6.075998434328854358e+01 6.698630559891330449e+01 7.268688129905639528e+01 7.762595549474077927e+01 8.158882995364126600e+01 8.439742200513022397e+01 8.592359092613557436e+01 8.609881221610882562e+01 8.491916980067325937e+01 8.244516610111443811e+01 7.879643887647101508e+01 7.414203505439138553e+01 6.868734759143731594e+01 6.265911527299090267e+01 5.628998949423276343e+01 4.980408890364144980e+01 4.340472133435667246e+01 3.726510074992082622e+01 3.152248261322157674e+01 2.627574167422496743e+01 2.158607076830135441e+01 1.748022263180178726e+01 1.395556660539290306e+01 1.098618898414728307e+01 8.529315876538234420e+00 6.531456966732060110e+00 4.933828957568798579e+00 3.676790343546330053e+00 2.703180446013292659e+00 1.960588178980690710e+00 1.402670600323159711e+00 9.896962497029153649e-01 6.885078472366851221e-01 4.720911693989967017e-01 3.189113729567583100e-01 2.121438025601786459e-01 1.388907251798372766e-01 8.944343698143164545e-02 5.662337223695413507e-02 3.521687836879756894e-02 2.150560252794865568e-02 1.288672452228791301e-02 7.573190760076428489e-03 4.362440744572639202e-03 2.461948333431542620e-03 1.360593008264085165e-03 7.360303309176796909e-04 3.895978897922366263e-04 2.017170062578956436e-04 1.021270118301423005e-04 5.054667276633682832e-05 2.445081507821444039e-05 1.155713164015880540e-05 5.336798906290154034e-06 2.407208068642637597e-06 1.060437726157030903e-06 4.561839331269177482e-07 1.916149972498278957e-07 7.857985101456736033e-08 3.145921874564317031e-08 1.229439654393556401e-08 4.689868657856980468e-09 1.746158024104328096e-09 6.345329334810763908e-10 2.250368567270426189e-10 7.788709303430136811e-11 2.630723942498949158e-11 8.671024349719751400e-12 2.788944523508519660e-12 8.753345453932338332e-13 2.680800992777845499e-13 8.011319349186986840e-14 2.336071016470590169e-14 6.646682573541707482e-15 1.845252531156716306e-15 4.998438360421090721e-16 1.321103228328981504e-16 3.406902762580767965e-17 8.572359848476736133e-18 2.104535110207473133e-18 5.041094678044915876e-19
3.773739844741776483e-06 8.491608420728336302e-06 1.865927603209989620e-05 4.004104917693447521e-05 8.391544776958529761e-05 1.717612503127971665e-04 3.433818533911923727e-04 6.705351127114624402e-04 1.279033903790237695e-03 2.383331393031014669e-03 4.338657626255327214e-03 7.716544936845310190e-03 1.340961352590896646e-02 2.277016304579816686e-02 3.778370595161641143e-02 6.127240676339738845e-02 9.711407753244788443e-02 1.504501640273218088e-01 2.278422366181338254e-01 3.373232630564706458e-01 4.882809558581762133e-01 6.911101094370384335e-01 9.565833650744950400e-01 1.294918255171743082e+00 1.714562957380028507e+00 2.220780302580628085e+00 2.814171185461319613e+00 3.489332763423059092e+00 4.233879900840178401e+00 5.028057462237629949e+00 5.845128045915684467e+00 6.652633964160946434e+00 7.414512445808775887e+00 8.093906844353966790e+00 8.656387987516311000e+00 9.073204193879005786e+00 9.324137458488081620e+00 9.399569419846050877e+00 9.301454213013018446e+00 9.043043459175629906e+00 8.647387876512713234e+00 8.144820371906851264e+00 7.569776397164489801e+00 6.957403378035427188e+00 6.340436506143702466e+00 5.746769978909394894e+00 5.198040539104196611e+00 4.709384298805181501e+00 4.290355445662475731e+00 3.946835125833701330e+00 3.683635204735264956e+00 3.507430746719718329e+00 3.429641548009058294e+00 3.468919835573288424e+00 3.652971943910789498e+00 4.019525341840755495e+00 4.616328796488832431e+00 5.500129252748611641e+00 6.734600973397090407e+00 8.387218651721962459e+00 1.052508353657306372e+01 1.320975085007374616e+01 1.649118558013680769e+01 2.040109966158288302e+01 2.494608889609817481e+01 3.010116789936372683e+01 3.580445671237608707e+01 4.195385713592687438e+01 4.840652754206494279e+01 5.498179449571309618e+01 6.146782607361298290e+01 6.763196409692743316e+01 7.323412835890793815e+01 7.804224285890670387e+01 8.184827432546325099e+01 8.448328653342197470e+01 8.582994157744008135e+01 8.583112521219995017e+01 8.449380269997178061e+01 8.188775800469186095e+01 7.813944863967338961e+01 7.342173579708124009e+01 6.794065339298222739e+01 6.192061414366678207e+01 5.558949940998392236e+01 4.916495474827978995e+01 4.284295029305633307e+01 3.678931404241407677e+01 3.113456160995034594e+01 2.597197936459189904e+01 2.135861044208180815e+01 1.731857223899580944e+01 1.384801166573589803e+01 1.092097814268764822e+01 8.495549843070602236e+00 6.519663949856256302e+00 4.936251145383898198e+00 3.687433259311504674e+00 2.717689980909328895e+00 1.976020920975777084e+00 1.417215166124980108e+00 1.002390451608973221e+00 6.989820648890751054e-01 4.803547972784105724e-01 3.251882442250729199e-01 2.167546990504720106e-01 1.421764122504973471e-01 9.171960068294066071e-02 5.815867165595464683e-02 3.622633417545440687e-02 2.215311062474861065e-02 1.329216410840611089e-02 7.821111835425368156e-03 4.510532703913126829e-03 2.548377176615657536e-03 1.409880617311196158e-03 7.634955794000488748e-04 4.045530046434453377e-04 2.096737300056440245e-04 1.062630404048287838e-04 5.264704393652868346e-05 2.549271354983920278e-05 1.206193529189908809e-05 5.575655564686067036e-06 2.517570323430863496e-06 1.110225677231202352e-06 4.781121258380815727e-07 2.010428659152311390e-07 8.253640045187440927e-08 3.307981779356861837e-08 1.294222088418260464e-08 4.942584021277586480e-09 1.842357305905980241e-09 6.702646478776774248e-10 2.379864613451705945e-10 8.246599278458953561e-11 2.788685504421497885e-11 9.202658882341730833e-12 2.963500283268577578e-12 9.312464030523292134e-13 2.855509261478968314e-13 8.543863052300125641e-14 2.494422813594406041e-14 7.105998469789442156e-15 1.975214548932794625e-15 5.357140945406619086e-16 1.417677847046928918e-16 3.660532355165891126e-17 9.222106165362427903e-18 2.266900609048546223e-18 5.436870410745785501e-19
5.482956598730652484e-06 1.217589759867621069e-05 2.640686872435420293e-05 5.593506494133204177e-05 1.157245055778210552e-04 2.338644304698373703e-04 4.616634322823050187e-04 8.902975778506305900e-04 1.677337402156116016e-03 3.087517952259929456e-03 5.553053759760477257e-03 9.759292248591375923e-03 1.676103391754563826e-02 2.813277403016074818e-02 4.615174091721620242e-02 7.400536084072135978e-02 1.160045190375257607e-01 1.777712943718339766e-01 2.663563306237306527e-01 3.902294486944851704e-01 5.590812988412326989e-01 7.833780698977390600e-01 1.073629281785937639e+00 1.439362476046338379e+00 1.887847084252743723e+00 2.422667773524326940e+00 3.042305887528351072e+00 3.738933864872435731e+00 4.497648494283170706e+00 5.296353553592486385e+00 6.106445288620186318e+00 6.894357909653913374e+00 7.623902449919981450e+00 8.259200424315455535e+00 8.767897741811777834e+00 9.124267918942157607e+00 9.311794902139729047e+00 9.324872938716941562e+00 9.169369978753090678e+00 8.861956243306661207e+00 8.428276073192387585e+00 7.900209889832456867e+00 7.312606108949149863e+00 6.699938408905886433e+00 6.093350082624869657e+00 5.518484305575879212e+00 4.994378565149876437e+00 4.533544011708016797e+00 4.143182310069396301e+00 3.827340489823318315e+00 3.589690757171828839e+00 3.436561182609351839e+00 3.379837627372861864e+00 3.439399235545931521e+00 3.644822811714594657e+00 4.036175008764876004e+00 4.663786717049720920e+00 5.586959482541279165e+00 6.871587501388246366e+00 8.586699740599499364e+00 1.079995199663494354e+01 1.357214779268408833e+01 1.695095525374420831e+01 2.096411898275857766e+01 2.561263063808545226e+01 3.086449222806578518e+01 3.664984210446502289e+01 4.285827019482371014e+01 4.933908683405035589e+01 5.590510654928092293e+01 6.234016872123068254e+01 6.841017614867105578e+01 7.387695261654967283e+01 7.851378109368648950e+01 8.212116580576984859e+01 8.454122832435226087e+01 8.566923287448827296e+01 8.546103286598290083e+01 8.393569440537613957e+01 8.117310969838558776e+01 7.730697704205310572e+01 7.251401188052754776e+01 6.700060146600660005e+01 6.098828855649737335e+01 5.469946249242170921e+01 4.834447108503679402e+01 4.211108527666331014e+01 3.615690128627931443e+01 3.060490318926954245e+01 2.554207717754400875e+01 2.102070041552651958e+01 1.706174239739844367e+01 1.365972162198712780e+01 1.078835007641433030e+01 8.406358200469927766e+00 6.463003599931242071e+00 4.902905319339081913e+00 3.669990364492105250e+00 2.710472288585608514e+00 1.974890220102357929e+00 1.419313936563232126e+00 1.005865428378008630e+00 7.027234031682970672e-01 4.837708627094896574e-01 3.280249438338262435e-01 2.189600090095971674e-01 1.438054513164375159e-01 9.287288185519805561e-02 5.894543200525312332e-02 3.674542222812417908e-02 2.248519560483996232e-02 1.349855175404166344e-02 7.945895501035419445e-03 4.584008106099660834e-03 2.590547134064584422e-03 1.433487029635741993e-03 7.763914483541337411e-04 4.114307329305949687e-04 2.132559637164510732e-04 1.080856154435814797e-04 5.355302712180821088e-05 2.593277702874097703e-05 1.227082079601628924e-05 5.672554583941605669e-06 2.561499644324660886e-06 1.129688574642410554e-06 4.865389187060279618e-07 2.046081560239579414e-07 8.401032343069002503e-08 3.367516041759529659e-08 1.317714792739835135e-08 5.033143171717399119e-09 1.876454866016033110e-09 6.828036801718436850e-10 2.424895769045048569e-10 8.404516747127161868e-11 2.842758001116497808e-11 9.383424081410999468e-12 3.022494633460297305e-12 9.500408897457486790e-13 2.913953876432803275e-13 8.721251103415065697e-14 2.546969359579307979e-14 7.257906342583183710e-15 2.018070503125365126e-15 5.475123379045854290e-16 1.449372153852415572e-16 3.743610562647494459e-17 9.434587518110924222e-18 2.319924281739796550e-18 5.565969421978273526e-19
7.999746396393907582e-06 1.753246119086128543e-05 3.752962788578218499e-05 7.846831898229958044e-05 1.602611650987428935e-04 3.197439871612349624e-04 6.232238702597319054e-04 1.186812255499477674e-03 2.208238967261394198e-03 4.014831183242592930e-03 7.133094417305875165e-03 1.238544572224455423e-02 2.101856386730744167e-02 3.486487709222794301e-02 5.653327296360705079e-02 8.961679572566932928e-02 1.388940322585374698e-01 2.104880508009232543e-01 3.119341827766032305e-01 4.520987529449500553e-01 6.408889814467935153e-01 8.887037055070121649e-01 1.205598317026959965e+00 1.600176154512098492e+00 2.078269907679530348e+00 2.641533792056931951e+00 3.286120075660795337e+00 4.001649548432166803e+00 4.770692599310076609e+00 5.568947015787206745e+00 6.366228122287940216e+00 7.128282357987662188e+00 7.819311157609949881e+00 8.404968708681584744e+00 8.855498019975215129e+00 9.148615627722998411e+00 9.271760035673153766e+00 9.223386089327624049e+00 9.013108840392231258e+00 8.660657768799135070e+00 8.193770429106717046e+00 7.645306537077042996e+00 7.049974904002471732e+00 6.441119124078392488e+00 5.847995859208952929e+00 5.293904909185238594e+00 4.795405800177932498e+00 4.362701668904831465e+00 4.001112046332867322e+00 3.713415813308490687e+00 3.502743696957067776e+00 3.375647798261624644e+00 3.344975415681369579e+00 3.432217667835673058e+00 3.669074560450534150e+00 4.098058561813567202e+00 4.772031898229802671e+00 5.752628812881092735e+00 7.107552584194626100e+00 8.906767305733561457e+00 1.121764198158030545e+01 1.409916635217572534e+01 1.759545588413058681e+01 2.172889842550310391e+01 2.649345343633791572e+01 3.184876800937050945e+01 3.771588294357960081e+01 4.397532496621941078e+01 5.046828352551975883e+01 5.700133652006182672e+01 6.335482960266313768e+01 6.929456844889992340e+01 7.458601799165312229e+01 7.900979641644831020e+01 8.237698170841966316e+01 8.454267210195192206e+01 8.541638273829370576e+01 8.496820301184209256e+01 8.323012917393813836e+01 8.029254579450162055e+01 7.629636993057039263e+01 7.142181460286249717e+01 6.587501790454572870e+01 5.987389596714622542e+01 5.363451814669313933e+01 4.735910201934659369e+01 4.122643010407430353e+01 3.538515055841148893e+01 2.995008757906326480e+01 2.500139155103402544e+01 2.058612958035567075e+01 1.672176686104142007e+01 1.340092009421123542e+01 1.059676853396254259e+01 8.268572207272400831e+00 6.366852449785581847e+00 4.837917674125900902e+00 3.627548774102980378e+00 2.683778336889644844e+00 1.958794961821944902e+00 1.410072723756469193e+00 1.000865415929670377e+00 7.002189541962238195e-01 4.826491275995895003e-01 3.276126845924978714e-01 2.188741513956070639e-01 1.438440917559122567e-01 9.294030160911423422e-02 5.900354372925031843e-02 3.678435639143207148e-02 2.250682126468433325e-02 1.350813012323760255e-02 7.948449248980297976e-03 4.583164355395458536e-03 2.588504643696529391e-03 1.431373576200818069e-03 7.746634212807791209e-04 4.101849003983737679e-04 2.124309842055726151e-04 1.075737360983750789e-04 5.325202701272751529e-05 2.576383496638760961e-05 1.217987901706791474e-05 5.625444258706974137e-06 2.537955762836929884e-06 1.118315718698150392e-06 4.812211715974421723e-07 2.021984857224930652e-07 8.295115084904658374e-08 3.322321261893874751e-08 1.298982181179490430e-08 4.957681223616746563e-09 1.846897029976251961e-09 6.715421195300173511e-10 2.383146526096133958e-10 8.253874780015688099e-11 2.789840693947847094e-11 9.202416283314768779e-12 2.962193356880084275e-12 9.304723930909704445e-13 2.852087624179253927e-13 8.530673459323844522e-14 2.489760664733338203e-14 7.090539758254393091e-15 1.970347032575177558e-15 5.342479384844975522e-16 1.413433024395509616e-16 3.648681158875821832e-17 9.190124495892384031e-18 2.258544085845406843e-18 5.415701173180052100e-19
1.165870486065914761e-05 2.522439080690476264e-05 5.330668518765114519e-05 1.100422355175667945e-04 2.219122155542494704e-04 4.371954903678523666e-04 8.415358812287178445e-04 1.582716818712305920e-03 2.908705884428996330e-03 5.223914983463304358e-03 9.169107492635603443e-03 1.573000852553499418e-02 2.637784507026295217e-02 4.324111868719150709e-02 6.930136950536064377e-02 1.085963581376417075e-01 1.664024504452757403e-01 2.493554328426957067e-01 3.654579634043809144e-01 5.239157736919988206e-01 7.347474614008545624e-01 1.008127783437592573e+00 1.353453817150707339e+00 1.778166577883997235e+00 2.286413476764811215e+00 2.877691422432446799e+00 3.545655487581895304e+00 4.277301836736454810e+00 5.052725592024185808e+00 5.845608592732213893e+00 6.624509656730333873e+00 7.354920138575891997e+00 8.001926780705131748e+00 8.533213160704553601e+00 8.922051988421358715e+00 9.149910437493433690e+00 9.208318759669484876e+00 9.099737313450509291e+00 8.837287046633376164e+00 8.443363347096985549e+00 7.947308540178430469e+00 7.382449789646887695e+00 6.782896690082196756e+00 6.180523800982435034e+00 5.602534234588000928e+00 5.069916829260477265e+00 4.596985005678402736e+00 4.192039279991752743e+00 3.859049224770851438e+00 3.600125009428728262e+00 3.418459643276888116e+00 3.321379636251423406e+00 3.323144366380406112e+00 3.447175223802121824e+00 3.727460966189749314e+00 4.208959989635856935e+00 4.946890010907477375e+00 6.004853626035190572e+00 7.451795047482536738e+00 9.357827317630331265e+00 1.178902340856265063e+01 1.480134168212409662e+01 1.843396342742640925e+01 2.270245450011749355e+01 2.759230841261439338e+01 3.305355620807345218e+01 3.899720270289072488e+01 4.529423237510417977e+01 5.177779367606247973e+01 5.824890896099719839e+01 6.448568526646207033e+01 7.025556273581425160e+01 7.532969869098141658e+01 7.949822278165135003e+01 8.258488345453311297e+01 8.445958732603074282e+01 8.504752551133691441e+01 8.433395974017690833e+01 8.236424641567457172e+01 7.923922674477809380e+01 7.510661925736658873e+01 7.014944414652273963e+01 6.457273994850949350e+01 5.858988738983051547e+01 5.240974830402679885e+01 4.622559723929514064e+01 4.020651902709927583e+01 3.449161719572037299e+01 2.918706842608234453e+01 2.436579827425804012e+01 2.006936135514067132e+01 1.631149178854204251e+01 1.308274445818157794e+01 1.035566537001470699e+01 8.089996566214415097e+00 6.237521663530973370e+00 4.746275496739218447e+00 3.563959969946707496e+00 2.640515071781080358e+00 1.929879930783979125e+00 1.391039042106873014e+00 9.884829769867847782e-01 6.922241147913501536e-01 4.775016055064528198e-01 3.242921295346407051e-01 2.167199430580808439e-01 1.424358308326711675e-01 9.201299971897450303e-02 5.839017821867864555e-02 3.637859901924157119e-02 2.223975455006500443e-02 1.333412314353653490e-02 7.836721925244028580e-03 4.512724819150260719e-03 2.545020790939526815e-03 1.405142879535355637e-03 7.592236751707266782e-04 4.013256401975520454e-04 2.074786781177123543e-04 1.048778499907429708e-04 5.182318202404124081e-05 2.502658486343389862e-05 1.180955489075236857e-05 5.444351598796975726e-06 2.451737288638403986e-06 1.078347164216468905e-06 4.631786093111809316e-07 1.942664429981447790e-07 7.955470364916877183e-08 3.180656140438772730e-08 1.241419228838665513e-08 4.729800754753182640e-09 1.758995843696107574e-09 6.385018723947025290e-10 2.262118006550551243e-10 7.821798260839033305e-11 2.639494483094255536e-11 8.692485312933984642e-12 2.793598807723122690e-12 8.761332057244354263e-13 2.681344724599027696e-13 8.007611874416948909e-14 2.333531230831505751e-14 6.635561637197875139e-15 1.841150096787893616e-15 4.984742964061121295e-16 1.316841858767517817e-16 3.394356788030594881e-17 8.537103827547564501e-18 2.095026140992422844e-18 5.016387840437483744e-19
1.688531339455374866e-05 3.608269002186646583e-05 7.531746077121004323e-05 1.535773537424188311e-04 3.059303285783748425e-04 5.954045919727014424e-04 1.132212508035879269e-03 2.103793277060546883e-03 3.820077329566274726e-03 6.779087932642874001e-03 1.175811922238149260e-02 1.993475013157088721e-02 3.303926212231651088e-02 5.353503960253194749e-02 8.481587735484943935e-02 1.313989086254416516e-01 1.990799647547359663e-01 2.950064108219992431e-01 4.276136948673950888e-01 6.063695583129550259e-01 8.412777554224711851e-01 1.142114056629158991e+00 1.517402130114151149e+00 1.973183467719225925e+00 2.511688123841280262e+00 3.130062598562429521e+00 3.819346536756694999e+00 4.563899924430415922e+00 5.341458858887072836e+00 6.123937958452534858e+00 6.879005560718995937e+00 7.572346093831553659e+00 8.170410413820865969e+00 8.643360184999423268e+00 8.967855647580103451e+00 9.129330639479452003e+00 9.123448837419205759e+00 8.956535035641730147e+00 8.644909958837317276e+00 8.213205509539495353e+00 7.691876279535811101e+00 7.114231522542777242e+00 6.513374079412888484e+00 5.919441169085576604e+00 5.357497060712073100e+00 4.846337614489502954e+00 4.398345612661340276e+00 4.020401299078592672e+00 3.715722992647377598e+00 3.486404462103278590e+00 3.336340977869599378e+00 3.274200506692215740e+00 3.316099570740497438e+00 3.487678058496130884e+00 3.825323058335575954e+00 4.376357014747092933e+00 5.198070932473624950e+00 6.355544554972579974e+00 7.918253859665473016e+00 9.955528285378781206e+00 1.253099462383001672e+01 1.569623872483244753e+01 1.948403167229577448e+01 2.390159650346162579e+01 2.892451710260386477e+01 3.449198570590663593e+01 4.050411770034333614e+01 4.682200222193254291e+01 5.327098489434617790e+01 5.964739363504383363e+01 6.572854215118563559e+01 7.128542497805027267e+01 7.609711745652505499e+01 7.996558545593835277e+01 8.272945600773761043e+01 8.427534075995578178e+01 8.454554422486106091e+01 8.354139548682793759e+01 8.132195101348155220e+01 7.799834513107961698e+01 7.372453097441054126e+01 6.868549235200299563e+01 6.308417845127722501e+01 5.712841357698320621e+01 5.101888680408709575e+01 4.493907447703399782e+01 3.904764251413683951e+01 3.347356322096636916e+01 2.831390047943006394e+01 2.363399233872846494e+01 1.946960302679352495e+01 1.583052875477964605e+01 1.270511767076149212e+01 1.006519361694328474e+01 7.870943020511264265e+00 6.075420134231189095e+00 4.628433698750733960e+00 3.479684780261044441e+00 2.581120185751458074e+00 1.888540907954995962e+00 1.362556786717213031e+00 9.690070450381311762e-01 6.789746742654412248e-01 4.685158171376965219e-01 3.182089688168237007e-01 2.126081484269266852e-01 1.396631605422568589e-01 9.015118711851093092e-02 5.714840828862605138e-02 3.555833965623880766e-02 2.170471561197752711e-02 1.299044669097167495e-02 7.619852245006052648e-03 4.378553547484423554e-03 2.463769695365268606e-03 1.357041366131982391e-03 7.314118698074298115e-04 3.856318501094799841e-04 1.988404207861850168e-04 1.002416647168424596e-04 4.939758663110095681e-05 2.378971764455008046e-05 1.119490578729700626e-05 5.146702925920765172e-06 2.311280921862060093e-06 1.013761085785513909e-06 4.342382827142313805e-07 1.816293432708075951e-07 7.417712249502156130e-08 2.957637811265696785e-08 1.151277061694819118e-08 4.374685128062579570e-09 1.622635973012645692e-09 5.874632630640098559e-10 2.075897923221040401e-10 7.159446087976043650e-11 2.409824229741896327e-11 7.916074441266359670e-12 2.537701091083192734e-12 7.939003928741951674e-13 2.423687143599681343e-13 7.220431966474657554e-14 2.099026400888644600e-14 5.954339239194860728e-15 1.648176791423542771e-15 4.451668508661249686e-16 1.173236294146651723e-16 3.017082489427914009e-17 7.570485755076441944e-18 1.853495100578742297e-18 4.427788974501291144e-19
2.419629504224718488e-05 5.110411376598550067e-05 1.054329709684272999e-04 2.124904696082440762e-04 4.183841157381173298e-04 8.048508836877022983e-04 1.512841685958386676e-03 2.778716449787275652e-03 4.987743635525558605e-03 8.750063422039874167e-03 1.500393288246133251e-02 2.514936992172078778e-02 4.121165303211891950e-02 6.602802614370256729e-02 1.034422428510806680e-01 1.584807003508518219e-01 2.374721421058489934e-01 3.480625028106447694e-01 4.990705544050599851e-01 7.001321647993575814e-01 9.610944684145175110e-01 1.291148002273882600e+00 1.697724406091190463e+00 2.185235919080161793e+00 2.753783503231244989e+00 3.398003110458093001e+00 4.106243415110236050e+00 4.860263579164795011e+00 5.635600594103310712e+00 6.402682934993780606e+00 7.128668430948550849e+00 7.779873874517992505e+00 8.324560825509529138e+00 8.735765898130591012e+00 8.993830664498988270e+00 9.088305117294089186e+00 9.018969002979972061e+00 8.795827345022814825e+00 8.438072625012777550e+00 7.972144800455745361e+00 7.429140126630329632e+00 6.841903083820827902e+00 6.242171756281643447e+00 5.658132842054565792e+00 5.112682755826023495e+00 4.622596729054449405e+00 4.198692895620708576e+00 3.846958817976642742e+00 3.570498392018875311e+00 3.372069170332381738e+00 3.256921149660326975e+00 3.235620452834417904e+00 3.326543113391549955e+00 3.557750059699420486e+00 3.967997563160586161e+00 4.606691442078967746e+00 5.532653878197380415e+00 6.811637537025543310e+00 8.512594476782638253e+00 1.070279054756605852e+01 1.344195279360840800e+01 1.677574816323055629e+01 2.072901186779984428e+01 2.529926160558931514e+01 3.045113132651945520e+01 3.611241182456045351e+01 4.217237029119782932e+01 4.848291616381592206e+01 5.486297580758160564e+01 6.110613998666171653e+01 6.699128213463180259e+01 7.229545822914110431e+01 7.680805060134377982e+01 8.034487142408447369e+01 8.276084963576468567e+01 8.396001679994331823e+01 8.390177957815188847e+01 8.260288179479636028e+01 8.013495284909573968e+01 7.661803296134736740e+01 7.221088373049379072e+01 6.709917722158952813e+01 6.148277905210325400e+01 5.556330231153405208e+01 4.953293739628337988e+01 4.356530220248565399e+01 3.780875692822799294e+01 3.238233258195985087e+01 2.737416572308170259e+01 2.284213424811357740e+01 1.881625822071559995e+01 1.530236446718994792e+01 1.228650636134107721e+01 9.739669781360481338e+00 7.622369763012240007e+00 5.888836471396754924e+00 4.490590750228770744e+00 3.379307052022006985e+00 2.508945759818457688e+00 1.837201738939228335e+00 1.326358941887473719e+00 9.436629231866523471e-01 6.613276656650486363e-01 4.562850720754837441e-01 3.097699872264964571e-01 2.068151480274956766e-01 1.357122437242466173e-01 8.747919061754454162e-02 5.536053029875728781e-02 3.437752890017989338e-02 2.093668941458220675e-02 1.249950667870146012e-02 7.311987748032474331e-03 4.189441802525091865e-03 2.350118130342792981e-03 1.290282459692288592e-03 6.931125186150228481e-04 3.641846707133395041e-04 1.871223655230244882e-04 9.399703617258277995e-05 4.615253989675393274e-05 2.214562631209496927e-05 1.038287628355977590e-05 4.755748391963679488e-06 2.127808768023326676e-06 9.298355149748879644e-07 3.968188830569993885e-07 1.653670715108278032e-07 6.728814270949155101e-08 2.673173322450607440e-08 1.036775163380206323e-08 3.925400011653973643e-09 1.450777858620353324e-09 5.233761063298710148e-10 1.842906860815936509e-10 6.333619209846959323e-11 2.124437242819765615e-11 6.954488227947702108e-12 2.221790461224965943e-12 6.927017410626341424e-13 2.107581917663796128e-13 6.257608826863554423e-14 1.813050039938308769e-14 5.126029332887298277e-15 1.414215249824861243e-15 3.807211029081817778e-16 1.000114790953827813e-16 2.563534746910831960e-17 6.411660116701444389e-18 1.564730682675750393e-18 3.725999659009341437e-19
3.418147195633749937e-05 7.141320314982507571e-05 1.457392512858138073e-04 2.905454831844880978e-04 5.658772088228180902e-04 1.076795723534534118e-03 2.002081538670308618e-03 3.637504590739131394e-03 6.458572153746859959e-03 1.120779842824071518e-02 1.901062698110343036e-02 3.152160090467485964e-02 5.109766023053279732e-02 8.098820239672510635e-02 1.255218706252277661e-01 1.902587480006991405e-01 2.820654471774790562e-01 4.090621418773678908e-01 5.803882154399585547e-01 8.057403395419914238e-01 1.094656103702824623e+00 1.455548633749623066e+00 1.894541033910288386e+00 2.414198731831109335e+00 3.012304573203692382e+00 3.680855500365599831e+00 4.405470553406392042e+00 5.165379946078314966e+00 5.934111223212417130e+00 6.680904761425162874e+00 7.372787852815985588e+00 7.977130654065839543e+00 8.464417451971685935e+00 8.810910885459312780e+00 9.000877737005337664e+00 9.028087252423038223e+00 8.896381765285111598e+00 8.619241078103215159e+00 8.218396962882332346e+00 7.721680600995369126e+00 7.160384262592968341e+00 6.566475195283212329e+00 5.970008497721446261e+00 5.397048761230508696e+00 4.868336368673991110e+00 4.398836846836161385e+00 3.998205382224538695e+00 3.672097126505735165e+00 3.424167617534271013e+00 3.258542685816238293e+00 3.182495587697284911e+00 3.209049530218202939e+00 3.359223152339680940e+00 3.663651601263354429e+00 4.163344337752769242e+00 4.909382172577742232e+00 5.961411330958152455e+00 7.384863421073905698e+00 9.246918460595571432e+00 1.161133319684280529e+01 1.453237546953512016e+01 1.804823020563811653e+01 2.217436272476409087e+01 2.689742563588229984e+01 3.217035928980631354e+01 3.790934415316324646e+01 4.399320004303406506e+01 5.026568092321608816e+01 5.654088381736178803e+01 6.261168907594947086e+01 6.826080543515674037e+01 7.327365050080331343e+01 7.745200835069847756e+01 8.062722381648107728e+01 8.267165916452191254e+01 8.350727255167934970e+01 8.311046888632652951e+01 8.151278322095957662e+01 7.879742256998551397e+01 7.509214206797243207e+01 7.055929858699859381e+01 6.538416055770201751e+01 5.976263463634191453e+01 5.388950395428626194e+01 4.794808800840369400e+01 4.210197372350562262e+01 3.648917724206798141e+01 3.121881764703991635e+01 2.637014737961847288e+01 2.199360726561259582e+01 1.811346301055640851e+01 1.473153213144281182e+01 1.183151706164904837e+01 9.383509730482284539e+00 7.348311878873201586e+00 5.681310122399162665e+00 4.335742612772336635e+00 3.265284327471833503e+00 2.425952643587716562e+00 1.777389484095805772e+00 1.283610036445252733e+00 9.133229082244542774e-01 6.399266976643123161e-01 4.412782532952961856e-01 2.993130716189318363e-01 1.995820385344911629e-01 1.307534565557234851e-01 8.411617810613042368e-02 5.310893695220844646e-02 3.289238100749911770e-02 1.997344912300890937e-02 1.188625133454756545e-02 6.929294684397455280e-03 3.955650320541772604e-03 2.210436152966599975e-03 1.208729922942331251e-03 6.466132692786996910e-04 3.383053308332593955e-04 1.730684741432185470e-04 8.655222857308384832e-05 4.230633128885403382e-05 2.020800696229524938e-05 9.431146903513748986e-06 4.299988684760815525e-06 1.915036342895031121e-06 8.329988085424789937e-07 3.538548694297682542e-07 1.467843315961668376e-07 5.945279435154279063e-08 2.351098468546487623e-08 9.077086759402222393e-09 3.421159333324033476e-09 1.258716316408286156e-09 4.520527037697244100e-10 1.584666552042973370e-10 5.421970242221497969e-11 1.810636401037514618e-11 5.901279537332277225e-12 1.877107841450516286e-12 5.827051105224281023e-13 1.765283821213985313e-13 5.218874788815709416e-14 1.505661062578379150e-14 4.238944548717252390e-15 1.164558481793293842e-15 3.121989507190374129e-16 8.166994075679798878e-17 2.084722852658050204e-17 5.192599091501794588e-18 1.262022686837044169e-18 2.992894086266280185e-19
4.747703317012197643e-05 9.821096388982429029e-05 1.984418451947682241e-04 3.916811560110293510e-04 7.552474308279961230e-04 1.422773781333541926e-03 2.618829625348222459e-03 4.710209158996839923e-03 8.278916479013073010e-03 1.422158732774622333e-02 2.387849449095784393e-02 3.919180841774818486e-02 6.288694835750260892e-02 9.866249989785697005e-02 1.513637022506669760e-01 2.271031410904723047e-01 3.332821687098381780e-01 4.784606949108895502e-01 6.720247650982744680e-01 9.236138911446479804e-01 1.242295291503178190e+00 1.635509623924203515e+00 2.107859016061352619e+00 2.659856547662029946e+00 3.286797544458521791e+00 3.977936757039279847e+00 4.716152504439236282e+00 5.478243563344773470e+00 6.235937102164623269e+00 6.957593225213996924e+00 7.610487037062243942e+00 8.163450262647392819e+00 8.589580089974655053e+00 8.868688823746555983e+00 8.989183354789233249e+00 8.949128599090876435e+00 8.756354735511910903e+00 8.427597249500516696e+00 7.986790017814770160e+00 7.462743415156097626e+00 6.886514363357462365e+00 6.288803476220245159e+00 5.697694945003478395e+00 5.136994828866628282e+00 4.625336216059835692e+00 4.176121157482886481e+00 3.798274219202911528e+00 3.497701968331779820e+00 3.279292304862460927e+00 3.149247545842844165e+00 3.117521990723665315e+00 3.200123361476979067e+00 3.421034149830631144e+00 3.813512633647731409e+00 4.420546861679764739e+00 5.294263738034031164e+00 6.494145718021695046e+00 8.083984036506532078e+00 1.012760027030596177e+01 1.268349248713931487e+01 1.579869801601729584e+01 1.950229761790633987e+01 2.379909898756522679e+01 2.866411443874709164e+01 3.403847340917915432e+01 3.982737335086375907e+01 4.590056546339092591e+01 5.209569353875717468e+01 5.822456198366992197e+01 6.408211999334619691e+01 6.945764100206854152e+01 7.414728783185401539e+01 7.796702776662382917e+01 8.076473960358394777e+01 8.243036718042884559e+01 8.290313220792394588e+01 8.217511022515060404e+01 8.029085962673497079e+01 7.734321931647839676e+01 7.346579257408669150e+01 6.882295542925669452e+01 6.359842594283203709e+01 5.798348834578175826e+01 5.216588946804017723e+01 4.632024095701164157e+01 4.060050844296156214e+01 3.513489051734377711e+01 3.002312440173460217e+01 2.533603050877586327e+01 2.111694244291705402e+01 1.738456915464052699e+01 1.413679970590012758e+01 1.135497960019643138e+01 9.008247900396352037e+00 7.057611448057655501e+00 5.459531383031677620e+00 4.168894392314551389e+00 3.141326161676315287e+00 2.334870630649553469e+00 1.711103190529193352e+00 1.235769893923647889e+00 8.790517080274634631e-01 6.155478634858464471e-01 4.240605507678804620e-01 2.872488537674536824e-01 1.912057704293346483e-01 1.249999252896016877e-01 8.021349304267683111e-02 5.049963927021566823e-02 3.117594415644163106e-02 1.886439378876481054e-02 1.118340267319166761e-02 6.492971627833929102e-03 3.690594446863764908e-03 2.053009565330204261e-03 1.117375067395478183e-03 5.948452281966423423e-04 3.096712279077693409e-04 1.576139913531971208e-04 7.841520486824510381e-05 3.812769020928178710e-05 1.811532874263526824e-05 8.409210171677969025e-06 3.813392061533702002e-06 1.689135834287106501e-06 7.307505991978021029e-07 3.087339483827659438e-07 1.273718132748745732e-07 5.131008631286233452e-08 2.018099516611183866e-08 7.749356873272712509e-09 2.905008479838827924e-09 1.063078974442740723e-09 3.797517894705767683e-10 1.324134072346237001e-10 4.506560982724527248e-11 1.497009428423398007e-11 4.853510771730381654e-12 1.535773067978669813e-12 4.742705905773046319e-13 1.429364355606777631e-13 4.204048466371775105e-14 1.206678900047195652e-14 3.379923934438936867e-15 9.238595969178114436e-16 2.464234936773577739e-16 6.414002689971862420e-17 1.629076075017788497e-17 4.037509569351800018e-18 9.764295778516620947e-19 2.304193924109540662e-19
6.469593887754292053e-05 1.326283247091397622e-04 2.655629034573094016e-04 5.193967981067753150e-04 9.923450326711886170e-04 1.852211639833506148e-03 3.377676635826441440e-03 6.018419041013745030e-03 1.047908497698040245e-02 1.783130010369534529e-02 2.965554932988149345e-02 4.821025078251188478e-02 7.661837654448824808e-02 1.190525941665949161e-01 1.808888833331808166e-01 2.687875650488207868e-01 3.906522190214052337e-01 5.554142850106297269e-01 7.725975903345105866e-01 1.051635231611495636e+00 1.400942041201446830e+00 1.826787516341973117e+00 2.332061653110262256e+00 2.915071706771954041e+00 3.568541662259179681e+00 4.278998225797610466e+00 5.026709781073573247e+00 5.786294901616784614e+00 6.528037812535525397e+00 7.219849450943097935e+00 7.829709853882793169e+00 8.328338859261945615e+00 8.691785264812345702e+00 8.903612877046903407e+00 8.956400807813547971e+00 8.852361017968688017e+00 8.602995401609973669e+00 8.227847796682699055e+00 7.752530505505331959e+00 7.206299341779197398e+00 6.619501123835659584e+00 6.021217122266691923e+00 5.437379218584676543e+00 4.889554694747100250e+00 4.394497855974629275e+00 3.964469950422193190e+00 3.608247466923165447e+00 3.332680860057872341e+00 3.144631740310111834e+00 3.053101132392817885e+00 3.071355927919681594e+00 3.218857087070908563e+00 3.522787361551936058e+00 4.018970051693025347e+00 4.751970963532441417e+00 5.774194046565326310e+00 7.143827570853949815e+00 8.921578247407506268e+00 1.116624429423531062e+01 1.392931581370165794e+01 1.724893579344411165e+01 2.114368754771918191e+01 2.560677440610229638e+01 3.060120820756380411e+01 3.605661346463421779e+01 4.186817899558226230e+01 4.789814952292357475e+01 5.398005302563323227e+01 5.992561807204420887e+01 6.553406781810996051e+01 7.060320942519643950e+01 7.494150083293543219e+01 7.838010549234944335e+01 8.078387161508440784e+01 8.206021793599822445e+01 8.216507888825532291e+01 8.110534412490341083e+01 7.893758617443674552e+01 7.576325658729115275e+01 7.172089037577433146e+01 6.697614090533954823e+01 6.171063695701057128e+01 5.611069484793377882e+01 5.035683690248462341e+01 4.461488676262753472e+01 3.902916712981177483e+01 3.371805576148608452e+01 2.877189745397820886e+01 2.425305230304504533e+01 2.019770251003029315e+01 1.661894940400315335e+01 1.351070743728913115e+01 1.085193319356715946e+01 8.610800224679350023e+00 6.748527637211403807e+00 5.222674813240931080e+00 3.989812004499553755e+00 3.007556476967608194e+00 2.236021032650410856e+00 1.638755488441794750e+00 1.183275198389795779e+00 8.412693528154725486e-01 5.885715744771522484e-01 4.049615231459516296e-01 2.738525341988772288e-01 1.819087121934443441e-01 1.186258484101742477e-01 7.590356453952804006e-02 4.763038467505576606e-02 2.929828791936339716e-02 1.765831404146784786e-02 1.042396681996009440e-02 6.024714178158477144e-03 3.408133406321388684e-03 1.886443769114012296e-03 1.021412413410048570e-03 5.408572719314295790e-04 2.800226919803356588e-04 1.417251820147814097e-04 7.010788773188189908e-05 3.389091979217684694e-05 1.600788448013407611e-05 7.386902479178528867e-06 3.329798284684010863e-06 1.466070652841142979e-06 6.304229607801640308e-07 2.647353889004115598e-07 1.085578158462025793e-07 4.346590761914705130e-08 1.699210761369848361e-08 6.485320082788198826e-09 2.416453025984886729e-09 8.789561892416052641e-10 3.120894025232931274e-10 1.081673979079618591e-10 3.659345752992139955e-11 1.208330369375467584e-11 3.894303645076509683e-12 1.224964768727135594e-12 3.760588718290006700e-13 1.126720571168931595e-13 3.294543630086096184e-14 9.401220011213298983e-15 2.618032427248045736e-15 7.114759741366594937e-16 1.886830973208338379e-16 4.883002451901888268e-17 1.233150828334944494e-17 3.038892423718580147e-18 7.307676020936273086e-19 1.714760235140072349e-19
8.646379007326042486e-05 1.758150871841277657e-04 3.491534319196099370e-04 6.772411702015024987e-04 1.283122087863141064e-03 2.374779216711263123e-03 4.293827483676995217e-03 7.585252622115880305e-03 1.309303350860663295e-02 2.208506562788103283e-02 3.640755580742287278e-02 5.866348569197936402e-02 9.240164370257961113e-02 1.422924553772082490e-01 2.142555453912025898e-01 3.154937101807442912e-01 4.543816779832483554e-01 6.401590531918756044e-01 8.823883121264916030e-01 1.190162579237650453e+00 1.571083927964085136e+00 2.030077941983519541e+00 2.568157911083825518e+00 3.181293408531623346e+00 3.859563025953114401e+00 4.586770582865372425e+00 5.340672338175444622e+00 6.093899134773370641e+00 6.815568063715426561e+00 7.473475542553596362e+00 8.036664693109257129e+00 8.478083199284085936e+00 8.777009841339028284e+00 8.920939109407868273e+00 8.906675433025993627e+00 8.740493552693676449e+00 8.437352566462310577e+00 8.019285697754098052e+00 7.513202208774875324e+00 6.948412344424914622e+00 6.354209049864562253e+00 5.757810290408674980e+00 5.182892402302644363e+00 4.648845208792113937e+00 4.170774335910299335e+00 3.760184332166276455e+00 3.426210849158893179e+00 3.177235629353686086e+00 3.022710006061656518e+00 2.975020413681187748e+00 3.051240343326406368e+00 3.274617213570835350e+00 3.675636089896228142e+00 4.292489368532543814e+00 5.170773554482113177e+00 6.362245489232406293e+00 7.922513555818860631e+00 9.907620882539681872e+00 1.236959439668933136e+01 1.535117308789694768e+01 1.888007114883228610e+01 2.296325404808451509e+01 2.758178734813682453e+01 3.268684436211189137e+01 3.819742243201737608e+01 4.400021914337143158e+01 4.995196564733448241e+01 5.588431530116147172e+01 6.161115641965580636e+01 6.693797606620633189e+01 7.167266973202598024e+01 7.563699569596637673e+01 7.867774097478907436e+01 8.067662375804155772e+01 8.155802240313212792e+01 8.129379667314549351e+01 7.990473855128855973e+01 7.745852599314090980e+01 7.406440902180671060e+01 6.986518451147748010e+01 6.502726920818597023e+01 5.972982803749449232e+01 5.415394241605178394e+01 4.847271601561207888e+01 4.284303457696240969e+01 3.739945449043663928e+01 3.225042926797345189e+01 2.747682960727708590e+01 2.313250095678974461e+01 1.924645215494302519e+01 1.582618864556602922e+01 1.286169208557683596e+01 1.032959405837343603e+01 8.197178174078130652e+00 6.425952457165233334e+00 4.974643706710007329e+00 3.801562206760056739e+00 2.866359001162942732e+00 2.131245229020951815e+00 1.561765411826902428e+00 1.127219493468302414e+00 8.008189438634282231e-01 5.596471926963616506e-01 3.844793097120629000e-01 2.595032380315336895e-01 1.719759684533585797e-01 1.118422672390767258e-01 7.133966830555882321e-02 4.461011869094825416e-02 2.733504932165615672e-02 1.640642969649355049e-02 9.641741961469248515e-03 5.546240035668741422e-03 3.121850824098324970e-03 1.719006555599348132e-03 9.257383738001669863e-04 4.874707700257866166e-04 2.509414746083229878e-04 1.262648888015459076e-04 6.208828037023856044e-05 2.983260280857181210e-05 1.400460988312555240e-05 6.422419882457624408e-06 2.876925486787430472e-06 1.258692450672825001e-06 5.378170141281090238e-07 2.244086835396898178e-07 9.143330913793757321e-08 3.637484252157671931e-08 1.412877317878620127e-08 5.357860613540531516e-09 1.983540070970952109e-09 7.168593189042852458e-10 2.529022412094454608e-10 8.709256036781723091e-11 2.927549451988579822e-11 9.605247796228584334e-12 3.075965658619348182e-12 9.614160446996838147e-13 2.932834156606005642e-13 8.731723819537237705e-14 2.537112026131015313e-14 7.194455965187165628e-15 1.990980665674742058e-15 5.376994165830738841e-16 1.417126804182455962e-16 3.644753359266413270e-17 9.147700968828924531e-18 2.240446902319620242e-18 5.354650199642339119e-19 1.248810444155186229e-19
1.133299579391146137e-04 2.287345694580696976e-04 4.508365946788221680e-04 8.678315906010332544e-04 1.631592609571655157e-03 2.996274143787334629e-03 5.375032963458448512e-03 9.419969662700127672e-03 1.612978543238957618e-02 2.698754147851457202e-02 4.412672663994408884e-02 7.051717221140792191e-02 1.101531973730514591e-01 1.682153874917392267e-01 2.511661418717697769e-01 3.667300499067633890e-01 5.237064651645435553e-01 7.315667472475857469e-01 9.998053042894097242e-01 1.337042935425858170e+00 1.749921614025187644e+00 2.241877207846444175e+00 2.811923109475780613e+00 3.453613665332383675e+00 4.154371613302376254e+00 4.895350364927600673e+00 5.651956042563223370e+00 6.395077866539885747e+00 7.092977630685608936e+00 7.713684359753096409e+00 8.227647194645172135e+00 8.610336681374757717e+00 8.844466775066971209e+00 8.921544489413397727e+00 8.842539001455218539e+00 8.617584833030024427e+00 8.264773900362452963e+00 7.808223839564250035e+00 7.275711008286092074e+00 6.696207976636553205e+00 6.097659350589749394e+00 5.505270477199855073e+00 4.940485732136314923e+00 4.420718383159307763e+00 3.959785636552656030e+00 3.568919411340197634e+00 3.258176143350225207e+00 3.038057635949784618e+00 2.921170529193779064e+00 2.923779654789555149e+00 3.067135231614522617e+00 3.378464994575483882e+00 3.891517471644303949e+00 4.646528156458594516e+00 5.689469489858845819e+00 7.070453994235004203e+00 8.841200312638225256e+00 1.105154949605091375e+01 1.374512895956080705e+01 1.695439002949332874e+01 2.069537173429903731e+01 2.496264691018846804e+01 2.972496863765232789e+01 3.492214393603817513e+01 4.046361353080038725e+01 4.622911392432717292e+01 5.207164805470831936e+01 5.782280353903991710e+01 6.330024538710713244e+01 6.831698895541190097e+01 7.269184900532837901e+01 7.626028664366370435e+01 7.888476444007747546e+01 8.046369543446111550e+01 8.093814980682898863e+01 8.029566523911572062e+01 7.857077774432704587e+01 7.584221686433632215e+01 7.222704910602118389e+01 6.787235924994179470e+01 6.294528897625539088e+01 5.762237713058528499e+01 5.207915417486771048e+01 4.648084127397293486e+01 4.097481390343145335e+01 3.568524326601115604e+01 3.071006320792965738e+01 2.612016142905978811e+01 2.196049096325361560e+01 1.825266071158144143e+01 1.499850021834059532e+01 1.218410040586396192e+01 9.783895544505641695e+00 7.764452877802913378e+00 6.087753253312900625e+00 4.713858709807777103e+00 3.602956037507135889e+00 2.716830406015187993e+00 2.019858731061819679e+00 1.479622668762616389e+00 1.067233549293757910e+00 7.574446876524956185e-01 5.286076750123154255e-01 3.625133695064563510e-01 2.441475256175080488e-01 1.613851822208312858e-01 1.046455234715180788e-01 6.652795444790582380e-02 4.144893904590776779e-02 2.529680021143043342e-02 1.511802562913573851e-02 8.844075369787278776e-03 5.062944980954505771e-03 2.835480600964425391e-03 1.553154378355776997e-03 8.318980158540134921e-04 4.356184214579658328e-04 2.229694114485433396e-04 1.115366313280045203e-04 5.452057197932510938e-05 2.603860756124957469e-05 1.214895894675519510e-05 5.537054836044574222e-06 2.464881127932270447e-06 1.071651113398571411e-06 4.550064339355587169e-07 1.886504490352793187e-07 7.637418999521113432e-08 3.018968711666921684e-08 1.165120345327754840e-08 4.389975233380496728e-09 1.614779261173741675e-09 5.798375678408513577e-10 2.032475611911941941e-10 6.954327528815949137e-11 2.322640011827017379e-11 7.571690299179285969e-12 2.409218124944270963e-12 7.482052900789591221e-13 2.267861983882311685e-13 6.708944551668863329e-14 1.936978137090576409e-14 5.457829608483342977e-15 1.500832833315276166e-15 4.027676973393099266e-16 1.054824572504650695e-16 2.695894597839740596e-17 6.723831329331663809e-18 1.636501779728324546e-18 3.886841256479242872e-19 9.008510211957511280e-20
1.457826538050836481e-04 2.921912117986024413e-04 5.718661214109257767e-04 1.092991669617078554e-03 2.040170519502925491e-03 3.719441735815324883e-03 6.623508358185496193e-03 1.152226231294628880e-02 1.958258980301375712e-02 3.251858917795902304e-02 5.276818586690015800e-02 8.368438988709812898e-02 1.297193295566509974e-01 1.965677022817671760e-01 2.912253422462230956e-01 4.219110558012221235e-01 5.977991375912032890e-01 8.285193894275231230e-01 1.123403334531824838e+00 1.490489913491763740e+00 1.935348622994137679e+00 2.459826919217541707e+00 3.060873021941423300e+00 3.729614738162346121e+00 4.450879772101504983e+00 5.203316296154486764e+00 5.960212565617850622e+00 6.691025931474928079e+00 7.363526411140690620e+00 7.946355124719467256e+00 8.411713081270292491e+00 8.737849375912214001e+00 8.911022720710660039e+00 8.926670302773732857e+00 8.789626346742217322e+00 8.513372193250772213e+00 8.118445500525213632e+00 7.630261199954023077e+00 7.076677472074594633e+00 6.485661629273016260e+00 5.883371255710442504e+00 5.292876089665744743e+00 4.733626938858983557e+00 4.221655195282672857e+00 3.770384365959882356e+00 3.391870057073739009e+00 3.098262614321522612e+00 2.903301368517108738e+00 2.823686910056299126e+00 2.880220324815168542e+00 3.098630412634536757e+00 3.510022991228740619e+00 4.150881009170735325e+00 5.062529358763312004e+00 6.289968168777736679e+00 7.879987485836839944e+00 9.878514644499595931e+00 1.232721544858707752e+01 1.525946495156590643e+01 1.869590948942044051e+01 2.263994157202855462e+01 2.707348682697389819e+01 3.195354488363173218e+01 3.720992672146519453e+01 4.274458732646893822e+01 4.843286557220720567e+01 5.412681602629144351e+01 5.966065452926772394e+01 6.485814860429216822e+01 6.954157802840664715e+01 7.354169017863105751e+01 7.670790549672101122e+01 7.891792008011285020e+01 8.008583148214657399e+01 8.016799669671470951e+01 7.916601852400278005e+01 7.712653019035869306e+01 7.413777385889726190e+01 7.032330161373178612e+01 6.583342063705180180e+01 6.083521727894171960e+01 5.550210078901044142e+01 5.000379727284402520e+01 4.449760627131811219e+01 3.912152947965019223e+01 3.398962686621793239e+01 2.918968743988691372e+01 2.478305621023263683e+01 2.080626489145549840e+01 1.727399060694163424e+01 1.418282086780399531e+01 1.151532875618722684e+01 9.244043736206187134e+00 7.335018686805134358e+00 5.750818760094124293e+00 4.452871524093892752e+00 3.403205841931457254e+00 2.565662303816930834e+00 1.906681641662279603e+00 1.395776029948824881e+00 1.005771050112077791e+00 7.128829928100064439e-01 4.966746313215729680e-01 3.399169755359565115e-01 2.283759750867574434e-01 1.505404561562906085e-01 9.730829968867735214e-02 6.164944099370172487e-02 3.826479964131326156e-02 2.325883583689450362e-02 1.384010718006159317e-02 8.059623740873092176e-03 4.591869432897459358e-03 2.558896176276393396e-03 1.394456697356378453e-03 7.429475359848985950e-04 3.869305240071502900e-04 1.969513409380259177e-04 9.796541782173658823e-05 4.761216206578238862e-05 2.260702456790581407e-05 1.048584786925644298e-05 4.750694478847832311e-06 2.102164988298599033e-06 9.084455801728324331e-07 3.833741719647027781e-07 1.579831507568504685e-07 6.356781861914610999e-08 2.497349296587516312e-08 9.578896928899837225e-09 3.586959515019725568e-09 1.311276627314891005e-09 4.679533412090398692e-10 1.630181493078824472e-10 5.543454298596944798e-11 1.840022199701427347e-11 5.961446416140787561e-12 1.885189383603883205e-12 5.818655335121891991e-13 1.752850379776756913e-13 5.153621751868975877e-14 1.478826496701577480e-14 4.141436014137325803e-15 1.131895424341095791e-15 3.019091688845753424e-16 7.858767067669110811e-17 1.996340015526855187e-17 4.948924474160095578e-18 1.197230963738626017e-18 2.826381342092854809e-19 6.511251624424651730e-20
1.841506368902821617e-04 3.666221266153190739e-04 7.127044662305962158e-04 1.352932224342456337e-03 2.508137418325962105e-03 4.541204209134105073e-03 8.031075166148213609e-03 1.387397136123954405e-02 2.341514596015224076e-02 3.861086607998839154e-02 6.221420605249827762e-02 9.796947551238004148e-02 1.507891541708774041e-01 2.268753828182214216e-01 3.337376710455092210e-01 4.800526903330013528e-01 6.753144018233603330e-01 9.292365226119241317e-01 1.250896267272438855e+00 1.647647779903293364e+00 2.123881876987178785e+00 2.679758511246670416e+00 3.310079988836433174e+00 4.003495666413654064e+00 4.742223145284038210e+00 5.502431211804750255e+00 6.255356285042148912e+00 6.969124438960967005e+00 7.611139563478048764e+00 8.150794226143922572e+00 8.562184061862566864e+00 8.826476924702420845e+00 8.933615222465478567e+00 8.883113968230484048e+00 8.683846570984680824e+00 8.352863433293672202e+00 7.913437001972572382e+00 7.392642717970206334e+00 6.818846165218388933e+00 6.219461853392878936e+00 5.619281710575504185e+00 5.039557844871620063e+00 4.497889693904929764e+00 4.008838046504386909e+00 3.585091017311119899e+00 3.238953717259536180e+00 2.983925966278478281e+00 2.836161894434686470e+00 2.815655612916946993e+00 2.947050642408188814e+00 3.260013420107832793e+00 3.789136075892340472e+00 4.573341998293879662e+00 5.654767223453542435e+00 7.077092149401884136e+00 8.883311332758722756e+00 1.111295982649861891e+01 1.379886267583108861e+01 1.696353469644903100e+01 2.061542235906635057e+01 2.474523986219764993e+01 2.932270009089291918e+01 3.429397284284991798e+01 3.958021310843987806e+01 4.507748631061969746e+01 5.065836862947937647e+01 5.617541149182159188e+01 6.146652491906654348e+01 6.636215631939468551e+01 7.069393185046119754e+01 7.430421136566715745e+01 7.705581985773434894e+01 7.884109642743760560e+01 7.958937881075576115e+01 7.927213551541910874e+01 7.790516605951764006e+01 7.554758814982514536e+01 7.229767663122594001e+01 6.828596112483685943e+01 6.366627688988802447e+01 5.860565650921267178e+01 5.327402544732562006e+01 4.783461889263644196e+01 4.243588540807871112e+01 3.720541372461225649e+01 3.224614974424989100e+01 2.763490070093678597e+01 2.342288788329915405e+01 1.963793526719123506e+01 1.628778408397040778e+01 1.336400506858593040e+01 1.084603105424637448e+01 8.704933504644234432e+00 6.906693204213246062e+00 5.414843195019996003e+00 4.192471033060171770e+00 3.203644886226488353e+00 2.414369867084402710e+00 1.793190936800307833e+00 1.311545611821651747e+00 9.439444908496039677e-01 6.680303386956104594e-01 4.645442263975255726e-01 3.172134141016799136e-01 2.125702732503575720e-01 1.397122998829001261e-01 9.001697834500582696e-02 5.682898162073685838e-02 3.513899478705441448e-02 2.127258132117656672e-02 1.260425856575496037e-02 7.307206465224366961e-03 4.143882065321963758e-03 2.298174635700941590e-03 1.246198706188569871e-03 6.606009267535117250e-04 3.422681313656114870e-04 1.733024429633688544e-04 8.574250737707594776e-05 4.144663359488483966e-05 1.957210309887059168e-05 9.028156010399925445e-06 4.067580710175297213e-06 1.789841933637408773e-06 7.691366806658525379e-07 3.227561115342816361e-07 1.322518533420806695e-07 5.291293280769866640e-08 2.066964734007420824e-08 7.883074035596785208e-09 2.935155768112863534e-09 1.066897809431108469e-09 3.785776656212593651e-10 1.311333538584286080e-10 4.433879800736938733e-11 1.463371930882167158e-11 4.714264332135138210e-12 1.482349702516258249e-12 4.549406901831464842e-13 1.362751785543887484e-13 3.984076786807339293e-14 1.136787409665501906e-14 3.165655037257540797e-15 8.603463815100962444e-16 2.281926111191523216e-16 5.906657612227774115e-17 1.492065398053098566e-17 3.678188496099442234e-18 8.848603071792141089e-19 2.077327224138323575e-19 4.759044032663922038e-20
2.284695808264369386e-04 4.518538882203075244e-04 8.726009307576752111e-04 1.645556092851040066e-03 3.030560596304232406e-03 5.451086189255648431e-03 9.577059636281687674e-03 1.643661887406636449e-02 2.755934403331732757e-02 4.514911030693013333e-02 7.227767029973042323e-02 1.130803744471396699e-01 1.729237758613252351e-01 2.585028808847857351e-01 3.778161493236708579e-01 5.399624689295470237e-01 7.547099157093513089e-01 1.031804194136544117e+00 1.380016498844202300e+00 1.805974616565461766e+00 2.312872399837516468e+00 2.899202907010499430e+00 3.557698742249681523e+00 4.274678214005394494e+00 5.029978759625512552e+00 5.797605392346667941e+00 6.547134425468040142e+00 7.245801990438311968e+00 7.861090467874549681e+00 8.363525737165792506e+00 8.729335955430029159e+00 8.942615218457994786e+00 8.996690163710974630e+00 8.894499108503280738e+00 8.647943802432402904e+00 8.276335787411918332e+00 7.804201246109276902e+00 7.258801892820723189e+00 6.667756819689451220e+00 6.057107746923064973e+00 5.450069714404444099e+00 4.866574891185329932e+00 4.323578556693338015e+00 3.835981093357021532e+00 3.417946977830829791e+00 3.084377733503156360e+00 2.852314672435032783e+00 2.742094248489574060e+00 2.778136013685768901e+00 2.989295081431130985e+00 3.408748702305866018e+00 4.073408775070888055e+00 5.022863676684996115e+00 6.297861266388234291e+00 7.938356930501644371e+00 9.981169242818985765e+00 1.245731036217178733e+01 1.538908524414759427e+01 1.878707966911488825e+01 2.264718085308417983e+01 2.694779795825821012e+01 3.164747674143593770e+01 3.668313480801916171e+01 4.196917800191072700e+01 4.739778314127269709e+01 5.284062944114014471e+01 5.815230997244911748e+01 6.317553980134499625e+01 6.774809632953116534e+01 7.171119541122554608e+01 7.491875830683002846e+01 7.724680664954381371e+01 7.860208481804878033e+01 7.892899045233426136e+01 7.821401199521234560e+01 7.648711767182116716e+01 7.381987788895911251e+01 7.032047900316995026e+01 6.612614057304733706e+01 6.139372632774406924e+01 5.628950292904212915e+01 5.097903356784806306e+01 4.561810106230438322e+01 4.034536144790400414e+01 3.527717033086521781e+01 3.050474187125773184e+01 2.609353397688126819e+01 2.208453601200948668e+01 1.849698930405434893e+01 1.533200560598229245e+01 1.257656132769683666e+01 1.020742158079680628e+01 8.194665894855583943e+00 6.504621531542530199e+00 5.102136780218689438e+00 3.952227216020375078e+00 3.021192622230604474e+00 2.277329907976875401e+00 1.691364046246313313e+00 1.236695495287086999e+00 8.895305956493896327e-01 6.289311381047384408e-01 4.367971529154631161e-01 2.977853482723091250e-01 1.991634392083027894e-01 1.306046634305663978e-01 8.393327110065725016e-02 5.283748538632334485e-02 3.256940178755803050e-02 1.965094534682770150e-02 1.160184183790446098e-02 6.700692289927452985e-03 3.784904622933878918e-03 2.090442781228384582e-03 1.128719519045678433e-03 5.956950151825386383e-04 3.072459107176419148e-04 1.548508956564132355e-04 7.625254509017510580e-05 3.668267695363514855e-05 1.723818742732219418e-05 7.912397873562734867e-06 3.547123399207468183e-06 1.552977205949444736e-06 6.639666261270365974e-07 2.772005481902790661e-07 1.130017254788484013e-07 4.497774418648050250e-08 1.747881800877204403e-08 6.631472756702093706e-09 2.456261443102204567e-09 8.881580246103977794e-10 3.135035420389308864e-10 1.080233725576538786e-10 3.633318927234191224e-11 1.192856199298084558e-11 3.822614289025627261e-12 1.195667470126714949e-12 3.650297556983010976e-13 1.087689659670753029e-13 3.163239763008397174e-14 8.978454874739959589e-15 2.487172719355749572e-15 6.724159903223349959e-16 1.774153385092914284e-16 4.568346246755656938e-17 1.147983377734361037e-17 2.815239016701781652e-18 6.737405479716121309e-19 1.573485617942279769e-19 3.586086482139891282e-20
2.782797227325046856e-04 5.467612522487885806e-04 1.049041969407137802e-03 1.965616461469443278e-03 3.597076304781746982e-03 6.429572061042630737e-03 1.122626020323536089e-02 1.914918672184059631e-02 3.191330906669730821e-02 5.196921687265678574e-02 8.270319810960116702e-02 1.286327380810258769e-01 1.955632606303887300e-01 2.906598634992101915e-01 4.223789335071983508e-01 6.002025623002614774e-01 8.341274055240105456e-01 1.133881896116960109e+00 1.507882292007018954e+00 1.961986505965606531e+00 2.498158894620452486e+00 3.113209563636532895e+00 3.797806480718856292e+00 4.535966071166864566e+00 5.305199292717636794e+00 6.077422639578943020e+00 6.820642311995137597e+00 7.501298668255584445e+00 8.087037858524757539e+00 8.549582470712383753e+00 8.867325622853156730e+00 9.027288400477923247e+00 9.026162075012431174e+00 8.870293167085936403e+00 8.574637113090364693e+00 8.160872656173308926e+00 7.655000613616027572e+00 7.084820842540848318e+00 6.477677111820853817e+00 5.858785074113915137e+00 5.250333026114061497e+00 4.671398115486833369e+00 4.138583618214177307e+00 3.667181335692344835e+00 3.272610703782479646e+00 2.971882904126349700e+00 2.784872895423252448e+00 2.735237689752542334e+00 2.850878548355603392e+00 3.163896457131017748e+00 3.710029978333369005e+00 4.527594314927799957e+00 5.655965010819809180e+00 7.133672963843595838e+00 8.996199483494864424e+00 1.127357721395416057e+01 1.398790951814415173e+01 1.715091425004705528e+01 2.076158024128040225e+01 2.480400561238114676e+01 2.924548010141363719e+01 3.403489213527029023e+01 3.910159096595993589e+01 4.435490741606051301e+01 4.968461158565580860e+01 5.496262962545177544e+01 6.004632028809393773e+01 6.478350172350030789e+01 6.901921715614611230e+01 7.260395832438825892e+01 7.540277556460210917e+01 7.730445478992486130e+01 7.822979457888516208e+01 7.813801405218711693e+01 7.703047789549735569e+01 7.495121909338705279e+01 7.198412402628663642e+01 6.824705246338034215e+01 6.388352817582802601e+01 5.905289785264470481e+01 5.391998226588824394e+01 4.864522593945964246e+01 4.337620601761927475e+01 3.824112181618544781e+01 3.334459763190460535e+01 2.876583811134928936e+01 2.455891760372238153e+01 2.075479183837521191e+01 1.736450841087366825e+01 1.438306481653795466e+01 1.179340966091360876e+01 9.570185089975119297e+00 7.682941618446549548e+00 6.098694538233846885e+00 4.783811593396572803e+00 3.705309291668118288e+00 2.831683645300492103e+00 2.133412519378322436e+00 1.583249939099928838e+00 1.156399887812226579e+00 8.306205196387618228e-01 5.862787871607033630e-01 4.063555245708561636e-01 2.763930267409885899e-01 1.843788365939171003e-01 1.205667774810153942e-01 7.724504430875592242e-02 4.846815300784469704e-02 2.977299140037954414e-02 1.789883384711021472e-02 1.052776532101078015e-02 6.056820411449879461e-03 3.407620524477743881e-03 1.874425896337114867e-03 1.007902193001707905e-03 5.297035229723862830e-04 2.720511649946028205e-04 1.365265410790610459e-04 6.693967654006473754e-05 3.206316625582457896e-05 1.500189356288373789e-05 6.855940206367204267e-06 3.060109308329054117e-06 1.333909760325413211e-06 5.678174314198268080e-07 2.360256332272941884e-07 9.579772922786024537e-08 3.796435555683202054e-08 1.468934333625928046e-08 5.549021819087670837e-09 2.046452271024183271e-09 7.367879645473821015e-10 2.589552698514473833e-10 8.884538290904962983e-11 2.975502101074475702e-11 9.727228981128615648e-12 3.103919217958862449e-12 9.667488132674933684e-13 2.938928631810184034e-13 8.720217978830414840e-14 2.525339852204461385e-14 7.137699911918258092e-15 1.968951090062754651e-15 5.300812196398554188e-16 1.392752063746163990e-16 3.571268792783266164e-17 8.936807157060751518e-18 2.182465917829741107e-18 5.201303765657766450e-19 1.209682372773514136e-19 2.745490039713906935e-20
3.324073940293334711e-04 6.489305001520791856e-04 1.237265231637268374e-03 2.304072717941874678e-03 4.191138164309209102e-03 7.447421356875249046e-03 1.292872820602363436e-02 2.192913110405169536e-02 3.634499070188853403e-02 5.886659224512039157e-02 9.318368660409351301e-02 1.441798813659770639e-01 2.180780005750061201e-01 3.224864398899419671e-01 4.662884570970605158e-01 6.593162153062148700e-01 9.117631251723872232e-01 1.233314322107612826e+00 1.632016236224753891e+00 2.112958917109994061e+00 2.676901786562290386e+00 3.319023951160651631e+00 4.028011263662931718e+00 4.785691791056644107e+00 5.567390972776814273e+00 6.343096337474080748e+00 7.079407101822996040e+00 7.742113445311948006e+00 8.299127826705356981e+00 8.723402806914766217e+00 8.995439149056382533e+00 9.105027277332421676e+00 9.051972951498965969e+00 8.845717124649027596e+00 8.503940438589296491e+00 8.050408328745469078e+00 7.512429177465545393e+00 6.918342063928111685e+00 6.295415763365551420e+00 5.668438186801886047e+00 5.059131416391950964e+00 4.486374999896090898e+00 3.967090477980838692e+00 3.517554873633229384e+00 3.154877899771586058e+00 2.898391306754394492e+00 2.770744340884865320e+00 2.798559238571368901e+00 3.012560820163559416e+00 3.447147093099542481e+00 4.139412597666320082e+00 5.127676083876158586e+00 6.449601545572027916e+00 8.140035257864525420e+00 1.022870505566817556e+01 1.273793298106694571e+01 1.568049220736183003e+01 1.905769475098533761e+01 2.285773911643260448e+01 2.705429701405534360e+01 3.160529937542781909e+01 3.645191230340108746e+01 4.151777703745512582e+01 4.670870812094238289e+01 5.191316515881769078e+01 5.700388926372570353e+01 6.184108160595113901e+01 6.627737237302481788e+01 7.016458727018621744e+01 7.336200178345568190e+01 7.574544376419831337e+01 7.721633721868377620e+01 7.770964173458857260e+01 7.719967455347303087e+01 7.570301098235863435e+01 7.327801046422621312e+01 7.002094712425254386e+01 6.605915734855679489e+01 6.154197850629292788e+01 5.663048641168569475e+01 5.148711661774905934e+01 4.626617825518166427e+01 4.110606654565942364e+01 3.612369576581252772e+01 3.141135925510130278e+01 2.703592514473831798e+01 2.304003416914154201e+01 1.944480377840516638e+01 1.625347033419014764e+01 1.345541386430225472e+01 1.103009157520214778e+01 8.950533254156324503e+00 7.186196815995212539e+00 5.705120027431208385e+00 4.475414913996172750e+00 3.466222900259885886e+00 2.648278971666816695e+00 1.994227854842185677e+00 1.478805665921516077e+00 1.078959982701111153e+00 7.739418939140402243e-01 5.453736740903495361e-01 3.772791124504592530e-01 2.560597155743819520e-01 1.704055840311974879e-01 1.111400556324937394e-01 7.100781305689349288e-02 4.442396191248150494e-02 2.720515306345521953e-02 1.630320449427600030e-02 9.557930568939759092e-03 5.480486225983827696e-03 3.072883868393678358e-03 1.684469875932073039e-03 9.026053082914633303e-04 4.726999823455559557e-04 2.419183769305975845e-04 1.209751708629118450e-04 5.910463091377748869e-05 2.820999249172970457e-05 1.315233592620748870e-05 5.989450621731182899e-06 2.663937227334952048e-06 1.157138282900906002e-06 4.908451697058215202e-07 2.033187992700880038e-07 8.223598720683066415e-08 3.247707318534004716e-08 1.252284958138184928e-08 4.714360377392315063e-09 1.732682334479958391e-09 6.216930031265600901e-10 2.177605329010418729e-10 7.445857559052332682e-11 2.485247671157157343e-11 8.097143407347364252e-12 2.575073961985689264e-12 7.993417231679053999e-13 2.421865097522010796e-13 7.161969582813543707e-14 2.067145074161052199e-14 5.823134328368792266e-15 1.600965249494824646e-15 4.295745744997405649e-16 1.124914559445173012e-16 2.874868241486393888e-17 7.170134371149460584e-18 1.745184870721764290e-18 4.145286613108880377e-19 9.608623243827527044e-20 2.173481934356716833e-20
3.887946886106995810e-04 7.544318714856123676e-04 1.429996787140511410e-03 2.647868599081612713e-03 4.790012878381842698e-03 8.466226440226612415e-03 1.462148710196438731e-02 2.467621666026413238e-02 4.069950674107634253e-02 6.560887658773301157e-02 1.033806645890205794e-01 1.592430831511315870e-01 2.398106227086791442e-01 3.531063500982072334e-01 5.084112662295282581e-01 7.158814774767109368e-01 9.858885010675833005e-01 1.328068155370058401e+00 1.750108997493779794e+00 2.256368082615842319e+00 2.846461508789724260e+00 3.514027648042016061e+00 4.245888234407875217e+00 5.021823948476176191e+00 5.815129111856370159e+00 6.594015165690465530e+00 7.323805547188078968e+00 7.969725994801660995e+00 8.499971420130574273e+00 8.888651459507990182e+00 9.118203839892977669e+00 9.180927480002184282e+00 9.079419061724165019e+00 8.825874461418511174e+00 8.440404780771997295e+00 7.948676780839098122e+00 7.379286134207038828e+00 6.761290139982035541e+00 6.122264348903041054e+00 5.487123173623932537e+00 4.877788934497831796e+00 4.313641654071254550e+00 3.812562583350224354e+00 3.392315066006907021e+00 3.071989529061883051e+00 2.873265506456785356e+00 2.821296446398263047e+00 2.945086407681919205e+00 3.277290390198431602e+00 3.853427493091839739e+00 4.710548892567955725e+00 5.885452355331528551e+00 7.412580161582462246e+00 9.321771308681672252e+00 1.163605132765828643e+01 1.436962431385077110e+01 1.752617888847893468e+01 2.109754128997865408e+01 2.506262563422712830e+01 2.938657278995408362e+01 3.401996372953914261e+01 3.889805718172713966e+01 4.394013028066458304e+01 4.904916531871825214e+01 5.411227630559647395e+01 5.900234904789411416e+01 6.358133097823227331e+01 6.770543149368766933e+01 7.123219628195222697e+01 7.402905278509923903e+01 7.598256678747819137e+01 7.700738639813590680e+01 7.705374774963817686e+01 7.611251071610797680e+01 7.421697376327679763e+01 7.144113468233030062e+01 6.789454022697611890e+01 6.371431514675433760e+01 5.905530289750929285e+01 5.407943543498811323e+01 4.894546060529755493e+01 4.380000827530759722e+01 3.877071134079325532e+01 3.396176983628135559e+01 2.945201220853443047e+01 2.529521613536211078e+01 2.152223649421177498e+01 1.814436764727015472e+01 1.515734200848220858e+01 1.254542392349704372e+01 1.028517444295427374e+01 8.348610755501789882e+00 6.705635827318983111e+00 5.325745340434621333e+00 4.179114051634265969e+00 3.237215198437948249e+00 2.473136652299309457e+00 1.861735419449957574e+00 1.379731085124286993e+00 1.005792643743625314e+00 7.206330880640265946e-01 5.070990007000845123e-01 3.502302431494531687e-01 2.372656971591712571e-01 1.575804580835488689e-01 1.025527848543726500e-01 6.537108408052294539e-02 4.079942429984129149e-02 2.492348335287651942e-02 1.489783156265585620e-02 8.711344479641254870e-03 4.981915440616285599e-03 2.785923003352337116e-03 1.523090952257471608e-03 8.139494188414531746e-04 4.251303201105932693e-04 2.169923499554574336e-04 1.082217520107617872e-04 5.273359665502149650e-05 2.510278980212766109e-05 1.167296160881925403e-05 5.301887295215775905e-06 2.352009073756473983e-06 1.019008343552802913e-06 4.311417809778382134e-07 1.781317963678694772e-07 7.186523453650511389e-08 2.830942136478394437e-08 1.088824785577862756e-08 4.088662675438929172e-09 1.498937236406181175e-09 5.364734017939254723e-10 1.874391126029552700e-10 6.393006540808254798e-11 2.128479475360971617e-11 6.917361228159156868e-12 2.194351218686501702e-12 6.794464606338009456e-13 2.053416870891194385e-13 6.057058575206854907e-14 1.743812285073041078e-14 4.899842159834176670e-15 1.343694182354162481e-15 3.596224870594521570e-16 9.393205328270674748e-17 2.394386757891157811e-17 5.956369564575638713e-18 1.446004121030038966e-18 3.425721512905172666e-19 7.919971385137425387e-20 1.786812259427370167e-20
4.444292044335972579e-04 8.577707584955477239e-04 1.617492895871790702e-03 2.980205082152580839e-03 5.365541622654114613e-03 9.440097171707311288e-03 1.623182584767901560e-02 2.727843293298653007e-02 4.480909539695634991e-02 7.195178406193310228e-02 1.129483045581926026e-01 1.733464113083511282e-01 2.601244868556363832e-01 3.816920354736049736e-01 5.477024538830288503e-01 7.686176814179112027e-01 1.054981544800990712e+00 1.416392395038522434e+00 1.860215370880423658e+00 2.390135414914536849e+00 3.004714443001665014e+00 3.696166424735512379e+00 4.449587616119269562e+00 5.242862786144958598e+00 6.047404979666224811e+00 6.829778644313779346e+00 7.554117543357682152e+00 8.185103715808356384e+00 8.691151834884649929e+00 9.047374050150194691e+00 9.237904867633519146e+00 9.257250053498619735e+00 9.110476022017053310e+00 8.812248027847576992e+00 8.384917498191564178e+00 7.856010719360831729e+00 7.255551677157337842e+00 6.613646994777965915e+00 5.958676627666661396e+00 5.316293918440501365e+00 4.709276808609957676e+00 4.158123215386126503e+00 3.682174465210165781e+00 3.300994340427555240e+00 3.035726633774313399e+00 2.910189458784001371e+00 2.951523843139237879e+00 3.190282824163822806e+00 3.659916113528860038e+00 4.395670689158874822e+00 5.432988593256173004e+00 6.805537973237801630e+00 8.543056319991428893e+00 1.066920622565068832e+01 1.319963323063570471e+01 1.614036653004117028e+01 1.948662074649824660e+01 2.322195803562797778e+01 2.731768306021784198e+01 3.173230146761990511e+01 3.641090123569578196e+01 4.128442352301236440e+01 4.626895833043982975e+01 5.126538837642685564e+01 5.615985409089433489e+01 6.082556517549704722e+01 6.512639924121465640e+01 6.892249791683904903e+01 7.207772720340419426e+01 7.446847816452620350e+01 7.599293237053691996e+01 7.657968805320081174e+01 7.619459820493335656e+01 7.484483192865855017e+01 7.257951135717684110e+01 6.948673575830551385e+01 6.568729604749388784e+01 6.132581773317257046e+01 5.656037542289210762e+01 5.155175450570718709e+01 4.645348811395829358e+01 4.140359528315729420e+01 3.651863822555996109e+01 3.189036281571360476e+01 2.758484560214559522e+01 2.364379082277736543e+01 2.008743302422665167e+01 1.691841706001260448e+01 1.412604196877870244e+01 1.169034913060533398e+01 9.585680032525894845e+00 7.783493702888699239e+00 6.254389427783737965e+00 4.969404418371734522e+00 3.900735746506254209e+00 3.022068389752083029e+00 2.308682875967138060e+00 1.737479198917525558e+00 1.287003316671972986e+00 9.375125388313944041e-01 6.710766565254834282e-01 4.716879757724063982e-01 3.253458115293063058e-01 2.200861592047765602e-01 1.459399603722394134e-01 9.481824443845764117e-02 6.033522017945352339e-02 3.758865117353384078e-02 2.291991570044401086e-02 1.367474156832360413e-02 7.981201402665030059e-03 4.555810138357746682e-03 2.542885022195531808e-03 1.387637860288027823e-03 7.401951003391108504e-04 3.859010977076232597e-04 1.966122298013399654e-04 9.788132260285089333e-05 4.761003119766513120e-05 2.262376677125939789e-05 1.050173632955325200e-05 4.761590555556355815e-06 2.108654610895545614e-06 9.119929293341040858e-07 3.851966088598967429e-07 1.588739588986203543e-07 6.398502796440130548e-08 2.516153477678738090e-08 9.660691915449686414e-09 3.621364709561362340e-09 1.325290459782994815e-09 4.734865634467069971e-10 1.651376535936088670e-10 5.622267472736441125e-11 1.868485997230803965e-11 6.061331229188511308e-12 1.919259474042481232e-12 5.931647180899138764e-13 1.789295265652375167e-13 5.267973748952078044e-14 1.513737264184815161e-14 4.245156621455161576e-15 1.161889425414459175e-15 3.103529005215581236e-16 8.090200586991733901e-17 2.058108361249791621e-17 5.109472550285508524e-18 1.237874473966563707e-18 2.926604534687924239e-19 6.752007499561182609e-20 1.520120820118817193e-20
4.954603523393471274e-04 9.521445757720832601e-04 1.788063362295526154e-03 3.281541674312186182e-03 5.885957022895899407e-03 1.031880781647334655e-02 1.768252299522991844e-02 2.962033293743547915e-02 4.850594484842062071e-02 7.765817132580574156e-02 1.215608572897591833e-01 1.860550103080134410e-01 2.784556301966896741e-01 4.075333059612015751e-01 5.832943218909165672e-01 8.164975285509162850e-01 1.117865897828218547e+00 1.496987922047014807e+00 1.960957810506397392e+00 2.512868079718191261e+00 3.150332924043498295e+00 3.864271052715385846e+00 4.638196550901822590e+00 5.448242466468911083e+00 6.264067982627780751e+00 7.050680617073844303e+00 7.771056436645764620e+00 8.389290781907870809e+00 8.873891811087226245e+00 9.200769417448995569e+00 9.355492400130598796e+00 9.334489911914749527e+00 9.145042550366595080e+00 8.804110801619609461e+00 8.336241728441864396e+00 7.770938192361561470e+00 7.139939769866551877e+00 6.474841079587863923e+00 5.805372346447431831e+00 5.158516133467253795e+00 4.558468947056149467e+00 4.027310965792135988e+00 3.586145820022696995e+00 3.256425584913270388e+00 3.061180925027842115e+00 3.025920433890133321e+00 3.179031113570012668e+00 3.551589857600849331e+00 4.176574260110063719e+00 5.087534481367897321e+00 6.316852063250238736e+00 7.893760977681349544e+00 9.842332801598193015e+00 1.217962281323254281e+01 1.491413115794013855e+01 1.804465522038142211e+01 2.155950966416928694e+01 2.543599431370179786e+01 2.963992861420225822e+01 3.412507360095146680e+01 3.883234353521388726e+01 4.368886294532248371e+01 4.860711895694708318e+01 5.348464140584262339e+01 5.820475425935870106e+01 6.263893032929757965e+01 6.665112184140674856e+01 7.010414353290111933e+01 7.286780199470098296e+01 7.482807286775698685e+01 7.589631442641413628e+01 7.601734850931394760e+01 7.517528286261395465e+01 7.339619489614436532e+01 7.074720402406462938e+01 6.733195295332478736e+01 6.328300651277015731e+01 5.875207364137293098e+01 5.389920031154263569e+01 4.888213846014943442e+01 4.384697464876649065e+01 3.892083917217654232e+01 3.420716854117778638e+01 2.978362529967601446e+01 2.570244719809955214e+01 2.199274658645055780e+01 1.866413492995812007e+01 1.571101089854465016e+01 1.311691032206931240e+01 1.085844657230734889e+01 8.908538173996227272e+00 7.238793805893399380e+00 5.821075480932717205e+00 4.628369619725055450e+00 3.635154686021374371e+00 2.817465124216494310e+00 2.152824724134021928e+00 1.620173060137106269e+00 1.199851929748666501e+00 8.736678738937110333e-01 6.250104115104061497e-01 4.389868125181787262e-01 3.025316966581302891e-01 2.044590253329630625e-01 1.354394398992946613e-01 8.790205651350084526e-02 5.587287236199523638e-02 3.476986951646947321e-02 2.117746027327960245e-02 1.262108246144535116e-02 7.358122776143805402e-03 4.195579029574464901e-03 2.339308612117327758e-03 1.275200452110292551e-03 6.795110902820302714e-04 3.538995078258851514e-04 1.801243465667129483e-04 8.958237459705516788e-05 4.352947268372433837e-05 2.066387606181669301e-05 9.582261962926459664e-06 4.340258431131636816e-06 1.920085947332974156e-06 8.295681061343316910e-07 3.500102760065551788e-07 1.442049238144899399e-07 5.801296035344333568e-08 2.278727909700236244e-08 8.738983199367044016e-09 3.271977467109848110e-09 1.195974799198804891e-09 4.267550915033524549e-10 1.486497446588146480e-10 5.054326675581020176e-11 1.677498192112609345e-11 5.434346141505780802e-12 1.718330774245452199e-12 5.303090511579912088e-13 1.597362330715482445e-13 4.695912538242567070e-14 1.347315840634533768e-14 3.772619413255383880e-15 1.030938165106191406e-15 2.749354213365471356e-16 7.155337797421456995e-17 1.817290382961227926e-17 4.504090045311273727e-18 1.089362848440211746e-18 2.571078891950249308e-19 5.921483610649381127e-20 1.330801288381751955e-20
5.376161074744971674e-04 1.030173382646094827e-03 1.929311329650407409e-03 3.531632437040309585e-03 6.319118401892470996e-03 1.105277005043937139e-02 1.889923931572674159e-02 3.159365781547221474e-02 5.163695117622908032e-02 8.251784264681431835e-02 1.289383201113771527e-01 1.970072132711948032e-01 2.943515184225411474e-01 4.300823949603761465e-01 6.145467457967821456e-01 8.588010042696390123e-01 1.173765671926131127e+00 1.569059665438307549e+00 2.051571224475985833e+00 2.623890527409134421e+00 3.282796465861548274e+00 4.018040424445996628e+00 4.811686553849047421e+00 5.638237385488681142e+00 6.465690221937490989e+00 7.257539776361855210e+00 7.975585145756632244e+00 8.583244049779475304e+00 9.048958630858821905e+00 9.349225534703256457e+00 9.470816673701220267e+00 9.411875659931617122e+00 9.181757848011201872e+00 8.799692496832765443e+00 8.292539505927214449e+00 7.692049922886131874e+00 7.032092279483153519e+00 6.346269338572324337e+00 5.666236335823054304e+00 5.020872254717229310e+00 4.436286831173646306e+00 3.936501685706255582e+00 3.544547618126932420e+00 3.283681147545377765e+00 3.178438315707017736e+00 3.255300182317250268e+00 3.542826253021519545e+00 4.071203862857427858e+00 4.871250661282123140e+00 5.972983969342275046e+00 7.403926675314704831e+00 9.187346996341227978e+00 1.134062264742420822e+01 1.387387609943180600e+01 1.678895082799751748e+01 2.007870214510770523e+01 2.372648293222181692e+01 2.770564241839240793e+01 3.197885150089711814e+01 3.649713691484732436e+01 4.119864639863412492e+01 4.600735332516315879e+01 5.083209786905925398e+01 5.556649790552641122e+01 6.009029515476959205e+01 6.427259786069039649e+01 6.797723828504405219e+01 7.107011445509839120e+01 7.342799446927563167e+01 7.494790911465253203e+01 7.555602403254975741e+01 7.521482489998767562e+01 7.392759137926520907e+01 7.173945968473765333e+01 6.873482366434694768e+01 6.503131953027487100e+01 6.077109209705307791e+01 5.611037448061946264e+01 5.120857878631163373e+01 4.621807643728257631e+01 4.127566137130170176e+01 3.649638215535132701e+01 3.197006050386615073e+01 2.776044700812247257e+01 2.390665493019951882e+01 2.042629799680270253e+01 1.731965604410119752e+01 1.457420048432966553e+01 1.216891028796655227e+01 1.007796767668033233e+01 8.273605734540975476e+00 6.728054538552029840e+00 5.414672487903090747e+00 4.308440243700044192e+00 3.386032530869973023e+00 2.625674483308237939e+00 2.006947599591432319e+00 1.510652028503594480e+00 1.118772279165163974e+00 8.145443028965602128e-01 5.825898016366815035e-01 4.090699429592055125e-01 2.818126350611257491e-01 1.903799401396293889e-01 1.260592416967264429e-01 8.177838084908727045e-02 5.195772630814993881e-02 3.231949882164486532e-02 1.967670287833765685e-02 1.172187422511136896e-02 6.831157709378688631e-03 3.893586757036269705e-03 2.170093558623108817e-03 1.182504539326353779e-03 6.298724966658193281e-04 3.279169651511339633e-04 1.668314925482961106e-04 8.293570955683321597e-05 4.028147998086217395e-05 1.911281154217033063e-05 8.858448731340097729e-06 4.010205849520275262e-06 1.773031780419753623e-06 7.655524754964499288e-07 3.227841838783136780e-07 1.328926355312171334e-07 5.342144508095113593e-08 2.096684091202162990e-08 8.033992110904876008e-09 3.005320909831186747e-09 1.097470561369006815e-09 3.912194053523853578e-10 1.361311656943564667e-10 4.623701204997495100e-11 1.532863280295993929e-11 4.960049132527468736e-12 1.566483371798120906e-12 4.828497998745391507e-13 1.452562281457232600e-13 4.264661997589248918e-14 1.221948741219128339e-14 3.416896832447801611e-15 9.324247758026590698e-16 2.483086701576060062e-16 6.452970337583533668e-17 1.636481773243966617e-17 4.049867586328829068e-18 9.780103139851440796e-19 2.304698787412558204e-19 5.299666442107224870e-20 1.189165566903756546e-20
5.670032783297925417e-04 1.085235533317438538e-03 2.030292463048758572e-03 3.712904235062630762e-03 6.637622673986791864e-03 1.160050109254408615e-02 1.982104267660699318e-02 3.311161620970067693e-02 5.408232247458740621e-02 8.637074504617565929e-02 1.348739672434425829e-01 2.059453907972563502e-01 3.075032079036434385e-01 4.489842615884452881e-01 6.410711770117617503e-01 8.951273759519217110e-01 1.222298586731334957e+00 1.632283089642000418e+00 2.131834423563258696e+00 2.723132408809618710e+00 3.402228283383766705e+00 4.157820566824788067e+00 4.970632252920149874e+00 5.813623334740831261e+00 6.653180669074082232e+00 7.451287634757868261e+00 8.168510311507061417e+00 8.767476989869734894e+00 9.216409666293795766e+00 9.492220715214051197e+00 9.582732217355532711e+00 9.487706643149193653e+00 9.218572118059437770e+00 8.796943760971117854e+00 8.252238626901688079e+00 7.618814827881571716e+00 6.933110044980747233e+00 6.231206632874688900e+00 5.547126617612279986e+00 4.911992157105202317e+00 4.354013646008120020e+00 3.899123219237051963e+00 3.571979629448065907e+00 3.397040711453697792e+00 3.399427704684381268e+00 3.605377568260002441e+00 4.042176166888610034e+00 4.737567372398753029e+00 5.718723613077305146e+00 7.010928830106680110e+00 8.636156008737556178e+00 1.061171396911504239e+01 1.294909303503641773e+01 1.565306436238670784e+01 1.872099818416345940e+01 2.214228333647954017e+01 2.589767841403079274e+01 2.995842543056085461e+01 3.428502241959333929e+01 3.882567950129296719e+01 4.351465315993270622e+01 4.827082914733152563e+01 5.299705924378194055e+01 5.758080575064622764e+01 6.189657788691896911e+01 6.581044763801926933e+01 6.918662965100337203e+01 7.189574886959751154e+01 7.382406830148356391e+01 7.488268015849367032e+01 7.501553781636025064e+01 7.420525903685665980e+01 7.247586350534390931e+01 6.989198520397056313e+01 6.655455921879470793e+01 6.259344482692682021e+01 5.815783465039017130e+01 5.340555196048860154e+01 4.849242055504721804e+01 4.356280130636389458e+01 3.874215335229448698e+01 3.413214489164476362e+01 2.980846879084468171e+01 2.582117145363202226e+01 2.219702882711600367e+01 1.894333257179942009e+01 1.605239312531728757e+01 1.350611557596219470e+01 1.128013419036731335e+01 9.347168097136478337e+00 7.679447943634961860e+00 6.250229789812292047e+00 5.034535923120679435e+00 4.009332226667453369e+00 3.153369214346464222e+00 2.446888894565360406e+00 1.871347556891970632e+00 1.409241946965299697e+00 1.044067440573058114e+00 7.603916231835367023e-01 5.439997246491786731e-01 3.820594346287258802e-01 2.632580421655971725e-01 1.778791463769433812e-01 1.178037641378621297e-01 7.643694211571384900e-02 4.857305572216544243e-02 3.021968870215794786e-02 1.840161530636916579e-02 1.096415225309743148e-02 6.390581386984200973e-03 3.642964712094185539e-03 2.030630237859720917e-03 1.106593242718347924e-03 5.894590124882547561e-04 3.068748137663351362e-04 1.561170520803691747e-04 7.760069336399272885e-05 3.768395806616195237e-05 1.787627013556286105e-05 8.282941369111793489e-06 3.748356997004836288e-06 1.656573361478984194e-06 7.149265886586440527e-07 3.012754117396512832e-07 1.239624923669245810e-07 4.979852310495517578e-08 1.953077308566829199e-08 7.477877751893212042e-09 2.794950471635974215e-09 1.019739277162241863e-09 3.631678015286972077e-10 1.262449103126697211e-10 4.283464365295229749e-11 1.418530425663110487e-11 4.584931398093256936e-12 1.446329017192396083e-12 4.452784101099789413e-13 1.337880818572594263e-13 3.922980299960598413e-14 1.122587062704992706e-14 3.134887918757902143e-15 8.543099956435520095e-16 2.271926787955496281e-16 5.895937729361818705e-17 1.493089701832556349e-17 3.689678187079762335e-18 8.897256669469656374e-19 2.093555961531993926e-19 4.806953573684893869e-20 1.076982193188802785e-20
5.811566229324461761e-04 1.113190420244320909e-03 2.084253602645870160e-03 3.814666836741142930e-03 6.825054267019981316e-03 1.193756665480479214e-02 2.041271136738217334e-02 3.412510093618596752e-02 5.577594988705995849e-02 8.913115380047377523e-02 1.392611002405489407e-01 2.127427478029296770e-01 3.177680583349559162e-01 4.640892114173576499e-01 6.627251691745988937e-01 9.253617268111852256e-01 1.263403095491546724e+00 1.686679688280879885e+00 2.201882030878889562e+00 2.810866693069533184e+00 3.509053009306004611e+00 4.284181097642796310e+00 5.115713716927991150e+00 5.975122758051500504e+00 6.827201339614854980e+00 7.632393779821992297e+00 8.349961513434607241e+00 8.941637425728627520e+00 9.375301683053887558e+00 9.628170535578570721e+00 9.689042189738829691e+00 9.559286109287651101e+00 9.252467921997359568e+00 8.792729425680485988e+00 8.212244164694547877e+00 7.548202064845452419e+00 6.839816548933869811e+00 6.125791396246788700e+00 5.442550963760627525e+00 4.823360397916826692e+00 4.298282317441335820e+00 3.894769431545071381e+00 3.638603434491320066e+00 3.554868811743549184e+00 3.668690631225490772e+00 4.005551473227757953e+00 4.591111722003991424e+00 5.450565747168697683e+00 6.607653234256051000e+00 8.083494986547652417e+00 9.895428234424899827e+00 1.205597851898639128e+01 1.457203280008643631e+01 1.744418863327560132e+01 2.066616977466653182e+01 2.422414391303807690e+01 2.809577441358857541e+01 3.224889674843419130e+01 3.663982941148024963e+01 4.121149010128172563e+01 4.589165780168565334e+01 5.059185832837400199e+01 5.520741341141305725e+01 5.961915045752746067e+01 6.369711035693172363e+01 6.730632748254517139e+01 7.031442741627532200e+01 7.260045049357046310e+01 7.406402716543360043e+01 7.463386289192494871e+01 7.427447582448915853e+01 7.299028240889502683e+01 7.082642590425480478e+01 6.786614466579028715e+01 6.422491612717963960e+01 6.004201778459727734e+01 5.547045435065970054e+01 5.066636542426066825e+01 4.577903117080562367e+01 4.094244310715534851e+01 3.626913616954072950e+01 3.184663693779942051e+01 2.773652850325548158e+01 2.397581913066758119e+01 2.058007162855426841e+01 1.754762721667637493e+01 1.486424544630149924e+01 1.250756561822310786e+01 1.045094671819437515e+01 8.666426895114437201e+00 7.126725138084566424e+00 5.806358884020755617e+00 4.682054223802587067e+00 3.732674446512530331e+00 2.938892723675212260e+00 2.282798117869694998e+00 1.747566666809653446e+00 1.317266666170397560e+00 9.768119651686162364e-01 7.120369340982275475e-01 5.098446598814485586e-01 3.583746060052890869e-01 2.471433886812224867e-01 1.671271991780258204e-01 1.107716127008016166e-01 7.193003123137825527e-02 4.574333078545220893e-02 2.847951089607444336e-02 1.735362677748239144e-02 1.034616831754145080e-02 6.033793216858175483e-03 3.441305532094555454e-03 1.919055678557966783e-03 1.046168000601260025e-03 5.574300334161935667e-04 2.902597402070530548e-04 1.476826268513556264e-04 7.341123011041759700e-05 3.564802987184883832e-05 1.690840403977649089e-05 7.832891234219427451e-06 3.543693474759639786e-06 1.565562579577587938e-06 6.753575409445152730e-07 2.844577520473857153e-07 1.169759916874130246e-07 4.696206857880873049e-08 1.840551240415245619e-08 7.041730795327412734e-09 2.629808105196414632e-09 9.586624587443291540e-10 3.411062628150788044e-10 1.184629494592900060e-10 4.015429259310562532e-11 1.328393557025569379e-11 4.289005260947738439e-12 1.351487330890557110e-12 4.156083598846534658e-13 1.247284365179830275e-13 3.652987907685757539e-14 1.044060731223061815e-14 2.912002873140111973e-15 7.925753497820754018e-16 2.105070728760408254e-16 5.455885298909685145e-17 1.379849037613179129e-17 3.405347589380345099e-18 8.200699031995969631e-19 1.927064055980893447e-19 4.418693013673141692e-20 9.886457246778490232e-21
5.799422184627596672e-04 1.113858986331986694e-03 2.090982888265674466e-03 3.836722155172410820e-03 6.881340024151827786e-03 1.206424116987750775e-02 2.067527048383691751e-02 3.463656811099794647e-02 5.672280909590524112e-02 9.080823077694177847e-02 1.421155214774314224e-01 2.174252088819068895e-01 3.251868643059336317e-01 4.754590924426852494e-01 6.795992205392948904e-01 9.496318128681157100e-01 1.297252799160888426e+00 1.732475551228018329e+00 2.261994323128828199e+00 2.887420540338287545e+00 3.603623685043028768e+00 4.397461831544553057e+00 5.247197697035907105e+00 6.122849854625967758e+00 6.987621495095386770e+00 7.800391178114344903e+00 8.519066594197509446e+00 9.104429709692247741e+00 9.523979258767822031e+00 9.755237028486822837e+00 9.788044090452716617e+00 9.625526147124741527e+00 9.283625114284649982e+00 8.789332194663302289e+00 8.177965719680472034e+00 7.489971730333261135e+00 6.767761198744643103e+00 6.053033051868445646e+00 5.384887699247730808e+00 4.798848841407826527e+00 4.326725297763085010e+00 3.997098128833613373e+00 3.836137016872433581e+00 3.868441924894237438e+00 4.117662674513184129e+00 4.606748574339267321e+00 5.357794307166845904e+00 6.391548808281015681e+00 7.726718637049055260e+00 9.379214081624024146e+00 1.136145443408244482e+01 1.368177948355585727e+01 1.634392741079477318e+01 1.934646020325132909e+01 2.268197166844194257e+01 2.633591961017735628e+01 3.028499144612403882e+01 3.449503603655994510e+01 3.891875358905631543e+01 4.349349803829667138e+01 4.813967397835316575e+01 5.276026660227604737e+01 5.724200204796414937e+01 6.145848823159858654e+01 6.527544491646936820e+01 6.855782917235208629e+01 7.117834674925309457e+01 7.302656626615971902e+01 7.401767289101402980e+01 7.409984896806128063e+01 7.325936701428118170e+01 7.152271684841373656e+01 6.895543073211121055e+01 6.565766754778464076e+01 6.175700923142494503e+01 5.739925110456064772e+01 5.273818469302879919e+01 4.792544818878971569e+01 4.310145006576491511e+01 3.838817285321595563e+01 3.388437339879512677e+01 2.966336213087656404e+01 2.577321929790011268e+01 2.223903771239465144e+01 1.906660271695744768e+01 1.624684654882272383e+01 1.376044269144482435e+01 1.158201654693544569e+01 9.683611423570631871e+00 8.037229144591217178e+00 6.616431225673216510e+00 5.397116352909424819e+00 4.357670503574238019e+00 3.478716135601763515e+00 2.742673970482600421e+00 2.133308087066316361e+00 1.635367285001177340e+00 1.234376653346945352e+00 9.165832903414100619e-01 6.690251255309247469e-01 4.796735149285917266e-01 3.375970300615074304e-01 2.331017832236438603e-01 1.578179769589267978e-01 1.047186029073522429e-01 6.807078954525701275e-02 4.333100972868997314e-02 2.700137769810794300e-02 1.646588254421292932e-02 9.823637813196707536e-03 5.732396798068946711e-03 3.270965414525372605e-03 1.824738111276611634e-03 9.950112646381825340e-04 5.302544790777881508e-04 2.761231960674199754e-04 1.404829152548599258e-04 6.982195613601195258e-05 3.389686648289218658e-05 1.607245110532294809e-05 7.442520053753295308e-06 3.365406098173792835e-06 1.485943295011969494e-06 6.405974027239213187e-07 2.696248997457267859e-07 1.107906090584988353e-07 4.444189301627354521e-08 1.740240808854745477e-08 6.651747038832909736e-09 2.481736630952575646e-09 9.037633480857531253e-10 3.212326028164847809e-10 1.114392896825665535e-10 3.773113806652049441e-11 1.246792835458278216e-11 4.020798776284116407e-12 1.265451830266143455e-12 3.886748281513133797e-13 1.165004574473154561e-13 3.407710761995734323e-14 9.727151236290692479e-15 2.709510782381009385e-15 7.365007822849547362e-16 1.953565028257681936e-16 5.056504781916914031e-17 1.277134786296133038e-17 3.147624838902094852e-18 7.569819542120093736e-19 1.776401271915763078e-19 4.067677211059712289e-20 9.088638272842596545e-21
5.658627029090536461e-04 1.091544097523963145e-03 2.057674033484376951e-03 3.790762217937746446e-03 6.824950114653449695e-03 1.200887744471810029e-02 2.065100251150506563e-02 3.470725999157654035e-02 5.700902720144036123e-02 9.151953867816489674e-02 1.435929103653911798e-01 2.201926321915396723e-01 3.300080963914701626e-01 4.833925393088364109e-01 6.920393315544112189e-01 9.683222077517379400e-01 1.324254285469706360e+00 1.770073142008623757e+00 2.312532251106489856e+00 2.953063578518773102e+00 3.686056317123973081e+00 4.497552269721065699e+00 5.364668610222046219e+00 6.256008469125456273e+00 7.133205078304712288e+00 7.953577447147414325e+00 8.673681791419701526e+00 9.253361768718935565e+00 9.659773690391810774e+00 9.870824429989577098e+00 9.877526331416360605e+00 9.684937933962050494e+00 9.311590960902744740e+00 8.787554860310120119e+00 8.151506925996674369e+00 7.447313398835033738e+00 6.720659091235433813e+00 6.016189506085074079e+00 5.375474061694641925e+00 4.835902872883611536e+00 4.430439304315749283e+00 4.188006768753328224e+00 4.134216126776284028e+00 4.292144810175218872e+00 4.682946758953082877e+00 5.326176277270790571e+00 6.239816421718582973e+00 7.440084034909137500e+00 8.941119449498518890e+00 1.075465352204631486e+01 1.288968674688968896e+01 1.535213520543838506e+01 1.814432302686485343e+01 2.126415788418403352e+01 2.470383528134753348e+01 2.844798761153273858e+01 3.247131904077483000e+01 3.673592648025763907e+01 4.118866837079063004e+01 4.575906975528234000e+01 5.035830978261049040e+01 5.487980224317930578e+01 5.920174312983890275e+01 6.319177294857456673e+01 6.671361537059048885e+01 6.963525135352196571e+01 7.183791872800799183e+01 7.322503823219112462e+01 7.373009340030122871e+01 7.332255095286693347e+01 7.201109666182438218e+01 6.984375480257264712e+01 6.690481648714728635e+01 6.330887276365113081e+01 5.919257989386497343e+01 5.470503049843379983e+01 4.999773240875784097e+01 4.521519241097817599e+01 4.048697016693316897e+01 3.592183302275135048e+01 3.160434438976760063e+01 2.759390390802016313e+01 2.392597328826164826e+01 2.061500585997202251e+01 1.765847430745046509e+01 1.504136630776281613e+01 1.274058140107050008e+01 1.072879101116302003e+01 8.977486618244537198e+00 7.459107701403703494e+00 6.148285411270730805e+00 5.022343016492373913e+00 4.061253043346894742e+00 3.247265817594117809e+00 2.564403545212716296e+00 1.997970371860787520e+00 1.534174861054048655e+00 1.159908176196933205e+00 8.626770489986057555e-01 6.306599286351352029e-01 4.528387391838369913e-01 3.191559415450365700e-01 2.206538384901504668e-01 1.495662182568016363e-01 9.934752718319821152e-02 6.463856655455568756e-02 4.117811997699251381e-02 2.567603965589978707e-02 1.566529861044387364e-02 9.349213113120004998e-03 5.456656477979923703e-03 3.113825597560453563e-03 1.736958164279438612e-03 9.469616788882653357e-04 5.044897137146942250e-04 2.625943870522379707e-04 1.335287526294134898e-04 6.632379306030044934e-05 3.217536144690380913e-05 1.524389973871066950e-05 7.052621785324793693e-06 3.186060586085319344e-06 1.405325137287625853e-06 6.051908624697169708e-07 2.544349387817406318e-07 1.044259452681901630e-07 4.183771080290961206e-08 1.636204821032760143e-08 6.245997013552924218e-09 2.327264833519875495e-09 8.463630173678051764e-10 3.004155945433544823e-10 1.040716246767241779e-10 3.518652253290186741e-11 1.161035349258572784e-11 3.738791993614296139e-12 1.174968694368638448e-12 3.603490571466305987e-13 1.078489966790044828e-13 3.149912349217111237e-14 8.977696771808373411e-15 2.496952998006166614e-15 6.776883302610120628e-16 1.794813879745679785e-16 4.638467036548074747e-17 1.169745330872604565e-17 2.878500817655539801e-18 6.911880444572938240e-19 1.619488046398659521e-19 3.702610141091194915e-20 8.260078180808958605e-21
5.435472123072929672e-04 1.054232003218290000e-03 1.997729991424313910e-03 3.698663673722546105e-03 6.690604337280199598e-03 1.182503826996453983e-02 2.042020166804908374e-02 3.445408508814017112e-02 5.679983737001581545e-02 9.149159552797471451e-02 1.439941552195213303e-01 2.214317088114809429e-01 3.327115528717893289e-01 4.884625175703256605e-01 7.007008805418978303e-01 9.821454542597835013e-01 1.345134249011278760e+00 1.800150357624951125e+00 2.354041790574719073e+00 3.008109179706330849e+00 3.756319777837201723e+00 4.583964388032292447e+00 5.467083857089193977e+00 6.372937533806439347e+00 7.261663681869542586e+00 8.089103624486119415e+00 8.810556420933373545e+00 9.385040276612123478e+00 9.779504899354003911e+00 9.972401532551854686e+00 9.956091361739536794e+00 9.737749974734436265e+00 9.338671962432796292e+00 8.792144150333861319e+00 8.140281773244447905e+00 7.430361896394553689e+00 6.711216646002605479e+00 6.030166847931489826e+00 5.430811824938366783e+00 4.951788053671588585e+00 4.626417501704553459e+00 4.483026820073802376e+00 4.545654247745916976e+00 4.834873223521864993e+00 5.368531729889328474e+00 6.162303287859026923e+00 7.230035569958052299e+00 8.583938854100081173e+00 1.023466555324323402e+01 1.219129645498227354e+01 1.446118601687186178e+01 1.704955399045042697e+01 1.995867138228735271e+01 2.318649716123770688e+01 2.672468843356175583e+01 3.055602655657160227e+01 3.465145587535103289e+01 3.896709041838084886e+01 4.344167182183188203e+01 4.799502592364823528e+01 5.252804206565501488e+01 5.692457917500147602e+01 6.105549487815663667e+01 6.478472413680036368e+01 6.797704136294024124e+01 7.050687048688229197e+01 7.226730542044319350e+01 7.317840391010469148e+01 7.319384063315952460e+01 7.230515155505690927e+01 7.054305326546595722e+01 6.797564467831948321e+01 6.470365004708099832e+01 6.085319377252032069e+01 5.656686416358009950e+01 5.199398995934510026e+01 4.728109958563725712e+01 4.256345617285708016e+01 3.795837688921368880e+01 3.356078438401911512e+01 2.944114264867004493e+01 2.564564400389266297e+01 2.219827807679269327e+01 1.910425596368891732e+01 1.635419614747170058e+01 1.392849973801180852e+01 1.180143416571545067e+01 9.944580913749250684e+00 8.329455977999048244e+00 6.929256160178356438e+00 5.719801423921390793e+00 4.679823164291666338e+00 3.790788206410429240e+00 3.036452855120837402e+00 2.402318583537029095e+00 1.875120931367004529e+00 1.442435732801914394e+00 1.092440369480850881e+00 8.138286661416790357e-01 5.958501625188207251e-01 4.284291861178772809e-01 3.023156222631968593e-01 2.092250907869110665e-01 1.419380065522366785e-01 9.434114168533544453e-02 6.140870934984982155e-02 3.913046995363642783e-02 2.440085338265786732e-02 1.488556163401323976e-02 8.881290656619007448e-03 5.181211598409440726e-03 2.954857688670477385e-03 1.647054408449190929e-03 8.971621424710683225e-04 4.774845256189955102e-04 2.482642015974343775e-04 1.260906480774431719e-04 6.254878596117461340e-05 3.030263745764016973e-05 1.433607544136079285e-05 6.622700742038022113e-06 2.987205987710205548e-06 1.315508476299301192e-06 5.655832486417015093e-07 2.373844145439758576e-07 9.726153857689946881e-08 3.889965168455427552e-08 1.518623008881398035e-08 5.786812978343871333e-09 2.152290870903080397e-09 7.813084730244524979e-10 2.768172880764317134e-10 9.572006233295801033e-11 3.230298374559603821e-11 1.063907252806988704e-11 3.419625887031763357e-12 1.072654730199743946e-12 3.283531710276334570e-13 9.808808389547911650e-14 2.859429357358902326e-14 8.134395629739685173e-15 2.258130774932162036e-15 6.117108457787406875e-16 1.617008427356464498e-16 4.171030783759534555e-17 1.049870589243313292e-17 2.578611385834813797e-18 6.180028522542977646e-19 1.445261473901389361e-19 3.298001325843479252e-20 7.343463515583086199e-21
5.185884455889793994e-04 1.011689184072102256e-03 1.927748148966254224e-03 3.587868690324620084e-03 6.522433297805389080e-03 1.158172136025634874e-02 2.008769815478512674e-02 3.403171664032865473e-02 5.631667893558957305e-02 9.103167093951053390e-02 1.437318816345997952e-01 2.216775798088982952e-01 3.339655738993185796e-01 4.914694505215395082e-01 7.064972911778821807e-01 9.920846709924794338e-01 1.360872801251298059e+00 1.823579642241609955e+00 2.387152867476710849e+00 3.052787403461379334e+00 3.814079094787670599e+00 4.655646920238597275e+00 5.552565922277455712e+00 6.470894737280064923e+00 7.369451383035364955e+00 8.202802217509939098e+00 8.925212837382535014e+00 9.495109933250981626e+00 9.879466531898284387e+00 1.005748717149103832e+01 1.002305144240033030e+01 9.785563973747770206e+00 9.369119820435120261e+00 8.810171415123024374e+00 8.154117300926465361e+00 7.451375080186492639e+00 6.753526038642606366e+00 6.110030503519754852e+00 5.565841615484229621e+00 5.160038217155585194e+00 4.925405480558458393e+00 4.888754732369510414e+00 5.071711805422248531e+00 5.491713474225863756e+00 6.163012520904985969e+00 7.097571998572043128e+00 8.305797125497592859e+00 9.797087581727588201e+00 1.158018762027706927e+01 1.366327580664768249e+01 1.605369133143188876e+01 1.875716511702906786e+01 2.177643339363535091e+01 2.510917118930544589e+01 2.874529180388403304e+01 3.266380050079141739e+01 3.682954015833793449e+01 4.119029175777631480e+01 4.567476264695998367e+01 5.019198723104235427e+01 5.463256736929611890e+01 5.887199799772547237e+01 6.277607760697424766e+01 6.620812626198099338e+01 6.903746657694065902e+01 7.114840711381228289e+01 7.244883863659715928e+01 7.287753502293679730e+01 7.240934987113148225e+01 7.105770708002522440e+01 6.887407315156339394e+01 6.594443274361577778e+01 6.238312242863950274e+01 5.832466568409660113e+01 5.391445604564200522e+01 4.929922839504535403e+01 4.461823030313045280e+01 3.999586436057747818e+01 3.553634385175292465e+01 3.132062606565309437e+01 2.740560386176113639e+01 2.382528829572035178e+01 2.059353481100341909e+01 1.770776957374745919e+01 1.515316161763854907e+01 1.290674722287001330e+01 1.094112290060918369e+01 9.227456843019265165e+00 7.737702282357465933e+00 6.446012238192989408e+00 5.329443175013993894e+00 4.368091396866920384e+00 3.544831897149810285e+00 2.844829354222697226e+00 2.254971096995115332e+00 1.763338785906574113e+00 1.358795838561479785e+00 1.030727392425223377e+00 7.689340828040672760e-01 5.636540228185322743e-01 4.056712427072184934e-01 2.864636657552167009e-01 1.983478612183001144e-01 1.345884335053463554e-01 8.945355225172270386e-02 5.821159201808709382e-02 3.707473842431035366e-02 2.310244434636334054e-02 1.408059293540787037e-02 8.391787053635005669e-03 4.889441833920961378e-03 2.784505382768968917e-03 1.549686146151277918e-03 8.427103718333874179e-04 4.477047454255234397e-04 2.323435265979951710e-04 1.177735415381004806e-04 5.830437925115572418e-05 2.818730082464254640e-05 1.330672800038694915e-05 6.133730031223301198e-06 2.760494052897964296e-06 1.212924176726537527e-06 5.202875605568770453e-07 2.178695592390470640e-07 8.905846551062541650e-08 3.553556749718662719e-08 1.384031581482385075e-08 5.261505539754788869e-09 1.952284412351674692e-09 7.070236200205626768e-10 2.499034278391957004e-10 8.620817499375290447e-11 2.902377292055729987e-11 9.536309924184167415e-12 3.057879833508889288e-12 9.569011577714104734e-13 2.922226569467514960e-13 8.708729710167519528e-14 2.532702920778403709e-14 7.187816306895399242e-15 1.990618686036920023e-15 5.379637302920254483e-16 1.418689792921991500e-16 3.650794622624076740e-17 9.167461613467978692e-18 2.246306410049604539e-18 5.370859129493881520e-19 1.253055373196484737e-19 2.852630701027746623e-20 6.336754026458315890e-21
4.963434109772757582e-04 9.734682202113969802e-04 1.864311357974518307e-03 3.486394362352156825e-03 6.366491348624005696e-03 1.135255199289310693e-02 1.976790488690493425e-02 3.361287574075818435e-02 5.581265698700900446e-02 9.049944560643015390e-02 1.433011455374072762e-01 2.215891402426578005e-01 3.346163914313551313e-01 4.934591307923877901e-01 7.106673054023205927e-01 9.995382527148855001e-01 1.372961412581428453e+00 1.841842356829165972e+00 2.413199070174512073e+00 3.088121388754520247e+00 3.859877024769514442e+00 4.712510540512695023e+00 5.620290658417923524e+00 6.548298863051632779e+00 7.454314571236384523e+00 8.291953800498442106e+00 9.014792363444049883e+00 9.580997366848297503e+00 9.957851120845102599e+00 1.012551819356149885e+01 1.007949611515453903e+01 9.831391440396728854e+00 9.407936301423172054e+00 8.848448481735989191e+00 8.201178831976452699e+00 7.519134168636314897e+00 6.855987127916902679e+00 6.262592443070767345e+00 5.784454223221338509e+00 5.460279542949069587e+00 5.321560129045133536e+00 5.392984348450895027e+00 5.693413675515013317e+00 6.237156760062295469e+00 7.035318468874444342e+00 8.097061628837929348e+00 9.430669396671294891e+00 1.104432098779248683e+01 1.294649224082861672e+01 1.514587749841270714e+01 1.765072032958530102e+01 2.046745754000042439e+01 2.359863671254445094e+01 2.704016385676155565e+01 3.077806379549293325e+01 3.478507049919755900e+01 3.901748072035560000e+01 4.341277496309438533e+01 4.788851361189423272e+01 5.234294155493434886e+01 5.665758315119300903e+01 6.070189527561665699e+01 6.433979515625192391e+01 6.743762527348826552e+01 6.987289608350992864e+01 7.154299256649450456e+01 7.237296869431359880e+01 7.232159912998848483e+01 7.138500966648287260e+01 6.959745185346173457e+01 6.702909397953051496e+01 6.378103071867968055e+01 5.997802272631694365e+01 5.575972198888162268e+01 5.127128387118390407e+01 4.665429242998484227e+01 4.203883058665357453e+01 3.753732995414160456e+01 3.324057182534659916e+01 2.921592591787408111e+01 2.550765215666845975e+01 2.213888960995617339e+01 1.911483702983519706e+01 1.642659504006478244e+01 1.405517903108904676e+01 1.197530224805221977e+01 1.015864498556344309e+01 8.576445516119926893e+00 7.201355153281254751e+00 6.008584965960642954e+00 4.976432627005523912e+00 4.086316028386304922e+00 3.322458457440854218e+00 2.671371221769916371e+00 2.121266325196335956e+00 1.661507023410769168e+00 1.282171472993007599e+00 9.737688033656602959e-01 7.271128476663332174e-01 5.333311162159680707e-01 3.839686431634322661e-01 2.711392778569894357e-01 1.876798503349922376e-01 1.272727310324917871e-01 8.451608284767662960e-02 5.493509133259270871e-02 3.493898455078735255e-02 2.173623748622910412e-02 1.322371480011287452e-02 7.865280010553256720e-03 4.572737556600061509e-03 2.598129800847680509e-03 1.442443334770225063e-03 7.824008225561607070e-04 4.145710367989568655e-04 2.145657847161323547e-04 1.084605828571656911e-04 5.354218508861801273e-05 2.581069470109413099e-05 1.214934814436140273e-05 5.583791619957481806e-06 2.505556908318192325e-06 1.097631070503631318e-06 4.694245500161868180e-07 1.959812424337573311e-07 7.987044517785731748e-08 3.177353810596706637e-08 1.233784042051488134e-08 4.676211524495391698e-09 1.729891626726579687e-09 6.246009006969316898e-10 2.201077279165027444e-10 7.570205871260600989e-11 2.541038253464930707e-11 8.324110310644321208e-12 2.661215877332402027e-12 8.302924423947395764e-13 2.528041897300422649e-13 7.511619460898558945e-14 2.178077519179547323e-14 6.163085639638620968e-15 1.701779131195892794e-15 4.585467488569009276e-16 1.205688381633688307e-16 3.093523572622203205e-17 7.745238419680003686e-18 1.892236875940139754e-18 4.510992639327002344e-19 1.049352493169334559e-19 2.381882249497454509e-20 5.275527696145464927e-21
4.811212179258576882e-04 9.474598780201904042e-04 1.821471658326009879e-03 3.418568721412259658e-03 6.263709604012315975e-03 1.120442277209310680e-02 1.956695229843348136e-02 3.336092389638676409e-02 5.553152858365240779e-02 9.024715610403027943e-02 1.431942727325880016e-01 2.218309717338657061e-01 3.355287232580029255e-01 4.955133009815403389e-01 7.145075337080365463e-01 1.005988239035702225e+00 1.383004265512741915e+00 1.856565189047910014e+00 2.433697712460010099e+00 3.115367814756130116e+00 3.894561611340290774e+00 4.754881657200361822e+00 5.670022956112910073e+00 6.604426367808796883e+00 7.515263000159969842e+00 8.355697216628229285e+00 9.079142837764575091e+00 9.644014968702135704e+00 1.001833897957202879e+01 1.018354782645188905e+01 1.013689553314558367e+01 9.892125232730565543e+00 9.478313683102152609e+00 8.937111188709856435e+00 8.318843659511580668e+00 7.678092348021453795e+00 7.069392217466829109e+00 6.543597743662846078e+00 6.145287478788015179e+00 5.911363634705783632e+00 5.870799324942987951e+00 6.045331453972499602e+00 6.450809745347449109e+00 7.098889896106845399e+00 7.998783956238979087e+00 9.158829917360192141e+00 1.058769390311103642e+01 1.229506005713350802e+01 1.429169419978089017e+01 1.658879567329530502e+01 1.919658974236247673e+01 2.212217092870545443e+01 2.536668965027633149e+01 2.892207549805297973e+01 3.276759693263442585e+01 3.686665000081087129e+01 4.116422735230561614e+01 4.558552597914677307e+01 5.003609715463934293e+01 5.440382364695922490e+01 5.856283589906408338e+01 6.237926790694359624e+01 6.571852916808924761e+01 6.845355928903235565e+01 7.047336504986377292e+01 7.169104132891459358e+01 7.205046634936242356e+01 7.153094786446519038e+01 7.014927783355210522e+01 6.795891302971782011e+01 6.504630865073097823e+01 6.152475129655937991e+01 5.752632095174408278e+01 5.319281524211719159e+01 4.866656034690464594e+01 4.408199704095591187e+01 3.955877553134970981e+01 3.519684891362935986e+01 3.107376760973383867e+01 2.724409678338117402e+01 2.374065008997479254e+01 2.057708540605251812e+01 1.775135048975305452e+01 1.524948884898420687e+01 1.304939518864136083e+01 1.112421749748548550e+01 9.445213943646221466e+00 7.983970280988367918e+00 6.713960012333992644e+00 5.611485336742459751e+00 4.656076047783638927e+00 3.830450355197938972e+00 3.120158306272078796e+00 2.513034941969921832e+00 1.998585269075843884e+00 1.567406013252605534e+00 1.210721515454087127e+00 9.200770872641639286e-01 6.871983569632733602e-01 5.039954785951485938e-01 3.626709861975386806e-01 2.558815399694812087e-01 1.769061364037625705e-01 1.197837284074142750e-01 7.939773551692992648e-02 5.149977497968127177e-02 3.267717787886195019e-02 2.027687372080176284e-02 1.230175798452900690e-02 7.295419057768017836e-03 4.228339002942088642e-03 2.394727019371498903e-03 1.325098017096410473e-03 7.162959033291968567e-04 3.782182988509534137e-04 1.950548770929445039e-04 9.824230785410231683e-05 4.832089845777370608e-05 2.320795074849926667e-05 1.088372390512468947e-05 4.983486445748277032e-06 2.227831826424450875e-06 9.723108151273862852e-07 4.142698561741840904e-07 1.723060201276574746e-07 6.995861106905415229e-08 2.772626645477967721e-08 1.072600552829381178e-08 4.050129539633103182e-09 1.492700913536247313e-09 5.369565636800202051e-10 1.885203219610041506e-10 6.459823945379023698e-11 2.160320094638015063e-11 7.050865157406038277e-12 2.245877491576459031e-12 6.981391617498145474e-13 2.117890921622638275e-13 6.269957499206993593e-14 1.811420040562348875e-14 5.106952227849105542e-15 1.405035501302241594e-15 3.772166037538541912e-16 9.882520297725661645e-17 2.526467525998208357e-17 6.302672599371434583e-18 1.534252939450243224e-18 3.644406042743777759e-19 8.447160127710884945e-20 1.910493935319187274e-20 4.216271263068494703e-21
4.758745753287308279e-04 9.391930385535649135e-04 1.809266554413297302e-03 3.402056013281725202e-03 6.244211956610744123e-03 1.118709497159128645e-02 1.956441938299041325e-02 3.339898073974519044e-02 5.565740925041580411e-02 9.054062589499212166e-02 1.437812613977090814e-01 2.228986121919051266e-01 3.373395279577371952e-01 4.984149643238349747e-01 7.189338069712752910e-01 1.012445922342020577e+00 1.392042080888235445e+00 1.868722521055015573e+00 2.449435031830137444e+00 3.134985701779542389e+00 3.918120825670697194e+00 4.782141384398096662e+00 5.700416746934107159e+00 6.637094137136624106e+00 7.549152171979271131e+00 8.389737045313292896e+00 9.112484473680360963e+00 9.676318093821212329e+00 1.005007616898002532e+01 1.021629213057317997e+01 1.017355611486571476e+01 9.937100069830901106e+00 9.537536239131666704e+00 9.017978017413703640e+00 8.430020799898271022e+00 7.829209404857445875e+00 7.270644206510930907e+00 6.805286357675573328e+00 6.477345145237293877e+00 6.322914133494045075e+00 6.369814886970962320e+00 6.638444203812740696e+00 7.143321239577573145e+00 7.894994225110694153e+00 8.901978571202199930e+00 1.017243932490649883e+01 1.171538388784570905e+01 1.354118584371598466e+01 1.566131653465367002e+01 1.808722260276945093e+01 2.082836134485686941e+01 2.388949421695217978e+01 2.726743838046016322e+01 3.094757593566784948e+01 3.490050459824305307e+01 3.907926501924428919e+01 4.341758472232305621e+01 4.782952907157897471e+01 5.221084613569593813e+01 5.644214294297432133e+01 6.039384978241886870e+01 6.393273514717110828e+01 6.692954660899621899e+01 6.926719247732764018e+01 7.084876480138829891e+01 7.160465358709693362e+01 7.149802909651275229e+01 7.052808176969490717e+01 6.873060601315616225e+01 6.617578019983184845e+01 6.296330160362506945e+01 5.921534002733645252e+01 5.506802965289602270e+01 5.066238057940603312e+01 4.613552919910600991e+01 4.161315237072711426e+01 3.720366286163504554e+01 3.299452403322564464e+01 2.905072442904431185e+01 2.541519153688586741e+01 2.211073900940992587e+01 1.914305184184744846e+01 1.650421487410740440e+01 1.417635863136378305e+01 1.213510115463570571e+01 1.035257469617861759e+01 8.799920705834896495e+00 7.449206475167695629e+00 6.274763949444615463e+00 5.253983371554584281e+00 4.367619855002006446e+00 3.599694341217347660e+00 2.937091313037420992e+00 2.368969990190191943e+00 1.886108483745496889e+00 1.480288502879540946e+00 1.143802442781327144e+00 8.691296438337315911e-01 6.487913233696737114e-01 4.753613914775376426e-01 3.415884928730422154e-01 2.405755301348790065e-01 1.659657782453613228e-01 1.120962365556672363e-01 7.409469120586258117e-02 4.791285709828105310e-02 3.030082077073386823e-02 1.873622086225888370e-02 1.132502616114000257e-02 6.690277172889258148e-03 3.862124223620079250e-03 2.178335339542233299e-03 1.200291553250492976e-03 6.460499635583031273e-04 3.396426573688149527e-04 1.743890597774779168e-04 8.744302754732662564e-05 4.281653060677201907e-05 2.047162528060461468e-05 9.557061296618046635e-06 4.356185106776441090e-06 1.938557488350327225e-06 8.422160295455855434e-07 3.572104873723522162e-07 1.478990567013412002e-07 5.977682034414353280e-08 2.358376171549111071e-08 9.082255887175005036e-09 3.413996648331557023e-09 1.252593580535377077e-09 4.485642957950807357e-10 1.567822735116112742e-10 5.348325377889779227e-11 1.780650517144579299e-11 5.785907125880324834e-12 1.834798927948361300e-12 5.678354924026296689e-13 1.715010648956991640e-13 5.054927286853867912e-14 1.453987745794862438e-14 4.081300745486462258e-15 1.117951770159209515e-15 2.988333453716359772e-16 7.794921638301920014e-17 1.984113987232463476e-17 4.928211843105705600e-18 1.194471961246258234e-18 2.825026853574624255e-19 6.519670286800871739e-20 1.468188185082653927e-20 3.226173024308050768e-21
4.821535418475842469e-04 9.515417956027807890e-04 1.832840481118742362e-03 3.445741538521388935e-03 6.322796287309226208e-03 1.132430824248055988e-02 1.979693914923646297e-02 3.378131264957019708e-02 5.626725559387071168e-02 9.148391999200784774e-02 1.451955186469510717e-01 2.249527305224549578e-01 3.402278382093826825e-01 5.023434231967580654e-01 7.240969960162341179e-01 1.018995155193553659e+00 1.400047447225669206e+00 1.878134861623857566e+00 2.460057079462204310e+00 3.146464099769658684e+00 3.929971492225103447e+00 4.793818918048169841e+00 5.711433889886230908e+00 6.647190031883654981e+00 7.558499301301991657e+00 8.399167950945678029e+00 9.123712409157191061e+00 9.692122188058299059e+00 1.007442224364117145e+01 1.025436490925629229e+01 1.023168631739432577e+01 1.002257961144437637e+01 9.658325460504169513e+00 9.182320107025770284e+00 8.645990383941130730e+00 8.104234743663170093e+00 7.611054914723675680e+00 7.215949082045770346e+00 6.961454734085942953e+00 6.882003189387314812e+00 7.004026332739451632e+00 7.347077865067402236e+00 7.925618299015614987e+00 8.751068822734294983e+00 9.833753600990238652e+00 1.118440536439820399e+01 1.281498733847868365e+01 1.473867255193258430e+01 1.696891263567698616e+01 1.951762061229101164e+01 2.239258567812094114e+01 2.559433046706802983e+01 2.911270659849105513e+01 3.292359236471958894e+01 3.698609535436526130e+01 4.124066233389110891e+01 4.560845323616535296e+01 4.999224660947093923e+01 5.427901783546462866e+01 5.834418099337848673e+01 6.205732463201631788e+01 6.528911482925333587e+01 6.791889836181117346e+01 6.984242629952477444e+01 7.097904601812433611e+01 7.127769081388885297e+01 7.072104437472927430e+01 6.932738208826627613e+01 6.714979323700778480e+01 6.427275384051155527e+01 6.080631870342504186e+01 5.687848831385722548e+01 5.262653077574623950e+01 4.818815627491462550e+01 4.369342571256141383e+01 3.925812747493474575e+01 3.497910687765919135e+01 3.093173329660029580e+01 2.716940024885168015e+01 2.372472618704185976e+01 2.061199080225987856e+01 1.783030927875172722e+01 1.536709727757117072e+01 1.320147943841775096e+01 1.130740783320452714e+01 9.656355825895511558e+00 8.219522970288020147e+00 6.969528079970000789e+00 5.881590421761457854e+00 4.934215993001297207e+00 4.109426491262215819e+00 3.392595399474304774e+00 2.771984293136874999e+00 2.238094860647560580e+00 1.782960304709244381e+00 1.399489613408126276e+00 1.080950887107496206e+00 8.206415316884509981e-01 6.117523450106482352e-01 4.473978153675158276e-01 3.207622793192646538e-01 2.253031884341533120e-01 1.549572168985301479e-01 1.043083695753963813e-01 6.869467961159229918e-02 4.424699216510392941e-02 2.786655814621225025e-02 1.715625411189026020e-02 1.032326481367668025e-02 6.070097086906467258e-03 3.487362494212404435e-03 1.957351920144132298e-03 1.073162894304525950e-03 5.747085310315328205e-04 3.005938294431801956e-04 1.535437107452667759e-04 7.659069152578738121e-05 3.730672505849781803e-05 1.774364917181634876e-05 8.239918079112265451e-06 3.736010631157529937e-06 1.653792889488549002e-06 7.147032120158421818e-07 3.015274241488946810e-07 1.241853038452333569e-07 4.992781755957255033e-08 1.959437495101838461e-08 7.506281784189708187e-09 2.806801762305679361e-09 1.024428025899909164e-09 3.649420923417445789e-10 1.268906850350231522e-10 4.306156161970326231e-11 1.426249453939582561e-11 4.610401630075391168e-12 1.454493780781438288e-12 4.478241373852060916e-13 1.345608451269602609e-13 3.945834895420819320e-14 1.129176589743515842e-14 3.153418855264408507e-15 8.593947333957447378e-16 2.285544288455507551e-16 5.931540434525016654e-17 1.502178334904190935e-17 3.712334818201278732e-18 8.952414335826210858e-19 2.106670324110446307e-19 4.837406095286191420e-20 1.083888209048704801e-20 2.369785391995943352e-21
5.000889185982746897e-04 9.845517739737450792e-04 1.891899869949875213e-03 3.548414339581468149e-03 6.496146689697697776e-03 1.160838471707364115e-02 2.024845257671399959e-02 3.447672900771694970e-02 5.730401692502985062e-02 9.297797637791889447e-02 1.472729579480015760e-01 2.277332678557203172e-01 3.437985553409903527e-01 5.067226847569447079e-01 7.291910341875158519e-01 1.024553264248308837e+00 1.405625557277356386e+00 1.883080575913434362e+00 2.463530895327261216e+00 3.147510309823734254e+00 3.927647362537768583e+00 4.787382109891607840e+00 5.700576715394704230e+00 6.632297044951251941e+00 7.540894663701794620e+00 8.381313765848906527e+00 9.109320794446320591e+00 9.686152806253788938e+00 1.008295204913110510e+01 1.028433518316775519e+01 1.029054999674121440e+01 1.011788609563613406e+01 9.797288336154970523e+00 9.371415158084396069e+00 8.890628030248498348e+00 8.408544689843273190e+00 7.977813074428039108e+00 7.646668415821643805e+00 7.456651672729355695e+00 7.441637913721238284e+00 7.628096426264006524e+00 8.036320093335914905e+00 8.682244150010776096e+00 9.579430295568622356e+00 1.074081307041206834e+01 1.217987459206379341e+01 1.391101239884617335e+01 1.594897744479961510e+01 1.830737435767376553e+01 2.099632721580420025e+01 2.401951635399974805e+01 2.737087936247499087e+01 3.103133488965206510e+01 3.496592237389221935e+01 3.912174691864512255e+01 4.342707275319951066e+01 4.779182364582516129e+01 5.210963287590350035e+01 5.626145162232215569e+01 6.012058641039254780e+01 6.355890484430022269e+01 6.645383177456669443e+01 6.869566002137065652e+01 7.019462552450461601e+01 7.088715427735218100e+01 7.074069026372932001e+01 6.975657519844556020e+01 6.797058459133621966e+01 6.545093232881085044e+01 6.229382223483952430e+01 5.861691531532628829e+01 5.455134634244560488e+01 5.023311023531482533e+01 4.579470537191224366e+01 4.135784959411961381e+01 3.702788830357422256e+01 3.289023457865265243e+01 2.900887837499747945e+01 2.542673673869557760e+01 2.216743580526209811e+01 1.923803858653112187e+01 1.663225242147105831e+01 1.433373698113805439e+01 1.231924873104566842e+01 1.056146520292603874e+01 9.031410109908581063e+00 7.700443007319885957e+00 6.541793763987840293e+00 5.531628524112409018e+00 4.649644996575437617e+00 3.879218610442666915e+00 3.207155943537459031e+00 2.623149193991217487e+00 2.119053822552474209e+00 1.688121445986567881e+00 1.324307799418336096e+00 1.021743906040109451e+00 7.744154911100130656e-01 5.760514038492416944e-01 4.201856568656085478e-01 3.003356011427785188e-01 2.102323495863481218e-01 1.440465956804008185e-01 9.656873778145054488e-02 6.332127916781699062e-02 4.059914778526083068e-02 2.544682279872858416e-02 1.558877549585335406e-02 9.332083365099465982e-03 5.458473597863544406e-03 3.119155153135340537e-03 1.741127885370415303e-03 9.493213722504216089e-04 5.055344468998545539e-04 2.629137446722923984e-04 1.335286242543794438e-04 6.622321714991380632e-05 3.207004317948040028e-05 1.516430907177526066e-05 7.001023720808430308e-06 3.155728765467250236e-06 1.388741710943308872e-06 5.966401211187846082e-07 2.502412584579781746e-07 1.024584872372051015e-07 4.095126053428837600e-08 1.597736946727312025e-08 6.084863855233870351e-09 2.262004522003207814e-09 8.207728877550662497e-10 2.906898280146347225e-10 1.004858169858101584e-10 3.390306892322067698e-11 1.116411173618454288e-11 3.587998369327092699e-12 1.125422379678144211e-12 3.445139422856926263e-13 1.029245644404517430e-13 3.000859174021264619e-14 8.538473006409256159e-15 2.370919456582927481e-15 6.424652739794672405e-16 1.698921589575005096e-16 4.384122226747922028e-17 1.104009207535465256e-17 2.712931280187003398e-18 6.505437628404668580e-19 1.522234880026208476e-19 3.475763896765729003e-20 7.744235362608300121e-21 1.683693077799492425e-21
5.284536831709156892e-04 1.035576692281940181e-03 1.981019728607921488e-03 3.699443588196980881e-03 6.744277774835541993e-03 1.200319275826860696e-02 2.085603761525264138e-02 3.537956514363491123e-02 5.859647082923564315e-02 9.475497544739160116e-02 1.496091950873207899e-01 2.306509583193000201e-01 3.472234389337608973e-01 5.104308930393776089e-01 7.327535322603316859e-01 1.027289317760859966e+00 1.406581060862033272e+00 1.881049687747218258e+00 2.457138686837179176e+00 3.135368793029416512e+00 3.908586865003855770e+00 4.760745376731222223e+00 5.666546637020116961e+00 6.592214052184101725e+00 7.497510597270296451e+00 8.338928842628762439e+00 9.073760914489414020e+00 9.664565186696934873e+00 1.008342477879265608e+01 1.031537558744796179e+01 1.036048186197261067e+01 1.023424187424820353e+01 9.966276624541549722e+00 9.597535911038717060e+00 9.176490488976249082e+00 8.754919631157919824e+00 8.383925638716281270e+00 8.110713352788192054e+00 7.976490757953566657e+00 8.015619638371925149e+00 8.255920437252779465e+00 8.719853326602091670e+00 9.426183457592616222e+00 1.039170037953323344e+01 1.163259249735401113e+01 1.316516041958468008e+01 1.500566813142153677e+01 1.716925981564597947e+01 1.966799859827520791e+01 2.250820115785732156e+01 2.568734090879172172e+01 2.919086491911257752e+01 3.298930869875636063e+01 3.703609278363570212e+01 4.126634350094354176e+01 4.559700073478099824e+01 4.992836706212776221e+01 5.414712859095715203e+01 5.813075227509249743e+01 6.175304853266518279e+01 6.489058750497208905e+01 6.742957316324564943e+01 6.927271079845090185e+01 7.034555212946996505e+01 7.060177682184887260e+01 7.002688511547148664e+01 6.863985186551479956e+01 6.649244080647851263e+01 6.366609824488008229e+01 6.026661629788135599e+01 5.641703570001519807e+01 5.224949336636710484e+01 4.789685836394134100e+01 4.348500714109862031e+01 3.912645939140983131e+01 3.491585687691217998e+01 3.092747178422564147e+01 2.721464261168699750e+01 2.381081115003485493e+01 2.073170885153060539e+01 1.797822055983445111e+01 1.553951699069574133e+01 1.339615659267661130e+01 1.152297188239784553e+01 9.891644465338368164e+00 8.472923464320757603e+00 7.238458283276096417e+00 6.162214611610655091e+00 5.221441395837826072e+00 4.397170057226675866e+00 3.674259468815856522e+00 3.041044942096285730e+00 2.488694060251614104e+00 2.010403053447323174e+00 1.600575169051370095e+00 1.254104932773367542e+00 9.658543792576510523e-01 7.303592714731027558e-01 5.417564854691749865e-01 3.938876240593213174e-01 2.805139053695906437e-01 1.955740795567633417e-01 1.334273012454383622e-01 8.904108169386135141e-02 5.810488790638311529e-02 3.706798953599767243e-02 2.311300020675060782e-02 1.408338368889584628e-02 8.384676410301255406e-03 4.876853997797221153e-03 2.770902649144646457e-03 1.537770521761571384e-03 8.335212966420106964e-04 4.412323608281963757e-04 2.280959974832366785e-04 1.151448963833054937e-04 5.675810359664507776e-05 2.731797965127825032e-05 1.283777454471211597e-05 5.890275899713517778e-06 2.638588164164372542e-06 1.153941884455792638e-06 4.926740426536770589e-07 2.053461598715003532e-07 8.355125746711504354e-08 3.318545442046464849e-08 1.286649559127288722e-08 4.869454437605822395e-09 1.798862918121648719e-09 6.486406422681602620e-10 2.282913886659365064e-10 7.842336963810882379e-11 2.629442710114681828e-11 8.604708218461616462e-12 2.748242795542751417e-12 8.566692240942664924e-13 2.606173066916485758e-13 7.737818814619752669e-14 2.242087509416959618e-14 6.340142543944826013e-15 1.749653205892407534e-15 4.712004744389657314e-16 1.238382483641409663e-16 3.176098929332028601e-17 7.949108462954922438e-18 1.941436895344983357e-18 4.627048889326966216e-19 1.076109753315164366e-19 2.442174219946648273e-20 5.408295835953149447e-21 1.168703325863875188e-21
[truncated: 7,157,401 more chars]
