# Supplementary material for: Ultrafast electronic relaxation pathways of the molecular photoswitch quadricyclane
Source: Nat Chem. 2024 Feb 2;16(4):499–505. doi: 10.1038/s41557-023-01420-w (PMC10997510; doi:10.1038/s41557-023-01420-w)
Supplement: Supplementary file 5 — ASCII data. [file 41557_2023_1420_MOESM5_ESM.zip › figure_4_s21/fig_4a_distances/S2_FV_GS_heat_map.txt]

0.000000000000000000e+00 0.000000000000000000e+00 0.000000000000000000e+00 0.000000000000000000e+00 0.000000000000000000e+00 0.000000000000000000e+00 0.000000000000000000e+00 0.000000000000000000e+00 0.000000000000000000e+00 0.000000000000000000e+00 0.000000000000000000e+00 0.000000000000000000e+00 0.000000000000000000e+00 0.000000000000000000e+00 0.000000000000000000e+00 0.000000000000000000e+00 0.000000000000000000e+00 0.000000000000000000e+00 0.000000000000000000e+00 0.000000000000000000e+00 0.000000000000000000e+00 0.000000000000000000e+00 0.000000000000000000e+00 0.000000000000000000e+00 0.000000000000000000e+00 0.000000000000000000e+00 0.000000000000000000e+00 0.000000000000000000e+00 0.000000000000000000e+00 0.000000000000000000e+00 0.000000000000000000e+00 0.000000000000000000e+00 0.000000000000000000e+00 0.000000000000000000e+00 0.000000000000000000e+00 0.000000000000000000e+00 0.000000000000000000e+00 0.000000000000000000e+00 0.000000000000000000e+00 0.000000000000000000e+00 0.000000000000000000e+00 0.000000000000000000e+00 0.000000000000000000e+00 0.000000000000000000e+00 0.000000000000000000e+00 0.000000000000000000e+00 0.000000000000000000e+00 0.000000000000000000e+00 0.000000000000000000e+00 0.000000000000000000e+00 0.000000000000000000e+00 0.000000000000000000e+00 0.000000000000000000e+00 0.000000000000000000e+00 0.000000000000000000e+00 0.000000000000000000e+00 0.000000000000000000e+00 0.000000000000000000e+00 0.000000000000000000e+00 0.000000000000000000e+00 0.000000000000000000e+00 0.000000000000000000e+00 0.000000000000000000e+00 0.000000000000000000e+00 0.000000000000000000e+00 0.000000000000000000e+00 0.000000000000000000e+00 0.000000000000000000e+00 0.000000000000000000e+00 0.000000000000000000e+00 0.000000000000000000e+00 0.000000000000000000e+00 0.000000000000000000e+00 0.000000000000000000e+00 0.000000000000000000e+00 0.000000000000000000e+00 0.000000000000000000e+00 0.000000000000000000e+00 0.000000000000000000e+00 0.000000000000000000e+00 0.000000000000000000e+00 0.000000000000000000e+00 0.000000000000000000e+00 0.000000000000000000e+00 0.000000000000000000e+00 0.000000000000000000e+00 0.000000000000000000e+00 0.000000000000000000e+00 0.000000000000000000e+00 0.000000000000000000e+00 0.000000000000000000e+00 0.000000000000000000e+00 0.000000000000000000e+00 0.000000000000000000e+00 0.000000000000000000e+00 0.000000000000000000e+00 0.000000000000000000e+00 0.000000000000000000e+00 0.000000000000000000e+00 0.000000000000000000e+00 0.000000000000000000e+00 0.000000000000000000e+00 0.000000000000000000e+00 0.000000000000000000e+00 0.000000000000000000e+00 0.000000000000000000e+00 0.000000000000000000e+00 0.000000000000000000e+00 0.000000000000000000e+00 0.000000000000000000e+00 0.000000000000000000e+00 0.000000000000000000e+00 0.000000000000000000e+00 0.000000000000000000e+00 0.000000000000000000e+00 0.000000000000000000e+00 0.000000000000000000e+00 0.000000000000000000e+00 0.000000000000000000e+00 0.000000000000000000e+00 0.000000000000000000e+00 0.000000000000000000e+00 0.000000000000000000e+00 0.000000000000000000e+00 0.000000000000000000e+00 0.000000000000000000e+00 0.000000000000000000e+00 0.000000000000000000e+00 0.000000000000000000e+00 0.000000000000000000e+00 0.000000000000000000e+00 0.000000000000000000e+00 0.000000000000000000e+00 0.000000000000000000e+00 0.000000000000000000e+00 0.000000000000000000e+00 0.000000000000000000e+00 0.000000000000000000e+00 0.000000000000000000e+00 0.000000000000000000e+00 0.000000000000000000e+00 0.000000000000000000e+00 0.000000000000000000e+00 0.000000000000000000e+00 0.000000000000000000e+00 0.000000000000000000e+00 0.000000000000000000e+00 0.000000000000000000e+00 0.000000000000000000e+00 0.000000000000000000e+00 0.000000000000000000e+00
0.000000000000000000e+00 0.000000000000000000e+00 0.000000000000000000e+00 0.000000000000000000e+00 0.000000000000000000e+00 0.000000000000000000e+00 0.000000000000000000e+00 0.000000000000000000e+00 0.000000000000000000e+00 0.000000000000000000e+00 0.000000000000000000e+00 0.000000000000000000e+00 0.000000000000000000e+00 0.000000000000000000e+00 0.000000000000000000e+00 0.000000000000000000e+00 0.000000000000000000e+00 0.000000000000000000e+00 0.000000000000000000e+00 0.000000000000000000e+00 0.000000000000000000e+00 0.000000000000000000e+00 0.000000000000000000e+00 0.000000000000000000e+00 0.000000000000000000e+00 0.000000000000000000e+00 0.000000000000000000e+00 0.000000000000000000e+00 0.000000000000000000e+00 0.000000000000000000e+00 0.000000000000000000e+00 0.000000000000000000e+00 0.000000000000000000e+00 0.000000000000000000e+00 0.000000000000000000e+00 0.000000000000000000e+00 0.000000000000000000e+00 0.000000000000000000e+00 0.000000000000000000e+00 0.000000000000000000e+00 0.000000000000000000e+00 0.000000000000000000e+00 0.000000000000000000e+00 0.000000000000000000e+00 0.000000000000000000e+00 0.000000000000000000e+00 0.000000000000000000e+00 0.000000000000000000e+00 0.000000000000000000e+00 0.000000000000000000e+00 0.000000000000000000e+00 0.000000000000000000e+00 0.000000000000000000e+00 0.000000000000000000e+00 0.000000000000000000e+00 0.000000000000000000e+00 0.000000000000000000e+00 0.000000000000000000e+00 0.000000000000000000e+00 0.000000000000000000e+00 0.000000000000000000e+00 0.000000000000000000e+00 0.000000000000000000e+00 0.000000000000000000e+00 0.000000000000000000e+00 0.000000000000000000e+00 0.000000000000000000e+00 0.000000000000000000e+00 0.000000000000000000e+00 0.000000000000000000e+00 0.000000000000000000e+00 0.000000000000000000e+00 0.000000000000000000e+00 0.000000000000000000e+00 0.000000000000000000e+00 0.000000000000000000e+00 0.000000000000000000e+00 0.000000000000000000e+00 0.000000000000000000e+00 0.000000000000000000e+00 0.000000000000000000e+00 0.000000000000000000e+00 0.000000000000000000e+00 0.000000000000000000e+00 0.000000000000000000e+00 0.000000000000000000e+00 0.000000000000000000e+00 0.000000000000000000e+00 0.000000000000000000e+00 0.000000000000000000e+00 0.000000000000000000e+00 0.000000000000000000e+00 0.000000000000000000e+00 0.000000000000000000e+00 0.000000000000000000e+00 0.000000000000000000e+00 0.000000000000000000e+00 0.000000000000000000e+00 0.000000000000000000e+00 0.000000000000000000e+00 0.000000000000000000e+00 0.000000000000000000e+00 0.000000000000000000e+00 0.000000000000000000e+00 0.000000000000000000e+00 0.000000000000000000e+00 0.000000000000000000e+00 0.000000000000000000e+00 0.000000000000000000e+00 0.000000000000000000e+00 0.000000000000000000e+00 0.000000000000000000e+00 0.000000000000000000e+00 0.000000000000000000e+00 0.000000000000000000e+00 0.000000000000000000e+00 0.000000000000000000e+00 0.000000000000000000e+00 0.000000000000000000e+00 0.000000000000000000e+00 0.000000000000000000e+00 0.000000000000000000e+00 0.000000000000000000e+00 0.000000000000000000e+00 0.000000000000000000e+00 0.000000000000000000e+00 0.000000000000000000e+00 0.000000000000000000e+00 0.000000000000000000e+00 0.000000000000000000e+00 0.000000000000000000e+00 0.000000000000000000e+00 0.000000000000000000e+00 0.000000000000000000e+00 0.000000000000000000e+00 0.000000000000000000e+00 0.000000000000000000e+00 0.000000000000000000e+00 0.000000000000000000e+00 0.000000000000000000e+00 0.000000000000000000e+00 0.000000000000000000e+00 0.000000000000000000e+00 0.000000000000000000e+00 0.000000000000000000e+00 0.000000000000000000e+00 0.000000000000000000e+00 0.000000000000000000e+00 0.000000000000000000e+00 0.000000000000000000e+00 0.000000000000000000e+00
0.000000000000000000e+00 0.000000000000000000e+00 0.000000000000000000e+00 0.000000000000000000e+00 0.000000000000000000e+00 0.000000000000000000e+00 0.000000000000000000e+00 0.000000000000000000e+00 0.000000000000000000e+00 0.000000000000000000e+00 0.000000000000000000e+00 0.000000000000000000e+00 0.000000000000000000e+00 0.000000000000000000e+00 0.000000000000000000e+00 0.000000000000000000e+00 0.000000000000000000e+00 0.000000000000000000e+00 0.000000000000000000e+00 0.000000000000000000e+00 0.000000000000000000e+00 0.000000000000000000e+00 0.000000000000000000e+00 0.000000000000000000e+00 0.000000000000000000e+00 0.000000000000000000e+00 0.000000000000000000e+00 0.000000000000000000e+00 0.000000000000000000e+00 0.000000000000000000e+00 0.000000000000000000e+00 0.000000000000000000e+00 0.000000000000000000e+00 0.000000000000000000e+00 0.000000000000000000e+00 0.000000000000000000e+00 0.000000000000000000e+00 0.000000000000000000e+00 0.000000000000000000e+00 0.000000000000000000e+00 0.000000000000000000e+00 0.000000000000000000e+00 0.000000000000000000e+00 0.000000000000000000e+00 0.000000000000000000e+00 0.000000000000000000e+00 0.000000000000000000e+00 0.000000000000000000e+00 0.000000000000000000e+00 0.000000000000000000e+00 0.000000000000000000e+00 0.000000000000000000e+00 0.000000000000000000e+00 0.000000000000000000e+00 0.000000000000000000e+00 0.000000000000000000e+00 0.000000000000000000e+00 0.000000000000000000e+00 0.000000000000000000e+00 0.000000000000000000e+00 0.000000000000000000e+00 0.000000000000000000e+00 0.000000000000000000e+00 0.000000000000000000e+00 0.000000000000000000e+00 0.000000000000000000e+00 0.000000000000000000e+00 0.000000000000000000e+00 0.000000000000000000e+00 0.000000000000000000e+00 0.000000000000000000e+00 0.000000000000000000e+00 0.000000000000000000e+00 0.000000000000000000e+00 0.000000000000000000e+00 0.000000000000000000e+00 0.000000000000000000e+00 0.000000000000000000e+00 0.000000000000000000e+00 0.000000000000000000e+00 0.000000000000000000e+00 0.000000000000000000e+00 0.000000000000000000e+00 0.000000000000000000e+00 0.000000000000000000e+00 0.000000000000000000e+00 0.000000000000000000e+00 0.000000000000000000e+00 0.000000000000000000e+00 0.000000000000000000e+00 0.000000000000000000e+00 0.000000000000000000e+00 0.000000000000000000e+00 0.000000000000000000e+00 0.000000000000000000e+00 0.000000000000000000e+00 0.000000000000000000e+00 0.000000000000000000e+00 0.000000000000000000e+00 0.000000000000000000e+00 0.000000000000000000e+00 0.000000000000000000e+00 0.000000000000000000e+00 0.000000000000000000e+00 0.000000000000000000e+00 0.000000000000000000e+00 0.000000000000000000e+00 0.000000000000000000e+00 0.000000000000000000e+00 0.000000000000000000e+00 0.000000000000000000e+00 0.000000000000000000e+00 0.000000000000000000e+00 0.000000000000000000e+00 0.000000000000000000e+00 0.000000000000000000e+00 0.000000000000000000e+00 0.000000000000000000e+00 0.000000000000000000e+00 0.000000000000000000e+00 0.000000000000000000e+00 0.000000000000000000e+00 0.000000000000000000e+00 0.000000000000000000e+00 0.000000000000000000e+00 0.000000000000000000e+00 0.000000000000000000e+00 0.000000000000000000e+00 0.000000000000000000e+00 0.000000000000000000e+00 0.000000000000000000e+00 0.000000000000000000e+00 0.000000000000000000e+00 0.000000000000000000e+00 0.000000000000000000e+00 0.000000000000000000e+00 0.000000000000000000e+00 0.000000000000000000e+00 0.000000000000000000e+00 0.000000000000000000e+00 0.000000000000000000e+00 0.000000000000000000e+00 0.000000000000000000e+00 0.000000000000000000e+00 0.000000000000000000e+00 0.000000000000000000e+00 0.000000000000000000e+00 0.000000000000000000e+00 0.000000000000000000e+00 0.000000000000000000e+00 0.000000000000000000e+00
0.000000000000000000e+00 0.000000000000000000e+00 0.000000000000000000e+00 0.000000000000000000e+00 0.000000000000000000e+00 0.000000000000000000e+00 0.000000000000000000e+00 0.000000000000000000e+00 0.000000000000000000e+00 0.000000000000000000e+00 0.000000000000000000e+00 0.000000000000000000e+00 0.000000000000000000e+00 0.000000000000000000e+00 0.000000000000000000e+00 0.000000000000000000e+00 0.000000000000000000e+00 0.000000000000000000e+00 0.000000000000000000e+00 0.000000000000000000e+00 0.000000000000000000e+00 0.000000000000000000e+00 0.000000000000000000e+00 0.000000000000000000e+00 0.000000000000000000e+00 0.000000000000000000e+00 0.000000000000000000e+00 0.000000000000000000e+00 0.000000000000000000e+00 0.000000000000000000e+00 0.000000000000000000e+00 0.000000000000000000e+00 0.000000000000000000e+00 0.000000000000000000e+00 0.000000000000000000e+00 0.000000000000000000e+00 0.000000000000000000e+00 0.000000000000000000e+00 0.000000000000000000e+00 0.000000000000000000e+00 0.000000000000000000e+00 0.000000000000000000e+00 0.000000000000000000e+00 0.000000000000000000e+00 0.000000000000000000e+00 0.000000000000000000e+00 0.000000000000000000e+00 0.000000000000000000e+00 0.000000000000000000e+00 0.000000000000000000e+00 0.000000000000000000e+00 0.000000000000000000e+00 0.000000000000000000e+00 0.000000000000000000e+00 0.000000000000000000e+00 0.000000000000000000e+00 0.000000000000000000e+00 0.000000000000000000e+00 0.000000000000000000e+00 0.000000000000000000e+00 0.000000000000000000e+00 0.000000000000000000e+00 0.000000000000000000e+00 0.000000000000000000e+00 0.000000000000000000e+00 0.000000000000000000e+00 0.000000000000000000e+00 0.000000000000000000e+00 0.000000000000000000e+00 0.000000000000000000e+00 0.000000000000000000e+00 0.000000000000000000e+00 0.000000000000000000e+00 0.000000000000000000e+00 0.000000000000000000e+00 0.000000000000000000e+00 0.000000000000000000e+00 0.000000000000000000e+00 0.000000000000000000e+00 0.000000000000000000e+00 0.000000000000000000e+00 0.000000000000000000e+00 0.000000000000000000e+00 0.000000000000000000e+00 0.000000000000000000e+00 0.000000000000000000e+00 0.000000000000000000e+00 0.000000000000000000e+00 0.000000000000000000e+00 0.000000000000000000e+00 0.000000000000000000e+00 0.000000000000000000e+00 0.000000000000000000e+00 0.000000000000000000e+00 0.000000000000000000e+00 0.000000000000000000e+00 0.000000000000000000e+00 0.000000000000000000e+00 0.000000000000000000e+00 0.000000000000000000e+00 0.000000000000000000e+00 0.000000000000000000e+00 0.000000000000000000e+00 0.000000000000000000e+00 0.000000000000000000e+00 0.000000000000000000e+00 0.000000000000000000e+00 0.000000000000000000e+00 0.000000000000000000e+00 0.000000000000000000e+00 0.000000000000000000e+00 0.000000000000000000e+00 0.000000000000000000e+00 0.000000000000000000e+00 0.000000000000000000e+00 0.000000000000000000e+00 0.000000000000000000e+00 0.000000000000000000e+00 0.000000000000000000e+00 0.000000000000000000e+00 0.000000000000000000e+00 0.000000000000000000e+00 0.000000000000000000e+00 0.000000000000000000e+00 0.000000000000000000e+00 0.000000000000000000e+00 0.000000000000000000e+00 0.000000000000000000e+00 0.000000000000000000e+00 0.000000000000000000e+00 0.000000000000000000e+00 0.000000000000000000e+00 0.000000000000000000e+00 0.000000000000000000e+00 0.000000000000000000e+00 0.000000000000000000e+00 0.000000000000000000e+00 0.000000000000000000e+00 0.000000000000000000e+00 0.000000000000000000e+00 0.000000000000000000e+00 0.000000000000000000e+00 0.000000000000000000e+00 0.000000000000000000e+00 0.000000000000000000e+00 0.000000000000000000e+00 0.000000000000000000e+00 0.000000000000000000e+00 0.000000000000000000e+00 0.000000000000000000e+00 0.000000000000000000e+00
0.000000000000000000e+00 0.000000000000000000e+00 0.000000000000000000e+00 0.000000000000000000e+00 0.000000000000000000e+00 0.000000000000000000e+00 0.000000000000000000e+00 0.000000000000000000e+00 0.000000000000000000e+00 0.000000000000000000e+00 0.000000000000000000e+00 0.000000000000000000e+00 0.000000000000000000e+00 0.000000000000000000e+00 0.000000000000000000e+00 0.000000000000000000e+00 0.000000000000000000e+00 0.000000000000000000e+00 0.000000000000000000e+00 0.000000000000000000e+00 0.000000000000000000e+00 0.000000000000000000e+00 0.000000000000000000e+00 0.000000000000000000e+00 0.000000000000000000e+00 0.000000000000000000e+00 0.000000000000000000e+00 0.000000000000000000e+00 0.000000000000000000e+00 0.000000000000000000e+00 0.000000000000000000e+00 0.000000000000000000e+00 0.000000000000000000e+00 0.000000000000000000e+00 0.000000000000000000e+00 0.000000000000000000e+00 0.000000000000000000e+00 0.000000000000000000e+00 0.000000000000000000e+00 0.000000000000000000e+00 0.000000000000000000e+00 0.000000000000000000e+00 0.000000000000000000e+00 0.000000000000000000e+00 0.000000000000000000e+00 0.000000000000000000e+00 0.000000000000000000e+00 0.000000000000000000e+00 0.000000000000000000e+00 0.000000000000000000e+00 0.000000000000000000e+00 0.000000000000000000e+00 0.000000000000000000e+00 0.000000000000000000e+00 0.000000000000000000e+00 0.000000000000000000e+00 0.000000000000000000e+00 0.000000000000000000e+00 0.000000000000000000e+00 0.000000000000000000e+00 0.000000000000000000e+00 0.000000000000000000e+00 0.000000000000000000e+00 0.000000000000000000e+00 0.000000000000000000e+00 0.000000000000000000e+00 0.000000000000000000e+00 0.000000000000000000e+00 0.000000000000000000e+00 0.000000000000000000e+00 0.000000000000000000e+00 0.000000000000000000e+00 0.000000000000000000e+00 0.000000000000000000e+00 0.000000000000000000e+00 0.000000000000000000e+00 0.000000000000000000e+00 0.000000000000000000e+00 0.000000000000000000e+00 0.000000000000000000e+00 0.000000000000000000e+00 0.000000000000000000e+00 0.000000000000000000e+00 0.000000000000000000e+00 0.000000000000000000e+00 0.000000000000000000e+00 0.000000000000000000e+00 0.000000000000000000e+00 0.000000000000000000e+00 0.000000000000000000e+00 0.000000000000000000e+00 0.000000000000000000e+00 0.000000000000000000e+00 0.000000000000000000e+00 0.000000000000000000e+00 0.000000000000000000e+00 0.000000000000000000e+00 0.000000000000000000e+00 0.000000000000000000e+00 0.000000000000000000e+00 0.000000000000000000e+00 0.000000000000000000e+00 0.000000000000000000e+00 0.000000000000000000e+00 0.000000000000000000e+00 0.000000000000000000e+00 0.000000000000000000e+00 0.000000000000000000e+00 0.000000000000000000e+00 0.000000000000000000e+00 0.000000000000000000e+00 0.000000000000000000e+00 0.000000000000000000e+00 0.000000000000000000e+00 0.000000000000000000e+00 0.000000000000000000e+00 0.000000000000000000e+00 0.000000000000000000e+00 0.000000000000000000e+00 0.000000000000000000e+00 0.000000000000000000e+00 0.000000000000000000e+00 0.000000000000000000e+00 0.000000000000000000e+00 0.000000000000000000e+00 0.000000000000000000e+00 0.000000000000000000e+00 0.000000000000000000e+00 0.000000000000000000e+00 0.000000000000000000e+00 0.000000000000000000e+00 0.000000000000000000e+00 0.000000000000000000e+00 0.000000000000000000e+00 0.000000000000000000e+00 0.000000000000000000e+00 0.000000000000000000e+00 0.000000000000000000e+00 0.000000000000000000e+00 0.000000000000000000e+00 0.000000000000000000e+00 0.000000000000000000e+00 0.000000000000000000e+00 0.000000000000000000e+00 0.000000000000000000e+00 0.000000000000000000e+00 0.000000000000000000e+00 0.000000000000000000e+00 0.000000000000000000e+00 0.000000000000000000e+00 0.000000000000000000e+00
0.000000000000000000e+00 0.000000000000000000e+00 0.000000000000000000e+00 0.000000000000000000e+00 0.000000000000000000e+00 0.000000000000000000e+00 0.000000000000000000e+00 0.000000000000000000e+00 0.000000000000000000e+00 0.000000000000000000e+00 0.000000000000000000e+00 0.000000000000000000e+00 0.000000000000000000e+00 0.000000000000000000e+00 0.000000000000000000e+00 0.000000000000000000e+00 0.000000000000000000e+00 0.000000000000000000e+00 0.000000000000000000e+00 0.000000000000000000e+00 0.000000000000000000e+00 0.000000000000000000e+00 0.000000000000000000e+00 0.000000000000000000e+00 0.000000000000000000e+00 0.000000000000000000e+00 0.000000000000000000e+00 0.000000000000000000e+00 0.000000000000000000e+00 0.000000000000000000e+00 0.000000000000000000e+00 0.000000000000000000e+00 0.000000000000000000e+00 0.000000000000000000e+00 0.000000000000000000e+00 0.000000000000000000e+00 0.000000000000000000e+00 0.000000000000000000e+00 0.000000000000000000e+00 0.000000000000000000e+00 0.000000000000000000e+00 0.000000000000000000e+00 0.000000000000000000e+00 0.000000000000000000e+00 0.000000000000000000e+00 0.000000000000000000e+00 0.000000000000000000e+00 0.000000000000000000e+00 0.000000000000000000e+00 0.000000000000000000e+00 0.000000000000000000e+00 0.000000000000000000e+00 0.000000000000000000e+00 0.000000000000000000e+00 0.000000000000000000e+00 0.000000000000000000e+00 0.000000000000000000e+00 0.000000000000000000e+00 0.000000000000000000e+00 0.000000000000000000e+00 0.000000000000000000e+00 0.000000000000000000e+00 0.000000000000000000e+00 0.000000000000000000e+00 0.000000000000000000e+00 0.000000000000000000e+00 0.000000000000000000e+00 0.000000000000000000e+00 0.000000000000000000e+00 0.000000000000000000e+00 0.000000000000000000e+00 0.000000000000000000e+00 0.000000000000000000e+00 0.000000000000000000e+00 0.000000000000000000e+00 0.000000000000000000e+00 0.000000000000000000e+00 0.000000000000000000e+00 0.000000000000000000e+00 0.000000000000000000e+00 0.000000000000000000e+00 0.000000000000000000e+00 0.000000000000000000e+00 0.000000000000000000e+00 0.000000000000000000e+00 0.000000000000000000e+00 0.000000000000000000e+00 0.000000000000000000e+00 0.000000000000000000e+00 0.000000000000000000e+00 0.000000000000000000e+00 0.000000000000000000e+00 0.000000000000000000e+00 0.000000000000000000e+00 0.000000000000000000e+00 0.000000000000000000e+00 0.000000000000000000e+00 0.000000000000000000e+00 0.000000000000000000e+00 0.000000000000000000e+00 0.000000000000000000e+00 0.000000000000000000e+00 0.000000000000000000e+00 0.000000000000000000e+00 0.000000000000000000e+00 0.000000000000000000e+00 0.000000000000000000e+00 0.000000000000000000e+00 0.000000000000000000e+00 0.000000000000000000e+00 0.000000000000000000e+00 0.000000000000000000e+00 0.000000000000000000e+00 0.000000000000000000e+00 0.000000000000000000e+00 0.000000000000000000e+00 0.000000000000000000e+00 0.000000000000000000e+00 0.000000000000000000e+00 0.000000000000000000e+00 0.000000000000000000e+00 0.000000000000000000e+00 0.000000000000000000e+00 0.000000000000000000e+00 0.000000000000000000e+00 0.000000000000000000e+00 0.000000000000000000e+00 0.000000000000000000e+00 0.000000000000000000e+00 0.000000000000000000e+00 0.000000000000000000e+00 0.000000000000000000e+00 0.000000000000000000e+00 0.000000000000000000e+00 0.000000000000000000e+00 0.000000000000000000e+00 0.000000000000000000e+00 0.000000000000000000e+00 0.000000000000000000e+00 0.000000000000000000e+00 0.000000000000000000e+00 0.000000000000000000e+00 0.000000000000000000e+00 0.000000000000000000e+00 0.000000000000000000e+00 0.000000000000000000e+00 0.000000000000000000e+00 0.000000000000000000e+00 0.000000000000000000e+00 0.000000000000000000e+00 0.000000000000000000e+00
0.000000000000000000e+00 0.000000000000000000e+00 0.000000000000000000e+00 0.000000000000000000e+00 0.000000000000000000e+00 0.000000000000000000e+00 0.000000000000000000e+00 0.000000000000000000e+00 0.000000000000000000e+00 0.000000000000000000e+00 0.000000000000000000e+00 0.000000000000000000e+00 0.000000000000000000e+00 0.000000000000000000e+00 0.000000000000000000e+00 0.000000000000000000e+00 0.000000000000000000e+00 0.000000000000000000e+00 0.000000000000000000e+00 0.000000000000000000e+00 0.000000000000000000e+00 0.000000000000000000e+00 0.000000000000000000e+00 0.000000000000000000e+00 0.000000000000000000e+00 0.000000000000000000e+00 0.000000000000000000e+00 0.000000000000000000e+00 0.000000000000000000e+00 0.000000000000000000e+00 0.000000000000000000e+00 0.000000000000000000e+00 0.000000000000000000e+00 0.000000000000000000e+00 0.000000000000000000e+00 0.000000000000000000e+00 0.000000000000000000e+00 0.000000000000000000e+00 0.000000000000000000e+00 0.000000000000000000e+00 0.000000000000000000e+00 0.000000000000000000e+00 0.000000000000000000e+00 0.000000000000000000e+00 0.000000000000000000e+00 0.000000000000000000e+00 0.000000000000000000e+00 0.000000000000000000e+00 0.000000000000000000e+00 0.000000000000000000e+00 0.000000000000000000e+00 0.000000000000000000e+00 0.000000000000000000e+00 0.000000000000000000e+00 0.000000000000000000e+00 0.000000000000000000e+00 0.000000000000000000e+00 0.000000000000000000e+00 0.000000000000000000e+00 0.000000000000000000e+00 0.000000000000000000e+00 0.000000000000000000e+00 0.000000000000000000e+00 0.000000000000000000e+00 0.000000000000000000e+00 0.000000000000000000e+00 0.000000000000000000e+00 0.000000000000000000e+00 0.000000000000000000e+00 0.000000000000000000e+00 0.000000000000000000e+00 0.000000000000000000e+00 0.000000000000000000e+00 0.000000000000000000e+00 0.000000000000000000e+00 0.000000000000000000e+00 0.000000000000000000e+00 0.000000000000000000e+00 0.000000000000000000e+00 0.000000000000000000e+00 0.000000000000000000e+00 0.000000000000000000e+00 0.000000000000000000e+00 0.000000000000000000e+00 0.000000000000000000e+00 0.000000000000000000e+00 0.000000000000000000e+00 0.000000000000000000e+00 0.000000000000000000e+00 0.000000000000000000e+00 0.000000000000000000e+00 0.000000000000000000e+00 0.000000000000000000e+00 0.000000000000000000e+00 0.000000000000000000e+00 0.000000000000000000e+00 0.000000000000000000e+00 0.000000000000000000e+00 0.000000000000000000e+00 0.000000000000000000e+00 0.000000000000000000e+00 0.000000000000000000e+00 0.000000000000000000e+00 0.000000000000000000e+00 0.000000000000000000e+00 0.000000000000000000e+00 0.000000000000000000e+00 0.000000000000000000e+00 0.000000000000000000e+00 0.000000000000000000e+00 0.000000000000000000e+00 0.000000000000000000e+00 0.000000000000000000e+00 0.000000000000000000e+00 0.000000000000000000e+00 0.000000000000000000e+00 0.000000000000000000e+00 0.000000000000000000e+00 0.000000000000000000e+00 0.000000000000000000e+00 0.000000000000000000e+00 0.000000000000000000e+00 0.000000000000000000e+00 0.000000000000000000e+00 0.000000000000000000e+00 0.000000000000000000e+00 0.000000000000000000e+00 0.000000000000000000e+00 0.000000000000000000e+00 0.000000000000000000e+00 0.000000000000000000e+00 0.000000000000000000e+00 0.000000000000000000e+00 0.000000000000000000e+00 0.000000000000000000e+00 0.000000000000000000e+00 0.000000000000000000e+00 0.000000000000000000e+00 0.000000000000000000e+00 0.000000000000000000e+00 0.000000000000000000e+00 0.000000000000000000e+00 0.000000000000000000e+00 0.000000000000000000e+00 0.000000000000000000e+00 0.000000000000000000e+00 0.000000000000000000e+00 0.000000000000000000e+00 0.000000000000000000e+00 0.000000000000000000e+00 0.000000000000000000e+00
0.000000000000000000e+00 0.000000000000000000e+00 0.000000000000000000e+00 0.000000000000000000e+00 0.000000000000000000e+00 0.000000000000000000e+00 0.000000000000000000e+00 0.000000000000000000e+00 0.000000000000000000e+00 0.000000000000000000e+00 0.000000000000000000e+00 0.000000000000000000e+00 0.000000000000000000e+00 0.000000000000000000e+00 0.000000000000000000e+00 0.000000000000000000e+00 0.000000000000000000e+00 0.000000000000000000e+00 0.000000000000000000e+00 0.000000000000000000e+00 0.000000000000000000e+00 0.000000000000000000e+00 0.000000000000000000e+00 0.000000000000000000e+00 0.000000000000000000e+00 0.000000000000000000e+00 0.000000000000000000e+00 0.000000000000000000e+00 0.000000000000000000e+00 0.000000000000000000e+00 0.000000000000000000e+00 0.000000000000000000e+00 0.000000000000000000e+00 0.000000000000000000e+00 0.000000000000000000e+00 0.000000000000000000e+00 0.000000000000000000e+00 0.000000000000000000e+00 0.000000000000000000e+00 0.000000000000000000e+00 0.000000000000000000e+00 0.000000000000000000e+00 0.000000000000000000e+00 0.000000000000000000e+00 0.000000000000000000e+00 0.000000000000000000e+00 0.000000000000000000e+00 0.000000000000000000e+00 0.000000000000000000e+00 0.000000000000000000e+00 0.000000000000000000e+00 0.000000000000000000e+00 0.000000000000000000e+00 0.000000000000000000e+00 0.000000000000000000e+00 0.000000000000000000e+00 0.000000000000000000e+00 0.000000000000000000e+00 0.000000000000000000e+00 0.000000000000000000e+00 0.000000000000000000e+00 0.000000000000000000e+00 0.000000000000000000e+00 0.000000000000000000e+00 0.000000000000000000e+00 0.000000000000000000e+00 0.000000000000000000e+00 0.000000000000000000e+00 0.000000000000000000e+00 0.000000000000000000e+00 0.000000000000000000e+00 0.000000000000000000e+00 0.000000000000000000e+00 0.000000000000000000e+00 0.000000000000000000e+00 0.000000000000000000e+00 0.000000000000000000e+00 0.000000000000000000e+00 0.000000000000000000e+00 0.000000000000000000e+00 0.000000000000000000e+00 0.000000000000000000e+00 0.000000000000000000e+00 0.000000000000000000e+00 0.000000000000000000e+00 0.000000000000000000e+00 0.000000000000000000e+00 0.000000000000000000e+00 0.000000000000000000e+00 0.000000000000000000e+00 0.000000000000000000e+00 0.000000000000000000e+00 0.000000000000000000e+00 0.000000000000000000e+00 0.000000000000000000e+00 0.000000000000000000e+00 0.000000000000000000e+00 0.000000000000000000e+00 0.000000000000000000e+00 0.000000000000000000e+00 0.000000000000000000e+00 0.000000000000000000e+00 0.000000000000000000e+00 0.000000000000000000e+00 0.000000000000000000e+00 0.000000000000000000e+00 0.000000000000000000e+00 0.000000000000000000e+00 0.000000000000000000e+00 0.000000000000000000e+00 0.000000000000000000e+00 0.000000000000000000e+00 0.000000000000000000e+00 0.000000000000000000e+00 0.000000000000000000e+00 0.000000000000000000e+00 0.000000000000000000e+00 0.000000000000000000e+00 0.000000000000000000e+00 0.000000000000000000e+00 0.000000000000000000e+00 0.000000000000000000e+00 0.000000000000000000e+00 0.000000000000000000e+00 0.000000000000000000e+00 0.000000000000000000e+00 0.000000000000000000e+00 0.000000000000000000e+00 0.000000000000000000e+00 0.000000000000000000e+00 0.000000000000000000e+00 0.000000000000000000e+00 0.000000000000000000e+00 0.000000000000000000e+00 0.000000000000000000e+00 0.000000000000000000e+00 0.000000000000000000e+00 0.000000000000000000e+00 0.000000000000000000e+00 0.000000000000000000e+00 0.000000000000000000e+00 0.000000000000000000e+00 0.000000000000000000e+00 0.000000000000000000e+00 0.000000000000000000e+00 0.000000000000000000e+00 0.000000000000000000e+00 0.000000000000000000e+00 0.000000000000000000e+00 0.000000000000000000e+00 0.000000000000000000e+00
0.000000000000000000e+00 0.000000000000000000e+00 0.000000000000000000e+00 0.000000000000000000e+00 0.000000000000000000e+00 0.000000000000000000e+00 0.000000000000000000e+00 0.000000000000000000e+00 0.000000000000000000e+00 0.000000000000000000e+00 0.000000000000000000e+00 0.000000000000000000e+00 0.000000000000000000e+00 0.000000000000000000e+00 0.000000000000000000e+00 0.000000000000000000e+00 0.000000000000000000e+00 0.000000000000000000e+00 0.000000000000000000e+00 0.000000000000000000e+00 0.000000000000000000e+00 0.000000000000000000e+00 0.000000000000000000e+00 0.000000000000000000e+00 0.000000000000000000e+00 0.000000000000000000e+00 0.000000000000000000e+00 0.000000000000000000e+00 0.000000000000000000e+00 0.000000000000000000e+00 0.000000000000000000e+00 0.000000000000000000e+00 0.000000000000000000e+00 0.000000000000000000e+00 0.000000000000000000e+00 0.000000000000000000e+00 0.000000000000000000e+00 0.000000000000000000e+00 0.000000000000000000e+00 0.000000000000000000e+00 0.000000000000000000e+00 0.000000000000000000e+00 0.000000000000000000e+00 0.000000000000000000e+00 0.000000000000000000e+00 0.000000000000000000e+00 0.000000000000000000e+00 0.000000000000000000e+00 0.000000000000000000e+00 0.000000000000000000e+00 0.000000000000000000e+00 0.000000000000000000e+00 0.000000000000000000e+00 0.000000000000000000e+00 0.000000000000000000e+00 0.000000000000000000e+00 0.000000000000000000e+00 0.000000000000000000e+00 0.000000000000000000e+00 0.000000000000000000e+00 0.000000000000000000e+00 0.000000000000000000e+00 0.000000000000000000e+00 0.000000000000000000e+00 0.000000000000000000e+00 0.000000000000000000e+00 0.000000000000000000e+00 0.000000000000000000e+00 0.000000000000000000e+00 0.000000000000000000e+00 0.000000000000000000e+00 0.000000000000000000e+00 0.000000000000000000e+00 0.000000000000000000e+00 0.000000000000000000e+00 0.000000000000000000e+00 0.000000000000000000e+00 0.000000000000000000e+00 0.000000000000000000e+00 0.000000000000000000e+00 0.000000000000000000e+00 0.000000000000000000e+00 0.000000000000000000e+00 0.000000000000000000e+00 0.000000000000000000e+00 0.000000000000000000e+00 0.000000000000000000e+00 0.000000000000000000e+00 0.000000000000000000e+00 0.000000000000000000e+00 0.000000000000000000e+00 0.000000000000000000e+00 0.000000000000000000e+00 0.000000000000000000e+00 0.000000000000000000e+00 0.000000000000000000e+00 0.000000000000000000e+00 0.000000000000000000e+00 0.000000000000000000e+00 0.000000000000000000e+00 0.000000000000000000e+00 0.000000000000000000e+00 0.000000000000000000e+00 0.000000000000000000e+00 0.000000000000000000e+00 0.000000000000000000e+00 0.000000000000000000e+00 0.000000000000000000e+00 0.000000000000000000e+00 0.000000000000000000e+00 0.000000000000000000e+00 0.000000000000000000e+00 0.000000000000000000e+00 0.000000000000000000e+00 0.000000000000000000e+00 0.000000000000000000e+00 0.000000000000000000e+00 0.000000000000000000e+00 0.000000000000000000e+00 0.000000000000000000e+00 0.000000000000000000e+00 0.000000000000000000e+00 0.000000000000000000e+00 0.000000000000000000e+00 0.000000000000000000e+00 0.000000000000000000e+00 0.000000000000000000e+00 0.000000000000000000e+00 0.000000000000000000e+00 0.000000000000000000e+00 0.000000000000000000e+00 0.000000000000000000e+00 0.000000000000000000e+00 0.000000000000000000e+00 0.000000000000000000e+00 0.000000000000000000e+00 0.000000000000000000e+00 0.000000000000000000e+00 0.000000000000000000e+00 0.000000000000000000e+00 0.000000000000000000e+00 0.000000000000000000e+00 0.000000000000000000e+00 0.000000000000000000e+00 0.000000000000000000e+00 0.000000000000000000e+00 0.000000000000000000e+00 0.000000000000000000e+00 0.000000000000000000e+00 0.000000000000000000e+00 0.000000000000000000e+00
0.000000000000000000e+00 0.000000000000000000e+00 0.000000000000000000e+00 0.000000000000000000e+00 0.000000000000000000e+00 0.000000000000000000e+00 0.000000000000000000e+00 0.000000000000000000e+00 0.000000000000000000e+00 0.000000000000000000e+00 0.000000000000000000e+00 0.000000000000000000e+00 0.000000000000000000e+00 0.000000000000000000e+00 0.000000000000000000e+00 0.000000000000000000e+00 0.000000000000000000e+00 0.000000000000000000e+00 0.000000000000000000e+00 0.000000000000000000e+00 0.000000000000000000e+00 0.000000000000000000e+00 0.000000000000000000e+00 0.000000000000000000e+00 0.000000000000000000e+00 0.000000000000000000e+00 0.000000000000000000e+00 0.000000000000000000e+00 0.000000000000000000e+00 0.000000000000000000e+00 0.000000000000000000e+00 0.000000000000000000e+00 0.000000000000000000e+00 0.000000000000000000e+00 0.000000000000000000e+00 0.000000000000000000e+00 0.000000000000000000e+00 0.000000000000000000e+00 0.000000000000000000e+00 0.000000000000000000e+00 0.000000000000000000e+00 0.000000000000000000e+00 0.000000000000000000e+00 0.000000000000000000e+00 0.000000000000000000e+00 0.000000000000000000e+00 0.000000000000000000e+00 0.000000000000000000e+00 0.000000000000000000e+00 0.000000000000000000e+00 0.000000000000000000e+00 0.000000000000000000e+00 0.000000000000000000e+00 0.000000000000000000e+00 0.000000000000000000e+00 0.000000000000000000e+00 0.000000000000000000e+00 0.000000000000000000e+00 0.000000000000000000e+00 0.000000000000000000e+00 0.000000000000000000e+00 0.000000000000000000e+00 0.000000000000000000e+00 0.000000000000000000e+00 0.000000000000000000e+00 0.000000000000000000e+00 0.000000000000000000e+00 0.000000000000000000e+00 0.000000000000000000e+00 0.000000000000000000e+00 0.000000000000000000e+00 0.000000000000000000e+00 0.000000000000000000e+00 0.000000000000000000e+00 0.000000000000000000e+00 0.000000000000000000e+00 0.000000000000000000e+00 0.000000000000000000e+00 0.000000000000000000e+00 0.000000000000000000e+00 0.000000000000000000e+00 0.000000000000000000e+00 0.000000000000000000e+00 0.000000000000000000e+00 0.000000000000000000e+00 0.000000000000000000e+00 0.000000000000000000e+00 0.000000000000000000e+00 0.000000000000000000e+00 0.000000000000000000e+00 0.000000000000000000e+00 0.000000000000000000e+00 0.000000000000000000e+00 0.000000000000000000e+00 0.000000000000000000e+00 0.000000000000000000e+00 0.000000000000000000e+00 0.000000000000000000e+00 0.000000000000000000e+00 0.000000000000000000e+00 0.000000000000000000e+00 0.000000000000000000e+00 0.000000000000000000e+00 0.000000000000000000e+00 0.000000000000000000e+00 0.000000000000000000e+00 0.000000000000000000e+00 0.000000000000000000e+00 0.000000000000000000e+00 0.000000000000000000e+00 0.000000000000000000e+00 0.000000000000000000e+00 0.000000000000000000e+00 0.000000000000000000e+00 0.000000000000000000e+00 0.000000000000000000e+00 0.000000000000000000e+00 0.000000000000000000e+00 0.000000000000000000e+00 0.000000000000000000e+00 0.000000000000000000e+00 0.000000000000000000e+00 0.000000000000000000e+00 0.000000000000000000e+00 0.000000000000000000e+00 0.000000000000000000e+00 0.000000000000000000e+00 0.000000000000000000e+00 0.000000000000000000e+00 0.000000000000000000e+00 0.000000000000000000e+00 0.000000000000000000e+00 0.000000000000000000e+00 0.000000000000000000e+00 0.000000000000000000e+00 0.000000000000000000e+00 0.000000000000000000e+00 0.000000000000000000e+00 0.000000000000000000e+00 0.000000000000000000e+00 0.000000000000000000e+00 0.000000000000000000e+00 0.000000000000000000e+00 0.000000000000000000e+00 0.000000000000000000e+00 0.000000000000000000e+00 0.000000000000000000e+00 0.000000000000000000e+00 0.000000000000000000e+00 0.000000000000000000e+00 0.000000000000000000e+00
0.000000000000000000e+00 0.000000000000000000e+00 0.000000000000000000e+00 0.000000000000000000e+00 0.000000000000000000e+00 0.000000000000000000e+00 0.000000000000000000e+00 0.000000000000000000e+00 0.000000000000000000e+00 0.000000000000000000e+00 0.000000000000000000e+00 0.000000000000000000e+00 0.000000000000000000e+00 0.000000000000000000e+00 0.000000000000000000e+00 0.000000000000000000e+00 0.000000000000000000e+00 0.000000000000000000e+00 0.000000000000000000e+00 0.000000000000000000e+00 0.000000000000000000e+00 0.000000000000000000e+00 0.000000000000000000e+00 0.000000000000000000e+00 0.000000000000000000e+00 0.000000000000000000e+00 0.000000000000000000e+00 0.000000000000000000e+00 0.000000000000000000e+00 0.000000000000000000e+00 0.000000000000000000e+00 0.000000000000000000e+00 0.000000000000000000e+00 0.000000000000000000e+00 0.000000000000000000e+00 0.000000000000000000e+00 0.000000000000000000e+00 0.000000000000000000e+00 0.000000000000000000e+00 0.000000000000000000e+00 0.000000000000000000e+00 0.000000000000000000e+00 0.000000000000000000e+00 0.000000000000000000e+00 0.000000000000000000e+00 0.000000000000000000e+00 0.000000000000000000e+00 0.000000000000000000e+00 0.000000000000000000e+00 0.000000000000000000e+00 0.000000000000000000e+00 0.000000000000000000e+00 0.000000000000000000e+00 0.000000000000000000e+00 0.000000000000000000e+00 0.000000000000000000e+00 0.000000000000000000e+00 0.000000000000000000e+00 0.000000000000000000e+00 0.000000000000000000e+00 0.000000000000000000e+00 0.000000000000000000e+00 0.000000000000000000e+00 0.000000000000000000e+00 0.000000000000000000e+00 0.000000000000000000e+00 0.000000000000000000e+00 0.000000000000000000e+00 0.000000000000000000e+00 0.000000000000000000e+00 0.000000000000000000e+00 0.000000000000000000e+00 0.000000000000000000e+00 0.000000000000000000e+00 0.000000000000000000e+00 0.000000000000000000e+00 0.000000000000000000e+00 0.000000000000000000e+00 0.000000000000000000e+00 0.000000000000000000e+00 0.000000000000000000e+00 0.000000000000000000e+00 0.000000000000000000e+00 0.000000000000000000e+00 0.000000000000000000e+00 0.000000000000000000e+00 0.000000000000000000e+00 0.000000000000000000e+00 0.000000000000000000e+00 0.000000000000000000e+00 0.000000000000000000e+00 0.000000000000000000e+00 0.000000000000000000e+00 0.000000000000000000e+00 0.000000000000000000e+00 0.000000000000000000e+00 0.000000000000000000e+00 0.000000000000000000e+00 0.000000000000000000e+00 0.000000000000000000e+00 0.000000000000000000e+00 0.000000000000000000e+00 0.000000000000000000e+00 0.000000000000000000e+00 0.000000000000000000e+00 0.000000000000000000e+00 0.000000000000000000e+00 0.000000000000000000e+00 0.000000000000000000e+00 0.000000000000000000e+00 0.000000000000000000e+00 0.000000000000000000e+00 0.000000000000000000e+00 0.000000000000000000e+00 0.000000000000000000e+00 0.000000000000000000e+00 0.000000000000000000e+00 0.000000000000000000e+00 0.000000000000000000e+00 0.000000000000000000e+00 0.000000000000000000e+00 0.000000000000000000e+00 0.000000000000000000e+00 0.000000000000000000e+00 0.000000000000000000e+00 0.000000000000000000e+00 0.000000000000000000e+00 0.000000000000000000e+00 0.000000000000000000e+00 0.000000000000000000e+00 0.000000000000000000e+00 0.000000000000000000e+00 0.000000000000000000e+00 0.000000000000000000e+00 0.000000000000000000e+00 0.000000000000000000e+00 0.000000000000000000e+00 0.000000000000000000e+00 0.000000000000000000e+00 0.000000000000000000e+00 0.000000000000000000e+00 0.000000000000000000e+00 0.000000000000000000e+00 0.000000000000000000e+00 0.000000000000000000e+00 0.000000000000000000e+00 0.000000000000000000e+00 0.000000000000000000e+00 0.000000000000000000e+00 0.000000000000000000e+00 0.000000000000000000e+00
0.000000000000000000e+00 0.000000000000000000e+00 0.000000000000000000e+00 0.000000000000000000e+00 0.000000000000000000e+00 0.000000000000000000e+00 0.000000000000000000e+00 0.000000000000000000e+00 0.000000000000000000e+00 0.000000000000000000e+00 0.000000000000000000e+00 0.000000000000000000e+00 0.000000000000000000e+00 0.000000000000000000e+00 0.000000000000000000e+00 0.000000000000000000e+00 0.000000000000000000e+00 0.000000000000000000e+00 0.000000000000000000e+00 0.000000000000000000e+00 0.000000000000000000e+00 0.000000000000000000e+00 0.000000000000000000e+00 0.000000000000000000e+00 0.000000000000000000e+00 0.000000000000000000e+00 0.000000000000000000e+00 0.000000000000000000e+00 0.000000000000000000e+00 0.000000000000000000e+00 0.000000000000000000e+00 0.000000000000000000e+00 0.000000000000000000e+00 0.000000000000000000e+00 0.000000000000000000e+00 0.000000000000000000e+00 0.000000000000000000e+00 0.000000000000000000e+00 0.000000000000000000e+00 0.000000000000000000e+00 0.000000000000000000e+00 0.000000000000000000e+00 0.000000000000000000e+00 0.000000000000000000e+00 0.000000000000000000e+00 0.000000000000000000e+00 0.000000000000000000e+00 0.000000000000000000e+00 0.000000000000000000e+00 0.000000000000000000e+00 0.000000000000000000e+00 0.000000000000000000e+00 0.000000000000000000e+00 0.000000000000000000e+00 0.000000000000000000e+00 0.000000000000000000e+00 0.000000000000000000e+00 0.000000000000000000e+00 0.000000000000000000e+00 0.000000000000000000e+00 0.000000000000000000e+00 0.000000000000000000e+00 0.000000000000000000e+00 0.000000000000000000e+00 0.000000000000000000e+00 0.000000000000000000e+00 0.000000000000000000e+00 0.000000000000000000e+00 0.000000000000000000e+00 0.000000000000000000e+00 0.000000000000000000e+00 0.000000000000000000e+00 0.000000000000000000e+00 0.000000000000000000e+00 0.000000000000000000e+00 0.000000000000000000e+00 0.000000000000000000e+00 0.000000000000000000e+00 0.000000000000000000e+00 0.000000000000000000e+00 0.000000000000000000e+00 0.000000000000000000e+00 0.000000000000000000e+00 0.000000000000000000e+00 0.000000000000000000e+00 0.000000000000000000e+00 0.000000000000000000e+00 0.000000000000000000e+00 0.000000000000000000e+00 0.000000000000000000e+00 0.000000000000000000e+00 0.000000000000000000e+00 0.000000000000000000e+00 0.000000000000000000e+00 0.000000000000000000e+00 0.000000000000000000e+00 0.000000000000000000e+00 0.000000000000000000e+00 0.000000000000000000e+00 0.000000000000000000e+00 0.000000000000000000e+00 0.000000000000000000e+00 0.000000000000000000e+00 0.000000000000000000e+00 0.000000000000000000e+00 0.000000000000000000e+00 0.000000000000000000e+00 0.000000000000000000e+00 0.000000000000000000e+00 0.000000000000000000e+00 0.000000000000000000e+00 0.000000000000000000e+00 0.000000000000000000e+00 0.000000000000000000e+00 0.000000000000000000e+00 0.000000000000000000e+00 0.000000000000000000e+00 0.000000000000000000e+00 0.000000000000000000e+00 0.000000000000000000e+00 0.000000000000000000e+00 0.000000000000000000e+00 0.000000000000000000e+00 0.000000000000000000e+00 0.000000000000000000e+00 0.000000000000000000e+00 0.000000000000000000e+00 0.000000000000000000e+00 0.000000000000000000e+00 0.000000000000000000e+00 0.000000000000000000e+00 0.000000000000000000e+00 0.000000000000000000e+00 0.000000000000000000e+00 0.000000000000000000e+00 0.000000000000000000e+00 0.000000000000000000e+00 0.000000000000000000e+00 0.000000000000000000e+00 0.000000000000000000e+00 0.000000000000000000e+00 0.000000000000000000e+00 0.000000000000000000e+00 0.000000000000000000e+00 0.000000000000000000e+00 0.000000000000000000e+00 0.000000000000000000e+00 0.000000000000000000e+00 0.000000000000000000e+00 0.000000000000000000e+00 0.000000000000000000e+00
0.000000000000000000e+00 0.000000000000000000e+00 0.000000000000000000e+00 0.000000000000000000e+00 0.000000000000000000e+00 0.000000000000000000e+00 0.000000000000000000e+00 0.000000000000000000e+00 0.000000000000000000e+00 0.000000000000000000e+00 0.000000000000000000e+00 0.000000000000000000e+00 0.000000000000000000e+00 0.000000000000000000e+00 0.000000000000000000e+00 0.000000000000000000e+00 0.000000000000000000e+00 0.000000000000000000e+00 0.000000000000000000e+00 0.000000000000000000e+00 0.000000000000000000e+00 0.000000000000000000e+00 0.000000000000000000e+00 0.000000000000000000e+00 0.000000000000000000e+00 0.000000000000000000e+00 0.000000000000000000e+00 0.000000000000000000e+00 0.000000000000000000e+00 0.000000000000000000e+00 0.000000000000000000e+00 0.000000000000000000e+00 0.000000000000000000e+00 0.000000000000000000e+00 0.000000000000000000e+00 0.000000000000000000e+00 0.000000000000000000e+00 0.000000000000000000e+00 0.000000000000000000e+00 0.000000000000000000e+00 0.000000000000000000e+00 0.000000000000000000e+00 0.000000000000000000e+00 0.000000000000000000e+00 0.000000000000000000e+00 0.000000000000000000e+00 0.000000000000000000e+00 0.000000000000000000e+00 0.000000000000000000e+00 0.000000000000000000e+00 0.000000000000000000e+00 0.000000000000000000e+00 0.000000000000000000e+00 0.000000000000000000e+00 0.000000000000000000e+00 0.000000000000000000e+00 0.000000000000000000e+00 0.000000000000000000e+00 0.000000000000000000e+00 0.000000000000000000e+00 0.000000000000000000e+00 0.000000000000000000e+00 0.000000000000000000e+00 0.000000000000000000e+00 0.000000000000000000e+00 0.000000000000000000e+00 0.000000000000000000e+00 0.000000000000000000e+00 0.000000000000000000e+00 0.000000000000000000e+00 0.000000000000000000e+00 0.000000000000000000e+00 0.000000000000000000e+00 0.000000000000000000e+00 0.000000000000000000e+00 0.000000000000000000e+00 0.000000000000000000e+00 0.000000000000000000e+00 0.000000000000000000e+00 0.000000000000000000e+00 0.000000000000000000e+00 0.000000000000000000e+00 0.000000000000000000e+00 0.000000000000000000e+00 0.000000000000000000e+00 0.000000000000000000e+00 0.000000000000000000e+00 0.000000000000000000e+00 0.000000000000000000e+00 0.000000000000000000e+00 0.000000000000000000e+00 0.000000000000000000e+00 0.000000000000000000e+00 0.000000000000000000e+00 0.000000000000000000e+00 0.000000000000000000e+00 0.000000000000000000e+00 0.000000000000000000e+00 0.000000000000000000e+00 0.000000000000000000e+00 0.000000000000000000e+00 0.000000000000000000e+00 0.000000000000000000e+00 0.000000000000000000e+00 0.000000000000000000e+00 0.000000000000000000e+00 0.000000000000000000e+00 0.000000000000000000e+00 0.000000000000000000e+00 0.000000000000000000e+00 0.000000000000000000e+00 0.000000000000000000e+00 0.000000000000000000e+00 0.000000000000000000e+00 0.000000000000000000e+00 0.000000000000000000e+00 0.000000000000000000e+00 0.000000000000000000e+00 0.000000000000000000e+00 0.000000000000000000e+00 0.000000000000000000e+00 0.000000000000000000e+00 0.000000000000000000e+00 0.000000000000000000e+00 0.000000000000000000e+00 0.000000000000000000e+00 0.000000000000000000e+00 0.000000000000000000e+00 0.000000000000000000e+00 0.000000000000000000e+00 0.000000000000000000e+00 0.000000000000000000e+00 0.000000000000000000e+00 0.000000000000000000e+00 0.000000000000000000e+00 0.000000000000000000e+00 0.000000000000000000e+00 0.000000000000000000e+00 0.000000000000000000e+00 0.000000000000000000e+00 0.000000000000000000e+00 0.000000000000000000e+00 0.000000000000000000e+00 0.000000000000000000e+00 0.000000000000000000e+00 0.000000000000000000e+00 0.000000000000000000e+00 0.000000000000000000e+00 0.000000000000000000e+00 0.000000000000000000e+00 0.000000000000000000e+00
0.000000000000000000e+00 0.000000000000000000e+00 0.000000000000000000e+00 0.000000000000000000e+00 0.000000000000000000e+00 0.000000000000000000e+00 0.000000000000000000e+00 0.000000000000000000e+00 0.000000000000000000e+00 0.000000000000000000e+00 0.000000000000000000e+00 0.000000000000000000e+00 0.000000000000000000e+00 0.000000000000000000e+00 0.000000000000000000e+00 0.000000000000000000e+00 0.000000000000000000e+00 0.000000000000000000e+00 0.000000000000000000e+00 0.000000000000000000e+00 0.000000000000000000e+00 0.000000000000000000e+00 0.000000000000000000e+00 0.000000000000000000e+00 0.000000000000000000e+00 0.000000000000000000e+00 0.000000000000000000e+00 0.000000000000000000e+00 0.000000000000000000e+00 0.000000000000000000e+00 0.000000000000000000e+00 0.000000000000000000e+00 0.000000000000000000e+00 0.000000000000000000e+00 0.000000000000000000e+00 0.000000000000000000e+00 0.000000000000000000e+00 0.000000000000000000e+00 0.000000000000000000e+00 0.000000000000000000e+00 0.000000000000000000e+00 0.000000000000000000e+00 0.000000000000000000e+00 0.000000000000000000e+00 0.000000000000000000e+00 0.000000000000000000e+00 0.000000000000000000e+00 0.000000000000000000e+00 0.000000000000000000e+00 0.000000000000000000e+00 0.000000000000000000e+00 0.000000000000000000e+00 0.000000000000000000e+00 0.000000000000000000e+00 0.000000000000000000e+00 0.000000000000000000e+00 0.000000000000000000e+00 0.000000000000000000e+00 0.000000000000000000e+00 0.000000000000000000e+00 0.000000000000000000e+00 0.000000000000000000e+00 0.000000000000000000e+00 0.000000000000000000e+00 0.000000000000000000e+00 0.000000000000000000e+00 0.000000000000000000e+00 0.000000000000000000e+00 0.000000000000000000e+00 0.000000000000000000e+00 0.000000000000000000e+00 0.000000000000000000e+00 0.000000000000000000e+00 0.000000000000000000e+00 0.000000000000000000e+00 0.000000000000000000e+00 0.000000000000000000e+00 0.000000000000000000e+00 0.000000000000000000e+00 0.000000000000000000e+00 0.000000000000000000e+00 0.000000000000000000e+00 0.000000000000000000e+00 0.000000000000000000e+00 0.000000000000000000e+00 0.000000000000000000e+00 0.000000000000000000e+00 0.000000000000000000e+00 0.000000000000000000e+00 0.000000000000000000e+00 0.000000000000000000e+00 0.000000000000000000e+00 0.000000000000000000e+00 0.000000000000000000e+00 0.000000000000000000e+00 0.000000000000000000e+00 0.000000000000000000e+00 0.000000000000000000e+00 0.000000000000000000e+00 0.000000000000000000e+00 0.000000000000000000e+00 0.000000000000000000e+00 0.000000000000000000e+00 0.000000000000000000e+00 0.000000000000000000e+00 0.000000000000000000e+00 0.000000000000000000e+00 0.000000000000000000e+00 0.000000000000000000e+00 0.000000000000000000e+00 0.000000000000000000e+00 0.000000000000000000e+00 0.000000000000000000e+00 0.000000000000000000e+00 0.000000000000000000e+00 0.000000000000000000e+00 0.000000000000000000e+00 0.000000000000000000e+00 0.000000000000000000e+00 0.000000000000000000e+00 0.000000000000000000e+00 0.000000000000000000e+00 0.000000000000000000e+00 0.000000000000000000e+00 0.000000000000000000e+00 0.000000000000000000e+00 0.000000000000000000e+00 0.000000000000000000e+00 0.000000000000000000e+00 0.000000000000000000e+00 0.000000000000000000e+00 0.000000000000000000e+00 0.000000000000000000e+00 0.000000000000000000e+00 0.000000000000000000e+00 0.000000000000000000e+00 0.000000000000000000e+00 0.000000000000000000e+00 0.000000000000000000e+00 0.000000000000000000e+00 0.000000000000000000e+00 0.000000000000000000e+00 0.000000000000000000e+00 0.000000000000000000e+00 0.000000000000000000e+00 0.000000000000000000e+00 0.000000000000000000e+00 0.000000000000000000e+00 0.000000000000000000e+00 0.000000000000000000e+00 0.000000000000000000e+00
0.000000000000000000e+00 0.000000000000000000e+00 0.000000000000000000e+00 0.000000000000000000e+00 0.000000000000000000e+00 0.000000000000000000e+00 0.000000000000000000e+00 0.000000000000000000e+00 0.000000000000000000e+00 0.000000000000000000e+00 0.000000000000000000e+00 0.000000000000000000e+00 0.000000000000000000e+00 0.000000000000000000e+00 0.000000000000000000e+00 0.000000000000000000e+00 0.000000000000000000e+00 0.000000000000000000e+00 0.000000000000000000e+00 0.000000000000000000e+00 0.000000000000000000e+00 0.000000000000000000e+00 0.000000000000000000e+00 0.000000000000000000e+00 0.000000000000000000e+00 0.000000000000000000e+00 0.000000000000000000e+00 0.000000000000000000e+00 0.000000000000000000e+00 0.000000000000000000e+00 0.000000000000000000e+00 0.000000000000000000e+00 0.000000000000000000e+00 0.000000000000000000e+00 0.000000000000000000e+00 0.000000000000000000e+00 0.000000000000000000e+00 0.000000000000000000e+00 0.000000000000000000e+00 0.000000000000000000e+00 0.000000000000000000e+00 0.000000000000000000e+00 0.000000000000000000e+00 0.000000000000000000e+00 0.000000000000000000e+00 0.000000000000000000e+00 0.000000000000000000e+00 0.000000000000000000e+00 0.000000000000000000e+00 0.000000000000000000e+00 0.000000000000000000e+00 0.000000000000000000e+00 0.000000000000000000e+00 0.000000000000000000e+00 0.000000000000000000e+00 0.000000000000000000e+00 0.000000000000000000e+00 0.000000000000000000e+00 0.000000000000000000e+00 0.000000000000000000e+00 0.000000000000000000e+00 0.000000000000000000e+00 0.000000000000000000e+00 0.000000000000000000e+00 0.000000000000000000e+00 0.000000000000000000e+00 0.000000000000000000e+00 0.000000000000000000e+00 0.000000000000000000e+00 0.000000000000000000e+00 0.000000000000000000e+00 0.000000000000000000e+00 0.000000000000000000e+00 0.000000000000000000e+00 0.000000000000000000e+00 0.000000000000000000e+00 0.000000000000000000e+00 0.000000000000000000e+00 0.000000000000000000e+00 0.000000000000000000e+00 0.000000000000000000e+00 0.000000000000000000e+00 0.000000000000000000e+00 0.000000000000000000e+00 0.000000000000000000e+00 0.000000000000000000e+00 0.000000000000000000e+00 0.000000000000000000e+00 0.000000000000000000e+00 0.000000000000000000e+00 0.000000000000000000e+00 0.000000000000000000e+00 0.000000000000000000e+00 0.000000000000000000e+00 0.000000000000000000e+00 0.000000000000000000e+00 0.000000000000000000e+00 0.000000000000000000e+00 0.000000000000000000e+00 0.000000000000000000e+00 0.000000000000000000e+00 0.000000000000000000e+00 0.000000000000000000e+00 0.000000000000000000e+00 0.000000000000000000e+00 0.000000000000000000e+00 0.000000000000000000e+00 0.000000000000000000e+00 0.000000000000000000e+00 0.000000000000000000e+00 0.000000000000000000e+00 0.000000000000000000e+00 0.000000000000000000e+00 0.000000000000000000e+00 0.000000000000000000e+00 0.000000000000000000e+00 0.000000000000000000e+00 0.000000000000000000e+00 0.000000000000000000e+00 0.000000000000000000e+00 0.000000000000000000e+00 0.000000000000000000e+00 0.000000000000000000e+00 0.000000000000000000e+00 0.000000000000000000e+00 0.000000000000000000e+00 0.000000000000000000e+00 0.000000000000000000e+00 0.000000000000000000e+00 0.000000000000000000e+00 0.000000000000000000e+00 0.000000000000000000e+00 0.000000000000000000e+00 0.000000000000000000e+00 0.000000000000000000e+00 0.000000000000000000e+00 0.000000000000000000e+00 0.000000000000000000e+00 0.000000000000000000e+00 0.000000000000000000e+00 0.000000000000000000e+00 0.000000000000000000e+00 0.000000000000000000e+00 0.000000000000000000e+00 0.000000000000000000e+00 0.000000000000000000e+00 0.000000000000000000e+00 0.000000000000000000e+00 0.000000000000000000e+00 0.000000000000000000e+00 0.000000000000000000e+00
0.000000000000000000e+00 0.000000000000000000e+00 0.000000000000000000e+00 0.000000000000000000e+00 0.000000000000000000e+00 0.000000000000000000e+00 0.000000000000000000e+00 0.000000000000000000e+00 0.000000000000000000e+00 0.000000000000000000e+00 0.000000000000000000e+00 0.000000000000000000e+00 0.000000000000000000e+00 0.000000000000000000e+00 0.000000000000000000e+00 0.000000000000000000e+00 0.000000000000000000e+00 0.000000000000000000e+00 0.000000000000000000e+00 0.000000000000000000e+00 0.000000000000000000e+00 0.000000000000000000e+00 0.000000000000000000e+00 0.000000000000000000e+00 0.000000000000000000e+00 0.000000000000000000e+00 0.000000000000000000e+00 0.000000000000000000e+00 0.000000000000000000e+00 0.000000000000000000e+00 0.000000000000000000e+00 0.000000000000000000e+00 0.000000000000000000e+00 0.000000000000000000e+00 0.000000000000000000e+00 0.000000000000000000e+00 0.000000000000000000e+00 0.000000000000000000e+00 0.000000000000000000e+00 0.000000000000000000e+00 0.000000000000000000e+00 0.000000000000000000e+00 0.000000000000000000e+00 0.000000000000000000e+00 0.000000000000000000e+00 0.000000000000000000e+00 0.000000000000000000e+00 0.000000000000000000e+00 0.000000000000000000e+00 0.000000000000000000e+00 0.000000000000000000e+00 0.000000000000000000e+00 0.000000000000000000e+00 0.000000000000000000e+00 0.000000000000000000e+00 0.000000000000000000e+00 0.000000000000000000e+00 0.000000000000000000e+00 0.000000000000000000e+00 0.000000000000000000e+00 0.000000000000000000e+00 0.000000000000000000e+00 0.000000000000000000e+00 0.000000000000000000e+00 0.000000000000000000e+00 0.000000000000000000e+00 0.000000000000000000e+00 0.000000000000000000e+00 0.000000000000000000e+00 0.000000000000000000e+00 0.000000000000000000e+00 0.000000000000000000e+00 0.000000000000000000e+00 0.000000000000000000e+00 0.000000000000000000e+00 0.000000000000000000e+00 0.000000000000000000e+00 0.000000000000000000e+00 0.000000000000000000e+00 0.000000000000000000e+00 0.000000000000000000e+00 0.000000000000000000e+00 0.000000000000000000e+00 0.000000000000000000e+00 0.000000000000000000e+00 0.000000000000000000e+00 0.000000000000000000e+00 0.000000000000000000e+00 0.000000000000000000e+00 0.000000000000000000e+00 0.000000000000000000e+00 0.000000000000000000e+00 0.000000000000000000e+00 0.000000000000000000e+00 0.000000000000000000e+00 0.000000000000000000e+00 0.000000000000000000e+00 0.000000000000000000e+00 0.000000000000000000e+00 0.000000000000000000e+00 0.000000000000000000e+00 0.000000000000000000e+00 0.000000000000000000e+00 0.000000000000000000e+00 0.000000000000000000e+00 0.000000000000000000e+00 0.000000000000000000e+00 0.000000000000000000e+00 0.000000000000000000e+00 0.000000000000000000e+00 0.000000000000000000e+00 0.000000000000000000e+00 0.000000000000000000e+00 0.000000000000000000e+00 0.000000000000000000e+00 0.000000000000000000e+00 0.000000000000000000e+00 0.000000000000000000e+00 0.000000000000000000e+00 0.000000000000000000e+00 0.000000000000000000e+00 0.000000000000000000e+00 0.000000000000000000e+00 0.000000000000000000e+00 0.000000000000000000e+00 0.000000000000000000e+00 0.000000000000000000e+00 0.000000000000000000e+00 0.000000000000000000e+00 0.000000000000000000e+00 0.000000000000000000e+00 0.000000000000000000e+00 0.000000000000000000e+00 0.000000000000000000e+00 0.000000000000000000e+00 0.000000000000000000e+00 0.000000000000000000e+00 0.000000000000000000e+00 0.000000000000000000e+00 0.000000000000000000e+00 0.000000000000000000e+00 0.000000000000000000e+00 0.000000000000000000e+00 0.000000000000000000e+00 0.000000000000000000e+00 0.000000000000000000e+00 0.000000000000000000e+00 0.000000000000000000e+00 0.000000000000000000e+00 0.000000000000000000e+00 0.000000000000000000e+00
0.000000000000000000e+00 0.000000000000000000e+00 0.000000000000000000e+00 0.000000000000000000e+00 0.000000000000000000e+00 0.000000000000000000e+00 0.000000000000000000e+00 0.000000000000000000e+00 0.000000000000000000e+00 0.000000000000000000e+00 0.000000000000000000e+00 0.000000000000000000e+00 0.000000000000000000e+00 0.000000000000000000e+00 0.000000000000000000e+00 0.000000000000000000e+00 0.000000000000000000e+00 0.000000000000000000e+00 0.000000000000000000e+00 0.000000000000000000e+00 0.000000000000000000e+00 0.000000000000000000e+00 0.000000000000000000e+00 0.000000000000000000e+00 0.000000000000000000e+00 0.000000000000000000e+00 0.000000000000000000e+00 0.000000000000000000e+00 0.000000000000000000e+00 0.000000000000000000e+00 0.000000000000000000e+00 0.000000000000000000e+00 0.000000000000000000e+00 0.000000000000000000e+00 0.000000000000000000e+00 0.000000000000000000e+00 0.000000000000000000e+00 0.000000000000000000e+00 0.000000000000000000e+00 0.000000000000000000e+00 0.000000000000000000e+00 0.000000000000000000e+00 0.000000000000000000e+00 0.000000000000000000e+00 0.000000000000000000e+00 0.000000000000000000e+00 0.000000000000000000e+00 0.000000000000000000e+00 0.000000000000000000e+00 0.000000000000000000e+00 0.000000000000000000e+00 0.000000000000000000e+00 0.000000000000000000e+00 0.000000000000000000e+00 0.000000000000000000e+00 0.000000000000000000e+00 0.000000000000000000e+00 0.000000000000000000e+00 0.000000000000000000e+00 0.000000000000000000e+00 0.000000000000000000e+00 0.000000000000000000e+00 0.000000000000000000e+00 0.000000000000000000e+00 0.000000000000000000e+00 0.000000000000000000e+00 0.000000000000000000e+00 0.000000000000000000e+00 0.000000000000000000e+00 0.000000000000000000e+00 0.000000000000000000e+00 0.000000000000000000e+00 0.000000000000000000e+00 0.000000000000000000e+00 0.000000000000000000e+00 0.000000000000000000e+00 0.000000000000000000e+00 0.000000000000000000e+00 0.000000000000000000e+00 0.000000000000000000e+00 0.000000000000000000e+00 0.000000000000000000e+00 0.000000000000000000e+00 0.000000000000000000e+00 0.000000000000000000e+00 0.000000000000000000e+00 0.000000000000000000e+00 0.000000000000000000e+00 0.000000000000000000e+00 0.000000000000000000e+00 0.000000000000000000e+00 0.000000000000000000e+00 0.000000000000000000e+00 0.000000000000000000e+00 0.000000000000000000e+00 0.000000000000000000e+00 0.000000000000000000e+00 0.000000000000000000e+00 0.000000000000000000e+00 0.000000000000000000e+00 0.000000000000000000e+00 0.000000000000000000e+00 0.000000000000000000e+00 0.000000000000000000e+00 0.000000000000000000e+00 0.000000000000000000e+00 0.000000000000000000e+00 0.000000000000000000e+00 0.000000000000000000e+00 0.000000000000000000e+00 0.000000000000000000e+00 0.000000000000000000e+00 0.000000000000000000e+00 0.000000000000000000e+00 0.000000000000000000e+00 0.000000000000000000e+00 0.000000000000000000e+00 0.000000000000000000e+00 0.000000000000000000e+00 0.000000000000000000e+00 0.000000000000000000e+00 0.000000000000000000e+00 0.000000000000000000e+00 0.000000000000000000e+00 0.000000000000000000e+00 0.000000000000000000e+00 0.000000000000000000e+00 0.000000000000000000e+00 0.000000000000000000e+00 0.000000000000000000e+00 0.000000000000000000e+00 0.000000000000000000e+00 0.000000000000000000e+00 0.000000000000000000e+00 0.000000000000000000e+00 0.000000000000000000e+00 0.000000000000000000e+00 0.000000000000000000e+00 0.000000000000000000e+00 0.000000000000000000e+00 0.000000000000000000e+00 0.000000000000000000e+00 0.000000000000000000e+00 0.000000000000000000e+00 0.000000000000000000e+00 0.000000000000000000e+00 0.000000000000000000e+00 0.000000000000000000e+00 0.000000000000000000e+00 0.000000000000000000e+00 0.000000000000000000e+00
0.000000000000000000e+00 0.000000000000000000e+00 0.000000000000000000e+00 0.000000000000000000e+00 0.000000000000000000e+00 0.000000000000000000e+00 0.000000000000000000e+00 0.000000000000000000e+00 0.000000000000000000e+00 0.000000000000000000e+00 0.000000000000000000e+00 0.000000000000000000e+00 0.000000000000000000e+00 0.000000000000000000e+00 0.000000000000000000e+00 0.000000000000000000e+00 0.000000000000000000e+00 0.000000000000000000e+00 0.000000000000000000e+00 0.000000000000000000e+00 0.000000000000000000e+00 0.000000000000000000e+00 0.000000000000000000e+00 0.000000000000000000e+00 0.000000000000000000e+00 0.000000000000000000e+00 0.000000000000000000e+00 0.000000000000000000e+00 0.000000000000000000e+00 0.000000000000000000e+00 0.000000000000000000e+00 0.000000000000000000e+00 0.000000000000000000e+00 0.000000000000000000e+00 0.000000000000000000e+00 0.000000000000000000e+00 0.000000000000000000e+00 0.000000000000000000e+00 0.000000000000000000e+00 0.000000000000000000e+00 0.000000000000000000e+00 0.000000000000000000e+00 0.000000000000000000e+00 0.000000000000000000e+00 0.000000000000000000e+00 0.000000000000000000e+00 0.000000000000000000e+00 0.000000000000000000e+00 0.000000000000000000e+00 0.000000000000000000e+00 0.000000000000000000e+00 0.000000000000000000e+00 0.000000000000000000e+00 0.000000000000000000e+00 0.000000000000000000e+00 0.000000000000000000e+00 0.000000000000000000e+00 0.000000000000000000e+00 0.000000000000000000e+00 0.000000000000000000e+00 0.000000000000000000e+00 0.000000000000000000e+00 0.000000000000000000e+00 0.000000000000000000e+00 0.000000000000000000e+00 0.000000000000000000e+00 0.000000000000000000e+00 0.000000000000000000e+00 0.000000000000000000e+00 0.000000000000000000e+00 0.000000000000000000e+00 0.000000000000000000e+00 0.000000000000000000e+00 0.000000000000000000e+00 0.000000000000000000e+00 0.000000000000000000e+00 0.000000000000000000e+00 0.000000000000000000e+00 0.000000000000000000e+00 0.000000000000000000e+00 0.000000000000000000e+00 0.000000000000000000e+00 0.000000000000000000e+00 0.000000000000000000e+00 0.000000000000000000e+00 0.000000000000000000e+00 0.000000000000000000e+00 0.000000000000000000e+00 0.000000000000000000e+00 0.000000000000000000e+00 0.000000000000000000e+00 0.000000000000000000e+00 0.000000000000000000e+00 0.000000000000000000e+00 0.000000000000000000e+00 0.000000000000000000e+00 0.000000000000000000e+00 0.000000000000000000e+00 0.000000000000000000e+00 0.000000000000000000e+00 0.000000000000000000e+00 0.000000000000000000e+00 0.000000000000000000e+00 0.000000000000000000e+00 0.000000000000000000e+00 0.000000000000000000e+00 0.000000000000000000e+00 0.000000000000000000e+00 0.000000000000000000e+00 0.000000000000000000e+00 0.000000000000000000e+00 0.000000000000000000e+00 0.000000000000000000e+00 0.000000000000000000e+00 0.000000000000000000e+00 0.000000000000000000e+00 0.000000000000000000e+00 0.000000000000000000e+00 0.000000000000000000e+00 0.000000000000000000e+00 0.000000000000000000e+00 0.000000000000000000e+00 0.000000000000000000e+00 0.000000000000000000e+00 0.000000000000000000e+00 0.000000000000000000e+00 0.000000000000000000e+00 0.000000000000000000e+00 0.000000000000000000e+00 0.000000000000000000e+00 0.000000000000000000e+00 0.000000000000000000e+00 0.000000000000000000e+00 0.000000000000000000e+00 0.000000000000000000e+00 0.000000000000000000e+00 0.000000000000000000e+00 0.000000000000000000e+00 0.000000000000000000e+00 0.000000000000000000e+00 0.000000000000000000e+00 0.000000000000000000e+00 0.000000000000000000e+00 0.000000000000000000e+00 0.000000000000000000e+00 0.000000000000000000e+00 0.000000000000000000e+00 0.000000000000000000e+00 0.000000000000000000e+00 0.000000000000000000e+00 0.000000000000000000e+00
0.000000000000000000e+00 0.000000000000000000e+00 0.000000000000000000e+00 0.000000000000000000e+00 0.000000000000000000e+00 0.000000000000000000e+00 0.000000000000000000e+00 0.000000000000000000e+00 0.000000000000000000e+00 0.000000000000000000e+00 0.000000000000000000e+00 0.000000000000000000e+00 0.000000000000000000e+00 0.000000000000000000e+00 0.000000000000000000e+00 0.000000000000000000e+00 0.000000000000000000e+00 0.000000000000000000e+00 0.000000000000000000e+00 0.000000000000000000e+00 0.000000000000000000e+00 0.000000000000000000e+00 0.000000000000000000e+00 0.000000000000000000e+00 0.000000000000000000e+00 0.000000000000000000e+00 0.000000000000000000e+00 0.000000000000000000e+00 0.000000000000000000e+00 0.000000000000000000e+00 0.000000000000000000e+00 0.000000000000000000e+00 0.000000000000000000e+00 0.000000000000000000e+00 0.000000000000000000e+00 0.000000000000000000e+00 0.000000000000000000e+00 0.000000000000000000e+00 0.000000000000000000e+00 0.000000000000000000e+00 0.000000000000000000e+00 0.000000000000000000e+00 0.000000000000000000e+00 0.000000000000000000e+00 0.000000000000000000e+00 0.000000000000000000e+00 0.000000000000000000e+00 0.000000000000000000e+00 0.000000000000000000e+00 0.000000000000000000e+00 0.000000000000000000e+00 0.000000000000000000e+00 0.000000000000000000e+00 0.000000000000000000e+00 0.000000000000000000e+00 0.000000000000000000e+00 0.000000000000000000e+00 0.000000000000000000e+00 0.000000000000000000e+00 0.000000000000000000e+00 0.000000000000000000e+00 0.000000000000000000e+00 0.000000000000000000e+00 0.000000000000000000e+00 0.000000000000000000e+00 0.000000000000000000e+00 0.000000000000000000e+00 0.000000000000000000e+00 0.000000000000000000e+00 0.000000000000000000e+00 0.000000000000000000e+00 0.000000000000000000e+00 0.000000000000000000e+00 0.000000000000000000e+00 0.000000000000000000e+00 0.000000000000000000e+00 0.000000000000000000e+00 0.000000000000000000e+00 0.000000000000000000e+00 0.000000000000000000e+00 0.000000000000000000e+00 0.000000000000000000e+00 0.000000000000000000e+00 0.000000000000000000e+00 0.000000000000000000e+00 0.000000000000000000e+00 0.000000000000000000e+00 0.000000000000000000e+00 0.000000000000000000e+00 0.000000000000000000e+00 0.000000000000000000e+00 0.000000000000000000e+00 0.000000000000000000e+00 0.000000000000000000e+00 0.000000000000000000e+00 0.000000000000000000e+00 0.000000000000000000e+00 0.000000000000000000e+00 0.000000000000000000e+00 0.000000000000000000e+00 0.000000000000000000e+00 0.000000000000000000e+00 0.000000000000000000e+00 0.000000000000000000e+00 0.000000000000000000e+00 0.000000000000000000e+00 0.000000000000000000e+00 0.000000000000000000e+00 0.000000000000000000e+00 0.000000000000000000e+00 0.000000000000000000e+00 0.000000000000000000e+00 0.000000000000000000e+00 0.000000000000000000e+00 0.000000000000000000e+00 0.000000000000000000e+00 0.000000000000000000e+00 0.000000000000000000e+00 0.000000000000000000e+00 0.000000000000000000e+00 0.000000000000000000e+00 0.000000000000000000e+00 0.000000000000000000e+00 0.000000000000000000e+00 0.000000000000000000e+00 0.000000000000000000e+00 0.000000000000000000e+00 0.000000000000000000e+00 0.000000000000000000e+00 0.000000000000000000e+00 0.000000000000000000e+00 0.000000000000000000e+00 0.000000000000000000e+00 0.000000000000000000e+00 0.000000000000000000e+00 0.000000000000000000e+00 0.000000000000000000e+00 0.000000000000000000e+00 0.000000000000000000e+00 0.000000000000000000e+00 0.000000000000000000e+00 0.000000000000000000e+00 0.000000000000000000e+00 0.000000000000000000e+00 0.000000000000000000e+00 0.000000000000000000e+00 0.000000000000000000e+00 0.000000000000000000e+00 0.000000000000000000e+00 0.000000000000000000e+00 0.000000000000000000e+00
0.000000000000000000e+00 0.000000000000000000e+00 0.000000000000000000e+00 0.000000000000000000e+00 0.000000000000000000e+00 0.000000000000000000e+00 0.000000000000000000e+00 0.000000000000000000e+00 0.000000000000000000e+00 0.000000000000000000e+00 0.000000000000000000e+00 0.000000000000000000e+00 0.000000000000000000e+00 0.000000000000000000e+00 0.000000000000000000e+00 0.000000000000000000e+00 0.000000000000000000e+00 0.000000000000000000e+00 0.000000000000000000e+00 0.000000000000000000e+00 0.000000000000000000e+00 0.000000000000000000e+00 0.000000000000000000e+00 0.000000000000000000e+00 0.000000000000000000e+00 0.000000000000000000e+00 0.000000000000000000e+00 0.000000000000000000e+00 0.000000000000000000e+00 0.000000000000000000e+00 0.000000000000000000e+00 0.000000000000000000e+00 0.000000000000000000e+00 0.000000000000000000e+00 0.000000000000000000e+00 0.000000000000000000e+00 0.000000000000000000e+00 0.000000000000000000e+00 0.000000000000000000e+00 0.000000000000000000e+00 0.000000000000000000e+00 0.000000000000000000e+00 0.000000000000000000e+00 0.000000000000000000e+00 0.000000000000000000e+00 0.000000000000000000e+00 0.000000000000000000e+00 0.000000000000000000e+00 0.000000000000000000e+00 0.000000000000000000e+00 0.000000000000000000e+00 0.000000000000000000e+00 0.000000000000000000e+00 0.000000000000000000e+00 0.000000000000000000e+00 0.000000000000000000e+00 0.000000000000000000e+00 0.000000000000000000e+00 0.000000000000000000e+00 0.000000000000000000e+00 0.000000000000000000e+00 0.000000000000000000e+00 0.000000000000000000e+00 0.000000000000000000e+00 0.000000000000000000e+00 0.000000000000000000e+00 0.000000000000000000e+00 0.000000000000000000e+00 0.000000000000000000e+00 0.000000000000000000e+00 0.000000000000000000e+00 0.000000000000000000e+00 0.000000000000000000e+00 0.000000000000000000e+00 0.000000000000000000e+00 0.000000000000000000e+00 0.000000000000000000e+00 0.000000000000000000e+00 0.000000000000000000e+00 0.000000000000000000e+00 0.000000000000000000e+00 0.000000000000000000e+00 0.000000000000000000e+00 0.000000000000000000e+00 0.000000000000000000e+00 0.000000000000000000e+00 0.000000000000000000e+00 0.000000000000000000e+00 0.000000000000000000e+00 0.000000000000000000e+00 0.000000000000000000e+00 0.000000000000000000e+00 0.000000000000000000e+00 0.000000000000000000e+00 0.000000000000000000e+00 0.000000000000000000e+00 0.000000000000000000e+00 0.000000000000000000e+00 0.000000000000000000e+00 0.000000000000000000e+00 0.000000000000000000e+00 0.000000000000000000e+00 0.000000000000000000e+00 0.000000000000000000e+00 0.000000000000000000e+00 0.000000000000000000e+00 0.000000000000000000e+00 0.000000000000000000e+00 0.000000000000000000e+00 0.000000000000000000e+00 0.000000000000000000e+00 0.000000000000000000e+00 0.000000000000000000e+00 0.000000000000000000e+00 0.000000000000000000e+00 0.000000000000000000e+00 0.000000000000000000e+00 0.000000000000000000e+00 0.000000000000000000e+00 0.000000000000000000e+00 0.000000000000000000e+00 0.000000000000000000e+00 0.000000000000000000e+00 0.000000000000000000e+00 0.000000000000000000e+00 0.000000000000000000e+00 0.000000000000000000e+00 0.000000000000000000e+00 0.000000000000000000e+00 0.000000000000000000e+00 0.000000000000000000e+00 0.000000000000000000e+00 0.000000000000000000e+00 0.000000000000000000e+00 0.000000000000000000e+00 0.000000000000000000e+00 0.000000000000000000e+00 0.000000000000000000e+00 0.000000000000000000e+00 0.000000000000000000e+00 0.000000000000000000e+00 0.000000000000000000e+00 0.000000000000000000e+00 0.000000000000000000e+00 0.000000000000000000e+00 0.000000000000000000e+00 0.000000000000000000e+00 0.000000000000000000e+00 0.000000000000000000e+00 0.000000000000000000e+00 0.000000000000000000e+00
0.000000000000000000e+00 0.000000000000000000e+00 0.000000000000000000e+00 0.000000000000000000e+00 0.000000000000000000e+00 0.000000000000000000e+00 0.000000000000000000e+00 0.000000000000000000e+00 0.000000000000000000e+00 0.000000000000000000e+00 0.000000000000000000e+00 0.000000000000000000e+00 0.000000000000000000e+00 0.000000000000000000e+00 0.000000000000000000e+00 0.000000000000000000e+00 0.000000000000000000e+00 0.000000000000000000e+00 0.000000000000000000e+00 0.000000000000000000e+00 0.000000000000000000e+00 0.000000000000000000e+00 0.000000000000000000e+00 0.000000000000000000e+00 0.000000000000000000e+00 0.000000000000000000e+00 0.000000000000000000e+00 0.000000000000000000e+00 0.000000000000000000e+00 0.000000000000000000e+00 0.000000000000000000e+00 0.000000000000000000e+00 0.000000000000000000e+00 0.000000000000000000e+00 0.000000000000000000e+00 0.000000000000000000e+00 0.000000000000000000e+00 0.000000000000000000e+00 0.000000000000000000e+00 0.000000000000000000e+00 0.000000000000000000e+00 0.000000000000000000e+00 0.000000000000000000e+00 0.000000000000000000e+00 0.000000000000000000e+00 0.000000000000000000e+00 0.000000000000000000e+00 0.000000000000000000e+00 0.000000000000000000e+00 0.000000000000000000e+00 0.000000000000000000e+00 0.000000000000000000e+00 0.000000000000000000e+00 0.000000000000000000e+00 0.000000000000000000e+00 0.000000000000000000e+00 0.000000000000000000e+00 0.000000000000000000e+00 0.000000000000000000e+00 0.000000000000000000e+00 0.000000000000000000e+00 0.000000000000000000e+00 0.000000000000000000e+00 0.000000000000000000e+00 0.000000000000000000e+00 0.000000000000000000e+00 0.000000000000000000e+00 0.000000000000000000e+00 0.000000000000000000e+00 0.000000000000000000e+00 0.000000000000000000e+00 0.000000000000000000e+00 0.000000000000000000e+00 0.000000000000000000e+00 0.000000000000000000e+00 0.000000000000000000e+00 0.000000000000000000e+00 0.000000000000000000e+00 0.000000000000000000e+00 0.000000000000000000e+00 0.000000000000000000e+00 0.000000000000000000e+00 0.000000000000000000e+00 0.000000000000000000e+00 0.000000000000000000e+00 0.000000000000000000e+00 0.000000000000000000e+00 0.000000000000000000e+00 0.000000000000000000e+00 0.000000000000000000e+00 0.000000000000000000e+00 0.000000000000000000e+00 0.000000000000000000e+00 0.000000000000000000e+00 0.000000000000000000e+00 0.000000000000000000e+00 0.000000000000000000e+00 0.000000000000000000e+00 0.000000000000000000e+00 0.000000000000000000e+00 0.000000000000000000e+00 0.000000000000000000e+00 0.000000000000000000e+00 0.000000000000000000e+00 0.000000000000000000e+00 0.000000000000000000e+00 0.000000000000000000e+00 0.000000000000000000e+00 0.000000000000000000e+00 0.000000000000000000e+00 0.000000000000000000e+00 0.000000000000000000e+00 0.000000000000000000e+00 0.000000000000000000e+00 0.000000000000000000e+00 0.000000000000000000e+00 0.000000000000000000e+00 0.000000000000000000e+00 0.000000000000000000e+00 0.000000000000000000e+00 0.000000000000000000e+00 0.000000000000000000e+00 0.000000000000000000e+00 0.000000000000000000e+00 0.000000000000000000e+00 0.000000000000000000e+00 0.000000000000000000e+00 0.000000000000000000e+00 0.000000000000000000e+00 0.000000000000000000e+00 0.000000000000000000e+00 0.000000000000000000e+00 0.000000000000000000e+00 0.000000000000000000e+00 0.000000000000000000e+00 0.000000000000000000e+00 0.000000000000000000e+00 0.000000000000000000e+00 0.000000000000000000e+00 0.000000000000000000e+00 0.000000000000000000e+00 0.000000000000000000e+00 0.000000000000000000e+00 0.000000000000000000e+00 0.000000000000000000e+00 0.000000000000000000e+00 0.000000000000000000e+00 0.000000000000000000e+00 0.000000000000000000e+00 0.000000000000000000e+00 0.000000000000000000e+00
0.000000000000000000e+00 0.000000000000000000e+00 0.000000000000000000e+00 0.000000000000000000e+00 0.000000000000000000e+00 0.000000000000000000e+00 0.000000000000000000e+00 0.000000000000000000e+00 0.000000000000000000e+00 0.000000000000000000e+00 0.000000000000000000e+00 0.000000000000000000e+00 0.000000000000000000e+00 0.000000000000000000e+00 0.000000000000000000e+00 0.000000000000000000e+00 0.000000000000000000e+00 0.000000000000000000e+00 0.000000000000000000e+00 0.000000000000000000e+00 0.000000000000000000e+00 0.000000000000000000e+00 0.000000000000000000e+00 0.000000000000000000e+00 0.000000000000000000e+00 0.000000000000000000e+00 0.000000000000000000e+00 0.000000000000000000e+00 0.000000000000000000e+00 0.000000000000000000e+00 0.000000000000000000e+00 0.000000000000000000e+00 0.000000000000000000e+00 0.000000000000000000e+00 0.000000000000000000e+00 0.000000000000000000e+00 0.000000000000000000e+00 0.000000000000000000e+00 0.000000000000000000e+00 0.000000000000000000e+00 0.000000000000000000e+00 0.000000000000000000e+00 0.000000000000000000e+00 0.000000000000000000e+00 0.000000000000000000e+00 0.000000000000000000e+00 0.000000000000000000e+00 0.000000000000000000e+00 0.000000000000000000e+00 0.000000000000000000e+00 0.000000000000000000e+00 0.000000000000000000e+00 0.000000000000000000e+00 0.000000000000000000e+00 0.000000000000000000e+00 0.000000000000000000e+00 0.000000000000000000e+00 0.000000000000000000e+00 0.000000000000000000e+00 0.000000000000000000e+00 0.000000000000000000e+00 0.000000000000000000e+00 0.000000000000000000e+00 0.000000000000000000e+00 0.000000000000000000e+00 0.000000000000000000e+00 0.000000000000000000e+00 0.000000000000000000e+00 0.000000000000000000e+00 0.000000000000000000e+00 0.000000000000000000e+00 0.000000000000000000e+00 0.000000000000000000e+00 0.000000000000000000e+00 0.000000000000000000e+00 0.000000000000000000e+00 0.000000000000000000e+00 0.000000000000000000e+00 0.000000000000000000e+00 0.000000000000000000e+00 0.000000000000000000e+00 0.000000000000000000e+00 0.000000000000000000e+00 0.000000000000000000e+00 0.000000000000000000e+00 0.000000000000000000e+00 0.000000000000000000e+00 0.000000000000000000e+00 0.000000000000000000e+00 0.000000000000000000e+00 0.000000000000000000e+00 0.000000000000000000e+00 0.000000000000000000e+00 0.000000000000000000e+00 0.000000000000000000e+00 0.000000000000000000e+00 0.000000000000000000e+00 0.000000000000000000e+00 0.000000000000000000e+00 0.000000000000000000e+00 0.000000000000000000e+00 0.000000000000000000e+00 0.000000000000000000e+00 0.000000000000000000e+00 0.000000000000000000e+00 0.000000000000000000e+00 0.000000000000000000e+00 0.000000000000000000e+00 0.000000000000000000e+00 0.000000000000000000e+00 0.000000000000000000e+00 0.000000000000000000e+00 0.000000000000000000e+00 0.000000000000000000e+00 0.000000000000000000e+00 0.000000000000000000e+00 0.000000000000000000e+00 0.000000000000000000e+00 0.000000000000000000e+00 0.000000000000000000e+00 0.000000000000000000e+00 0.000000000000000000e+00 0.000000000000000000e+00 0.000000000000000000e+00 0.000000000000000000e+00 0.000000000000000000e+00 0.000000000000000000e+00 0.000000000000000000e+00 0.000000000000000000e+00 0.000000000000000000e+00 0.000000000000000000e+00 0.000000000000000000e+00 0.000000000000000000e+00 0.000000000000000000e+00 0.000000000000000000e+00 0.000000000000000000e+00 0.000000000000000000e+00 0.000000000000000000e+00 0.000000000000000000e+00 0.000000000000000000e+00 0.000000000000000000e+00 0.000000000000000000e+00 0.000000000000000000e+00 0.000000000000000000e+00 0.000000000000000000e+00 0.000000000000000000e+00 0.000000000000000000e+00 0.000000000000000000e+00 0.000000000000000000e+00 0.000000000000000000e+00 0.000000000000000000e+00
2.100835855264442195e-10 5.918255448666054619e-10 1.626642081983998118e-09 4.362013563586012885e-09 1.141244588169890828e-08 2.913178940772868076e-08 7.255248695180858307e-08 1.762926300823110192e-07 4.179388289265004460e-07 9.666917166332894905e-07 2.181523944872563184e-06 4.803178013017104764e-06 1.031796599181780790e-05 2.162500481896363885e-05 4.421962395439539876e-05 8.822071806259284448e-05 1.717207762327415386e-04 3.261157762493652190e-04 6.042511505051207212e-04 1.092345123935619788e-03 1.926632908249109556e-03 3.315391235220607746e-03 5.566308945585298276e-03 9.117936024771653575e-03 1.457211149298475589e-02 2.272192601633677908e-02 3.456722437880029725e-02 5.130746850458994118e-02 7.430078069583087585e-02 1.049791079523909737e-01 1.447135143401745705e-01 1.946309999901284782e-01 2.553945638049148759e-01 3.269700660138205595e-01 4.084144058308876724e-01 4.977265652346636315e-01 5.918031888222980985e-01 6.865315370643489956e-01 7.770346661489299089e-01 8.580587182611507657e-01 9.244647014442733957e-01 9.717630230443515815e-01 9.966143060700709544e-01 9.972190718543924026e-01 9.735331533254031333e-01 9.272730273758374997e-01 8.617101723080898834e-01 7.812886649881157775e-01 6.911280804690975721e-01 5.964887608664123375e-01 5.022763188460496186e-01 4.126481017011156549e-01 3.307605548114064264e-01 2.586689398668514661e-01 1.973656484646661713e-01 1.469249527832804658e-01 1.067127384943518803e-01 7.561947911871315375e-02 5.228147230362004128e-02 3.526619855271862641e-02 2.320952212514459587e-02 1.490288877367806734e-02 9.336227653756306796e-03 5.706490742363561942e-03 3.403012249555110048e-03 1.979951804983782083e-03 1.123938212362502473e-03 6.224822413052401608e-04 3.363629916093169997e-04 1.773316104280576566e-04 9.121385714418410310e-05 4.577540498123044364e-05 2.241301494531362313e-05 1.070693281329081378e-05 4.990299204049255359e-06 2.269262857047000025e-06 1.006791951967905992e-06 4.358041655493284401e-07 1.840516563208088935e-07 7.583763733793683130e-08 3.048783392296379750e-08 1.195817918919019480e-08 4.576150035877727151e-09 1.708567591844640313e-09 6.223873901221466733e-10 2.212005064466427801e-10 7.670225994836262015e-11 2.594937574251651781e-11 8.565296086346596831e-12 2.758382934643155540e-12 8.666893212862539243e-13 2.656862291989931476e-13 7.946417077919119027e-14 2.318837834996591828e-14 6.601856971707820857e-15 1.833827815148976047e-15 4.969900700914914005e-16 1.314115623588507839e-16 3.390128476250722109e-17 8.532876239252994967e-18 2.095421750469099730e-18 5.020467496749955716e-19 1.173582387338059575e-19 2.676576852927083245e-20 5.955833714054734140e-21 1.293010706681312315e-21 2.738787830929361715e-22 5.659934030432881881e-23 1.141198153554836356e-23 2.244954082827321888e-24 4.308742853931547952e-25 8.068455367640367103e-26 1.474099968911704869e-26 2.627605633922232111e-27 4.569725814433445451e-28 7.753839602628215647e-29 1.283630991553156716e-29 2.073291114399559072e-30 3.267210304143048740e-31 5.023317226005349230e-32 7.535304924740374828e-33 1.102827961156733045e-33 1.574749276286034657e-34 2.193874485754205551e-35 2.982008305343757668e-36 3.954600630121522504e-37 5.116737355633088063e-38 6.459223767051764540e-39 7.955440765127384957e-40 9.559713436585387238e-41 1.120784749422792348e-41 1.282024317473918695e-42 1.430760772071188174e-43 1.557881776047836832e-44 1.655002602055861477e-45 1.715376973950906944e-46 1.734671257569757256e-47 1.711478706778528355e-48 1.647489021547553216e-49 1.547284836671472445e-50 1.417799180526930195e-51 1.267523102586948474e-52 1.105589124103804854e-53 9.408672313206287802e-55 7.811953323068422152e-56 6.328308572927781017e-57 5.001639275039013714e-58 3.856859309713968594e-59 2.901696184175083717e-60 2.129937164759508705e-61 1.525381081201730372e-62
4.207769645603982554e-11 1.230239137575274901e-10 3.509326962599932602e-10 9.766857210017875062e-10 2.652055174098947354e-09 7.025981191293538730e-09 1.816051340081578871e-08 4.579794300584298141e-08 1.126835534550324502e-07 2.705028261156389243e-07 6.335483890785152273e-07 1.447719707495898554e-06 3.227645975750999142e-06 7.020758121805677195e-06 1.489974515317988485e-05 3.085108062592371614e-05 6.232447552324027235e-05 1.228410713631839153e-04 2.362246802366887478e-04 4.432039836718416046e-04 8.112949116455697458e-04 1.448940528214244386e-03 2.524754061756625569e-03 4.292243090214494135e-03 7.119446847910122084e-03 1.152139072662956495e-02 1.819115480035340612e-02 2.802285278176250283e-02 4.211735915096229826e-02 6.175990657513207721e-02 8.835860280049157023e-02 1.233354039485872744e-01 1.679667784066165015e-01 2.231802377074122989e-01 2.893242195786631110e-01 3.659405665543464803e-01 4.515782676329989642e-01 5.436910970699234680e-01 6.386576536060734055e-01 7.319488485698123492e-01 8.184460443597688650e-01 8.928861519931724500e-01 9.503833781938908487e-01 9.869571280820388370e-01 9.999872326242670306e-01 9.885242634811791662e-01 9.534038982235880644e-01 8.971462048233167508e-01 8.236567018862169798e-01 7.377784404755082237e-01 6.447663960180675113e-01 5.497630419098800125e-01 4.573465403129751139e-01 3.712034181639390362e-01 2.939512061380860630e-01 2.271094667728780769e-01 1.711953404456039163e-01 1.259056888906415761e-01 9.034320188764288773e-02 6.324734722132202558e-02 4.320021040854976624e-02 2.878896957652322605e-02 1.871815721872496091e-02 1.187399254512975892e-02 7.348981674314756900e-03 4.437662486131812092e-03 2.614436410386712390e-03 1.502791082963750736e-03 8.427831557046556012e-04 4.611368151723790995e-04 2.461730213335260671e-04 1.282176542611222715e-04 6.515562421122831510e-05 3.230373237869727150e-05 1.562608595151069877e-05 7.374701140248948271e-06 3.395747212723082488e-06 1.525537865673811611e-06 6.686630762649912346e-07 2.859488823901531798e-07 1.193070688956592883e-07 4.856693093549895250e-08 1.928909515243033400e-08 7.474458965584702641e-09 2.825819253052405066e-09 1.042331130789435665e-09 3.751144110945108693e-10 1.317099244755085343e-10 4.512009065632880473e-11 1.508058322375875833e-11 4.917711228433854879e-12 1.564604661081923930e-12 4.856718450086657108e-13 1.470882384405502742e-13 4.346199697488664340e-14 1.252962632086432561e-14 3.524222113300454318e-15 9.671306257690146292e-16 2.589427235914847866e-16 6.764239846530631174e-17 1.723975130135705363e-17 4.286863999371437074e-18 1.040028226610811814e-18 2.461768771224762578e-19 5.685204632398049849e-20 1.280977954349089729e-20 2.816008239644576124e-21 6.039804733116586328e-22 1.263887987808175927e-22 2.580423484009159504e-23 5.140082579873166266e-24 9.989549846983073061e-25 1.894167808751090794e-25 3.504190404120408904e-26 6.324899829377023573e-27 1.113823351667365549e-27 1.913708108693878687e-28 3.207980993953721467e-29 5.246680125976168208e-30 8.372094069745687819e-31 1.303407821579010430e-31 1.979808832413014040e-32 2.934018874211985294e-33 4.242279324827459048e-34 5.984561423887197191e-35 8.236868042330420171e-36 1.106085246185707804e-36 1.449144862822277140e-37 1.852386959908739160e-38 2.310193405370867683e-39 2.811005373373106532e-40 3.337119225784819017e-41 3.865257945294142840e-42 4.367993177380189627e-43 4.815951808024469246e-44 5.180587635900054141e-45 5.437166448445931350e-46 5.567534836737740964e-47 5.562243142372797388e-48 5.421677824005775041e-49 5.156014799835899979e-50 4.784001588573100829e-51 4.330770664955067791e-52 3.825038130157710228e-53 3.296120364916734452e-54 2.771194877039244305e-55 2.273148371876600706e-56 1.819219955321248560e-57 1.420493824452740766e-58 1.082156818010345134e-59 8.043364709306034273e-61
8.391801992240720506e-12 2.543519964244213910e-11 7.521626862489490299e-11 2.170126899486635660e-10 6.108789874271709364e-10 1.677729553321465185e-09 4.495576929980029041e-09 1.175291578611555245e-08 2.997799107482357450e-08 7.460297369409035332e-08 1.811367048968588672e-07 4.290950440838858742e-07 9.917386647579782684e-07 2.236339338420889673e-06 4.920110681034852664e-06 1.056109023140306086e-05 2.211766851962406662e-05 4.519252927381580488e-05 9.009291985201648724e-05 1.752311809882994105e-04 3.325284628784645194e-04 6.156628847526814932e-04 1.112125585766681954e-03 1.960024062126394188e-03 3.370277685223353401e-03 5.654141567592738983e-03 9.254743414490453415e-03 1.477946788903489878e-02 2.302766618854473757e-02 3.500561915065979884e-02 5.191852109196387621e-02 7.512830208309045910e-02 1.060673078269433051e-01 1.461020229065776999e-01 1.963485162270391382e-01 2.574516796501007954e-01 3.293521832382986236e-01 4.110759556078908417e-01 5.005878618122261425e-01 5.947511159463704233e-01 6.894248412015885341e-01 7.797139443608385179e-01 8.603603466708046321e-01 9.262371200028902685e-01 9.728831666935134903e-01 9.970017200650792555e-01 9.968454647327771312e-01 9.724258123411509969e-01 9.255115238095898977e-01 8.594169090816161649e-01 7.786148258946471445e-01 6.882372191462134969e-01 5.935404921385735166e-01 4.994123307189531902e-01 4.099820861367030056e-01 3.283728271788092234e-01 2.566056736235884372e-01 1.956419614108810268e-01 1.455306513571215654e-01 1.056193886466177401e-01 7.478758971346985418e-02 5.166686797191054337e-02 3.482502569744196780e-02 2.290168657873997357e-02 1.469400554400680271e-02 9.198343912396982069e-03 5.617923204681607094e-03 3.347639353146740927e-03 1.946248281745279265e-03 1.103963033117480235e-03 6.109526194048098876e-04 3.298809545196400381e-04 1.737815494839141210e-04 8.931960609021825936e-05 4.479057567620846125e-05 2.191407788043185401e-05 1.046059693925329193e-05 4.871766306279260041e-06 2.213671316220908527e-06 9.813784999425374722e-07 4.244794324808211154e-07 1.791321242499139398e-07 7.375424325488910940e-08 2.962765357215717777e-08 1.161192483026909712e-08 4.440254722767903681e-09 1.656564175791333709e-09 6.029834008392650682e-10 2.141406712937878281e-10 7.419756859072387873e-11 2.508285106137228757e-11 8.272958315451253356e-12 2.662204934220459626e-12 8.358317095533133224e-13 2.560312129879555435e-13 7.651801505455549599e-14 2.231162431020356188e-14 6.347393062251325626e-15 1.761798794074825481e-15 4.771049640409402793e-16 1.260573790885630520e-16 3.249520810695765209e-17 8.172728715651038549e-18 2.005448691039455709e-18 4.801232511720256924e-19 1.121477675218216550e-19 2.555790422630483290e-20 5.682723891073639189e-21 1.232777171414205642e-21 2.609211734275489299e-22 5.388039535042787229e-23 1.085547760495895234e-23 2.133849615622652303e-24 4.092374722924530321e-25 7.657441529658216308e-26 1.397940529916049293e-26 2.489948787304286905e-27 4.327019419622754230e-28 7.336416605139921996e-29 1.213600753147745260e-29 1.958684112714785246e-30 3.084250723930226699e-31 4.738399363160728792e-32 7.102485543879843637e-33 1.038689560973993862e-33 1.482033042852198156e-34 2.063130586266080156e-35 2.802155680192247086e-36 3.713252767115848050e-37 4.800798500814698402e-38 6.055766960400483032e-39 7.452835602271057956e-40 8.948920296588295819e-41 1.048374502421564743e-41 1.198281821748915540e-42 1.336282261430924993e-43 1.453898695926929200e-44 1.543358442291607213e-45 1.598439370989983892e-46 1.615184898780689096e-47 1.592373839823668991e-48 1.531667630045294507e-49 1.437410276329645649e-50 1.316114481775478387e-51 1.175718363927311512e-52 1.024730462136954519e-53 8.713902633398299934e-55 7.229570056309713040e-56 5.852062413451723811e-57 4.621704128092526536e-58 3.561164543901074900e-59
6.663889750682150011e-13 2.132639045422716458e-12 6.658917286453535860e-12 2.028554105796188947e-11 6.029291514646083380e-11 1.748407578657588217e-10 4.946702469135800502e-10 1.365480837864382760e-09 3.677495429719600537e-09 9.663075763687662393e-09 2.477281383004460911e-08 6.196293836732451681e-08 1.512116948492138911e-07 3.600273296104430139e-07 8.363388446886470229e-07 1.895508687025149850e-06 4.191466514633361996e-06 9.042800175397369786e-06 1.903428546998947566e-05 3.909011373736508697e-05 7.832384530197487600e-05 1.531150142567540078e-04 2.920372623425431793e-04 5.434448397094405678e-04 9.866642241230932919e-04 1.747752791469439669e-03 3.020559109884836824e-03 5.093207673207752334e-03 8.378999060363340884e-03 1.344898812151600585e-02 2.106123284534656276e-02 3.217915831245783675e-02 4.796917866303656436e-02 6.976644533064478571e-02 9.899827343728764828e-02 1.370583049079652505e-01 1.851312798235471568e-01 2.439781657161332051e-01 3.137031152669144118e-01 3.935350444163099315e-01 4.816645730713059459e-01 5.751785851193284005e-01 6.701274729312923784e-01 7.617436610812222675e-01 8.448059931902383024e-01 9.141171031731891716e-01 9.650357328722385386e-01 9.939891997010357194e-01 9.988876597155650350e-01 9.793734838049855673e-01 9.368644212761230161e-01 8.743833163043823742e-01 7.962027804037300482e-01 7.073628192765240019e-01 6.131369348059313440e-01 5.185246888987417035e-01 4.278367751328777668e-01 3.444161405054059211e-01 2.705114116523276158e-01 2.072928855320897157e-01 1.549815194761603454e-01 1.130504104013919930e-01 8.045649022875424328e-02 5.586589163691398074e-02 3.784679407612624030e-02 2.501544143368921239e-02 1.613184186615075622e-02 1.014977587847526279e-02 6.230539592808628790e-03 3.731569880946026749e-03 2.180490551909733399e-03 1.243121422495104683e-03 6.914640464419552403e-04 3.752514398299777796e-04 1.986880934914363867e-04 1.026403274799971601e-04 5.173219748090275685e-05 2.543902931536401116e-05 1.220497392943541624e-05 5.713074502820962573e-06 2.609153502793656357e-06 1.162588665446486059e-06 5.054163067361131647e-07 2.143725265503345751e-07 8.871268305050681098e-08 3.581780877524205623e-08 1.410941553172389114e-08 5.422702084727116820e-09 2.033382954079311473e-09 7.439081603128276528e-10 2.655315791039949302e-10 9.247189230605982359e-11 3.141955450606649528e-11 1.041566521611458485e-11 3.368764972322839157e-12 1.063043715916256540e-12 3.272866174200381487e-13 9.831099281050961909e-14 2.881194834672204650e-14 8.238343278920576257e-15 2.298284840681036499e-15 6.255536059409527159e-16 1.661200000372829720e-16 4.304037280782164776e-17 1.087994844974869481e-17 2.683331704892033364e-18 6.456818784903642334e-19 1.515861576568592469e-19 3.472139800127681149e-20 7.759461319509303327e-21 1.691853107152163457e-21 3.599071258158370880e-22 7.469902764573178105e-23 1.512642029210296704e-23 2.988505703870396928e-24 5.760613345097730461e-25 1.083378155535452922e-25 1.987870707520331653e-26 3.558712510427912418e-27 6.215762145216529224e-28 1.059235629391641196e-28 1.761114064188854561e-29 2.856795159396343749e-30 4.521342725373632748e-31 6.981559876128215834e-32 1.051802543681608390e-32 1.546011349438884572e-33 2.217113110466847566e-34 3.102128142342559279e-35 4.234755380121308523e-36 5.640188705264444111e-37 7.329184456229396425e-38 9.292110816283204827e-39 1.149396367737778859e-39 1.387145353630384819e-40 1.633318322212808938e-41 1.876361043169159864e-42 2.103094039498890484e-43 2.299840347138140016e-44 2.453767422245425163e-45 2.554264191090510574e-46 2.594149166755317842e-47 2.570518809953518607e-48 2.485096963645107724e-49 2.344026960405489895e-50 2.157141219529450365e-51 1.936828932051419124e-52 1.696682816651828776e-53 1.450129442768960923e-54 1.209231885975362251e-55 9.838052184060456036e-57
2.710876248257545870e-13 8.839419611444736138e-13 2.812124343377407863e-12 8.728547920169497478e-12 2.643298396169895574e-11 7.809929177824010153e-11 2.251358778404174948e-10 6.331972728938112229e-10 1.737521041773131637e-09 4.651765580547411702e-09 1.215072747775634230e-08 3.096588176142042810e-08 7.699478900550111948e-08 1.867823892678417105e-07 4.420864775772438897e-07 1.020881295641503426e-06 2.300064282590431131e-06 5.055934188893433500e-06 1.084325227152887148e-05 2.268895129067964237e-05 4.631972740832500233e-05 9.226017590586008306e-05 1.792913234421376445e-04 3.399389893631723581e-04 6.288388953524942388e-04 1.134944238701968925e-03 1.998510177800573526e-03 3.433483109822326775e-03 5.755196781406653542e-03 9.412005041361790059e-03 1.501761049097687616e-02 2.337847788918418282e-02 3.550817399428449206e-02 5.261834182078228145e-02 7.607512730010676516e-02 1.073111697347411270e-01 1.476875483872657491e-01 1.983076850965229676e-01 2.597956768198305122e-01 3.320633966999906872e-01 4.141014998255858059e-01 5.038361354775844347e-01 5.980927419784940469e-01 6.926988448493518469e-01 7.827392393771370749e-01 8.629516424832710531e-01 9.282234260391459824e-01 9.741263722418287418e-01 9.974124584858201636e-01 9.963937333249223149e-01 9.711445953149357990e-01 9.234928108235498367e-01 8.568007767448387879e-01 7.755733818946780600e-01 6.849559626061698658e-01 5.901998802227467200e-01 4.961720482320802761e-01 4.069698008798471323e-01 3.256782711188472290e-01 2.542799371355634053e-01 1.937011138814331568e-01 1.439623250809541066e-01 1.043908172173783067e-01 7.385373334168603143e-02 5.097759255407929846e-02 3.433071914181440309e-02 2.255709617607023348e-02 1.446039621683009417e-02 9.044278055154919907e-03 5.519050016270501610e-03 3.285878231635764278e-03 1.908689621110763388e-03 1.081722516657533401e-03 5.981266305991826118e-04 3.226763379933062338e-04 1.698391514285504153e-04 8.721781738051906548e-05 4.369878163173762669e-05 2.136142172373400262e-05 1.018797078409447511e-05 4.740694167415982860e-06 2.152250900792749466e-06 9.533240928380964156e-07 4.119883644742448730e-07 1.737104893929460872e-07 7.146013761435621270e-08 2.868126907412890919e-08 1.123128869638090697e-08 4.290990262161186580e-09 1.599492390921696877e-09 5.817059943369285008e-10 2.064056642169623846e-10 7.145562041368043950e-11 2.413503254868903208e-11 7.953459878862082296e-12 2.557178307473726724e-12 8.021630255172956687e-13 2.455053606950451824e-13 7.330878646553944402e-14 2.135737102922044291e-14 6.070664974142491445e-15 1.683532289730355851e-15 4.555156960274319085e-16 1.202491329281524961e-16 3.097114574679496331e-17 7.782682288131908364e-18 1.908086428591928297e-18 4.564187684815030336e-19 1.065186511481176049e-19 2.425406477266898037e-20 5.388155478664739708e-21 1.167864390089743560e-21 2.469684209064799612e-22 5.095503975037387623e-23 1.025721776345137183e-23 2.014506709318849662e-24 3.860153472516683592e-25 7.216674819970985605e-26 1.316334951125145222e-26 2.342569045052577918e-27 4.067383278375753957e-28 6.890242527660596423e-29 1.138808316311322798e-29 1.836383840378872851e-30 2.889169398034136348e-31 4.434853328100851448e-32 6.641745458124632293e-33 9.704695314550929237e-34 1.383497229420755204e-34 1.924293858673014182e-35 2.611326675069004909e-36 3.457384874804540050e-37 4.466125899258774315e-38 5.628736349018458422e-39 6.921298233955879881e-40 8.303495043110063819e-41 9.719210979391758428e-42 1.109935647761987282e-42 1.236691287766873197e-43 1.344378362576668374e-44 1.425865095993674667e-45 1.475475740191432090e-46 1.489643753126733046e-47 1.467335678110623679e-48 1.410175764429464156e-49 1.322250460168282753e-50 1.209625457740965281e-51 1.079654554686614472e-52 9.401895836475668939e-54 7.988086530558104932e-55 6.621658778745299582e-56
3.092336815731086326e-14 1.053671626873232258e-13 3.502841541152296770e-13 1.136141460705693871e-12 3.595348862627810484e-12 1.110059803792142495e-11 3.343862629568406393e-11 9.827593625512244563e-11 2.818010866386481780e-10 7.883786382154952042e-10 2.151908218543504304e-09 5.730722136638702215e-09 1.488989619395412498e-08 3.774597951385686781e-08 9.335690404226304237e-08 2.252780578063141501e-07 5.303811210093953476e-07 1.218299123546522326e-06 2.730338656417600767e-06 5.970020402415180519e-06 1.273596403505872373e-05 2.650846278690633867e-05 5.383118933546800569e-05 1.066547292610212663e-04 2.061688133889197578e-04 3.888324809222974622e-04 7.154821652233041458e-04 1.284493172317710714e-03 2.249891106086649405e-03 3.844925320607065541e-03 6.410782316640299336e-03 1.042871653321194789e-02 1.655188296100142120e-02 2.563071147964243388e-02 3.872314552147881894e-02 5.707912486596366380e-02 8.208819283843483972e-02 1.151809868092174421e-01 1.576803613253320024e-01 2.106061888533359294e-01 2.744488170235894753e-01 3.489380328537127762e-01 4.328445612336004333e-01 5.238564947888044721e-01 6.185707952883721106e-01 7.126285246307814125e-01 8.010021902026335239e-01 8.784173728473706477e-01 9.398636225041849812e-01 9.811275613944826501e-01 9.992699384886823966e-01 9.929717211986111014e-01 9.626926356290863573e-01 9.106156921599071197e-01 8.403869923358689986e-01 7.566938855144292875e-01 6.647492237685207472e-01 5.697602729232256191e-01 4.764564396409909919e-01 3.887325875162341848e-01 3.094392561492979032e-01 2.403236874033838621e-01 1.821018931468846302e-01 1.346260345974936434e-01 9.710472400095483680e-02 6.833581428576070149e-02 4.691947032279544100e-02 3.143073513206395136e-02 2.054247126904456405e-02 1.309928372587991843e-02 8.149653062258521014e-03 4.946834762900696389e-03 2.929627465424993870e-03 1.692754995983021841e-03 9.542727474825255700e-04 5.248650437293055603e-04 2.816563124451519195e-04 1.474646891987798974e-04 7.532745624886466281e-05 3.754181586227195899e-05 1.825466888309846397e-05 8.660228592326174666e-06 4.008496075796097558e-06 1.810215508037991734e-06 7.975828569901631548e-07 3.428609717683796543e-07 1.437993768015049695e-07 5.884271019081483741e-08 2.349227316188833546e-08 9.150696007760569852e-09 3.477602386999860754e-09 1.289443845983712871e-09 4.664677823168322679e-10 1.646408443201984443e-10 5.669571372946863837e-11 1.904844728900111524e-11 6.244039550918553234e-12 1.996955657286808417e-12 6.231145735644318567e-13 1.896985919816761779e-13 5.634521200239135136e-14 1.632851307925904917e-14 4.616713994920846587e-15 1.273550042179811761e-15 3.427644476486954096e-16 9.000616047158374446e-17 2.305926250028906135e-17 5.763884929891581922e-18 1.405665228622858219e-18 3.344607915725503147e-19 7.764352353102763379e-20 1.758579351869597625e-20 3.886112909621743479e-21 8.378486438845277257e-22 1.762432280372113798e-22 3.617062537061911650e-23 7.242630141150851838e-24 1.414924638297678244e-24 2.696913528026160558e-25 5.015306113407302297e-26 9.099647748151461585e-27 1.610825245249606158e-27 2.782075970098977592e-28 4.687985439034799264e-29 7.707263983029469026e-30 1.236263154839065636e-30 1.934720924402860645e-31 2.954081294949543104e-32 4.400715247650962079e-33 6.396181878680266405e-34 9.070162178097342890e-35 1.254891020304602723e-35 1.693923066702863870e-36 2.230889521649098554e-37 2.866547591908584594e-38 3.593659793786603140e-39 4.395532304231506149e-40 5.245449410929335020e-41 6.107319506621367358e-42 6.937696388959842350e-43 7.689120209798832442e-44 8.314472904965895730e-45 8.771815842360792970e-46 9.029027997899506791e-47 9.067534262694180559e-48 8.884523125425209619e-49 8.493286031320196852e-50 7.921621534204804907e-51 7.208570333741630263e-52 6.400013677248332787e-53 5.543823246869202471e-54
3.551617282974068732e-15 1.262514262398923588e-14 4.378679284064932599e-14 1.481653636602778871e-13 4.891555183881337719e-13 1.575592608273258175e-12 4.951509575971388252e-12 1.518196630282697423e-11 4.541665391348896408e-11 1.325558676248248903e-10 3.774674353011876172e-10 1.048713201949356762e-09 2.842697787144950542e-09 7.517983338498098621e-09 1.939852628382012230e-08 4.883518391069390108e-08 1.199481706447052752e-07 2.874426058364395941e-07 6.720558489297004221e-07 1.533049931847848793e-06 3.411960120937725903e-06 7.408807384384141095e-06 1.569601383712417191e-05 3.244345916020021189e-05 6.542769859786547822e-05 1.287338764593015000e-04 2.471273208347725750e-04 4.628554545596527485e-04 8.457981336809796248e-04 1.507942460499097151e-03 2.623007480616645123e-03 4.451547372297436946e-03 7.370877285589996601e-03 1.190759551004230005e-02 1.876833201869515522e-02 2.886183854962041939e-02 4.330310315022083134e-02 6.338854121938672370e-02 9.053139373689933489e-02 1.261491610963457743e-01 1.715008348068564614e-01 2.274808389486687732e-01 2.943880083521864810e-01 3.716996231778937343e-01 4.578896610871060480e-01 5.503338996289119933e-01 6.453397323772960270e-01 7.383244577579677337e-01 8.241434604204511682e-01 8.975426397320609428e-01 9.536830724429943285e-01 9.886663882084225641e-01 9.999819857770984033e-01 9.868048936251037073e-01 9.500951996885080852e-01 8.924824081739897164e-01 8.179540673165116571e-01 7.313998710327671571e-01 6.380835577848898987e-01 5.431214304182064856e-01 4.510378998971052988e-01 3.654482146833279432e-01 2.888918992242229811e-01 2.228135482611226237e-01 1.676658197882929247e-01 1.230960706314445235e-01 8.817400234341783716e-02 6.162169360598135359e-02 4.201684294112607160e-02 2.795180871553590990e-02 1.814233262782564277e-02 1.148875706087816063e-02 7.098223636960503298e-03 4.278810190899579209e-03 2.516477641612512722e-03 1.443975557957609054e-03 8.083944425096854011e-04 4.415536789946450879e-04 2.353100127253226624e-04 1.223471953832821709e-04 6.206465427112232720e-05 3.071788951472658331e-05 1.483320909494360305e-05 6.988364916662096938e-06 3.212275179791087265e-06 1.440610648544575377e-06 6.303434007537396964e-07 2.690943080298562633e-07 1.120801036408770904e-07 4.554589572183859174e-08 1.805787666047778087e-08 6.985231897514891841e-09 2.636280916696080040e-09 9.707317950246887050e-10 3.487414223781472545e-10 1.222375187461001730e-10 4.180249736852845407e-11 1.394750873097955282e-11 4.540333633740621212e-12 1.442034341995035911e-12 4.468483418885458614e-13 1.350956637868957499e-13 3.984917912959972858e-14 1.146816838357293468e-14 3.220071043576740794e-15 8.821319607220573442e-16 2.357753360407160981e-16 6.148368641901277552e-17 1.564293124814310380e-17 3.883050918296933994e-18 9.404262556849805323e-19 2.222148698724979754e-19 5.122927382792102104e-20 1.152285226470540169e-20 2.528706931693472038e-21 5.414192782216101607e-22 1.131007912723034583e-22 2.305123946555662818e-23 4.583736381727610180e-24 8.892864893262355518e-25 1.683295905728031950e-25 3.108679513789254403e-26 5.601291138094223308e-27 9.846843900085706757e-28 1.688895082178849268e-28 2.826213719295205347e-29 4.614281022076626149e-30 7.350210762647493449e-31 1.142331769956596801e-31 1.732133772802316663e-32 2.562520303231394912e-33 3.698706851689083318e-34 5.208698504200088797e-35 7.156575199893661627e-36 9.593519655166185722e-37 1.254721707078066859e-37 1.601081961403482955e-38 1.993317267417255770e-39 2.421229766823693576e-40 2.869407911524029992e-41 3.317762465278096544e-42 3.742786022775140133e-43 4.119470713049579368e-44 4.423688638845728056e-45 4.634729527666286537e-46 4.737627917702181415e-47 4.724917338123063005e-48 4.597525979194684556e-49 4.364664640378966660e-50 4.042725741310915948e-51 3.653376160850448175e-52
3.615204608099391418e-16 1.341907438803680027e-15 4.859694293384330730e-15 1.717086015415460448e-14 5.919320610497979333e-14 1.990895142718691470e-13 6.533134839879360816e-13 2.091662295970388546e-12 6.533685492278369581e-12 1.991230766401460270e-11 5.920817485847251991e-11 1.717664994484163099e-10 4.861742661835416653e-10 1.342586206613004638e-09 3.617338127774181446e-09 9.508953906140339872e-09 2.438782610534720209e-08 6.102533166253649411e-08 1.489854710538324592e-07 3.548741780973880522e-07 8.247106297105145657e-07 1.869930632122120372e-06 4.136624607402917826e-06 8.928190278721832173e-06 1.880084959110199172e-05 3.862675490357244567e-05 7.742757971918723522e-05 1.514257925543124970e-04 2.889353891948649592e-04 5.378960214072340054e-04 9.769956660367648364e-04 1.731345145775303740e-03 2.993445677610779513e-03 5.049586549232547468e-03 8.310687852165809034e-03 1.334488489317642995e-02 2.090688858751245036e-02 3.195660899918757042e-02 4.765721772960541947e-02 6.934152534253563982e-02 9.843619290293612045e-02 1.363367502272004872e-01 1.842331501982214514e-01 2.428954221837815175e-01 3.124406932081066901e-01 3.921141970818542988e-01 4.801249249656432405e-01 5.735782162022886599e-01 6.685405540781946820e-01 7.602555096344328911e-01 8.435058651015018283e-01 9.130894995307582418e-01 9.643513692934854165e-01 9.936969704700553407e-01 9.990088632552702741e-01 9.798992565003308286e-01 9.377568090243685317e-01 8.755798038982637310e-01 7.976235281008499101e-01 7.089194438209837079e-01 6.147414982308371245e-01 5.200976430264703243e-01 4.293129128155299679e-01 3.457480411464819992e-01 2.716703338684829938e-01 2.082674578347577521e-01 1.557748446058425384e-01 1.136763050282021958e-01 8.093554247941682489e-02 5.622187516407303048e-02 3.810378186735280392e-02 2.519576501882310124e-02 1.625487850266227330e-02 1.023143659644782169e-02 6.283277174080770938e-03 3.764718691761087879e-03 2.200774542403630216e-03 1.255206814431428361e-03 6.984763958701629971e-04 3.792144619109137117e-04 2.008698521492563276e-04 1.038105135797051144e-04 5.234372560022857996e-05 2.575043873056146560e-05 1.235951265059034378e-05 5.787816734425167995e-06 2.644386352917630687e-06 1.178777274391239419e-06 5.126669409340398687e-07 2.175382261695953700e-07 9.006012886160736825e-08 3.637694776098214395e-08 1.433562592803725376e-08 5.511931033493014825e-09 2.067700349276991942e-09 7.567773729876267725e-10 2.702373585692652084e-10 9.414978816634001089e-11 3.200295040074943502e-11 1.061347010410112035e-11 3.434167664682627482e-12 1.084132339904270408e-12 3.339179888348691802e-13 1.003446086576416262e-13 2.942015675468411819e-14 8.415746254327725060e-15 2.348751085464347152e-15 6.395552471967726665e-16 1.699087912634804295e-16 4.404030778413161573e-17 1.113734189502420662e-17 2.747954070062310032e-18 6.615064734150677988e-19 1.553658046782130509e-19 3.560192575548861154e-20 7.959545192553306581e-21 1.736199900181816544e-21 3.694944438199278380e-22 7.672074452340693853e-23 1.554226882885623825e-23 3.071940046840171123e-24 5.923900644223541084e-25 1.114549875031940369e-25 2.045916761436144669e-26 3.664148990445798723e-27 6.402579796858448595e-28 1.091524747209601821e-28 1.815552803595234792e-29 2.946326647357840737e-30 4.664978151979342159e-31 7.206344932281743200e-32 1.086118444114440795e-32 1.597114464886246079e-33 2.291350931401612187e-34 3.207331763998265494e-35 4.380189233871966485e-36 5.836312969789634093e-37 7.587190408505990405e-38 9.623213145157709859e-39 1.190846921308731782e-39 1.437766904793789747e-40 1.693626881402828795e-41 1.946452030276346707e-42 2.182560963470534807e-43 2.387733060677645614e-44 2.548601142300097345e-45 2.654084131442321117e-46 2.696647676952253662e-47 2.673193787218444029e-48 2.585433601875043291e-49 2.439681010816750981e-50
3.238935967596766009e-17 1.256541510385627186e-16 4.756067717470763838e-16 1.756369674861197400e-15 6.328205033601285364e-15 2.224548429029842011e-14 7.629567141089951172e-14 2.553022514743527278e-13 8.335009547842468389e-13 2.654937304235458824e-12 8.250858690074656903e-12 2.501731747026265386e-11 7.400806369249455259e-11 2.136062987561021926e-10 6.015140547129147615e-10 1.652624607285764075e-09 4.429955483266811690e-09 1.158567176384603638e-08 2.956240685760283384e-08 7.359614570009455783e-08 1.787586485101224291e-07 4.236193269291154900e-07 9.794475414126597076e-07 2.209445565535313369e-06 4.862752248534140511e-06 1.044185580743616376e-05 2.187610258785024472e-05 4.471558555141110479e-05 8.917530520047811627e-05 1.735109940163643205e-04 3.293867328182990242e-04 6.100731595639987716e-04 1.102438688202834419e-03 1.943675158577408109e-03 3.343409975378647519e-03 5.611155378239546070e-03 9.187802840607738053e-03 1.467802931438536365e-02 2.287813116321290446e-02 3.479125152165222362e-02 5.161979422330452427e-02 7.472384270087975566e-02 1.055355644838839313e-01 1.454236994631521451e-01 1.955096737288836706e-01 2.564472372045314974e-01 3.281893694973528897e-01 4.097771199429892652e-01 4.991919959079415547e-01 5.933135023752978965e-01 6.880144537140437944e-01 7.784085600971443197e-01 8.592397413648815707e-01 9.253751216865565565e-01 9.723396473350505165e-01 9.968157259334903264e-01 9.970305792236056064e-01 9.729685160374660358e-01 9.263728267282981266e-01 8.605369814394417949e-01 7.799198636311240884e-01 6.896474510023108406e-01 5.949781274745123971e-01 5.008083681038884016e-01 4.112812063193574952e-01 3.295359983613845856e-01 2.576105079133812481e-01 1.964811970537981844e-01 1.462093438652261046e-01 1.061514600956021542e-01 7.519232738283045114e-02 5.196582112259066216e-02 3.503957031828588975e-02 2.305135510034071744e-02 1.479554139311322833e-02 9.265353060490897491e-03 5.660956215357307482e-03 3.374538054353680254e-03 1.962617086233620339e-03 1.113662336042048210e-03 6.165498551541870277e-04 3.330271028553939694e-04 1.755042629239118553e-04 9.023862548294538468e-05 4.526827906514965853e-05 2.215604348204625065e-05 1.058003597294973735e-05 4.929226687502834432e-06 2.240614536435811991e-06 9.936929727312512003e-07 4.299658856529469742e-07 1.815149878935480795e-07 7.476316771704039181e-08 3.004412834468732791e-08 1.177953736836375952e-08 4.506024732749894009e-09 1.681727474553542876e-09 6.123706660280236747e-10 2.175553910027599186e-10 7.540880030033699543e-11 2.550180524689627218e-11 8.414271658724773536e-12 2.708687135278735516e-12 8.507419966191760279e-13 2.606955455098802617e-13 7.794101551734590642e-14 2.273501373416696795e-14 6.470250470508474975e-15 1.796568068321200530e-15 4.867018208540775824e-16 1.286408724849035901e-16 3.317353051958587676e-17 8.346437056484054915e-18 2.048836310266325249e-18 4.906932832032178417e-19 1.146594028089362583e-19 2.614002201286033688e-20 5.814320047961658304e-21 1.261794499208008871e-21 2.671622159778091331e-22 5.518971554069045168e-23 1.112341102937018029e-23 2.187331093172364944e-24 4.196505328607486762e-25 7.855208962396617879e-26 1.434578829105784292e-26 2.556158640690555953e-27 4.443732430633301779e-28 7.537107502034846860e-29 1.247263546857342667e-29 2.013763481218051444e-30 3.172162328718071267e-31 4.875274315874083350e-32 7.310371070556237002e-33 1.069489434063967679e-33 1.526547371895501267e-34 2.125889978680158377e-35 2.888470887935265884e-36 3.829057747040118132e-37 4.952363894764470819e-38 6.249278688257801527e-39 7.693854122499307527e-40 9.241760596012395226e-41 1.083084128593486593e-41 1.238415504853930896e-42 1.381552143151001377e-43 1.503712785403861788e-44 1.596831955612315786e-45 1.654437056917299866e-46 1.672391664666184508e-47 1.649386557895933297e-48
2.542167257758387726e-18 1.031729999707781402e-17 4.085307091482850362e-17 1.578265518653836844e-16 5.948837968718725823e-16 2.187665525302846389e-15 7.849218470907255963e-15 2.747695627620039995e-14 9.384422225473468898e-14 3.127110065126241522e-13 1.016659461345051619e-12 3.224813158390908895e-12 9.979994892627005753e-12 3.013372302378076475e-11 8.877117665182311888e-11 2.551454758887080103e-10 7.154849104092478647e-10 1.957536177434373792e-09 5.225355307719067897e-09 1.360876037766380175e-08 3.457944503742533125e-08 8.572632023658127078e-08 2.073514404411769746e-07 4.893241410445709035e-07 1.126634223106933771e-06 2.530847329725145786e-06 5.546840363486533154e-06 1.186102163207538015e-05 2.474544339554003882e-05 5.036920466301539497e-05 1.000303199523326701e-04 1.938183686200597219e-04 3.663995409489520278e-04 6.757897794186517888e-04 1.216088072515925491e-03 2.135084903551850294e-03 3.657311756052246312e-03 6.112312153961921291e-03 9.966571348581200820e-03 1.585560237528606947e-02 2.461027254697207428e-02 3.726892035437908562e-02 5.506478040184647343e-02 7.937755592466601284e-02 1.116395931016620907e-01 1.531917856573016545e-01 2.050923320281722584e-01 2.678922065463462121e-01 3.414030893836312308e-01 4.244939699785367226e-01 5.149585998227685923e-01 6.094945357452258294e-01 7.038239301438884432e-01 7.929667048825318476e-01 8.716509091548727550e-01 9.348177148188567820e-01 9.781557025607380274e-01 9.985866596405303941e-01 9.946269898593083081e-01 9.665658150594171882e-01 9.164300760593564465e-01 8.477424830023995161e-01 7.651124565242287678e-01 6.737260019592949956e-01 5.788127065890963374e-01 4.851650583995001376e-01 3.967689567435324638e-01 3.165793382514303089e-01 2.464473539611521380e-01 1.871813018770204229e-01 1.387067125423713798e-01 1.002834358774038065e-01 7.073879261609380964e-02 4.868361193186857699e-02 3.268922708967796076e-02 2.141525369813150267e-02 1.368795303643157747e-02 8.535923230376728926e-03 5.193488877120089678e-03 3.082936804271732209e-03 1.785528350397970389e-03 1.008940578798538015e-03 5.562386210622885345e-04 2.991943592003988312e-04 1.570154449715901871e-04 8.039481838663178090e-05 4.016154891135857702e-05 1.957444965965074744e-05 9.308192979067877123e-06 4.318549558523034182e-06 1.954821686175462880e-06 8.633225802840162015e-07 3.719938526968081946e-07 1.563850154676794830e-07 6.414328870261879931e-08 2.566870860236254646e-08 1.002197991115297932e-08 3.817681972982521998e-09 1.418870233885086674e-09 5.144963756479391704e-10 1.820198167862266475e-10 6.282778332418466830e-11 2.115833616689679120e-11 6.951971770617753955e-12 2.228595237757942716e-12 6.970294177136092115e-13 2.127001167914827222e-13 6.332585473872075008e-14 1.839463199248048646e-14 5.213121634801949661e-15 1.441455780192580795e-15 3.888673683834141448e-16 1.023524845537040978e-16 2.628403210543628233e-17 6.585402131010273796e-18 1.609790358683593133e-18 3.839308897857900853e-19 8.933743930531165938e-20 2.028199428388890106e-20 4.492463147250453725e-21 9.708566319351575719e-22 2.047021439877177592e-22 4.211011159565179035e-23 8.451758997029810989e-24 1.655024884576444819e-24 3.161976681958706363e-25 5.893991550868869745e-26 1.071906899311537410e-26 1.901959806264573066e-27 3.292625328605489715e-28 5.561347154789906519e-29 9.164618860472269560e-30 1.473484330588351848e-30 2.311390621119631807e-31 3.537511683415682319e-32 5.282252171563167631e-33 7.695504368071436616e-34 1.093834857417868165e-34 1.516921616662812959e-35 2.052443604430188182e-36 2.709418154569888254e-37 3.489615293083579609e-38 4.385062399962995210e-39 5.376141803829555492e-40 6.430760924702972024e-41 7.505000478705002331e-42 8.545466886528311515e-43 9.493308151778817370e-44 1.028954266154572821e-44 1.088106180921852847e-45 1.122646931641297024e-46
1.747505962207265814e-19 7.425665869210844865e-19 3.078568717893198778e-18 1.245257057984943225e-17 4.914347729771581072e-17 1.892210575723195907e-16 7.108365642900826311e-16 2.605354138240626072e-15 9.316665008873057861e-15 3.250505518373982761e-14 1.106465931535467788e-13 3.674700059341530201e-13 1.190700285125119154e-12 3.764261016952991660e-12 1.161057461827982367e-11 3.494012134725366175e-11 1.025868784772260463e-10 2.938704600425405251e-10 8.213282515433003955e-10 2.239619817729894823e-09 5.958384883451634526e-09 1.546605377193304210e-08 3.916762063270988313e-08 9.677687066761131673e-08 2.332988893505343922e-07 5.487196072230394549e-07 1.259171826484068131e-06 2.819137302630974996e-06 6.158063595885336344e-06 1.312407859120346092e-05 2.728916117998334709e-05 5.536155265537979369e-05 1.095779189526387273e-04 2.116092003785370048e-04 3.986968047901526301e-04 7.329049848088966916e-04 1.314465848744429894e-03 2.300104936297870262e-03 3.926835460677024353e-03 6.540854215853860419e-03 1.062974744809988895e-02 1.685419965200466927e-02 2.607294169123340263e-02 3.935216621056731451e-02 5.794873576017128824e-02 8.325608761954898795e-02 1.167037316134576092e-01 1.596063619357565300e-01 2.129670255196355333e-01 2.772498011079110314e-01 3.521493025588797177e-01 4.363943641189370060e-01 5.276283772994270205e-01 6.224061398293658787e-01 7.163352166263938781e-01 8.043692286881600761e-01 8.812341222983499645e-01 9.419413739511192096e-01 9.823203764103812796e-01 9.994915883718960004e-01 9.922059920599817229e-01 9.609952890958325389e-01 9.081077524364840059e-01 8.372404819080162541e-01 7.531123440290495852e-01 6.609460696169701110e-01 5.659381801380715116e-01 4.727904273693651072e-01 3.853586100617097943e-01 3.064489729936977769e-01 2.377650327607392922e-01 1.799842533540316758e-01 1.329283909882960080e-01 9.578504251953338933e-02 6.734019289052861623e-02 4.618997498165767351e-02 3.091133837690812625e-02 2.018294806755106113e-02 1.285725056120782910e-02 7.991132349081567221e-03 4.845797380096532152e-03 2.866941883524265922e-03 1.654890409652881502e-03 9.320008324204625237e-04 5.121062457320972334e-04 2.745367930249635970e-04 1.435944819268426516e-04 7.327767093658182885e-05 3.648398551560854243e-05 1.772268846204206580e-05 8.399504038693782071e-06 3.883956833175493373e-06 1.752233006991917099e-06 7.712692748428841374e-07 3.312202767145877713e-07 1.387792422695222633e-07 5.673209473755708698e-08 2.262714908114075942e-08 8.804963668829958579e-09 3.342889411620919017e-09 1.238263758651916688e-09 4.475082293570741406e-10 1.577922253962236658e-10 5.428338075786965468e-11 1.821985369409604591e-11 5.966499302274265312e-12 1.906298975005470256e-12 5.942362560285820264e-13 1.807273949132852277e-13 5.362725191934567174e-14 1.552543608780681287e-14 4.385294701733414408e-15 1.208510622312595911e-15 3.249367789594991699e-16 8.524010605296597628e-17 2.181653639743390681e-17 5.447839895612484780e-18 1.327270921882390154e-18 3.154943130419838516e-19 7.316783453198398014e-20 1.655562496609057589e-20 3.654834105673869514e-21 7.872025085495916980e-22 1.654253191050501536e-22 3.391674795305311899e-23 6.784582662958778966e-24 1.324124385495322870e-24 2.521338413475561776e-25 4.684143685337284798e-26 8.490357705530097852e-27 1.501476289175770436e-27 2.590643658636097140e-28 4.361075378483583174e-29 7.162691026194773132e-30 1.147771807916779872e-30 1.794450984598428481e-31 2.737186303788636991e-32 4.073557281378889080e-33 5.914799238736181567e-34 8.379206631040856225e-35 1.158143845016926204e-35 1.561776263336753128e-36 2.054810818728523155e-37 2.637676807174825606e-38 3.303452213996097851e-39 4.036557919529252412e-40 4.812281890786475578e-41 5.597416727217395438e-42 6.352152773628053953e-43 7.033167154084568864e-44 7.597621519124858002e-45
1.056068765545533867e-20 4.701868777939969105e-20 2.042422198876693623e-19 8.656000065691269459e-19 3.579197729538090706e-18 1.443945636674023383e-17 5.683458660740498609e-17 2.182585569386651270e-16 8.177613201439318716e-16 2.989362355562734809e-15 1.066171990692434812e-14 3.709989564980689239e-14 1.259548277749026152e-13 4.172089919033935703e-13 1.348308315091853897e-12 4.251297300290897698e-12 1.307827461489100151e-11 3.925329688345176736e-11 1.149472370967963287e-10 3.284109628492578881e-10 9.154475496118748855e-10 2.489694146504800839e-09 6.606253598515498165e-09 1.710256286475741644e-08 4.319802196628553551e-08 1.064543071533552854e-07 2.559524704844923362e-07 6.004158177626055660e-07 1.374173710179698504e-06 3.068512222245581116e-06 6.685144369971234307e-06 1.420988080255665790e-05 2.946909443990663812e-05 5.962657412449279433e-05 1.177089906357207987e-04 2.267128440266953301e-04 4.260291598740485394e-04 7.810866906125988555e-04 1.397191261956357965e-03 2.438423838227801732e-03 4.152018129180999606e-03 6.897726942656446682e-03 1.118019726633016735e-02 1.768030065562474495e-02 2.727888009007186504e-02 4.106389481936398300e-02 6.031015605099318555e-02 8.642063971946849221e-02 1.208206624710210647e-01 1.648016895635513734e-01 2.193202934099688084e-01 2.847689853882701683e-01 3.607474491038216158e-01 4.458723703804802763e-01 5.376684640464873821e-01 6.325797411802468462e-01 7.261271998412095474e-01 8.132177370884683398e-01 8.885823672551406149e-01 9.472950125544949973e-01 9.853023573234662713e-01 9.998860381012263376e-01 9.899840503815683368e-01 9.563185997521199688e-01 9.013090227963151957e-01 8.287843584541373376e-01 7.435429920806224668e-01 6.508296570130799319e-01 5.558086428963726622e-01 4.631055313689092512e-01 3.764708477503124762e-01 2.985928794984290535e-01 2.310597255693167262e-01 1.744479100055517096e-01 1.285002579501869635e-01 9.235043373580845150e-02 6.475459489933083068e-02 4.429951314976408178e-02 2.956814145314345249e-02 1.925510150083236185e-02 1.223388260260393524e-02 7.583671565808911171e-03 4.586606003512916536e-03 2.706450356160498231e-03 1.558136161077567413e-03 8.752003031899986294e-04 4.796298716383837289e-04 2.564494066732846307e-04 1.337808297007471632e-04 6.808991355990443365e-05 3.381180781954760858e-05 1.638138857514815044e-05 7.743365223558239607e-06 3.571128572255601388e-06 1.606859632550537447e-06 7.054189236224446863e-07 3.021433099206447859e-07 1.262628448836821706e-07 5.147956512311417958e-08 2.047815754867889617e-08 7.947739090402010582e-09 3.009490900419783814e-09 1.111832023710182337e-09 4.007578464533339871e-10 1.409358895263498664e-10 4.835683619799845959e-11 1.618791324210115549e-11 5.287137057408204060e-12 1.684794672157657980e-12 5.238055594417778989e-13 1.588875754076346525e-13 4.702258318744869287e-14 1.357749777448992633e-14 3.824984753600696453e-15 1.051323537678498561e-15 2.819290178616364766e-16 7.376322229839955864e-17 1.882940919552572310e-17 4.689539712464445652e-18 1.139516068608192302e-18 2.701515107948618484e-19 6.248719915717649140e-20 1.410169860783929466e-20 3.104906375684630161e-21 6.669945743472751614e-22 1.397953753388019109e-22 2.858643637881172839e-23 5.703270167349921199e-24 1.110157460833054103e-24 2.108346223304945829e-25 3.906573411963955992e-26 7.062309737187529433e-27 1.245644867729136233e-27 2.143573781271320373e-28 3.598979236510503214e-29 5.895449954286178556e-30 9.422177561083702316e-31 1.469204746549845720e-31 2.235167492022932407e-32 3.317680296252957880e-33 4.804583060729541759e-34 6.788496357815313420e-35 9.358110825983173942e-36 1.258634089451163598e-36 1.651610014519414895e-37 2.114522137025958092e-38 2.641275336277891298e-39 3.218932184230802875e-40 3.827425002544843472e-41 4.440156351529538011e-42 5.025584136164131851e-43
5.648771897324212823e-22 2.636492555224754460e-21 1.200592903697128327e-20 5.334106789204722786e-20 2.312194433473155347e-19 9.778758208793041998e-19 4.034965034206570248e-18 1.624398406033712268e-17 6.380313888538784439e-17 2.445052825728876559e-16 9.141788288705553116e-16 3.334807607192820605e-15 1.186880839668697902e-14 4.121356335198184508e-14 1.396271660549242066e-13 4.615262344855239320e-13 1.488399697403490384e-12 4.683165058140843499e-12 1.437659596778173607e-11 4.305953960020431066e-11 1.258286124293485042e-10 3.587452374145047404e-10 9.979059043880647879e-10 2.708256234328130191e-09 7.171113926180172984e-09 1.852593790007976501e-08 4.669501261123928311e-08 1.148305649210789505e-07 2.755124425478824841e-07 6.449434610587224234e-07 1.472986552639573028e-06 3.282257364702690729e-06 7.135808591378166192e-06 1.513597717340166356e-05 3.132380035652924553e-05 6.324630262924376474e-05 1.245926857061335324e-04 2.394675464721439200e-04 4.490528869659516091e-04 8.215708700825335650e-04 1.466524366248193748e-03 2.554054999657310535e-03 4.339782043936703596e-03 7.194527934288950932e-03 1.163679541299990870e-02 1.836374299870863203e-02 2.827390045092021548e-02 4.247241483976386955e-02 6.224792730923887907e-02 8.901015295892419910e-02 1.241797870631576733e-01 1.690281295106953741e-01 2.244728246406244576e-01 2.908474555516201709e-01 3.676744718879876861e-01 4.534802705569062620e-01 5.456950673511542504e-01 6.406758746101843816e-01 7.338772485217993635e-01 8.201724723529965067e-01 8.943008941550746327e-01 9.513905916661987705e-01 9.874855539434249652e-01 9.999985284196252211e-01 9.880176025788975913e-01 9.524160698180612616e-01 8.957471977826597653e-01 8.219415086273726967e-01 7.358564135083217606e-01 6.427498099641315576e-01 5.477565073383294791e-01 4.554386103839850874e-01 3.694612174570853780e-01 2.924183212667142984e-01 2.258067985172262648e-01 1.701242244838271911e-01 1.250523953124966781e-01 8.968391996732416604e-02 6.275290876563813236e-02 4.284003840411183817e-02 2.853399316667037597e-02 1.854265703108692528e-02 1.175650111903569703e-02 7.272453025922711797e-03 4.389150485392534842e-03 2.584501145329382975e-03 1.484805945769445464e-03 8.322606824682662842e-04 4.551408013092695715e-04 2.428448358775388781e-04 1.264179334513147312e-04 6.420741891517264192e-05 3.181694290277205044e-05 1.538255216224180484e-05 7.255962934941125682e-06 3.339322978804893134e-06 1.499403456408873639e-06 6.568637579016984851e-07 2.807558438635323442e-07 1.170790042737453126e-07 4.763497558279474406e-08 1.890904454456064980e-08 7.323352421444759420e-09 2.767241070395903592e-09 1.020189305284328111e-09 3.669536818102643123e-10 1.287770416104377447e-10 4.409225895995524143e-11 1.472932911587954868e-11 4.800652766457361829e-12 1.526561600201453845e-12 4.736146028135536453e-13 1.433615032693076924e-13 4.233862205700817688e-14 1.219937563173460084e-14 3.429534685775523911e-15 9.406531335345806631e-16 2.517216239043556536e-16 6.572161913667749355e-17 1.674143554166782999e-17 4.160771318875451813e-18 1.008908336044805732e-18 2.386856364415914482e-19 5.509314575098107786e-20 1.240696530754118822e-20 2.726027773351336563e-21 5.843750909722962654e-22 1.222221240016503262e-22 2.494047203382599323e-23 4.965422665051311476e-24 9.645050079600719450e-25 1.827887499863286014e-25 3.379801155614398034e-26 6.097187471749419843e-27 1.073160448568447709e-27 1.842877549389821360e-28 3.087628291173044054e-29 5.047196987080956103e-30 8.049561261570751021e-31 1.252537900435328567e-31 1.901543449656673716e-32 2.816555685191143583e-33 4.070306765701640889e-34 5.738952800446399078e-35 7.894686256290147044e-36 1.059580138522602935e-36 1.387488697116105223e-37 1.772645163645015700e-38 2.209585837321295070e-39 2.687179367551643136e-40 3.188446588539996929e-41
2.697821734901016871e-23 1.320484699238019669e-22 6.305945437047194325e-22 2.938080936130116743e-21 1.335592627645899789e-20 5.923535318779323712e-20 2.563212797055913339e-19 1.082143996283619748e-18 4.457405629864458785e-18 1.791331535309456531e-17 7.023708788984534922e-17 2.686913798631173307e-16 1.002853932043899949e-15 3.651895494314024761e-15 1.297465179676189242e-14 4.497485721386084719e-14 1.521039828688783921e-13 5.018894776609896393e-13 1.615743085979961622e-12 5.074967122031211309e-12 1.555216556999437572e-11 4.649917210235716553e-11 1.356426547916811776e-10 3.860504411698373599e-10 1.071984575046110216e-09 2.904221463392261092e-09 7.676577458640528491e-09 1.979713084158206221e-08 4.981195437466803213e-08 1.222817431745818319e-07 2.928777449008001982e-07 6.843965851707696382e-07 1.560364306574143953e-06 3.470890332844341672e-06 7.532731501948194647e-06 1.595000394217425233e-05 3.295078861648847193e-05 6.641520885752156232e-05 1.306068585481656285e-04 2.505884995858716885e-04 4.690865699610147059e-04 8.567252637307955785e-04 1.526605630486500354e-03 2.654048513221607571e-03 4.501814187638874740e-03 7.450115149398160719e-03 1.202915487070294574e-02 1.894977067287940964e-02 2.912523995723320658e-02 4.367488568463171600e-02 6.389851319318748391e-02 9.121083684787671675e-02 1.270278182394287136e-01 1.726028445771385367e-01 2.288198886644886298e-01 2.959622377656506709e-01 3.734870482794723223e-01 4.598450341905894745e-01 5.523879131214269878e-01 6.474012664155754937e-01 7.402861654955851245e-01 8.258904291949289433e-01 8.989632637435687190e-01 9.546807532837209287e-01 9.891703746676954179e-01 9.999556669151756783e-01 9.862501954380972213e-01 9.490523521129174966e-01 8.910251215725789597e-01 8.161809215942774642e-01 7.294233139775457841e-01 6.360182138543969410e-01 5.410733911451963696e-01 4.490963361059697179e-01 3.636801172390171089e-01 2.873401512901144761e-01 2.214979877169295230e-01 1.665865619808556963e-01 1.222381748545065538e-01 8.751257433747612613e-02 6.112667510186493153e-02 4.165698164345909421e-02 2.769756150705179540e-02 1.796767913072142009e-02 1.137205999973524111e-02 7.022358755317949057e-03 4.230810703246935291e-03 2.486914687608015023e-03 1.426247484394268898e-03 7.980417399643431478e-04 4.356653632306433277e-04 2.320476483450243787e-04 1.205863141527890154e-04 6.113861288006840167e-05 3.024334703583439376e-05 1.459623463129911280e-05 6.873034599852475905e-06 3.157569626102549211e-06 1.415318073357439058e-06 6.189447458888959784e-07 2.640866332745210949e-07 1.099354277568102653e-07 4.465042864227838606e-08 1.769335965637205483e-08 6.840560526878443589e-09 2.580297524046918269e-09 9.496084983073236956e-10 3.409699538310181410e-10 1.194495011144446266e-10 4.082717035837623707e-11 1.361478956001610480e-11 4.429648812296736453e-12 1.406126427685880433e-12 4.354879640319028813e-13 1.315905352928804348e-13 3.879447347233039809e-14 1.115865322919742810e-14 3.131485552210595669e-15 8.574044919314105251e-16 2.290434136822705691e-16 5.969618429612326286e-17 1.518000967569399003e-17 3.766120708598605052e-18 9.116185084108637140e-19 2.152924220894605222e-19 4.960678308208045269e-20 1.115193159677907467e-20 2.445996551494103900e-21 5.234296202196880511e-22 1.092842210830534702e-22 2.226144435146606640e-23 4.424313848868761839e-24 8.578971536053111287e-25 1.623010158060265034e-25 2.995738910547191752e-26 5.394899937509642912e-27 9.478934861910769131e-28 1.624921537299836828e-28 2.717702803812024277e-29 4.434740796757937174e-30 7.060431291765077183e-31 1.096707800038348331e-31 1.662062476467059801e-32 2.457539282367690964e-33 3.545278063914124797e-34 4.989957535515636359e-35 6.852358991336253134e-36 9.180790478336874960e-37 1.200098122241464799e-37 1.530559254146689781e-38 1.904496812623281389e-39
1.162261578524460757e-24 5.966854557310779461e-24 2.988709705634374471e-23 1.460557728435077502e-22 6.963866413786447121e-22 3.239506437246326562e-21 1.470293286656520247e-20 6.510671937732491598e-20 2.812835677948274922e-19 1.185658510038021996e-18 4.876088673539103156e-18 1.956501918684827384e-17 7.659239902727862038e-17 2.925416984771728568e-16 1.090150844736448297e-15 3.963529765433602898e-15 1.405964527776563792e-14 4.865901514026497688e-14 1.643043178692176755e-13 5.412916779911306004e-13 1.739844500970120652e-12 5.456149113067498632e-12 1.669393576263385405e-11 4.983425343733392168e-11 1.451422617065016648e-10 4.124359630421069590e-10 1.143446579236374240e-09 3.092943190085795810e-09 8.162528637148380533e-09 2.101716840020853515e-08 5.279835617118923152e-08 1.294086509993776910e-07 3.094588660875648719e-07 7.220034304173429614e-07 1.643509820308860678e-06 3.650077259783581909e-06 7.909126504671360657e-06 1.672059386642226121e-05 3.448828396628525895e-05 6.940458863065053063e-05 1.362703886178748811e-04 2.610426777267428481e-04 4.878858788223912378e-04 8.896551395906428022e-04 1.582784713118327901e-03 2.747379879958995307e-03 4.652777567971601476e-03 7.687808910203027500e-03 1.239337469125192243e-02 1.949275801233240485e-02 2.991256904298826222e-02 4.478482153989916947e-02 6.541911929621176125e-02 9.323420019371915501e-02 1.296410432715886518e-01 1.758759661922151274e-01 2.327915363520947079e-01 3.006246499659019356e-01 3.787727271130907347e-01 4.656177467736076214e-01 5.584406966083226287e-01 6.534634581589066071e-01 7.460402596653279428e-01 8.309979141400293257e-01 9.030968220993109696e-01 9.575586982795550872e-01 9.905883328938011045e-01 9.998105675480402077e-01 9.845526561484863048e-01 9.459253946757594234e-01 8.866894329359883420e-01 8.109291126785785897e-01 7.235873446059071235e-01 6.299350076971118595e-01 5.350535345080393856e-01 4.433997476321199227e-01 3.585009882124962632e-01 2.828016792675405178e-01 2.176558388391994781e-01 1.634388776851034286e-01 1.197394149937407448e-01 8.558853719898622259e-02 5.968851676927983824e-02 4.061277652787605857e-02 2.696070764754096225e-02 1.746210535075232162e-02 1.103465176824821627e-02 6.803264746696079807e-03 4.092350495568805417e-03 2.401734432821965321e-03 1.375225313442327534e-03 7.682798488041166956e-04 4.187566704280555737e-04 2.226900152905174931e-04 1.155410908284772235e-04 5.848828579322407409e-05 2.888670683359878329e-05 1.391950803355471691e-05 6.544047595986425250e-06 3.001689209530809419e-06 1.343326895045446241e-06 5.865356407948755400e-07 2.498640732885398611e-07 1.038508212525655252e-07 4.211266894467690829e-08 1.666143136808533178e-08 6.431445029594637394e-09 2.422152743805172018e-09 8.900024513500545916e-10 3.190638417792022455e-10 1.115990990991459696e-10 3.808381953604357821e-11 1.267993477740481801e-11 4.118985394629027598e-12 1.305449858909566387e-12 4.036703493762388577e-13 1.217839950443397445e-13 3.584679185566964600e-14 1.029454325678615586e-14 2.884433844922191801e-15 7.885165153709988956e-16 2.103089312985747066e-16 5.472696325505061252e-17 1.389446071720013096e-17 3.441745486421163600e-18 8.317877481010743726e-19 1.961295346540112790e-19 4.512011397164907466e-20 1.012730965640519925e-20 2.217760795420296087e-21 4.738403340667001793e-22 9.877477770402033702e-23 2.008893008793456430e-23 3.986247547339088558e-24 7.717354211469557669e-25 1.457703894844232124e-25 2.686376660665257146e-26 4.830156566656796755e-27 8.473292963660196458e-28 1.450240227498117392e-28 2.421722541179153256e-29 3.945531653950794368e-30 6.271672776446717409e-31 9.726530687559336488e-32 1.471733728455990101e-32 2.172687350034064940e-33 3.129406209036818276e-34 4.397677274444949959e-35 6.029502533034868661e-36 8.065593309873579180e-37 1.052659390500892657e-37
4.568282255612318042e-26 2.459868842348102346e-25 1.292312916565076695e-24 6.623997042116406179e-24 3.312602199397375826e-23 1.616274619289561586e-22 7.694098320510088715e-22 3.573526619486624064e-21 1.619321278202549312e-20 7.159220439535773575e-20 3.088127043382361313e-19 1.299634685268061664e-18 5.336347952024783418e-18 2.137783383358029716e-17 8.355644722357133755e-17 3.186346090474300165e-16 1.185502944182459956e-15 4.303373482049249727e-15 1.524095402781458091e-14 5.266377396773116692e-14 1.775450278438476443e-13 5.839850938088871551e-13 1.874095512309665757e-12 5.867841722276074404e-12 1.792510763293516824e-11 5.342467202532726580e-11 1.553526509779585292e-10 4.407498606839021769e-10 1.220007245992356834e-09 3.294802203406244681e-09 8.681464559763874645e-09 2.231790151887040358e-08 5.597710426007545679e-08 1.369822233800558917e-07 3.270504153507700849e-07 7.618367353433218421e-07 1.731433542797077244e-06 3.839250544750309394e-06 8.305844452482316709e-06 1.753145026217709678e-05 3.610344176813232571e-05 7.253975398172810387e-05 1.422002180840500462e-04 2.719700980385034357e-04 5.075031760099778287e-04 9.239598131470311759e-04 1.641209837649458287e-03 2.844276754633129171e-03 4.809238372617961194e-03 7.933730915315205523e-03 1.276954258728744962e-02 2.005256470333518712e-02 3.072283037785203397e-02 4.592500699547510945e-02 6.697827379134553560e-02 9.530493313140496470e-02 1.323102599805976443e-01 1.792125320365854646e-01 2.368317588060555312e-01 3.053572359958607874e-01 3.841255567544829552e-01 4.714491975687392089e-01 5.645381689337480857e-01 6.595510726329082418e-01 7.517964366384282116e-01 8.360818700742854714e-01 9.071812398384295761e-01 9.603643416862142068e-01 9.919155607463923108e-01 9.995628153663670412e-01 9.827480508899995026e-01 9.426945622498925648e-01 8.822598667925289906e-01 8.055987011487969474e-01 7.176913335125678639e-01 6.238114727959457317e-01 5.290122452405411346e-01 4.376982430374218858e-01 3.533300647327979882e-01 2.782807043349768694e-01 2.138367307552204166e-01 1.603165024668856409e-01 1.172656632501670043e-01 8.368742598155060053e-02 5.827016763392817850e-02 3.958485295383324526e-02 2.623665809444506586e-02 1.696620486779638198e-02 1.070428365748803470e-02 6.589117053434699611e-03 3.957250544747558524e-03 2.318764184468676513e-03 1.325611707529972955e-03 7.393886670621315545e-04 4.023703395998956610e-04 2.136366900813411226e-04 1.106680947298228679e-04 5.593269389984903092e-05 2.758072968455435993e-05 1.326913088858734023e-05 6.228391675029548668e-06 2.852371341328185574e-06 1.274479705693735445e-06 5.555926549204596457e-07 2.363071041810860684e-07 9.806042518466120194e-08 3.970155133124766547e-08 1.568259378655025013e-08 6.044007868231493559e-09 2.272630652078434018e-09 8.337376427427858340e-10 2.984191379501261744e-10 1.042126990819109093e-10 3.550678317497443223e-11 1.180317165872369981e-11 3.828096082967424634e-12 1.211333275496204285e-12 3.739737993305084095e-13 1.126459071487103686e-13 3.310444934807176626e-14 9.491919167052278419e-15 2.655329407028047996e-15 7.247354256720489010e-16 1.929911024945502086e-16 5.014086189368583936e-17 1.270992576853024233e-17 3.143336999034776013e-18 7.584650723649513308e-19 1.785570240432916895e-19 4.101238288720603247e-20 9.190725150892951172e-21 2.009468790307678594e-21 4.286565491468473928e-22 8.921427954130705227e-23 1.811573641964339562e-23 3.589007161599500896e-24 6.937282304829061120e-25 1.308281265256013725e-25 2.407185661587725190e-26 4.321303453483489480e-27 7.568619159591158140e-28 1.293347572175924417e-28 2.156306851372053136e-29 3.507539614649320274e-30 5.566616696343882187e-31 8.619394578814058202e-32 1.302143711739347197e-32 1.919277557171836035e-33 2.760027207274290547e-34 3.872448517222337482e-35 5.300961541649048990e-36
1.658555065501002291e-27 9.365410127098877616e-27 5.159652076353820919e-26 2.773388724345991362e-25 1.454446613813680314e-24 7.441860683755176595e-24 3.715027196053779532e-23 1.809419100712179113e-22 8.598309129015869610e-22 3.986425485329951511e-21 1.803229308826443046e-20 7.958202317080809814e-20 3.426697007122416683e-19 1.439571188104159155e-18 5.900479393658579719e-18 2.359598770925056185e-17 9.206312993365841459e-17 3.504531933223691252e-16 1.301580455695475213e-15 4.716379326310845093e-15 1.667412859725336746e-14 5.751409328418619524e-14 1.935539860524349861e-13 6.355162692667411716e-13 2.035860131749717707e-12 6.363058464325957250e-12 1.940352349266086314e-11 5.772872945078901299e-11 1.675714813761324062e-10 4.745750803510957069e-10 1.311313288305410984e-09 3.535124437523843127e-09 9.298216636960972030e-09 2.386114756382008793e-08 5.974199261806635332e-08 1.459367910315615871e-07 3.478136262257464699e-07 8.087701302442503714e-07 1.834848984016797526e-06 4.061367221497748093e-06 8.770834258954177874e-06 1.848018270025548381e-05 3.798991552893740952e-05 7.619511109299524762e-05 1.491017004881908163e-04 2.846654749094900154e-04 5.302537032614760247e-04 9.636722075518569389e-04 1.708723015147070113e-03 2.956042783167771824e-03 4.989378748764511373e-03 8.216350202211862574e-03 1.320103923498538827e-02 2.069350294495546014e-02 3.164875393646840451e-02 4.722543094678144371e-02 6.875304776394607076e-02 9.765729513779143611e-02 1.353362501165044363e-01 1.829870255989625438e-01 2.413921640145028080e-01 3.106867624901700764e-01 3.901387087953299693e-01 4.779825548984778516e-01 5.713493814836090312e-01 6.663281915008286704e-01 7.581782575487261422e-01 8.416880765874277248e-01 9.116491582359761425e-01 9.633874997319887834e-01 9.932783964116714825e-01 9.991660842315379654e-01 9.806207738831109744e-01 9.389905162580396425e-01 8.772392074692257902e-01 7.995977678126405808e-01 7.110855010366836648e-01 6.169767311521513475e-01 5.222908989500413268e-01 4.313728844855880262e-01 3.476081401062332543e-01 2.732900025903104435e-01 2.096303998954102965e-01 1.568850253090089963e-01 1.145527271022931115e-01 8.160675040758379184e-02 5.672094367241554969e-02 3.846427243408512275e-02 2.544885853936477635e-02 1.642766373655586351e-02 1.034617959128938773e-02 6.357420414423139814e-03 3.811347635404480853e-03 2.229322528439178427e-03 1.272225095400324017e-03 7.083562375947152160e-04 3.848010055898857498e-04 2.039470300383627790e-04 1.054618252805033992e-04 5.320713729151883213e-05 2.619034467759895728e-05 1.257793210423395969e-05 5.893509520349336931e-06 2.694234816469086481e-06 1.201693217373957561e-06 5.229359355542229953e-07 2.220240781237835637e-07 9.197046349437737827e-08 3.717007061011542031e-08 1.465666320450775582e-08 5.638629274677716965e-09 2.116453282506734655e-09 7.750693132528741308e-10 2.769294287326335581e-10 9.653713111430625517e-11 3.283343935366579419e-11 1.089519679701049539e-11 3.527365732500674774e-12 1.114198617175622504e-12 3.433771960822883372e-13 1.032468941347348734e-13 3.028860374307629097e-14 8.669184027583328812e-15 2.420883564989845935e-15 6.595782001692219939e-16 1.753296620590370761e-16 4.547170193127229350e-17 1.150598316955756814e-17 2.840553482496984674e-18 6.841934593814587584e-19 1.607872387380129773e-19 3.686556947699584175e-20 8.246829737985106488e-21 1.799905984274490640e-21 3.832739695846205188e-22 7.962795087332309566e-23 1.614055508038792702e-23 3.192038375038840416e-24 6.159060253148265591e-25 1.159464651600034028e-25 2.129596303758017285e-26 3.816223196698790050e-27 6.672167816278720990e-28 1.138143090598866002e-28 1.894189752336701784e-29 3.075720097824123162e-30 4.872668312382943869e-31 7.531536753993834158e-32 1.135787438909747880e-32 1.671118450392041558e-33 2.398910902713368125e-34
5.636360418743991684e-29 3.336422033805874403e-28 1.926903280442531359e-27 1.085764312275982964e-26 5.969087165170587257e-26 3.201673121903269812e-25 1.675493589858515127e-24 8.554709422051090210e-24 4.261519357354095484e-23 2.071192094769709268e-22 9.821391097673861987e-22 4.543832800874701342e-21 2.051012892971338167e-20 9.032566129205170308e-20 3.881062355764086231e-19 1.626997188207967625e-18 6.654565369010213588e-18 2.655518308569025858e-17 1.033893049537237717e-16 3.927341282560401206e-16 1.455520682378891223e-15 5.263017698734227413e-15 1.856726736724436503e-14 6.390838801401960040e-14 2.146171614865098298e-13 7.031819935594865103e-13 2.247852172967502127e-12 7.010749733377079432e-12 2.133329272159737864e-11 6.333562085704284350e-11 1.834572516225316331e-10 5.184638078622321513e-10 1.429547922241064024e-09 3.845702666098353008e-09 1.009367691178711081e-08 2.584757514090971551e-08 6.457834711189993355e-08 1.574166822179071903e-07 3.743788412853359911e-07 8.686974528318082828e-07 1.966629328956678847e-06 4.343833661596138240e-06 9.360963945942601773e-06 1.968179345417060550e-05 4.037434395408425928e-05 8.080588635738121853e-05 1.577891837438320831e-04 3.006132867306653914e-04 5.587735311851026697e-04 1.013351677037751825e-03 1.793004034444359426e-03 3.095273676049116376e-03 5.213310033047291112e-03 8.566921018071870300e-03 1.373512715272287403e-02 2.148509690223659660e-02 3.278979191109095137e-02 4.882437759075743122e-02 7.093024859735679033e-02 1.005363142504219487e-01 1.390308405520261914e-01 1.875841106290543348e-01 2.469321626117657043e-01 3.171436225604101766e-01 3.974028858338593539e-01 4.858506204776451010e-01 5.795237223293642215e-01 6.744292321256935008e-01 7.657698528329631715e-01 8.483144311639555513e-01 9.168792760460529045e-01 9.668612823274795876e-01 9.947475849287366056e-01 9.985235882859259116e-01 9.779135759915458248e-01 9.344139923595710107e-01 8.711138169652814511e-01 7.923319752646436065e-01 7.031308842419874416e-01 6.087821038577635457e-01 5.142618304686644715e-01 4.238414402744691278e-01 3.408154337334939332e-01 2.673817746329519851e-01 2.046638128211979712e-01 1.528435200535468996e-01 1.113652542428783948e-01 7.916789651162903230e-02 5.490921187099342959e-02 3.715677612202593350e-02 2.453169477683862787e-02 1.580206306276843789e-02 9.931085936763499322e-03 6.089426608591643440e-03 3.642946325582993496e-03 2.126306445289354551e-03 1.210864787892352136e-03 6.727630885983457241e-04 3.646912745174115647e-04 1.928791577180019015e-04 9.952723531484353615e-05 5.010664113317431922e-05 2.461191196984720267e-05 1.179484196586600628e-05 5.514874208650319664e-06 2.515798226652363003e-06 1.119728452172208923e-06 4.862351289568706217e-07 2.060044783516228149e-07 8.515373516201036487e-08 3.434214792971053748e-08 1.351287993608328069e-08 5.187583409587123633e-09 1.943027640027015194e-09 7.100510529237626923e-10 2.531610476402647533e-10 8.806450613785025094e-11 2.988832898490432012e-11 9.896897608584265720e-12 3.197372465513867241e-12 1.007822605677084662e-12 3.099357485850135152e-13 9.299422058153756934e-14 2.722306106647109627e-14 7.775255465438402426e-15 2.166651631986455017e-15 5.890609326569685100e-16 1.562528920347873724e-16 4.043827480029984322e-17 1.021066165296678729e-17 2.515427837398794908e-18 6.045977846194950552e-19 1.417809726718093626e-19 3.243889580023262434e-20 7.241205709409155726e-21 1.577075260090022476e-21 3.351125279547405504e-22 6.947453044830193957e-23 1.405261952158895054e-23 2.773228575839294701e-24 5.339624986835685291e-25 1.003073040383468721e-25 1.838446815388908027e-26 3.287504034815003328e-27 5.735591727109836928e-28 9.763080631100942750e-29 1.621407709733467627e-29 2.627207061052624715e-30 4.153297903748013772e-31 6.406024190997306355e-32 9.640083087515165318e-33
1.818300042756987775e-30 1.127743603327948251e-29 6.824202525740762029e-29 4.028934001019844951e-28 2.320732639929169310e-27 1.304237787971744766e-26 7.151302659470612786e-26 3.825694176230877778e-25 1.996788432694493428e-24 1.016835185687187259e-23 5.052028485388135127e-23 2.448937642252278717e-22 1.158207503325460202e-21 5.344311120772110560e-21 2.405989915598589183e-20 1.056799462952059452e-19 4.528851456809595442e-19 1.893565272202814983e-18 7.724478968570988287e-18 3.074360710386527394e-17 1.193815350280438316e-16 4.522891896337379432e-16 1.671829436142530220e-15 6.029265922332165699e-15 2.121454010947251096e-14 7.282818980086362743e-14 2.439282614680703333e-13 7.971158353958813903e-13 2.541425975653179157e-12 7.905515661649048389e-12 2.399272927137086995e-11 7.104373980056899832e-11 2.052431576807699676e-10 5.785065381980478273e-10 1.590906172619390596e-09 4.268522484061672231e-09 1.117396459955570802e-08 2.853866937688465167e-08 7.111428705454227083e-08 1.728927220670744041e-07 4.101033102510044918e-07 9.490881454741189942e-07 2.142972185786417009e-06 4.720882930879374888e-06 1.014674249038337426e-05 2.127780173732035852e-05 4.353350034102868423e-05 8.689947045832973271e-05 1.692417014971449741e-04 3.215839365308558644e-04 5.961808509798231489e-04 1.078346689375192340e-03 1.902985623571825952e-03 3.276493544429655552e-03 5.504017893931838212e-03 9.020841848953849856e-03 1.442484024392085701e-02 2.250461908034195185e-02 3.425539911662555531e-02 5.087250331990177121e-02 7.371127051461295876e-02 1.042032816498834058e-01 1.437227793012529065e-01 1.934044795899280134e-01 2.539242404701930744e-01 3.252658783738389126e-01 4.065084356243814367e-01 4.956753583424501897e-01 5.896873447116393052e-01 6.844520002086008637e-01 7.751056413499931574e-01 8.563977346262606760e-01 9.231809477889723059e-01 9.709455322467500649e-01 9.963217553588420428e-01 9.974728203456845188e-01 9.743146640611429765e-01 9.285261059565713682e-01 8.633476466865701582e-01 7.832024037643962044e-01 6.932007519484832958e-01 5.986055647949521941e-01 5.043350897543257272e-01 4.145666222014751101e-01 3.324805095919972642e-01 2.601565479698046968e-01 1.986095110801117947e-01 1.479319678978214814e-01 1.075030381730266021e-01 7.622126512829668910e-02 5.272641930627056800e-02 3.558583136633631377e-02 2.343271794324974441e-02 1.505445108443405865e-02 9.436346855341747053e-03 5.770847242439077450e-03 3.443277083124795471e-03 2.004476998501620189e-03 1.138483899725909691e-03 6.308838655371307343e-04 3.410897427281080608e-04 1.799221406229433871e-04 9.259707554206816015e-05 4.649504188429731476e-05 2.277784991751354376e-05 1.088718298005686494e-05 5.077091945146179210e-06 2.309996096760155886e-06 1.025425645828610956e-06 4.441133365275149695e-07 1.876636532258465825e-07 7.736833113993991924e-08 3.112024468536546798e-08 1.221291932234570588e-08 4.676195769287015826e-09 1.746878068198124508e-09 6.366917336603114895e-10 2.264084031113996820e-10 7.855115642839178367e-11 2.658944888482428652e-11 8.781380585681564820e-12 2.829521349964828078e-12 8.895284889383595301e-13 2.728371219191265124e-13 8.164766493509186388e-14 2.383860234152865628e-14 6.790699626939741667e-15 1.887317485903416257e-15 5.117668111417209655e-16 1.353929288931029746e-16 3.494753591945545349e-17 8.801037022264133851e-18 2.162458826122917580e-18 5.183923185488804280e-19 1.212455978613422731e-19 2.766751234421659198e-20 6.159861630381135504e-21 1.338038199472508160e-21 2.835716296505555951e-22 5.863457169405820941e-23 1.182882063512250176e-23 2.328229818399826318e-24 4.471023565971315979e-25 8.376927988915258174e-26 1.531296593918430770e-26 2.731055728332009914e-27 4.752241681261129065e-28 8.067949800583941192e-29 1.336363381626834444e-29 2.159646438910198817e-30 3.405159501296582061e-31
5.650390241757289650e-32 3.669413256737464883e-31 2.324938767831584627e-30 1.437219576912172185e-29 8.668250243700122017e-29 5.100778536872699032e-28 2.928452652435454603e-27 1.640350505174509356e-26 8.964618615719624936e-26 4.779953706459109361e-25 2.486636329305667605e-24 1.262111050919895267e-23 6.249993644637450464e-23 3.019661718819253115e-22 1.423422158374300079e-21 6.546450107345913520e-21 2.937478615788965841e-20 1.285997950294625954e-19 5.492910847909370346e-19 2.289082975918898276e-18 9.307161114315038474e-18 3.692067561993993730e-17 1.428955678677948098e-16 5.395908653053478417e-16 1.987957659950460413e-15 7.145726393022079698e-15 2.506007389517517077e-14 8.574622764177539598e-14 2.862492840829385583e-13 9.323318206302511706e-13 2.962738466278303631e-12 9.185712246507843110e-12 2.778619429150785245e-11 8.200531686475052943e-11 2.361302708216085209e-10 6.633733656234944725e-10 1.818281446852501150e-09 4.862514342363250348e-09 1.268695485700246378e-08 3.229613896102679793e-08 8.021221824928094988e-08 1.943690714080260189e-07 4.595264394478366813e-07 1.059962643737178838e-06 2.385433568730836404e-06 5.237702230091103998e-06 1.122046858035443705e-05 2.345189248954624906e-05 4.782351644557379184e-05 9.514847448064775600e-05 1.846965843749724114e-04 3.497942045317035367e-04 6.463430252577404131e-04 1.165226183196137622e-03 2.049529219742550566e-03 3.517180892134999515e-03 5.888870541837586126e-03 9.619799499818816602e-03 1.533192707524124419e-02 2.384098424356633980e-02 3.616998492714658398e-02 5.353886820712676353e-02 7.731909386636623416e-02 1.089434279929112487e-01 1.497655855073316000e-01 2.008721519029510461e-01 2.628597840451730172e-01 3.356025659429989205e-01 4.180450735708201027e-01 5.080631053296480459e-01 6.024332281641621156e-01 6.969424039716766162e-01 7.866500440097561331e-01 8.662893290885459452e-01 9.307671981532601446e-01 9.756990578821601590e-01 9.979008968814551128e-01 9.957622354898817418e-01 9.694392549428495487e-01 9.208359423909014962e-01 8.533764128160375995e-01 7.716062175487924391e-01 6.806870893858163463e-01 5.858629304426082873e-01 4.919729638982555664e-01 4.030724969337440844e-01 3.221972324497983098e-01 2.512795565185149682e-01 1.912005861837096921e-01 1.419443116819684436e-01 1.028119220291546093e-01 7.265502800112821902e-02 5.009386972935579718e-02 3.369769544395477545e-02 2.211630298376310311e-02 1.416190159410229445e-02 8.847637586556893544e-03 5.392992158403898603e-03 3.207221569126539416e-03 1.860907774883085617e-03 1.053458539760991500e-03 5.818442636382067327e-04 3.135398723604680910e-04 1.648448974472602332e-04 8.455804850273866268e-05 4.231858184274809865e-05 2.066350409872444850e-05 9.844044023451924507e-06 4.575513436487756826e-06 2.074927057919722804e-06 9.180419873424347627e-07 3.962953404590292351e-07 1.669060575550238915e-07 6.858386297437857012e-08 2.749593537732105292e-08 1.075503344076630286e-08 4.104419507009482627e-09 1.528228984188150490e-09 5.551646857165026661e-10 1.967668550859287982e-10 6.804226583402373616e-11 2.295632167222525598e-11 7.556532370753094864e-12 2.426830832251722533e-12 7.604193716226256462e-13 2.324681991314628700e-13 6.933789322516353807e-14 2.017782930021838360e-14 5.728949008981746545e-15 1.586982658741690453e-15 4.289099455886145420e-16 1.130984788256927140e-16 2.909672583229480273e-17 7.303452201497338960e-18 1.788582478710632818e-18 4.273527116209793109e-19 9.962324119723660851e-20 2.265852220761440272e-20 5.028045597128735015e-21 1.088588004763921818e-21 2.299453294370558292e-22 4.738952463749306949e-23 9.528769535486945055e-24 1.869338735233788701e-24 3.577963440018774191e-25 6.681600470128651751e-26 1.217367824758092591e-26 2.164012904498283335e-27 3.753138443077024385e-28 6.350764878236218848e-29 1.048465622635553951e-29
1.716760514972540832e-33 1.166406676589295279e-32 7.731913540039624907e-32 5.000583601590711905e-31 3.155375920495470446e-30 1.942576957404763211e-29 1.166815178612501533e-28 6.837898004213560948e-28 3.909667986289869079e-27 2.180990877797292618e-26 1.187037752128488551e-25 6.303357291284307094e-25 3.265698069835466180e-24 1.650733046226170135e-23 8.140936605434763997e-23 3.917135650088072308e-22 1.838906132859848387e-21 8.422620291551048503e-21 3.763843823943358972e-20 1.641015481393338621e-19 6.980563355397992126e-19 2.897109960233126861e-18 1.173103138319130988e-17 4.634513219666775818e-17 1.786359093994273507e-16 6.717847122654703529e-16 2.464836854000964272e-15 8.823541905394276871e-15 3.081728945933350126e-14 1.050128956217656014e-13 3.491302998294701526e-13 1.132476399439911866e-12 3.583995784983889917e-12 1.106630234629175088e-11 3.333759637056157256e-11 9.798571093320625271e-11 2.809880970335569699e-10 7.861579480262646200e-10 2.145993524356819342e-09 5.715361645475083520e-09 1.485100130373030053e-08 3.764995553714837726e-08 9.312577722109107871e-08 2.247356986225344063e-07 5.291404100919967683e-07 1.215532306593905760e-06 2.724324235247428319e-06 5.957276980650636125e-06 1.270964742800199892e-05 2.645549700132389506e-05 5.372730512044066856e-05 1.064561857526455770e-04 2.057990932928058258e-04 3.881617379063556335e-04 7.142967950929706355e-04 1.282452801752757615e-03 2.246470868168677984e-03 3.839342910357698441e-03 6.401912378348906078e-03 1.041499965665478207e-02 1.653124283370134909e-02 2.560050086373179268e-02 3.868014827376921316e-02 5.701964505103158248e-02 8.200826049545703600e-02 1.150767006617672839e-01 1.575483702179774070e-01 2.104442864864631835e-01 2.742565918921925916e-01 3.487174833104388361e-01 4.326005625517900244e-01 5.235969996439348018e-01 6.183066677727403482e-01 7.123729526933879619e-01 8.007696877574399519e-01 8.782224595667009748e-01 9.397193405262038723e-01 9.810440366543355939e-01 9.992532063743709836e-01 9.930230055830466807e-01 9.628082008818494852e-01 9.107872929883589208e-01 8.406028462296923909e-01 7.569400085364874631e-01 6.650109196651049492e-01 5.700235568134506270e-01 4.767092094884952669e-01 3.889654187114209294e-01 3.096457707537406678e-01 2.405005228225013114e-01 1.822483513315650561e-01 1.347435244741823634e-01 9.719611561173141512e-02 6.840480767334419787e-02 4.697005348053304163e-02 3.146677207851075742e-02 2.056743083294202898e-02 1.311609663578691513e-02 8.160671222530096330e-03 4.953861565496864121e-03 2.933989547113924606e-03 1.695391375709180866e-03 9.558243457941199839e-04 5.257544026313618665e-04 2.821528616183957496e-04 1.477347670483947499e-04 7.547057787603435840e-05 3.761571751401400856e-05 1.829185443102113911e-05 8.678463355866412377e-06 4.017210995942469440e-06 1.814275194608921557e-06 7.994262304711968996e-07 3.436768954770769383e-07 1.441514417541519893e-07 5.899080945646446440e-08 2.355301083266446507e-08 9.174981968827689009e-09 3.487070423414302382e-09 1.293042883564164428e-09 4.678017582913550061e-10 1.651229665758056594e-10 5.686562626454831706e-11 1.910684064937710005e-11 6.263609124170015238e-12 2.003351362795295320e-12 6.251529930433910879e-13 1.903321769996610936e-13 5.653726903245469448e-14 1.638529064418446134e-14 4.633084097779451995e-15 1.278153250186924811e-15 3.440268867241718752e-16 9.034384148901461472e-17 2.314735819787772106e-17 5.786301013271094130e-18 1.411228453717547255e-18 3.358074579768528122e-19 7.796147754279751744e-20 1.765901586797447954e-20 3.902560491115822704e-21 8.414522992785726793e-22 1.770133701669729746e-22 3.633116725734560295e-23 7.275273810657449747e-24 1.421399132371038894e-24 2.709439514724614209e-25 5.038944626439369740e-26 9.143162167583943110e-27 1.618638890333885279e-27 2.795762209128042873e-28
5.177018241887364710e-35 3.676490853464430860e-34 2.547322875606970618e-33 1.721992330343146453e-32 1.135730113661579259e-31 7.308290144045855013e-31 4.588314006753476249e-30 2.810523324672262765e-29 1.679646801646450323e-28 9.793669678214768876e-28 5.571468096192346895e-27 3.092363618643553684e-26 1.674588767071187920e-25 8.847539361858166181e-25 4.560721411481457670e-24 2.293724728775836044e-23 1.125500676345185682e-22 5.388240044049568684e-22 2.516777491418279524e-21 1.146936617959967841e-20 5.099536765227346757e-20 2.212171266582142170e-19 9.362751099781570315e-19 3.866205378154868692e-18 1.557625592772175277e-17 6.122628930024950143e-17 2.348061758252359341e-16 8.785728996152998176e-16 3.207323760827315443e-15 1.142364008418747363e-14 3.969747948392433374e-14 1.345916339349372074e-13 4.452151243382100798e-13 1.436873265402968732e-12 4.524428513105607167e-12 1.389970900519232436e-11 4.166241082686414164e-11 1.218371684483728984e-10 3.476257258050609758e-10 9.676999782508924652e-10 2.628247531634468623e-09 6.964477030772814713e-09 1.800559456551190778e-08 4.541749055708114814e-08 1.117726412177757962e-07 2.683765735388632312e-07 6.287100538481325581e-07 1.436987260965549922e-06 3.204439984311644558e-06 6.971850686883008293e-06 1.479928466756982224e-05 3.064997198198412051e-05 6.193214914093545756e-05 1.220952957884165082e-04 2.348434343984763517e-04 4.407117462384484651e-04 8.069145378245904656e-04 1.441441977770983223e-03 2.512253744188471145e-03 4.271953828013226769e-03 7.087389638855636290e-03 1.147209619193806200e-02 1.811740370075546128e-02 2.791552851548644715e-02 4.196550550821182002e-02 6.155109372196118644e-02 8.807969483274326328e-02 1.229737847186190280e-01 1.675120250011849499e-01 2.226261363913887015e-01 2.886709099509882082e-01 3.651964980619838985e-01 4.507615864979304665e-01 5.428300788706355018e-01 6.377898763202086707e-01 7.311189651150830082e-01 8.177022430164117006e-01 8.922756467985517581e-01 9.499474948651889239e-01 9.867266887620490534e-01 9.999789536575233173e-01 9.887387507224449923e-01 9.538255737444946147e-01 8.977451773300729743e-01 8.243922689703506723e-01 7.386036529543411611e-01 6.456329749436829912e-01 5.506259394767990534e-01 4.581675654410174436e-01 3.719535664998300240e-01 2.946115876603648820e-01 2.276709569378684017e-01 1.716572507736907338e-01 1.262738388515808330e-01 9.062777669686246373e-02 6.346086382841895079e-02 4.335581397320458635e-02 2.889917335871098822e-02 1.879404262669947048e-02 1.192481653593166838e-02 7.382099863654466125e-03 4.458664938630564969e-03 2.627401656739089021e-03 1.510583765881233888e-03 8.473442133956783900e-04 4.637368782325247555e-04 2.476168026955124168e-04 1.289986900738413996e-04 6.556728490465839549e-05 3.251515371226756056e-05 1.573189843427028750e-05 7.426311597989248066e-06 3.420281983275508549e-06 1.536906222692133037e-06 6.737977191653831789e-07 2.882095818734204853e-07 1.202773927782081899e-07 4.897295465055943627e-08 1.945473499577005914e-08 7.540341984203437572e-09 2.851369359588716174e-09 1.051992454541951507e-09 3.786766117001571741e-10 1.329906324788857215e-10 4.556908745075823280e-11 1.523408319954794608e-11 4.968885918956728219e-12 1.581242358874311457e-12 4.909469486444900825e-13 1.487193236449881993e-13 4.395385280454374295e-14 1.267427740829118469e-14 3.565711312302646203e-15 9.787366705516409770e-16 2.621091929970102572e-16 6.848498380789913197e-17 1.745842947219105660e-17 4.342218761298172570e-18 1.053695044004450637e-18 2.494680237057821856e-19 5.762508075461496990e-20 1.298688272404976214e-20 2.855584406267133257e-21 6.126067756500239960e-22 1.282228133227048484e-22 2.618457433342482798e-23 5.217019334947029638e-24 1.014135733612783349e-24 1.923385936176770311e-25 3.559045154087355870e-26 6.425357126266274145e-27
1.573335377675217129e-36 1.166610393019434154e-35 8.439701475892585480e-35 5.956964894421369836e-34 4.102227176551668861e-33 2.756202265657264281e-32 1.806754622896694862e-31 1.155537316802109786e-30 7.210501754522070048e-30 4.389789646687290088e-29 2.607465940029466823e-28 1.511089854517731742e-27 8.543948984596921224e-27 4.713285145721218541e-26 2.536795706498281922e-25 1.332121950493691158e-24 6.824945480665535562e-24 3.411544963902089546e-23 1.663794652148078897e-22 7.916715893102516837e-22 3.675251865091528165e-21 1.664661229749347085e-20 7.356332221815709556e-20 3.171710318384944930e-19 1.334204518320811611e-18 5.475805458303180082e-18 2.192655107181188420e-17 8.566222500979456043e-17 3.265164662996502387e-16 1.214276348746397024e-15 4.405819448146423363e-15 1.559669453646615853e-14 5.386853300759182771e-14 1.815241626280047586e-13 5.968022429752912587e-13 1.914358022427824536e-12 5.991183062421648138e-12 1.829358102329549486e-11 5.449812716656883370e-11 1.584021744188029061e-10 4.491975834190454245e-10 1.242826184740612085e-09 3.354903938657338462e-09 8.835812584521867841e-09 2.270437821895787202e-08 5.692059633947411032e-08 1.392278065815682609e-07 3.322608963523157375e-07 7.736226825127933256e-07 1.757421229558215605e-06 3.895105752014337613e-06 8.422855486200363058e-06 1.777035716926676889e-05 3.657881866320433312e-05 7.346151921677861456e-05 1.439417726462216031e-04 2.751759656766437998e-04 5.132522512626765294e-04 9.340022834640205598e-04 1.658294744211441865e-03 2.872580591431964179e-03 4.854890406473680829e-03 8.005405785589017609e-03 1.287905453246668448e-02 2.021535278263014712e-02 3.095817697440025537e-02 4.625579437567477192e-02 6.743007149295134062e-02 9.590423993966902538e-02 1.330818123985136880e-01 1.801757410510004820e-01 2.379965373218743963e-01 3.067197002913074066e-01 3.856642787038318532e-01 4.731227924135130714e-01 5.662849725740605189e-01 6.612914608478045464e-01 7.534379714798675742e-01 8.375269759629492272e-01 9.083366041641655064e-01 9.611508151554205570e-01 9.922771091546814803e-01 9.994731188422717461e-01 9.822136714098628207e-01 9.417541500436182877e-01 8.809795389198578075e-01 8.040643596384927649e-01 7.159991620481305219e-01 6.220580677598783748e-01 5.272857702414615044e-01 4.360716837888835573e-01 3.518571928709725016e-01 2.769948481101595639e-01 2.127520046506742313e-01 1.594308426388762190e-01 1.165648833260282402e-01 8.314953721625618910e-02 5.786935619299728856e-02 3.929471800266469417e-02 2.603253214425158349e-02 1.682656089228468793e-02 1.061135932303106620e-02 6.528950735174562231e-03 3.919335791927914224e-03 2.295505125378211053e-03 1.311718885284832332e-03 7.313074320341928685e-04 3.977918802703685197e-04 2.111098768212355057e-04 1.093094985211801403e-04 5.522096130494716723e-05 2.721740619493892151e-05 1.308838972199185462e-05 6.140764080976758446e-06 2.810964226513567401e-06 1.255408127019077324e-06 5.470301508901366642e-07 2.325596171766985898e-07 9.646150972240737452e-08 3.903646808767427924e-08 1.541287621444526086e-08 5.937362637193345196e-09 2.231516853571466851e-09 8.182829053393805284e-10 2.927544444286157354e-10 1.021880770536678849e-10 3.480115580676129063e-11 1.156335396984991845e-11 3.748613663035052381e-12 1.185643865564750005e-12 3.658765242759770648e-13 1.101568585288229849e-13 3.235826674572641716e-14 9.273756120522241847e-15 2.593121117291345517e-15 7.074351658763143176e-16 1.882986463980716030e-16 4.889950501948181363e-17 1.238963291986429063e-17 3.062732921350533424e-18 7.386803147554526550e-19 1.738203562197337766e-19 3.990629943317662381e-20 8.938795248919261383e-21 1.953499180286783296e-21 4.165279879133312327e-22 8.665065596985236089e-23 1.758718096909015139e-23 3.482710067402199272e-24 6.728761289555322320e-25 1.268380722906025537e-25
4.897586254011333847e-38 3.787209366457229784e-37 2.857282934328075368e-36 2.103216068805670191e-35 1.510467016940068645e-34 1.058364618302163119e-33 7.235292457298619236e-33 4.825847339388240064e-32 3.140420325492678124e-31 1.993878502874827398e-30 1.235111921886788474e-29 7.464670595900457364e-29 4.401611351048953551e-28 2.532266732766029636e-27 1.421359437131247106e-26 7.783861438812800582e-26 4.158943177354256283e-25 2.168041486305239749e-24 1.102678485789157436e-23 5.471758551462875062e-23 2.649120178533020701e-22 1.251333603594618388e-21 5.766884658000981009e-21 2.593021599938923787e-20 1.137542718726776037e-19 4.868845646450395389e-19 2.033204253652765281e-18 8.283859490730385176e-18 3.292919768906100154e-17 1.277104061765381509e-16 4.832458512169182018e-16 1.784048651369029561e-15 6.426018389857500694e-15 2.258260020095180697e-14 7.742881969027542670e-14 2.590168654630648034e-13 8.453764766196052640e-13 2.691962377263371265e-12 8.363431882789359809e-12 2.535109796415945530e-11 7.497314586967830921e-11 2.163273380148149007e-10 6.089950875125419726e-10 1.672680076039048328e-09 4.482380185349301706e-09 1.171928744784062390e-08 2.989444086516955469e-08 7.440058913703094904e-08 1.806587601266024209e-07 4.279946964149973845e-07 9.892691380904100337e-07 2.230936686920008634e-06 4.908589807336531991e-06 1.053714480659243135e-05 2.206916322680703158e-05 4.509677615471703843e-05 8.990872467778748475e-05 1.748859375597971359e-04 3.318980135232579387e-04 6.145413750289345804e-04 1.110182337986393569e-03 1.956744902325386996e-03 3.364889598103742128e-03 5.645522458395532510e-03 9.241323438866537801e-03 1.475913525801742648e-02 2.299769798711528979e-02 3.496266518390831607e-02 5.185867393798224145e-02 7.504728663219807638e-02 1.059608158255875288e-01 1.459662004466386886e-01 1.961805846690427291e-01 2.572506358925201186e-01 3.291194894700195661e-01 4.108161002556914854e-01 5.003086618550401932e-01 5.944636440989775616e-01 6.891429032660613130e-01 7.794530992539772107e-01 8.601365438364382277e-01 9.260651097240576446e-01 9.727748994151041995e-01 9.969649748461258953e-01 9.968829252576657529e-01 9.725347428993782462e-01 9.256840995715581721e-01 8.596411452984447088e-01 7.788759527902842095e-01 6.885192836379495640e-01 5.938279462871033365e-01 4.996913912314607797e-01 4.102417101247785580e-01 3.286052302827854321e-01 2.568063987414142546e-01 1.958095732715866844e-01 1.456661737012324431e-01 1.057256138389915806e-01 7.486837886700634104e-02 5.172653111805178977e-02 3.486783573812386738e-02 2.293154622380088464e-02 1.471425907348405775e-02 9.211708124923403962e-03 5.626504239775289087e-03 3.353002238753371132e-03 1.949511258530402290e-03 1.105896193126780502e-03 6.120680217040498075e-04 3.305078110298920744e-04 1.741247384442684630e-04 8.950265896007693225e-05 4.488571105144815066e-05 2.196225817072443369e-05 1.048437598006737009e-05 4.883204277602874273e-06 2.219033758290630251e-06 9.838290393838158249e-07 4.255710498711528047e-07 1.796061598720491337e-07 7.395492301381268680e-08 2.971047960355226762e-08 1.164525350037224695e-08 4.453330659366461138e-09 1.661566202070207160e-09 6.048491405392369008e-10 2.148192506864330213e-10 7.443823004712735157e-11 2.516608100572209773e-11 8.301027516993711587e-12 2.671436331471938735e-12 8.387924523098207823e-13 2.569572708724806629e-13 7.680049503319720196e-14 2.239565862723303427e-14 6.371774094773179464e-15 1.768697704061223914e-15 4.790088810252370328e-16 1.265698397328882047e-16 3.262973946510017086e-17 8.207174989888486084e-18 2.014051130996999673e-18 4.822186485852987113e-19 1.126455974109600924e-19 2.567326803149543387e-20 5.708799606938385746e-21 1.238526071988376213e-21 2.621574592544377697e-22 5.413971892084995802e-23 1.090853640423374523e-23 2.144438941882927885e-24
1.590383390136425938e-39 1.280830135789662563e-38 1.006416977626958361e-37 7.715446832984450389e-37 5.770865103567133819e-36 4.211312540712165965e-35 2.998408054510557845e-34 2.082863019748900595e-33 1.411651175542351381e-32 9.334494199598287709e-32 6.022140691992399644e-31 3.790597885898147921e-30 2.327883520577162739e-29 1.394798549281255620e-28 8.153769672854433603e-28 4.650526281052340067e-27 2.587870130287228594e-26 1.405010481308063580e-25 7.442406058707238079e-25 3.846306334916753529e-24 1.939416517923747280e-23 9.541024726854271808e-23 4.579474698309032469e-22 2.144534402864131226e-21 9.798217657825859614e-21 4.367750870496878312e-20 1.899613933772702155e-19 8.060640370393688848e-19 3.337109485237318388e-18 1.347932289049978461e-17 5.312053120947631155e-17 2.042459498073843310e-16 7.661983429169120109e-16 2.804307766740289885e-15 1.001398306170714126e-14 3.488869630935711601e-14 1.185930781636777490e-13 3.933060736593357872e-13 1.272619799763466703e-12 4.017569605995170402e-12 1.237442007909894947e-11 3.718630368072915237e-11 1.090279583070166739e-10 3.118813881032555727e-10 8.704378124139594340e-10 2.370187756586659479e-09 6.296866171626659040e-09 1.632160590666851895e-08 4.127603982211576681e-08 1.018426917568537548e-07 2.451649759487098300e-07 5.758159578871691027e-07 1.319488705106358360e-06 2.950015981227879366e-06 6.434869913450328902e-06 1.369467991383878689e-05 2.843548967475795423e-05 5.760580476925145760e-05 1.138592965375367222e-04 2.195671959224242738e-04 4.131075441756913930e-04 7.583252343247317249e-04 1.358140190192295808e-03 2.373178501598605626e-03 4.045879287760914544e-03 6.729644890184949962e-03 1.092114280915489413e-02 1.729182117457324364e-02 2.671222697436972937e-02 4.026022227043946078e-02 5.920235072876479238e-02 8.493729892309907770e-02 1.188925526907832764e-01 1.623706647599709729e-01 2.163501481923124914e-01 2.812571272383539989e-01 3.567357116991570765e-01 4.414549078867373577e-01 5.329946169210543205e-01 6.278501573401660263e-01 7.215823525557483187e-01 8.091192066249199843e-01 8.851886339817230942e-01 9.448347516256000445e-01 9.839490244329023305e-01 9.997376586950418309e-01 9.910514816372379965e-01 9.585242172772425739e-01 9.044960526504619569e-01 8.327352964877753339e-01 7.480041057262040161e-01 6.555377429165131220e-01 5.605161528536588555e-01 4.676008316013737232e-01 3.805915383621564230e-01 3.022314768370559790e-01 2.341622968922699166e-01 1.770072100262739534e-01 1.305454247038190518e-01 9.393535162509776548e-02 6.594671798222570547e-02 4.517040859240035316e-02 3.018641669231071287e-02 1.968184547234626269e-02 1.252035906497013518e-02 7.770777275454192855e-03 4.705533290024332266e-03 2.780032994283535269e-03 1.602462080912476399e-03 9.012022849137319661e-04 4.944854509003458352e-04 2.647167749129853060e-04 1.382630457160243778e-04 7.045754182220735997e-05 3.503043787799490556e-05 1.699262041553934970e-05 8.042144230022937843e-06 3.713471287330052981e-06 1.672957831317113823e-06 7.353373564548997423e-07 3.153442932041634470e-07 1.319410797112832901e-07 5.386067635187272392e-08 2.145162927988331003e-08 8.335765229815125237e-09 3.160293205132990956e-09 1.168977067574116257e-09 4.218725973752715580e-10 1.485433976720582703e-10 5.102959262234844383e-11 1.710360115222736212e-11 5.593063252712537939e-12 1.784467376086361853e-12 5.554746007275501659e-13 1.687005543431895993e-13 4.998797283412479975e-14 1.445144425125251037e-14 4.076183154579299815e-15 1.121741633748186865e-15 3.011817827703238668e-16 7.889714200185808495e-17 2.016464378773520414e-17 5.028246371076700661e-18 1.223317685668579102e-18 2.903746312474938378e-19 6.724729186222494299e-20 1.519454286988962952e-20 3.349632714254739733e-21 7.204493458510022186e-22 1.511842063983569729e-22 3.095323956619092955e-23
5.502902565582478493e-41 4.608724090526075631e-40 3.765878518135584753e-39 3.002262174061343783e-38 2.335219100220615976e-37 1.772161776419159603e-36 1.312126803748487301e-35 9.478616682428917127e-35 6.680528565288594578e-34 4.593813939962980392e-33 3.082000384104679507e-32 2.017384533746444275e-31 1.288372352872702391e-30 8.027694149372173581e-30 4.880192464905526089e-29 2.894541586703287046e-28 1.675017498597110914e-27 9.457048460075030684e-27 5.209410628942961001e-26 2.799743728017150433e-25 1.468062956481236436e-24 7.510481685559464273e-24 3.748759797603954335e-23 1.825593780433688853e-22 8.673959547749066909e-22 4.020937740556012848e-21 1.818586722938666376e-20 8.024858711691625047e-20 3.454915936740528040e-19 1.451223445400148499e-18 5.947408902409192221e-18 2.378033795844593180e-17 9.276944479213144439e-17 3.530925901606329473e-16 1.311200062727581515e-15 4.750573372955664189e-15 1.679267219424126686e-14 5.791489878517880977e-14 1.948756174957542200e-13 6.397663862757335598e-13 2.049189129730571985e-12 6.403823888224761570e-12 1.952510722608123634e-11 5.808235094038600582e-11 1.685744132743061973e-10 4.773488034629442172e-10 1.318793296869316565e-09 3.554793153823429027e-09 9.348644611246978652e-09 2.398720666952563362e-08 6.004922611257009287e-08 1.466668159733345491e-07 3.495047031372234798e-07 8.125889192998284828e-07 1.843255246652159111e-06 4.079404521437206276e-06 8.808557189400508794e-06 1.855707380489364603e-05 3.814265528330653402e-05 7.649077517589793944e-05 1.496593699894668643e-04 2.856902863976831949e-04 5.320883465954451665e-04 9.668714393948504805e-04 1.714156331867277899e-03 2.965028239773991655e-03 5.003846194725122473e-03 8.239024256746659697e-03 1.323562098092274930e-02 2.074481537076807922e-02 3.172280174768098843e-02 4.732931418767886284e-02 6.889466570306104765e-02 9.784478743502868225e-02 1.355771506316441888e-01 1.832871514691315207e-01 2.417543250515467868e-01 3.111094438326338363e-01 3.906149380437294316e-01 4.784991958425715008e-01 5.718870838214817898e-01 6.668621604577755768e-01 7.586798914777334035e-01 8.421273707612519921e-01 9.119976176252838629e-01 9.636211775770344712e-01 9.933806115455487973e-01 9.991293895019996985e-01 9.804478531295703903e-01 9.386938598113468979e-01 8.768396206590791664e-01 7.991219598173889826e-01 7.105631419483752209e-01 6.164374261264344845e-01 5.217615023036469291e-01 4.308754764944667803e-01 3.471588433432217236e-01 2.728986580148792251e-01 2.093009880801232070e-01 1.566166276987208394e-01 1.143407849990471931e-01 8.144439130999789334e-02 5.660019214089365147e-02 3.837702812224597082e-02 2.538759061556232835e-02 1.638582619443723631e-02 1.031838938090574517e-02 6.339458929573574437e-03 3.800048887263662595e-03 2.222403366637871937e-03 1.268099408686417786e-03 7.059605374249961580e-04 3.834460438231549720e-04 2.032005171343781317e-04 1.050611300165944307e-04 5.299757983551999223e-05 2.608355120400335684e-05 1.252489551796980770e-05 5.867839354909113890e-06 2.682125101804835473e-06 1.196124971094376966e-06 5.204401516681370332e-07 2.209335870117905884e-07 9.150596469203600361e-08 3.697717897566576416e-08 1.457856770361437286e-08 5.607801753139240743e-09 2.104588327213781769e-09 7.706166245623491105e-10 2.753000571999466107e-10 9.595573594860316308e-11 3.263114334002425730e-11 1.082655664743303475e-11 3.504653815271784687e-12 1.106869981693471496e-12 3.410710081599206090e-13 1.025391496546108961e-13 3.007677933124578228e-14 8.607353877452311209e-15 2.403281808425786199e-15 6.546911206774940487e-16 1.740062764853706744e-16 4.512218148903903111e-17 1.141594777958185605e-17 2.817932398407660516e-18 6.786500388624652495e-19 1.594622536472595990e-19 3.655666998376383238e-20 8.176587149194250126e-21 1.784326079296562015e-21 3.799033187194570917e-22
2.079090270093102735e-42 1.807686155702415828e-41 1.533449326879452248e-40 1.269148783220639885e-39 1.024831244602382232e-38 8.074002667677358622e-38 6.206148039304492096e-37 4.654275474351594302e-36 3.405483256100698411e-35 2.431096093253332486e-34 1.693254399925132056e-33 1.150638791830925377e-32 7.628734864906889304e-32 4.934722579659575364e-31 3.114366182680894411e-30 1.917667546912704517e-29 1.152056221532520794e-28 6.752595575450409956e-28 3.861575383904336861e-27 2.154542206400609252e-26 1.172849281541913682e-25 6.229111682206835495e-25 3.227800912280810013e-24 1.631864421304848008e-23 8.049300091343604746e-23 3.873725792396134806e-22 1.818847732105205582e-21 8.332216037117828967e-21 3.724100666576498244e-20 1.623973781202438850e-19 6.909288481430422988e-19 2.868034359717213223e-18 1.161534423527742161e-17 4.589617910495524433e-17 1.769366047920400362e-16 6.655114907412387221e-16 2.442250114804700694e-15 8.744227138183761577e-15 3.054565434965798903e-14 1.041056133272906258e-13 3.461748976219447775e-13 1.123087798623508610e-12 3.554909564310270630e-12 1.097842693956102304e-11 3.307869642619591248e-11 9.724188481862026936e-11 2.789042042955415109e-10 7.804650599056009195e-10 2.130828911107842660e-09 5.675974130361768462e-09 1.475125414393438878e-08 3.740366809833566996e-08 9.253289614062948424e-08 2.233442761723834205e-07 5.259569641955302281e-07 1.208432242525187753e-06 2.708888377585551859e-06 5.924567156962071740e-06 1.264208933181460683e-05 2.631950967285998037e-05 5.346055275633132748e-05 1.059463030377835925e-04 2.048494866316324004e-04 3.864387461819964158e-04 7.112514422538794437e-04 1.277210167047245588e-03 2.237681571560826491e-03 3.824995378407494012e-03 6.379112415012502812e-03 1.037973599539244486e-02 1.647817348350830505e-02 2.552281340452275046e-02 3.856956415043524822e-02 5.686664783630936831e-02 8.180262434036121577e-02 1.148083713787927812e-01 1.572087038883145382e-01 2.100275804743345909e-01 2.737617590320447492e-01 3.481496375731854553e-01 4.319722249577131468e-01 5.229286188567616733e-01 6.176261976421261179e-01 7.117143440491023876e-01 8.001703224755746247e-01 8.777197526748899969e-01 9.393469197551902461e-01 9.808280341301006677e-01 9.992092285630140847e-01 9.931542691834042147e-01 9.631051438765085848e-01 9.112287261626703661e-01 8.411584525812128010e-01 7.575737811859930559e-01 6.656849975841718781e-01 5.707018946857471686e-01 4.773605998454691357e-01 3.895655442398344714e-01 3.101781609717232380e-01 2.409564780743802259e-01 1.826260424620099743e-01 1.350465582846332446e-01 9.743187140862269446e-02 6.858281064902989332e-02 4.710057680524892820e-02 3.155977390240367886e-02 2.063185381833670604e-02 1.315949829569072922e-02 8.189117895817634579e-03 4.972005795338075608e-03 2.945254580511712499e-03 1.702200701878037528e-03 9.598323908225585418e-04 5.280520699566472378e-04 2.834358681559258505e-04 1.484326969991568409e-04 7.584047774049860189e-05 3.780674193392453183e-05 1.838798568026841595e-05 8.725609483843110056e-06 4.039746363881880083e-06 1.824774219343223103e-06 8.041941056802458783e-07 3.457875447716606330e-07 1.450622861612312234e-07 5.937401262485139762e-08 2.371018784079995136e-08 9.237837108846694093e-09 3.511577977475322434e-09 1.302359986842076086e-09 4.712555564327428235e-10 1.663713858947956817e-10 5.730565701133894083e-11 1.925808366386237774e-11 6.314302056889797183e-12 2.019920835252242323e-12 6.304346221931739452e-13 1.919740264191628536e-13 5.703502064815934878e-14 1.653245859521052163e-14 4.675520823530531742e-15 1.290087771620092942e-15 3.473003596836456527e-16 9.121954858854690876e-17 2.337584482683499148e-17 5.844446989868166023e-18 1.425660914630617053e-18 3.393014956541006454e-19 7.878653776071055736e-20 1.784904437561631837e-20 3.945250956421424830e-21
8.801316685150588274e-44 7.929255218618759496e-43 6.969696338162505263e-42 5.977120730604877856e-41 5.001115801011616353e-40 4.082615731104648778e-39 3.251672587571004700e-38 2.526805573849335135e-37 1.915726707728764144e-36 1.417072247945122716e-35 1.022697379351160763e-34 7.201102696867402895e-34 4.947064551864859733e-33 3.315834617633874500e-32 2.168377322142671823e-31 1.383482159494475188e-30 8.612098352369581601e-30 5.230474751393419291e-29 3.099345202853617471e-28 1.791824629746994179e-27 1.010689525482704488e-26 5.562073697170711801e-26 2.986430582600842393e-25 1.564461287431094580e-24 7.996021053317839742e-24 3.987307669932210948e-23 1.939913112500199199e-22 9.208343687541460768e-22 4.264591856857628221e-21 1.926948632147911865e-20 8.494924298819495055e-20 3.653806969510277485e-19 1.533304456400680705e-18 6.277806237762699156e-18 2.507749357464687694e-17 9.773656234212351850e-17 3.716436380480004170e-16 1.378773911001193866e-15 4.990638616887621507e-15 1.762446325784289086e-14 6.072568016461697439e-14 2.041388140071376897e-13 6.695384121459663798e-13 2.142506360905368895e-12 6.689065570591642063e-12 2.037536970893757108e-11 6.055391870779000309e-11 1.755802732247093765e-10 4.967134257832170901e-10 1.370985268892608295e-09 3.691954917289913382e-09 9.700110939219228321e-09 2.486530121774197994e-08 6.218812448729551401e-08 1.517462282254836324e-07 3.612643128280936794e-07 8.391293870109903819e-07 1.901645282554350106e-06 4.204620479919916542e-06 9.070282288942288918e-06 1.909024565785330069e-05 3.920116211011596643e-05 7.853858595893710535e-05 1.535196335467480682e-04 2.927800520124514464e-04 5.447732238334714212e-04 9.889782362245303372e-04 1.751678610169323923e-03 3.027044673764856409e-03 5.103638974121790794e-03 8.395329991143006196e-03 1.347386863417331451e-02 2.109811025133247198e-02 3.223231638951833122e-02 4.804367147590531822e-02 6.986788086608532178e-02 9.913241008341372451e-02 1.372304444059899708e-01 1.853454742852766457e-01 2.442363008052794437e-01 3.140039796566138075e-01 3.938735363820822788e-01 4.820312159187688517e-01 5.755595127506033526e-01 6.705049989845999203e-01 7.620974618412007517e-01 8.451148277771667328e-01 9.143608848319386695e-01 9.651976773189908654e-01 9.940577334012892230e-01 9.988577871551997944e-01 9.792473894553080926e-01 9.366512055193544350e-01 8.740979096507996982e-01 7.958642159050348663e-01 7.069921405952351856e-01 6.127550581521062911e-01 5.181505162997627201e-01 4.274857839128372583e-01 3.440995697681748511e-01 2.702360558812560432e-01 2.070614109616030762e-01 1.547931562632922919e-01 1.129018487711901803e-01 8.034281842719462330e-02 5.578144792898027948e-02 3.778585161960365535e-02 2.497269182295776616e-02 1.610268183396321856e-02 1.013042760851834423e-02 6.218047770271756085e-03 3.723720213002967502e-03 2.175688626613821001e-03 1.240261184166009147e-03 6.898048980686166762e-04 3.743140311094564224e-04 1.981721637302642227e-04 1.023636838490500010e-04 5.158766532480861907e-05 2.536544885647417036e-05 1.216846903262089288e-05 5.695423749310691892e-06 2.600835316657695186e-06 1.158767689339836422e-06 5.037054054362479708e-07 2.136257287061033434e-07 8.839490108198089440e-08 3.568597627424075212e-08 1.405609429413594017e-08 5.401675025614950438e-09 2.025298097546875787e-09 7.408770945800001959e-10 2.644235263310152790e-10 9.207690831923193220e-11 3.128225670777467840e-11 1.036912557395912137e-11 3.353381033119671315e-12 1.058084578247958892e-12 3.257276129973540578e-13 9.783302454868596391e-14 2.866903631979071441e-14 8.196669436849747904e-15 2.286432886171722153e-15 6.222661924459830921e-16 1.652306709071813413e-16 4.280572305083972159e-17 1.081956298876183531e-17 2.668175015490106688e-18 6.419713075008797018e-19 1.507001324709541300e-19 3.451503844186712790e-20
4.263497592023315483e-45 3.971904776711904200e-44 3.610175755950358909e-43 3.201507871587728933e-42 2.769985615649981153e-41 2.338283499056474086e-40 1.925810398135510223e-39 1.547485544785425417e-38 1.213211129863701137e-37 9.279891147289357572e-37 6.925419563182002339e-36 5.042501175478375522e-35 3.582140683006225959e-34 2.482767086001218503e-33 1.678904649425257094e-32 1.107676126529583858e-31 7.130110666557027560e-31 4.477921303635343492e-30 2.743805702964169202e-29 1.640313892991911511e-28 9.567473838338350445e-28 5.444579137445455168e-27 3.022929768154451621e-26 1.637527157250841624e-25 8.654573614935291778e-25 4.462719111824778097e-24 2.245174703891879187e-23 1.102040206252727847e-22 5.277660499823953642e-22 2.465938101839614462e-21 1.124137935243789453e-20 4.999812843204475796e-20 2.169624633287117961e-19 9.185698141100031620e-19 3.794341775443010540e-18 1.529175870425894377e-17 6.012777548700487888e-17 2.306691675869701016e-16 8.633773900492936658e-16 3.152887722643323659e-15 1.123344726251216152e-14 3.904939479976415899e-14 1.324378968287819767e-13 4.382348936843039056e-13 1.414810730398045494e-12 4.456423407486439384e-12 1.369529084345256575e-11 4.106319939490406035e-11 1.201243413599739191e-10 3.428514308103113712e-10 9.547235256255512791e-10 2.593856784648271661e-09 6.875607460635726617e-09 1.778168309557816698e-08 4.486744809866440068e-08 1.104553060848555393e-07 2.653007691729858962e-07 6.217089880529832954e-07 1.421452966477295150e-06 3.170841646044334841e-06 6.901020607990152268e-06 1.465375095409168788e-05 3.035854823607079503e-05 6.136346911555736914e-05 1.210139730804255513e-04 2.328401373359660588e-04 4.370960532572352010e-04 8.005576918219967433e-04 1.430556764974230373e-03 2.494102326749512207e-03 4.242483392032496761e-03 7.040811956390824293e-03 1.140045150055672002e-02 1.801018062946122683e-02 2.775944614961293327e-02 4.174459352445248489e-02 6.124722093091795189e-02 8.767368278718827568e-02 1.224471900345591030e-01 1.668495762291921369e-01 2.218186735620848726e-01 2.877185157370500401e-01 3.641113607987315204e-01 4.495700379775620648e-01 5.415732444873442297e-01 6.365224899003847359e-01 7.299061392864473197e-01 8.166143200769709898e-01 8.913816255364198637e-01 9.493078560547683065e-01 9.863866449922896740e-01 9.999631673638781360e-01 9.890483771366676002e-01 9.544381211414204591e-01 8.986172080490584246e-01 8.254644907573955859e-01 7.398075720520990162e-01 6.468980761836617965e-01 5.518863572793142325e-01 4.593673969369771459e-01 3.730502966857188740e-01 2.955774664799035167e-01 2.284925087870293969e-01 1.723333463729326831e-01 1.268128863783659910e-01 9.104459434830126929e-02 6.377370582634703244e-02 4.358387640265026092e-02 2.906074647717937429e-02 1.890533547987935381e-02 1.199937766452159257e-02 7.430700680114434541e-03 4.489495329680529001e-03 2.646439632781610526e-03 1.522029853508689986e-03 8.540456031689621502e-04 4.675581835345115614e-04 2.497393491419947907e-04 1.301472511064488116e-04 6.617283404595659664e-05 3.282624311375923382e-05 1.588763813213089961e-05 7.502296234127171663e-06 3.456414266415248091e-06 1.553653188639217294e-06 6.813638428537716983e-07 2.915417778646500308e-07 1.217080273229731986e-07 4.957176247074558720e-08 1.969909198105220330e-08 7.637562326258813545e-09 2.889083126751473344e-09 1.066257305206657930e-09 3.839376591723942045e-10 1.348826584537934295e-10 4.623259094368897659e-11 1.546098146385130117e-11 5.044551935528790488e-12 1.605849522834362797e-12 4.987510323841929175e-13 1.511330613762248618e-13 4.468192371520233674e-14 1.288845789856256524e-14 3.627160413254710209e-15 9.959310669466132850e-16 2.668016481965531015e-16 6.973397916709360020e-17 1.778267529245535405e-17 4.424319282989525059e-18 1.073970948923462855e-18 2.543520945696649578e-19
2.388081285428645885e-46 2.295795364722349137e-45 2.153346681793571470e-44 1.970568097328121323e-43 1.759404306852865146e-42 1.532627328631802603e-41 1.302579356464889238e-40 1.080111346124760904e-39 8.738352834379639134e-39 6.897430547804312264e-38 5.311801130242567481e-37 3.991103488997520886e-36 2.925774716388266874e-35 2.092596464474486489e-34 1.460248615551266038e-33 9.941795609534069116e-33 6.603886018366589106e-32 4.279874345293601754e-31 2.706195574863747962e-30 1.669490883300373636e-29 1.004860177083749125e-28 5.900977111756040296e-28 3.380951463945059730e-27 1.889951474232310325e-26 1.030763620094123408e-25 5.484843268496946020e-25 2.847515344634208415e-24 1.442329995568996749e-23 7.127872277824824624e-23 3.436781279332775091e-22 1.616741514425260373e-21 7.420377461710553235e-21 3.322829950578795347e-20 1.451733659346980702e-19 6.188173584179441729e-19 2.573562620584501952e-18 1.044248124303445065e-17 4.133989592023581975e-17 1.596731029904692366e-16 6.017150342400269348e-16 2.212313510634747470e-15 7.935954911459479260e-15 2.777463900823663458e-14 9.484061590676955858e-14 3.159635753808685503e-13 1.027014049419188144e-12 3.256960272207758588e-12 1.007732462384966315e-11 3.042108837876844973e-11 8.959854517574138383e-11 2.574683675958658467e-10 7.218442681051598528e-10 1.974512358199112214e-09 5.269542500125724788e-09 1.372090249450119406e-08 3.485693173660532832e-08 8.639574321592575371e-08 2.089258825151238244e-07 4.929340935192211168e-07 1.134702939198529789e-06 2.548427095423763126e-06 5.584174220265896258e-06 1.193829801668247489e-05 2.490133230616126746e-05 5.067566577553346395e-05 1.006173913933409438e-04 1.949141441718518092e-04 3.683921508636495818e-04 6.793195177113830465e-04 1.222178186456292443e-03 2.145317991369895348e-03 3.674053981762037593e-03 6.138978357279805363e-03 1.000790980965998896e-02 1.591795874277374123e-02 2.470177023884643358e-02 3.739947383364765343e-02 5.524584465270491324e-02 7.962151828555695532e-02 1.119587401972346880e-01 1.535968334633003030e-01 2.055905901216143472e-01 2.684855489730170186e-01 3.420860058746573729e-01 4.252520470273941089e-01 5.157678041443189976e-01 6.103216214005110496e-01 7.046281575106955186e-01 7.937028568694556308e-01 8.722733507748450243e-01 9.352850155292466994e-01 9.784351806255351391e-01 9.986581587852906283e-01 9.944852824778376288e-01 9.662212340603916205e-01 9.159072692996331755e-01 8.470774988148211948e-01 7.643486388921395536e-01 6.729093437223031549e-01 5.779873484315324328e-01 4.843695318093043656e-01 3.960335812357168583e-01 3.159249462647669149e-01 2.458852848115859469e-01 1.867144237561472186e-01 1.383311252555423920e-01 9.999048204193251854e-02 7.051704835632850721e-02 4.852061540455451100e-02 3.257280704985143771e-02 2.133441722480698688e-02 1.363336596408354535e-02 8.500062375490727989e-03 5.170563116492259831e-03 3.068670697785740118e-03 1.776885486459334369e-03 1.003841867747004568e-03 5.533091871784511081e-04 2.975549427695914025e-04 1.561216626127246766e-04 7.992007406475326624e-05 3.991584238024207176e-05 1.945052963515896732e-05 9.247285696732447343e-06 4.289373166220493930e-06 1.941199169983000365e-06 8.571228529612010348e-07 3.692434188758377855e-07 1.551955140243063973e-07 6.364177372487784475e-08 2.546256190266679265e-08 9.939364827440192506e-09 3.785400865129190520e-09 1.406571565006839415e-09 5.099275793127919851e-10 1.803648397864960634e-10 6.224320838107952342e-11 2.095698353638794478e-11 6.884339590438142598e-12 2.206441966268363411e-12 6.899529001504814012e-13 2.104956334138952828e-13 6.265611299744145968e-14 1.819619231278384905e-14 5.155779063404633446e-15 1.425295094078817147e-15 3.844253276892732410e-16 1.011616507337051803e-16 2.597266613539556997e-17 6.505997164732549459e-18 1.590039516232127754e-18
1.540545545552336421e-47 1.525345368091502752e-46 1.473528512887297380e-45 1.388818878929469801e-44 1.277113189953107578e-43 1.145802803116622117e-42 1.002968011079073384e-41 8.565663206555596348e-41 7.137261651510638104e-40 5.802283617075007124e-39 4.602173632123350080e-38 3.561424627188177432e-37 2.688940710887921241e-36 1.980776188914570690e-35 1.423594489196381450e-34 9.982375465949558719e-34 6.829331826502587879e-33 4.558471461172166235e-32 2.968636184529536414e-31 1.886216000293635211e-30 1.169290937197573348e-29 7.072133560827162601e-29 4.173256087504087797e-28 2.402682185905971860e-27 1.349628785648843614e-26 7.396547455037329338e-26 3.954945239722104040e-25 2.063234601595755027e-24 1.050155138483720871e-23 5.215008518998662621e-23 2.526697751824826488e-22 1.194395825757812908e-21 5.508583934483356283e-21 2.478725169425467954e-20 1.088211956928196146e-19 4.661174066986066637e-19 1.947932308381233927e-18 7.942351645711118720e-18 3.159519741440283565e-17 1.226280285745239242e-16 4.643603509772536612e-16 1.715604696348125672e-15 6.184093301803244590e-15 2.174861230410076975e-14 7.462490322587793435e-14 2.498231739331140225e-13 8.159778570935925515e-13 2.600283719495031469e-12 8.084623717483951467e-12 2.452424223238879909e-11 7.258186013493033228e-11 2.095836031459540875e-10 5.904501292487902637e-10 1.622952662924613610e-09 4.352363854595008195e-09 1.138783715849070392e-08 2.907060116876575733e-08 7.240415489437563748e-08 1.759420613725574737e-07 4.171311035183179971e-07 9.648775107768382833e-07 2.177551850733147410e-06 4.794701084855117170e-06 1.030033336596746334e-05 2.158925894889716530e-05 4.414900309431389505e-05 8.808476067852047690e-05 1.714657436140584713e-04 3.256496884868264273e-04 6.034213583431225717e-04 1.090906176059077901e-03 1.924202763682283717e-03 3.311394925686823691e-03 5.559910940952115209e-03 9.107966036681059557e-03 1.455699326725583276e-02 2.269962439376477237e-02 3.453523155586769866e-02 5.126285439612084799e-02 7.424033252642535385e-02 1.048995785692799776e-01 1.446119857445692380e-01 1.945053481282095209e-01 2.552439847420983066e-01 3.267955966261144596e-01 4.082193504737545164e-01 4.975167306734893380e-01 5.915868391084522226e-01 6.863190108526454614e-01 7.768376490482907792e-01 8.578892245069820177e-01 9.243338802495658646e-01 9.716799512674808570e-01 9.965849478900540293e-01 9.972455708980324518e-01 9.736135739174733850e-01 9.274015882851998072e-01 8.618779337918636152e-01 7.814845557486447269e-01 6.913401008165357409e-01 5.967051813148859241e-01 5.024867107705234259e-01 4.128440818327980266e-01 3.309361860037712821e-01 2.588207925572940660e-01 1.974925781840182470e-01 1.470276809699758436e-01 1.067933343401199081e-01 7.568083182354515270e-02 5.232682191323468485e-02 3.529876666648359973e-02 2.323225766235356010e-02 1.491832317983682321e-02 9.346420535671614085e-03 5.713040935548792908e-03 3.407109294025319028e-03 1.982446636134800339e-03 1.125417483094766965e-03 6.233364461517273752e-04 3.368434407899055798e-04 1.775948552508016239e-04 9.135438061003080365e-05 4.584849512998982269e-05 2.245005994295029913e-05 1.072523052591145987e-05 4.999107519217407082e-06 2.273395681664620608e-06 1.008682056411678868e-06 4.366467890895444399e-07 1.844178514032159985e-07 7.599278416278019271e-08 3.055191700909343923e-08 1.198398581887617762e-08 4.586282670547016307e-09 1.712446695532833021e-09 6.238354012933143313e-10 2.217275622433045478e-10 7.688932695161608448e-11 2.601412050624448955e-11 8.587147986149451417e-12 2.765575112105409424e-12 8.689978069308593887e-13 2.664088291641780096e-13 7.968475809741969858e-14 2.325405067481982648e-14 6.620925204718405216e-15 1.839227535649513123e-15 4.984813908793891160e-16 1.318132751583263490e-16 3.400682318566261671e-17 8.559919627114446176e-18
1.131763373761661826e-48 1.152127985087247333e-47 1.144306928709951485e-46 1.108871038424776030e-45 1.048374056232615347e-44 9.670483777089162463e-44 8.703157593139155387e-43 7.641915052970152705e-42 6.546727664897017755e-41 5.471961787889938495e-40 4.462297774441940676e-39 3.550346586349072995e-38 2.756002870908501972e-37 2.087302010392300901e-36 1.542366658364212435e-35 1.111953629447524944e-34 7.821362887298220451e-34 5.367535273161959458e-33 3.593884281001307427e-32 2.347739909088230856e-31 1.496347930007976249e-30 9.304904134169201364e-30 5.645311754435711209e-29 3.341647754272630310e-28 1.929879168700154459e-27 1.087417403297836718e-26 5.978044609147264138e-26 3.206407642308787381e-25 1.677934600646172221e-24 8.566985576664060713e-24 4.267541498689443959e-23 2.074073685776222229e-22 9.834840508108842214e-22 4.549955743859050693e-21 2.053731832982965489e-20 9.044342668317864822e-20 3.886037553912978188e-19 1.629047281090220074e-18 6.662804904467300751e-18 2.658748239943184694e-17 1.035127973830564308e-16 3.931946378308506190e-16 1.457195558973575905e-15 5.268958800545694284e-15 1.858782083384456314e-14 6.397773547756329680e-14 2.148453514839641444e-13 7.039142712965559084e-13 2.250143887287556921e-12 7.017744001169753980e-12 2.135410944266861893e-11 6.339603814639673449e-11 1.836282448455877700e-10 5.189357127669182042e-10 1.430817842374737437e-09 3.849034874672664983e-09 1.010220218622792422e-08 2.586884137038238851e-08 6.463006763446241433e-08 1.575393155810336023e-07 3.746623127169329386e-07 8.693362233451794634e-07 1.968032444698862320e-06 4.346837878872417688e-06 9.367233436008431816e-06 1.969454513291083898e-05 4.039961976150267451e-05 8.085470774582681074e-05 1.578810685344000670e-04 3.007817720533564323e-04 5.590744967421620599e-04 1.013875341485158963e-03 1.793891413450528520e-03 3.096737924591939483e-03 5.215662317864398247e-03 8.570599277781825245e-03 1.374072428726098860e-02 2.149338272896403335e-02 3.280172098790071211e-02 4.884107333298659537e-02 7.095295379386298840e-02 1.005662999486882786e-01 1.390692699654610953e-01 1.876318623470641933e-01 2.469896273006573217e-01 3.172104979365129029e-01 3.974780035588602600e-01 4.859318429735830502e-01 5.796079448657944777e-01 6.745125145839647729e-01 7.658476868605852417e-01 8.483821247225418194e-01 9.169324132152396611e-01 9.668961971522396226e-01 9.947617791073665172e-01 9.985160266815236163e-01 9.778848114276134096e-01 9.343660988062342243e-01 8.710501423298343537e-01 7.922567547070236138e-01 7.030487760036105982e-01 6.086977179935397775e-01 5.141793157157378280e-01 4.237641778371994405e-01 3.407458635844431427e-01 2.673213555343697534e-01 2.046130966532298256e-01 1.528023075547641219e-01 1.113327941424335776e-01 7.914309246139682175e-02 5.489080936669041982e-02 3.714351195231092861e-02 2.452240186938400499e-02 1.579573203550143842e-02 9.926890266839951890e-03 6.086721010371767479e-03 3.641248192638902800e-03 2.125268862714141480e-03 1.210247482861669501e-03 6.724054238216292103e-04 3.644894304639977392e-04 1.927681952930582090e-04 9.946780520549596330e-05 5.007562749524194218e-05 2.459614113110558106e-05 1.178702660537062077e-05 5.511099633221508746e-06 2.514021413705046137e-06 1.118913191012971555e-06 4.858704944392626980e-07 2.058454966216501331e-07 8.508616022870715077e-08 3.431414574741173670e-08 1.350156679093770033e-08 5.183127092282983058e-09 1.941316108308092130e-09 7.094101036821464837e-10 2.529269996475995000e-10 8.798116860037345793e-11 2.985939275691623242e-11 9.887100024596122363e-12 3.194137411523380081e-12 1.006780915541764851e-12 3.096086350574844382e-13 9.289404328048754136e-14 2.719314128094044024e-14 7.766540353504226751e-15 2.164175809985234457e-15 5.883749643396577764e-16 1.560675248832249121e-16 4.038941956143928289e-17
9.361075366735045089e-50 9.782340954777609880e-49 9.973705970395016888e-48 9.921264711446440211e-47 9.628845648952318981e-46 9.117549376929340640e-45 8.423231449332776495e-44 7.592347119622265516e-43 6.676826459535627017e-42 5.728762692375636392e-41 4.795658924382232537e-40 3.916809543394550601e-39 3.121140593340649549e-38 2.426559368049752262e-37 1.840624597734276528e-36 1.362185437624681120e-35 9.835670156339113661e-35 6.928965360401467783e-34 4.762440201580653200e-33 3.193650538854790566e-32 2.089498002096625208e-31 1.333807758909703659e-30 8.306942989249445229e-30 5.047611622061754856e-29 2.992453045590392255e-28 1.730874058221895575e-27 9.767879749271309214e-27 5.378136878775483335e-26 2.889083602078236730e-25 1.514206404106011310e-24 7.742955427222319026e-24 3.863003939937258715e-23 1.880356753334403055e-22 8.930012537026103949e-22 4.137715195251806042e-21 1.870534967216184620e-20 8.250262738891441585e-20 3.550311333417026174e-19 1.490602377303517931e-18 6.105959108585168720e-18 2.440296992962429604e-17 9.515424972635982021e-17 3.620015291414905516e-16 1.343659825013374602e-15 4.865920066486049843e-15 1.719243218585250659e-14 5.926610427741557531e-14 1.993297641620562253e-13 6.540856726677324764e-13 2.094082709573188060e-12 6.541084157959868366e-12 1.993436261419037446e-11 5.927228669449892357e-11 1.719482349390673238e-10 4.866766086701468096e-10 1.343940170713096427e-09 3.620896480911484598e-09 9.518072171657944511e-09 2.441060760441366038e-08 6.108082535951963048e-08 1.491172601397927969e-07 3.551792985736110586e-07 8.253992811645867653e-07 1.871445734850398503e-06 4.139873799990590092e-06 8.934981901776256033e-06 1.881468550468832902e-05 3.865422414823512187e-05 7.748072385042574918e-05 1.515259757508142233e-04 2.891193910748171233e-04 5.382252436168059049e-04 9.775694404495296769e-04 1.732319051888292450e-03 2.995055386191580390e-03 5.052176862076379268e-03 8.314745185699124602e-03 1.335106943046958893e-02 2.091605984339469509e-02 3.196983599291677858e-02 4.767576299827593067e-02 6.936679153987262980e-02 9.846962266140468767e-02 1.363796750578297745e-01 1.842865926504873297e-01 2.429598665976578364e-01 3.125158524207231059e-01 3.921988127172387761e-01 4.802166442746405028e-01 5.736735859793583581e-01 6.686351603683844402e-01 7.603442712414694160e-01 8.435834622560877127e-01 9.131508915674204641e-01 9.643923330241273018e-01 9.937145799051170236e-01 9.990018350910243594e-01 9.798681047258335219e-01 9.377037827813810011e-01 8.755086190267413748e-01 7.975389368680472213e-01 7.088267119904595459e-01 6.146458691165849197e-01 5.200038632530239457e-01 4.292248765244351949e-01 3.456685834129893942e-01 2.716011763486853581e-01 2.082092858910459254e-01 1.557274793070250463e-01 1.136389270236848603e-01 8.090692702571618267e-02 5.620060611184863469e-02 3.808842405802884135e-02 2.518498632212486099e-02 1.624752246804821859e-02 1.022655325638134084e-02 6.280122768915369705e-03 3.762735531182500020e-03 2.199560775572806208e-03 1.254483488698107402e-03 6.980566103219601384e-04 3.789771712224259542e-04 2.007391897134810259e-04 1.037404183555718846e-04 5.230708698660901603e-05 2.573177737726230858e-05 1.235024995854416541e-05 5.783335948112317974e-06 2.642273720309625750e-06 1.177806376509394199e-06 5.122320026443433474e-07 2.173482895081110946e-07 8.997926812548852072e-08 3.634338688470086030e-08 1.432204551200893575e-08 5.506573151330433690e-09 2.065639299668908653e-09 7.560043138050910405e-10 2.699546240289271419e-10 9.404895608438879087e-11 3.196788462555560358e-11 1.060157842029658646e-11 3.430234988950730267e-12 1.082864025698302191e-12 3.335190851968367078e-13 1.002222542763958199e-13 2.938355609384281803e-14 8.405068418333042453e-15 2.345712936119913753e-15 6.387121594017517375e-16 1.696806098810219933e-16
8.642295321090166992e-51 9.257630936076535510e-50 9.675364495837436604e-49 9.865782072351099048e-48 9.815047648183650573e-47 9.526865146904667826e-46 9.022031407117891099e-45 8.335955022498850187e-44 7.514552137411255011e-43 6.609179583641045032e-42 5.671379570969057269e-41 4.748173584829117607e-40 3.878476568260553210e-39 3.090953471805096299e-38 2.403369107883484129e-37 1.823245678180739690e-36 1.349480527535221255e-35 9.745065510211609506e-35 6.865933850975067332e-34 4.719665049234619545e-33 3.165333344228228435e-32 2.071211451047064689e-31 1.322288240223374487e-30 8.236155619301121671e-30 5.005179572763536285e-29 2.967641900369940298e-28 1.716722251742787140e-27 9.689141308036913852e-27 5.335403316570126588e-26 2.866460293890564454e-25 1.502523653068046033e-24 7.684107216063462152e-24 3.834089315800525722e-23 1.866498935579731975e-22 8.865229415863070740e-22 4.108174876382725697e-21 1.857396304289786914e-20 8.193263893775535715e-20 3.526192524565835853e-19 1.480647947591965584e-18 6.065886903751901023e-18 2.424563259838500663e-17 9.455172189030906730e-17 3.597510546974552133e-16 1.335461649033893399e-15 4.836792728016917825e-15 1.709150255620792717e-14 5.892501788040995716e-14 1.982055964714024317e-13 6.504723105349543777e-13 2.082756155163869351e-12 6.506459792538611570e-12 1.983114478861935125e-11 5.897222741410392457e-11 1.710976281573920591e-10 4.843253020358102628e-10 1.337602396030172421e-09 3.604239395825827188e-09 9.475386459567402986e-09 2.430395463267305107e-08 6.082101604426954596e-08 1.485002235249672256e-07 3.537506569170817765e-07 8.221747102731005701e-07 1.864351017666077459e-06 4.124658200951754667e-06 8.903175992194819159e-06 1.874988732769545399e-05 3.852557040491189013e-05 7.723180840115627084e-05 1.510567170517226573e-04 2.882574834942935806e-04 5.366830153707618850e-04 9.748814860326941592e-04 1.727756381140571141e-03 2.987513660160880189e-03 5.040040254114115138e-03 8.295734069825068391e-03 1.332208958160849624e-02 2.087308246049456029e-02 3.190784981690963917e-02 4.758884900271398433e-02 6.924837297998849561e-02 9.831293422622480738e-02 1.361784709999451504e-01 1.840360741799141886e-01 2.426577567452425088e-01 3.121634901590479294e-01 3.918020899566120319e-01 4.797865842605719133e-01 5.732263729848758871e-01 6.681914858895074971e-01 7.599279589176635152e-01 8.432194586864674157e-01 9.128628392211055598e-01 9.642000454345246441e-01 9.936317912126290119e-01 9.990345784664138584e-01 9.800139855353047214e-01 9.379522680946619229e-01 8.758422948627235805e-01 7.979355247732876633e-01 7.092615208066351817e-01 6.150943084721929299e-01 5.204436682784406853e-01 4.296377775125207465e-01 3.460412759187913023e-01 2.719255773340245042e-01 2.084821730526749683e-01 1.559496851402379647e-01 1.138142892528962585e-01 8.104118641356553021e-02 5.630040269930667446e-02 3.816048831261444063e-02 2.523556640999655848e-02 1.628204315904586280e-02 1.024947115582241532e-02 6.294927387256152133e-03 3.772043594493503134e-03 2.205257933428997254e-03 1.257878789834015716e-03 7.000271860698466892e-04 3.800911258507479445e-04 2.013526106744166261e-04 1.040695103053242246e-04 5.247911087132125558e-05 2.581939948024156140e-05 1.239374387512530375e-05 5.804376940623409112e-06 2.652194746869752480e-06 1.182365976925196228e-06 5.142746877749486109e-07 2.182403680644528403e-07 9.035906594665928784e-08 3.650102764302108722e-08 1.438583787839169670e-08 5.531742338031730607e-09 2.075321740011915662e-09 7.596361768565503220e-10 2.712829843727556399e-10 9.452271354456438744e-11 3.213264813923964862e-11 1.065745646606628428e-11 3.448715170473962848e-12 1.088824285274319959e-12 3.353937625042043622e-13 1.007972945266668953e-13 2.955557961273251459e-14 8.455256698699450641e-15 2.359993598283082557e-15 6.426752333469659275e-16
8.851009237339632820e-52 9.706115415997068032e-51 1.038472068024514971e-49 1.084028997168739890e-48 1.104037158150487330e-47 1.097041843528590417e-46 1.063553659769675566e-45 1.005986913525046005e-44 9.283718584150198118e-44 8.358884313099038888e-43 7.342963564483861793e-42 6.293484155385627176e-41 5.262688009578948489e-40 4.293592431311301664e-39 3.417674675730582013e-38 2.654222554670760675e-37 2.011132394726165581e-36 1.486759420643803391e-35 1.072352201636004669e-34 7.546245115890572704e-34 5.181089315537687917e-33 3.470627163832921347e-32 2.268253320893748925e-31 1.446344873049850268e-30 8.998059834910002958e-30 5.461634137706753576e-29 3.234394897954937175e-28 1.868788674146932221e-27 1.053474565674066854e-26 5.794081869679065909e-26 3.109151692485575050e-25 1.627780743668917568e-24 8.314700551622538236e-24 4.143754627402227421e-23 2.014828844892061375e-22 9.558263524031302277e-22 4.424014599431317062e-21 1.997794505082863668e-20 8.802008595225457421e-20 3.783637085998992365e-19 1.586842670463632358e-18 6.493143157090581673e-18 2.592225611363560393e-17 1.009688308687604286e-16 3.837059813346275295e-16 1.422677693245738117e-15 5.146490628099427811e-15 1.816404468735394039e-14 6.254759974848218803e-14 2.101384121685499490e-13 6.888060540850884167e-13 2.202851271101156458e-12 6.873376090369050614e-12 2.092433916145971779e-11 6.214842187686261780e-11 1.800964576628725516e-10 5.091865783226993422e-10 1.404576621854990327e-09 3.780163940349132338e-09 9.925960568438294763e-09 2.542911041145539043e-08 6.356038228767133204e-08 1.550024436744272131e-07 3.687969330196676405e-07 8.561163035608809732e-07 1.938987216693586774e-06 4.284635041961980375e-06 9.237393324445199446e-06 1.943040030859426157e-05 3.987592508125536637e-05 7.984293735651898176e-05 1.559764212941597132e-04 2.972884993493289120e-04 5.528330227075162846e-04 1.003012987960296212e-03 1.775480257745082292e-03 3.066350882702424414e-03 5.166834646452262737e-03 8.494229441834763930e-03 1.362448589649050898e-02 2.132126514084864768e-02 3.255386283982909801e-02 4.849408831526781649e-02 7.048095500004866731e-02 9.994279074854690859e-02 1.382699722858873881e-01 1.866383947844927060e-01 2.457937393013504557e-01 3.158183454254032685e-01 3.959137659935657028e-01 4.842398901169943648e-01 5.778528152478981106e-01 6.727761942542339613e-01 7.642240653675920203e-01 8.469689988544716330e-01 9.158219125874097477e-01 9.661649047041720451e-01 9.944620091484798197e-01 9.986696384161145579e-01 9.784805738689371646e-01 9.353610482091369027e-01 8.723747043060102735e-01 7.938227829927849699e-01 7.047592187253085561e-01 6.104564446725661009e-01 5.158997433529359800e-01 4.253756756391485205e-01 3.421973982613417675e-01 2.685823478043956047e-01 2.056718903671279908e-01 1.536629352994587638e-01 1.120108315364903850e-01 7.966134394521688644e-02 5.527540686198684217e-02 3.742079227385374657e-02 2.471671327688074876e-02 1.592814396506010352e-02 1.001466292602897282e-02 6.143335188427224113e-03 3.676789765883664834e-03 2.146990367529591059e-03 1.223173616909665204e-03 6.798965311157991647e-04 3.687179299992781223e-04 1.950933201971514238e-04 1.007133991485751907e-04 5.072578999102077388e-05 2.492683253600298855e-05 1.195094049305353379e-05 5.590282860325846533e-06 2.551303903839123677e-06 1.136023499811935943e-06 4.935249898827709947e-07 2.091836287542464993e-07 8.650534610006713945e-08 3.490236973165854877e-08 1.373926793188282059e-08 5.276779930375709931e-09 1.977293245301688676e-09 7.228861342726761359e-10 2.578489799639698730e-10 8.973412907501342525e-11 3.046818596708349677e-11 1.009327845052056630e-11 3.262230342023669135e-12 1.028711754298994329e-12 3.164969235616185979e-13 9.500402272563296602e-14 2.782346462458348327e-14 7.950183129740127495e-15 2.216357268551160396e-15
1.000740582693216447e-52 1.122075469757700718e-51 1.227493880318729318e-50 1.310126750785302594e-49 1.364281545034879095e-48 1.386089921278982847e-47 1.373964520394933269e-46 1.328789972037838143e-45 1.253816200497637728e-44 1.154271900525374034e-43 1.036762024250410539e-42 9.085456425695500500e-42 7.768034217857992164e-41 6.479958452917779730e-40 5.273877331035486328e-39 4.187786551835844353e-38 3.244410237481187295e-37 2.452357039695661451e-36 1.808540952233681916e-35 1.301276857813780114e-34 9.134983694986529966e-34 6.256660041558949642e-33 4.180941113911913863e-32 2.725851891515071669e-31 1.733912470737686685e-30 1.076090498493791139e-29 6.515790836756211953e-29 3.849303758001116387e-28 2.218676299072644784e-27 1.247677707981716770e-26 6.845538204964179664e-26 3.664455842925048746e-25 1.913850888896315092e-24 9.752218314545063878e-24 4.848366511927495515e-23 2.351712253729853432e-22 1.112934569729777051e-21 5.138682609578549731e-21 2.314891644507243473e-20 1.017434012004132229e-19 4.362933034922779616e-19 1.825355900508015837e-18 7.450977846059781505e-18 2.967397329199253793e-17 1.153014694291051362e-16 4.371099514585074506e-16 1.616751442510012645e-15 5.834350709656558068e-15 2.054180097866957745e-14 7.056367875338329176e-14 2.364942697989948448e-13 7.733155476225824872e-13 2.467116015507372044e-12 7.679255449131568132e-12 2.332090328260644796e-11 6.909845427536567151e-11 1.997505612108792694e-10 5.633838524843972231e-10 1.550306234576959232e-09 4.162241769080339889e-09 1.090269402169137904e-08 2.786358904318125516e-08 6.947635083039403580e-08 1.690182707976800285e-07 4.011686805817390661e-07 9.290029590250838823e-07 2.098958663471272420e-06 4.626870938115179481e-06 9.951019939094405748e-06 2.088067427392419087e-05 4.274823145980288048e-05 8.538635939126204251e-05 1.664008548388079003e-04 3.163875025522919953e-04 5.869212028359401152e-04 1.062275068517450505e-03 1.875818824561465564e-03 3.231777866204137845e-03 5.432363541659677997e-03 8.909080041407363426e-03 1.425520958794808390e-02 2.225415273409282399e-02 3.389574884610369043e-02 5.037048273480185245e-02 7.303040418593441385e-02 1.033065853340675438e-01 1.425768516520558860e-01 1.919847557155524020e-01 2.522209643233771503e-01 3.232900432719520434e-01 4.042966922572828192e-01 4.932927791318884592e-01 5.872270323177883888e-01 6.820308702213001562e-01 7.728562726748491318e-01 8.544568804508100301e-01 9.216759975494895896e-01 9.699807497512418220e-01 9.959663472571020915e-01 9.977527293887212823e-01 9.752094385819286559e-01 9.299713701681993072e-01 8.652427574399416121e-01 7.854220290959141870e-01 6.956085228477504323e-01 6.010677438574094644e-01 5.067323857567322953e-01 4.168027845287660127e-01 3.344870230399286659e-01 2.618934556429671767e-01 2.000629785239001757e-01 1.491095726971339852e-01 1.084278964404295220e-01 7.692601765241720291e-02 5.324786257366079245e-02 3.596067374147286083e-02 2.369464310254602857e-02 1.523243152724481492e-02 9.553994981209302725e-03 5.846520735698928876e-03 3.490653101507625467e-03 2.033352149364272676e-03 1.155620449681260759e-03 6.407882639272190466e-04 3.466654743378042394e-04 1.829798823252978910e-04 9.423078483956951162e-05 4.734553015578316023e-05 2.320929084412703895e-05 1.110047259655408827e-05 5.179857096505899279e-06 2.358255191398231396e-06 1.047515676584490463e-06 4.539698121656302396e-07 1.919508894361458048e-07 7.918628972920340623e-08 3.187179854089448541e-08 1.251583588821275900e-08 4.795234602067611986e-09 1.792489293302419149e-09 6.537323737148315141e-10 2.326162904396476436e-10 8.075640368368557091e-11 2.735335023050613632e-11 9.039424741021666303e-12 2.914524911504085441e-12 9.168355855543662229e-13 2.813920752346606605e-13 8.426145896748766707e-14 2.461743489536950132e-14 7.017029991788400877e-15
1.244100028314967977e-53 1.424629661405453851e-52 1.591641945686468126e-51 1.734944077651863954e-50 1.845110145617369504e-49 1.914501999627622660e-48 1.938144097616868773e-47 1.914313283208547958e-46 1.844746410904167142e-45 1.734431077152017454e-44 1.591014472726065799e-43 1.423927656364314058e-42 1.243364408547900857e-41 1.059267503292769295e-40 8.804598933054053705e-40 7.140197387685478442e-39 5.649468209512043097e-38 4.361156099494213891e-37 3.284675003931902997e-36 2.413681105034130324e-35 1.730470049489660124e-34 1.210444815649824536e-33 8.260809622516472070e-33 5.500433820553571366e-32 3.573287706230900835e-31 2.264830671792706538e-30 1.400555108211795856e-29 8.450090827734612784e-29 4.974154419980084226e-28 2.856760691053355923e-27 1.600756118089308926e-26 8.751312466861583729e-26 4.667861076502277171e-25 2.429178144258843367e-24 1.233381753200406669e-23 6.109875833496803469e-23 2.953003495906977142e-22 1.392490525723791150e-21 6.406447155202360103e-21 2.875669416117661463e-20 1.259381705584040418e-19 5.381117970081719360e-19 2.243284509266579662e-18 9.124160429884230420e-18 3.620747000729602057e-17 1.401845518534153959e-16 5.295400924009926368e-16 1.951615449374792213e-15 7.017563630583251136e-15 2.461927062417834268e-14 8.426761775957944566e-14 2.814122264605443677e-13 9.168998867259942129e-13 2.914725008189051292e-12 9.040031975024870482e-12 2.735514727355432160e-11 8.076158974327579958e-11 2.326308847270015137e-10 6.537724219758282546e-10 1.792596452145555237e-09 4.795514180247430944e-09 1.251654709480554571e-08 3.187356250920606286e-08 7.919055525282801689e-08 1.919609453888731105e-07 4.539929234798099850e-07 1.047567455887031678e-06 2.358368273954333966e-06 5.180097820033330637e-06 1.110097205370352635e-05 2.321030080673401006e-05 4.734752040407899361e-05 9.423460664158041374e-05 1.829870330179495820e-04 3.466785090804942889e-04 6.408114102118376166e-04 1.155660483625340273e-03 2.033419583555994177e-03 3.490763703855606203e-03 5.846697338791272472e-03 9.554269446183941139e-03 1.523284659600103799e-02 2.369525371970388622e-02 3.596154728057013999e-02 5.324907730447984294e-02 7.692765879326472767e-02 1.084300493056958720e-01 1.491123128134806686e-01 2.000663591458301527e-01 2.618974937914581025e-01 3.344916858944203542e-01 4.168079785506647039e-01 5.067379511226411948e-01 6.010734564780434441e-01 6.956141053803287511e-01 7.854271709942770574e-01 8.652471424442244041e-01 9.299747080460221138e-01 9.752114967694732739e-01 9.977533597611247806e-01 9.959655037516711440e-01 9.699784939317462884e-01 9.216724911781185581e-01 8.544523663123962942e-01 7.728510468100260322e-01 6.820252499745789176e-01 5.872213249650789502e-01 4.932872553097868429e-01 4.042915671686158063e-01 3.232854670213122783e-01 2.522170211160401077e-01 1.919814703515702603e-01 1.425742009606059124e-01 1.033045119706484660e-01 7.302883047671157590e-02 5.036932283522588955e-02 3.389491819533923395e-02 2.225357446611652551e-02 1.425481809147271378e-02 8.908822194198570688e-03 5.432198285145981541e-03 3.231674774406790782e-03 1.875756213344399997e-03 1.062238041075593735e-03 5.868998768206891816e-04 3.163755386573177848e-04 1.663943164976556589e-04 8.538287807253719635e-05 4.274642534612075874e-05 2.087976118977732479e-05 9.950570080153947348e-06 4.626654928176692850e-06 2.098857567946500295e-06 9.289568402976755945e-07 4.011481720802400681e-07 1.690093803473698563e-07 6.947259360747467428e-08 2.786204100357994979e-08 1.090207217098039030e-08 4.161998215272272609e-09 1.550213225997941048e-09 5.633492199797970059e-10 1.997379867276749601e-10 6.909400229319967462e-11 2.331936624465384212e-11 7.678737968827115097e-12 2.466946116590538469e-12 7.732611495096639899e-13 2.364772841623186223e-13 7.055850634958721459e-14 2.054026486638112714e-14
1.695477160314424160e-54 1.980654859231333390e-53 2.257472013719724874e-52 2.510340643106570979e-51 2.723576957675603614e-50 2.882991462376258234e-49 2.977445169510586546e-48 3.000135708768711166e-47 2.949407219388767758e-46 2.828950113437276634e-45 2.647357243194508262e-44 2.417110600523935881e-43 2.153164480512822645e-42 1.871348192534242055e-41 1.586823810392571806e-40 1.312802896188923884e-39 1.059661254573706183e-38 8.345095197575743840e-38 6.411981295278585644e-37 4.806732009599392189e-36 3.515639080533549178e-35 2.508738350373286245e-34 1.746639049153032896e-33 1.186445171289706760e-32 7.863011162673224882e-32 5.084249124817005024e-31 3.207461588729252468e-30 1.974207588866037308e-29 1.185552746959922612e-28 6.946173975134531706e-28 3.970700615525767435e-27 2.214549239728139426e-26 1.205036634891025621e-25 6.397523218720855592e-25 3.313753523163473808e-24 1.674654595142250981e-23 8.257089646491825992e-23 3.972148398244733250e-22 1.864320787314492667e-21 8.537142488978746909e-21 3.814179515376367285e-20 1.662594884619115959e-19 7.070798511059315400e-19 2.933912753031375002e-18 1.187743436784012397e-17 4.691317161901094132e-17 1.807855279374682057e-16 6.797187342205708735e-16 2.493397555860647933e-15 8.923814420545813788e-15 3.116063089798200534e-14 1.061594513421831631e-13 3.528643631260856214e-13 1.144336223517111731e-12 3.620730518405200746e-12 1.117726302409641474e-11 3.366444433907594100e-11 9.892456319001886727e-11 2.836178388253640766e-10 7.933405569031278984e-10 2.165122540368414879e-09 5.765035915185747831e-09 1.497677358776007911e-08 3.796043869623977225e-08 9.387304218389522340e-08 2.264890829896804858e-07 5.331511687874556488e-07 1.224475694974740330e-06 2.743763559403045321e-06 5.998461970660067517e-06 1.279469233305410477e-05 2.662664791587109674e-05 5.406296440470616439e-05 1.070976463311171343e-04 2.069935004135873462e-04 3.903284459014526504e-04 7.181255973790551988e-04 1.289042758414318769e-03 2.257516591517792423e-03 3.857369919818541895e-03 6.430553257832468360e-03 1.045928749401352914e-02 1.659787819103648171e-02 2.569802556166159505e-02 3.881893816747387232e-02 5.721162166185581044e-02 8.226622622952485531e-02 1.154132323303388580e-01 1.579742653382308071e-01 2.109666446632340875e-01 2.748767189399414779e-01 3.494289088662413389e-01 4.333875361039361551e-01 5.244338472843452781e-01 6.191583314350802558e-01 7.131968890061983757e-01 8.015190895226900203e-01 8.788505152880592419e-01 9.401840179303733169e-01 9.813127201272647815e-01 9.993064799768927031e-01 9.928569725627971465e-01 9.624349548663361231e-01 9.102334617372154213e-01 8.399064514619221100e-01 7.561461560505631230e-01 6.641669972858502691e-01 5.691746453672913431e-01 4.758943086419943902e-01 3.882148889598674990e-01 3.089801470113198723e-01 2.399306190927867344e-01 1.817763945045612894e-01 1.343649536680069922e-01 9.690166507463879308e-02 6.818254124422687412e-02 4.680711128496341938e-02 3.135069739072637862e-02 2.048704324097585378e-02 1.306195169526697467e-02 8.125190908238825310e-03 4.931235978582964620e-03 2.919945252706421940e-03 1.686903903092562551e-03 9.508295901874037632e-04 5.228916967848457964e-04 2.805546774144083381e-04 1.468655692875035421e-04 7.501000315287513888e-05 3.737791616734354632e-05 1.817220798744965900e-05 8.619796705475514395e-06 3.989174727451899887e-06 1.801216040998225112e-06 7.934969544846625844e-07 3.410526542174517729e-07 1.430191901556983334e-07 5.851455499670269128e-08 2.335770719097849271e-08 9.096895890554282542e-09 3.456630441247695848e-09 1.281472785053181323e-09 4.635136580880651271e-10 1.635732924640764970e-10 5.631952279667435419e-11 1.891917735607175071e-11 6.200721729628308216e-12 1.982800166069836153e-12 6.186034853276975980e-13 1.882966050298691915e-13 5.592027883866793281e-14
2.529776398241253966e-55 3.011688949008971269e-54 3.498120821859812168e-53 3.964205931023716325e-52 4.383028752847507161e-51 4.728127111059782569e-50 4.976232677956189183e-49 5.109859103808637694e-48 5.119338927132874421e-47 5.003979848708683557e-46 4.772148310704298687e-45 4.440266368625371962e-44 4.030888886301140666e-43 3.570173654231102330e-42 3.085137794908033709e-41 2.601096728071443081e-40 2.139612619256981832e-39 1.717158997509385219e-38 1.344567409123043830e-37 1.027191369743284477e-36 7.656263200338509424e-36 5.567741441654665580e-35 3.950371819425316139e-34 2.734598688806533861e-33 1.846910877997208429e-32 1.217012358696325825e-31 7.824214516936501867e-31 4.907758917096205820e-30 3.003463813846289999e-29 1.793322090320247952e-28 1.044698337995823187e-27 5.937726925708616703e-27 3.292655155177093799e-26 1.781430928740241155e-25 9.403476397007915393e-25 4.842889955416573410e-24 2.433422245497831810e-23 1.192963231308689663e-22 5.706020847538765286e-22 2.662786589371483663e-21 1.212372506955895535e-20 5.385580338540050466e-20 2.334133273288468638e-19 9.869962477167932253e-19 4.071946515011770635e-18 1.639024100200824039e-17 6.436730489889367319e-17 2.466277963211822510e-16 9.219671149956685597e-16 3.362680073917828808e-15 1.196609320582428448e-14 4.154472833975081739e-14 1.407265941018783612e-13 4.650858661326758676e-13 1.499639315176680395e-12 4.717774783672529825e-12 1.448052485017285222e-11 4.336387791047638342e-11 1.266976717062725456e-10 3.611651742293522371e-10 1.004476567292184200e-09 2.725652367549231765e-09 7.216021703473982580e-09 1.863896994746525906e-08 4.697239417987383735e-08 1.154942057524101465e-07 2.770603686358287020e-07 6.484631925808885343e-07 1.480788264163656152e-06 3.299113893681594489e-06 7.171307827522954723e-06 1.520884144816015654e-05 3.146955568037501828e-05 6.353043092284678655e-05 1.251323792902539565e-04 2.404663519827748201e-04 4.508537006139640081e-04 8.247335724895074258e-04 1.471934281246628680e-03 2.563066519962121231e-03 4.354397245141375383e-03 7.217601943009768935e-03 1.167224831240661585e-02 1.841674270345977985e-02 2.835096426742832881e-02 4.258136309889856697e-02 6.239761587885367389e-02 8.920991877703425554e-02 1.244385674823588195e-01 1.693532647087435394e-01 2.248686200058892526e-01 2.913136585456823080e-01 3.682048896397963622e-01 4.540618003602709396e-01 5.463074126809902564e-01 6.412921609414742319e-01 7.344656349206958312e-01 8.206986908698655769e-01 8.947314688256831072e-01 9.516963313812677461e-01 9.876448178591604732e-01 9.999997577056812803e-01 9.878607072751712792e-01 9.521124397177427312e-01 8.953183355132191545e-01 8.214165127471551031e-01 7.352687206558758959e-01 6.421337015531787262e-01 5.471438829387299529e-01 4.548564355579731155e-01 3.689298969419821383e-01 2.919510682112607114e-01 2.254099060331304083e-01 1.697980266085725165e-01 1.247926451985355706e-01 8.948331272982093521e-02 6.260252177999700574e-02 4.273053335692982013e-02 2.845650180188862705e-02 1.848934042742578915e-02 1.172082112942526844e-02 7.249221486068367984e-03 4.374429392441982548e-03 2.575420594589718313e-03 1.479352359630420463e-03 8.290711533016867927e-04 4.533239785217429052e-04 2.418367456248361725e-04 1.258730047641668773e-04 6.392042006884861348e-05 3.166965647210874025e-05 1.530889329212880480e-05 7.220062392149807593e-06 3.322269173117497685e-06 1.491507335476787289e-06 6.533000359368016857e-07 2.791879576948976784e-07 1.164065432312285609e-07 4.735379775851182343e-08 1.879442089495719224e-08 7.277794581267591509e-09 2.749586262566278324e-09 1.013518351197553133e-09 3.644958560477239467e-10 1.278940337163210192e-10 4.378291633659333584e-11 1.462365048152276995e-11 4.765446761955306216e-12 1.515123928153643609e-12 4.699908502079311993e-13 1.422418396775163930e-13
4.136047672962909768e-56 5.012708210818487593e-55 5.927287945388797514e-54 6.838114009676184569e-53 7.696855981439945302e-52 8.452537275903300863e-51 9.056440542954225439e-50 9.467268561224913481e-49 9.655806747627709262e-48 9.608357299522503103e-47 9.328384424246974358e-46 8.836096231635712647e-45 8.166033367256004531e-44 7.363063986123207989e-43 6.477429729850313239e-42 5.559600140178228794e-41 4.655658487092276261e-40 3.803779949840059125e-39 3.032119864351414943e-38 2.358164285285564994e-37 1.789363033109747500e-36 1.324706219829271779e-35 9.568357673276992256e-35 6.742981036661769334e-34 4.636210931593417212e-33 3.110077033771782791e-32 2.035522077282666803e-31 1.299801995063040318e-30 8.097953760768078037e-30 4.922322873347677853e-29 2.919184962562604089e-28 1.689078525273787752e-27 9.535309165708132956e-27 5.251899762438687976e-26 2.822245502034105464e-25 1.479687012049094851e-24 7.569054726385265790e-24 3.777549292748809554e-23 1.839396459219277002e-22 8.738507502902358941e-22 4.050381138870658192e-21 1.831686868241360733e-20 8.081710383366628717e-20 3.478980907434892254e-19 1.461159139793556989e-18 5.987419726962466849e-18 2.393748945881931184e-17 9.337147242822373559e-17 3.553419867517567132e-16 1.319397194132501115e-15 4.779707248459027492e-15 1.689366002009601233e-14 5.825630209034746250e-14 1.960012263465663531e-13 6.433856570270265928e-13 2.060538210746747274e-12 6.438529373365318316e-12 1.962860346010094577e-11 5.838332605301996728e-11 1.694279185114798198e-10 4.797089588812193104e-10 1.325157181252051649e-09 3.571524805817184848e-09 9.391536668590451842e-09 2.409441339891786245e-08 6.031047759947492769e-08 1.472874994753490642e-07 3.509423031136419445e-07 8.158348739713541586e-07 1.850399579866964010e-06 4.094732049181000407e-06 8.840608640773314512e-06 1.862239587123633717e-05 3.827239629068615470e-05 7.674188570286618141e-05 1.501329400100764834e-04 2.865604321669868153e-04 5.336458898911206625e-04 9.695870928337431329e-04 1.718767738982875061e-03 2.972653383224826886e-03 5.016121681312093669e-03 8.258260244993898339e-03 1.326495490125328448e-02 2.078833477304341606e-02 3.178559442007677927e-02 4.741739425207799202e-02 6.901472191183520566e-02 9.800370890710145833e-02 1.357813093396864346e-01 1.835414608786695434e-01 2.420611472002849041e-01 3.114674745917594967e-01 3.910182495637827271e-01 4.789366411640103571e-01 5.723422576522165794e-01 6.673140544469874369e-01 7.591042840786462742e-01 8.424988648234226218e-01 9.122921073586296448e-01 9.638184200978447969e-01 9.934665245038279968e-01 9.990977130905080994e-01 9.803009040973968968e-01 9.384422513544727895e-01 8.765009952183571151e-01 7.987189449014787668e-01 7.101208577508831832e-01 6.159809249520773466e-01 5.213134974346219641e-01 4.304546331178667473e-01 3.467787805267170675e-01 2.725676781732819243e-01 2.090224364078188402e-01 1.563897076765086991e-01 1.141616248291348196e-01 8.130716642837415575e-02 5.649814931752485114e-02 3.830331211483693071e-02 2.533583067467375105e-02 1.635048643566890461e-02 1.029491863941153426e-02 6.324291380587200757e-03 3.790509022038382903e-03 2.216562132530732095e-03 1.264616941770391580e-03 7.039386209806537068e-04 3.823026440863201399e-04 2.025706499904730731e-04 1.047230911134836267e-04 5.282081468169966384e-05 2.599348133827156818e-05 1.248017036741830737e-05 5.846194906338549728e-06 2.671915859139084742e-06 1.191431221187916169e-06 5.183366129827625787e-07 2.200146033572708913e-07 9.111457220190160707e-08 3.681466765819268122e-08 1.451278092076597087e-08 5.581836429466271067e-09 2.094596065308365003e-09 7.668672167816234392e-10 2.739282181098241462e-10 9.546629845974525548e-11 3.246086635117833929e-11 1.076878832822119927e-11 3.485541723155763964e-12 1.100703740298517289e-12 3.391308590626601865e-13
7.423581440860123328e-57 9.149739904091736736e-56 1.100273698223611224e-54 1.290890561127199772e-53 1.477661065871339820e-52 1.650277379951913187e-51 1.798190813460540504e-50 1.911662907917115813e-49 1.982821246462330420e-48 2.006561731873086905e-47 1.981153828847781125e-46 1.908449103183844803e-45 1.793658159263960011e-44 1.644733294659845038e-43 1.471458445060393995e-42 1.284390932679419626e-41 1.093813228282004250e-40 9.088366306173633220e-40 7.367585522755089899e-39 5.827217924287946785e-38 4.496701357325728671e-37 3.385505643625586266e-36 2.486850913054223965e-35 1.782266603527351389e-34 1.246213064360061822e-33 8.501756096517150940e-33 5.658765466609404827e-32 3.674780970903532428e-31 2.328294618494562546e-30 1.439266182443964055e-29 8.680425602873943042e-29 5.107844043355968564e-28 2.932452250593464360e-27 1.642559010885459047e-26 8.976514240513450855e-26 4.786203704728732297e-25 2.489839452717122888e-24 1.263712325026414278e-23 6.257801879905793156e-23 3.023375635219882443e-22 1.425145216991748957e-21 6.554247567900506075e-21 2.940920433500711570e-20 1.287479786643003557e-19 5.499133654183582003e-19 2.291631810950535601e-18 9.317343794630562534e-18 3.696035297486463207e-17 1.430463599593253870e-16 5.401498043123971293e-16 1.989978326855824418e-15 7.152851044545718739e-15 2.508457382852720042e-14 8.582839360864534525e-14 2.865180275026558407e-13 9.331890461331839219e-13 2.965405053535680488e-12 9.193801558199860748e-12 2.781012488186994889e-11 8.207435224696885888e-11 2.363244739703140409e-10 6.639060819562421826e-10 1.819706329710526184e-09 4.866230490523518027e-09 1.269640468524650582e-08 3.231956814100517983e-08 8.026885216438179954e-08 1.945025357091471921e-07 4.598330618679700087e-07 1.060649352391330429e-06 2.386932731047492933e-06 5.240892356704358602e-06 1.122708500764735422e-05 2.346526663615211878e-05 4.784986173767227682e-05 9.519904510986397224e-05 1.847911671559943005e-04 3.499665498663296639e-04 6.466489472373287148e-04 1.165755102252024429e-03 2.050419796671463981e-03 3.518641000008777570e-03 5.891201030046875134e-03 9.623419945558809446e-03 1.533740000549725820e-02 2.384903231053699113e-02 3.618149359906375900e-02 5.355486527178455330e-02 7.734069716130144434e-02 1.089717549940597136e-01 1.498016232058552444e-01 2.009165927403259722e-01 2.629128427758970488e-01 3.356638015437594658e-01 4.181132474473335248e-01 5.081361096104956010e-01 6.025081138020810245e-01 6.970155268856693676e-01 7.867173295487803752e-01 8.663466335440825894e-01 9.308107252543473820e-01 9.757257730704792520e-01 9.979088768385420138e-01 9.957508970441413254e-01 9.694094255227121426e-01 9.207897602043381147e-01 8.533170734795763046e-01 7.715376088588929981e-01 6.806133721453910823e-01 5.857881277753599347e-01 4.919006142159090822e-01 4.030054092577400326e-01 3.221373615086495223e-01 2.512279938363052301e-01 1.911576463987086916e-01 1.419096831305378670e-01 1.027848478181729031e-01 7.263448730185037561e-02 5.007873670880729627e-02 3.368686262237653023e-02 2.210876469161020264e-02 1.415680013112838309e-02 8.844279016792647163e-03 5.390840480357537642e-03 3.205879820852447232e-03 1.860093204556991517e-03 1.052977001538955891e-03 5.815670284422913387e-04 3.133844033997619386e-04 1.647599653400690567e-04 8.451284396756394599e-05 4.229513859302276726e-05 2.065165682040984160e-05 9.838209307804896529e-06 4.572712823675811906e-06 2.073616827515006712e-06 9.174444984564451436e-07 3.960297432195560758e-07 1.667909640522138136e-07 6.853524109783084823e-08 2.747590981197730233e-08 1.074699212602621328e-08 4.101271220276474263e-09 1.527027159836645905e-09 5.547173426429562735e-10 1.966044924975404854e-10 6.798480281930148499e-11 2.293649001960516294e-11 7.549858041780470626e-12 2.424640328519318113e-12 7.597182764907232833e-13
1.466928653644989006e-57 1.836787903045026810e-56 2.243911583507919136e-55 2.674540518659380635e-54 3.110207284874651455e-53 3.528793120069702374e-52 3.906247647133652828e-51 4.218810900022754262e-50 4.445463584198846577e-49 4.570258508371115591e-48 4.584174974363411198e-47 4.486196759553290945e-46 4.283434792815162227e-45 3.990273958562509114e-44 3.626686194142168896e-43 3.215984563484424812e-42 2.782368469808855254e-41 2.348616145866882553e-40 1.934221259443325924e-39 1.554164461559200041e-38 1.218384896402055234e-37 9.318987961459058493e-37 6.954240501417698533e-36 5.063226696633146722e-35 3.596679589506515279e-34 2.492716219083652267e-33 1.685546118537812538e-32 1.112000932543000228e-31 7.157582695072823787e-31 4.494944238285370231e-30 2.754095235517412947e-29 1.646380867721320091e-28 9.602368723910902241e-28 5.464156854673453048e-27 3.033644234150090313e-26 1.643247007181755171e-25 8.684358893464455162e-25 4.477848410816488401e-24 2.252670764808945307e-23 1.105662982284545277e-22 5.294738645407784685e-22 2.473790953596174232e-21 1.127660005370610452e-20 5.015220932433582610e-20 2.176199331811071495e-19 9.213061856244181248e-19 3.805449934969459374e-18 1.533574044632829241e-17 6.029762379074858298e-17 2.313089074301386806e-16 8.657275294921757416e-16 3.161307997177607195e-15 1.126287082621781407e-14 3.914967018770837185e-14 1.327711825904685475e-13 4.393152210037947981e-13 1.418225823534125609e-12 4.466951513716174543e-12 1.372694202027985421e-11 4.115599174385478921e-11 1.203896230947594387e-10 3.435909762807236908e-10 9.567338840063711076e-10 2.599185481851892082e-09 6.889379381547628636e-09 1.781638712211760008e-08 4.495271135412689546e-08 1.106595382931716072e-07 2.657776930121527894e-07 6.227947058447140369e-07 1.423862355476308608e-06 3.176053544104645845e-06 6.912009621576467033e-06 1.467633322566703688e-05 3.040377465048255755e-05 6.145173616278492461e-05 1.211818339886637502e-04 2.331511681836747143e-04 4.376575067577897983e-04 8.015449446447400978e-04 1.432247550072105044e-03 2.496922184646774377e-03 4.247062373476044594e-03 7.048050086152048317e-03 1.141158673270659465e-02 1.802684814923202067e-02 2.778371252337226080e-02 4.177894454247862988e-02 6.129447972433201691e-02 8.773683690139581770e-02 1.225291143619825912e-01 1.669526539027204048e-01 2.219443383358318811e-01 2.878667641730452420e-01 3.642803057703142278e-01 4.497555902264336325e-01 5.417690098985938896e-01 6.367199523932720595e-01 7.300951621612270515e-01 8.167839466699811091e-01 8.915211023163838178e-01 9.494077502327964435e-01 9.864398969636837267e-01 9.999659152840345566e-01 9.890004199152583331e-01 9.543429427690279798e-01 8.984815591695570758e-01 8.252975972740799193e-01 7.396200995848662973e-01 6.467010114863998016e-01 5.516899681164091351e-01 4.591804028827132789e-01 3.728793337428975008e-01 2.954268707831899099e-01 2.283643915377207290e-01 1.722278931922215095e-01 1.267287943773704462e-01 9.097955929282768028e-02 6.372488575254324494e-02 4.354828069589723738e-02 2.903552431814760207e-02 1.888795952439718817e-02 1.198773476081361686e-02 7.423110377575057282e-03 4.484679616398308359e-03 2.643465448358921829e-03 1.520241434621871996e-03 8.529983740419149483e-04 4.669609380653659872e-04 2.494075598983417665e-04 1.299676856198744433e-04 6.607814895162479726e-05 3.277759336010909515e-05 1.586327922729897081e-05 7.490409924648715745e-06 3.450761262375338023e-06 1.551032698560101257e-06 6.801797597877087904e-07 2.910202212077242182e-07 1.214840718055955634e-07 4.947801004439735563e-08 1.966082874433676485e-08 7.622336674560050488e-09 2.883175944439543357e-09 1.064022656187789329e-09 3.831133770708263707e-10 1.345861806186805004e-10 4.612860616506543229e-11 1.542541676857343680e-11 5.032690149328135191e-12 1.601991435699301866e-12
3.198007121443145953e-58 4.063780224441047691e-57 5.038226755887737007e-56 6.094273189292460895e-55 7.192217930136996801e-54 8.281337217348854374e-53 9.303252577536577066e-52 1.019684612397822342e-50 1.090419553092196534e-49 1.137674717116515410e-48 1.158081953996379409e-47 1.150157174746345285e-46 1.114478777740069694e-45 1.053617860937549513e-44 9.718319138654441520e-44 8.745726675363488549e-43 7.678870712820922028e-42 6.578025032787354092e-41 5.497818514052104650e-40 4.483136769218295944e-39 3.566730441402148975e-38 2.768568668855868302e-37 2.096703511028984005e-36 1.549228423564415474e-35 1.116839078248518113e-34 7.855294252405387630e-34 5.390524517652674861e-33 3.609078302843022445e-32 2.357535791932977908e-31 1.502508703474584869e-30 9.342700119506413281e-30 5.667930720405270414e-29 3.354852019721161691e-28 1.937398303254646765e-27 1.091594082939496887e-26 6.000675500327381101e-26 3.218368896005652976e-25 1.684101311093542168e-24 8.597997546469108983e-24 4.282754016044884609e-23 2.081352583512849884e-22 9.868812393857972052e-22 4.565421093661781865e-21 2.060599073790360456e-20 9.074085577325161737e-20 3.898602460156843692e-19 1.634224607039832030e-18 6.683612303208310029e-18 2.666904507115665879e-17 1.038246300149495511e-16 3.943574323070365677e-16 1.461424485795434652e-15 5.283959012750794420e-15 1.863971260947789679e-14 6.415281165772253821e-14 2.154214226070105577e-13 7.057628516875981369e-13 2.255928922224835143e-12 7.035399124153356400e-12 2.140665352153236505e-11 6.354853316260176486e-11 1.840598198165814702e-10 5.201267209985672766e-10 1.434022780004937186e-09 3.857444143434415548e-09 1.012371599399215809e-08 2.592250527235688725e-08 6.476057573452121696e-08 1.578487481233557757e-07 3.753775487699980167e-07 8.709478620272760229e-07 1.971572410004645948e-06 4.354417011290869586e-06 9.383049666256025186e-06 1.972671288257770727e-05 4.046337866812368765e-05 8.097785603914508113e-05 1.581128316310009276e-04 3.012067291062328969e-04 5.598335670377283272e-04 1.015196030090755736e-03 1.796129302391337272e-03 3.100430472198226640e-03 5.221594070021569681e-03 8.579874346079797987e-03 1.375483737131767692e-02 2.151427440466538096e-02 3.283179734711493686e-02 4.888316584691927702e-02 7.101019446919262790e-02 1.006418915540351761e-01 1.391661429188949528e-01 1.877522290864258869e-01 2.471344699306371184e-01 3.173790516388130256e-01 3.976673205874169947e-01 4.861365329887955000e-01 5.798201806656745338e-01 6.747223646705640121e-01 7.660437891519328302e-01 8.485526559633986832e-01 9.170662478161287767e-01 9.669841011499962224e-01 9.947974623337392241e-01 9.984968868275994058e-01 9.778122477820978542e-01 9.342453431400848940e-01 8.708896353105244348e-01 7.920671710610310834e-01 7.028418546905254027e-01 6.084850747720120800e-01 5.139714024375388046e-01 4.235695113068571604e-01 3.405705883958514701e-01 2.671691438282692288e-01 2.044853358065233107e-01 1.526984928748724712e-01 1.112510307546394489e-01 7.908061672408582543e-02 5.484445977137890338e-02 3.711010555086410867e-02 2.449899829689303199e-02 1.577978845323228102e-02 9.916324660225427079e-03 6.079908016264282643e-03 3.636972286688325024e-03 2.122656334350472331e-03 1.208693235388293326e-03 6.715049343441746891e-04 3.639812702735224586e-04 1.924888489998186807e-04 9.931819684247516762e-05 4.999755743968213763e-05 2.455644309146751199e-05 1.176735472688793328e-05 5.501599110028449644e-06 2.509549393421676497e-06 1.116861360484596939e-06 4.849528271939609059e-07 2.054454068748976459e-07 8.491610945566624690e-08 3.424368168568796047e-08 1.347309977202279920e-08 5.171914201359105594e-09 1.937009758294883262e-09 7.077974878662964631e-10 2.523381626086695737e-10 8.777150945878864049e-11 2.978659834955719077e-11 9.862453365107279116e-12 3.185999675637103726e-12
7.687704292836905845e-59 9.903854427121968725e-58 1.244825676634424767e-56 1.526544745368867111e-55 1.826447742077120166e-54 2.132071054808356040e-53 2.428246709166677277e-52 2.698240488179851250e-51 2.925264979650682225e-50 3.094186453322455682e-49 3.193187791211631866e-48 3.215134540406285462e-47 3.158424889252681445e-46 3.027182937634432567e-45 2.830762877547354117e-44 2.582646866113418208e-43 2.298916911142668146e-42 1.996541002346245134e-41 1.691725530376264765e-40 1.398550924090917476e-39 1.128037083187049965e-38 8.876978756139683512e-38 6.815593741615890873e-37 5.105507536646218309e-36 3.731391853734066530e-35 2.660722044058516977e-34 1.851078632747013255e-33 1.256455000069627547e-32 8.320812225188470968e-32 5.376271783170933347e-31 3.389170520798112163e-30 2.084502097779994271e-29 1.250857866358439968e-28 7.323358639075902886e-28 4.183206975295731531e-27 2.331337311553322491e-26 1.267644822501324440e-25 6.724914557492240196e-25 3.480748670964200558e-24 1.757742576299126099e-23 8.660332972184026308e-23 4.163040337948408023e-22 1.952465457658529356e-21 8.934141173033588404e-21 3.988586118507517775e-20 1.737328113383336128e-19 7.383145594339266253e-19 3.061242465704001732e-18 1.238370896902138300e-17 4.887654019892444060e-17 1.882118165861273690e-16 7.071149642371104269e-16 2.591969464624033516e-15 9.269716348790725288e-15 3.234444626376077319e-14 1.101107465308621557e-13 3.657264791117199775e-13 1.185167719875316199e-12 3.747140131291254826e-12 1.155890691597991199e-11 3.478806792277092801e-11 1.021505157283431122e-10 2.926493265974835722e-10 8.179960488173864443e-10 2.230753555903900157e-09 5.935382245374397045e-09 1.540786639117416335e-08 3.902411166405186558e-08 9.643179675304851467e-08 2.324899601997510417e-07 5.468709559023746880e-07 1.255053461020448765e-06 2.810194010741064765e-06 6.139133722567803822e-06 1.308502612229013480e-05 2.721064309174901739e-05 5.520770950028077378e-05 1.092841965382646864e-04 2.110628068757916650e-04 3.977065708988368887e-04 7.311568190351622329e-04 1.311459895220597584e-03 2.295071421487346851e-03 3.918628630284633901e-03 6.527828266977672884e-03 1.060962527472251136e-02 1.682395434139093843e-02 2.602872099598433145e-02 3.928929957980593912e-02 5.786186880925628384e-02 8.313948638652390866e-02 1.165517850720551307e-01 1.594142840024457553e-01 2.127317181053487716e-01 2.769707924857823800e-01 3.518296294479342778e-01 4.360412334159429193e-01 5.272534367535234301e-01 6.220252154212652096e-01 7.159674404350550025e-01 8.040355777086594102e-01 8.809554995814565803e-01 9.417364653267771279e-01 9.822035842300917974e-01 9.994713586431456243e-01 9.922838047041356857e-01 9.611654789732430038e-01 9.083581911959205391e-01 8.375540066930833305e-01 7.534686993449829506e-01 6.613240576805203830e-01 5.663177049264666030e-01 4.731541657553576807e-01 3.856931343253051647e-01 3.067452592471107131e-01 2.380183948101755320e-01 1.801938215256606302e-01 1.330962995200492271e-01 9.591549607574735570e-02 6.743855947532945150e-02 4.626201060714973945e-02 3.096260083952151118e-02 2.021841355146130129e-02 1.288111412800251217e-02 8.006754123182911395e-03 4.855749424103381236e-03 2.873113308436929698e-03 1.658616385921828475e-03 9.341913906886495237e-04 5.133605373728284500e-04 2.752363642944534276e-04 1.439745915951122816e-04 7.347889376995687895e-05 3.658778131946203727e-05 1.777486255913110808e-05 8.425062653092471401e-06 3.896159596246570059e-06 1.757911668013242207e-06 7.738451595951902788e-07 3.323592753257644346e-07 1.392702154904544581e-07 5.693841887543296037e-08 2.271168048546293027e-08 8.838729597772416276e-09 3.356040066368894685e-09 1.243257642479900234e-09 4.493573496624812246e-10 1.584598616614347935e-10 5.451843829376746824e-11 1.830055464640516299e-11 5.993517934666971543e-12
2.031953784175437915e-59 2.651265413467403777e-58 3.375120618648740613e-57 4.192007983436166989e-56 5.079858502144025016e-55 6.005896460319464158e-54 6.927886717293817804e-53 7.796872379285443812e-52 8.561242228297993548e-51 9.171700311224529744e-50 9.586490305051275462e-49 9.776111146508992640e-48 9.726785414433433838e-47 9.442114237135233468e-46 8.942642667041978696e-45 8.263408367586937029e-44 7.449879788695773750e-43 6.552937498859641650e-42 5.623665721243826717e-41 4.708685463958933753e-40 3.846595997923208561e-39 3.065844906416371727e-38 2.384078208995291302e-37 1.808787410174103052e-36 1.338909632638820508e-35 9.669671421686442154e-35 6.813478329450036660e-34 4.684063266165686680e-33 3.141762393448087842e-32 2.055988271249875501e-31 1.312697445074381678e-30 8.177213903467389909e-30 4.969844358429253826e-29 2.946978239349046131e-28 1.704934822890756842e-27 9.623550833671228479e-27 5.299801691518866354e-26 2.847610629797824006e-25 1.492788575517603983e-24 7.635064517167235211e-24 3.809989958363570629e-23 1.854947669525236531e-22 8.811223236682995472e-22 4.083546055348613752e-21 1.846440948417102208e-20 8.145731655391583238e-20 3.506077295856548943e-19 1.472344997431324297e-18 6.032459224053843598e-18 2.411436977536850548e-17 9.404899274321059095e-17 3.578731305469707245e-16 1.328619882758517118e-15 4.812481949797426140e-15 1.700725373615639882e-14 5.864027251498827019e-14 1.972670181660303766e-13 6.474551523415417987e-13 2.073297451432074008e-12 6.477542150262521108e-12 1.974492974449292412e-11 5.872156873601961474e-11 1.703869844743154798e-10 4.823606766391037599e-10 1.332306313340778207e-09 3.590318586049681308e-09 9.439708860684157109e-09 2.421480209569159692e-08 6.060381435874406749e-08 1.479843215242938166e-07 3.525560432707335090e-07 8.194780634734105171e-07 1.858417184934279395e-06 4.111930866744459288e-06 8.876568465149186344e-06 1.869567376991451143e-05 3.841791988779081290e-05 7.702350599962266560e-05 1.506639783821341159e-04 2.875360419661449345e-04 5.353919791790560587e-04 9.726310781548664275e-04 1.723935985609745302e-03 2.981198125409062483e-03 5.029875725368581664e-03 8.279810204171190666e-03 1.329781294737493631e-02 2.083707567408674827e-02 3.185591101132864700e-02 4.751601396449831038e-02 6.914912426136454737e-02 9.818159400065570863e-02 1.360097944553932958e-01 1.838260270763400761e-01 2.424044170907530271e-01 3.118679666093830405e-01 3.914693090621821914e-01 4.794257775186965276e-01 5.728511040429233869e-01 6.678191045018732064e-01 7.595784495385609070e-01 8.429137563728771321e-01 9.126207938354898852e-01 9.640383025490359969e-01 9.935619018780420530e-01 9.990616355620981492e-01 9.801360102452301160e-01 9.381604491483505059e-01 8.761220403742578933e-01 7.982681523064533158e-01 7.096263139576148848e-01 6.154706266089674527e-01 5.208128150947832768e-01 4.299844045480309962e-01 3.463541993010971209e-01 2.721979952099791156e-01 2.087113648800715537e-01 1.561363366133922959e-01 1.139616120384113890e-01 8.115399309123784433e-02 5.638426385059910895e-02 3.822105292643580149e-02 2.527808038196113771e-02 1.631106225640846161e-02 1.026873890249731247e-02 6.307375528475022905e-03 3.779870991095257791e-03 2.210049379368381715e-03 1.260734647941762210e-03 7.016848677940615980e-04 3.810283100188530895e-04 2.018687479737409811e-04 1.043464421355616220e-04 5.262388573561709471e-05 2.589315027753521180e-05 1.243035643088589922e-05 5.822090918438764766e-06 2.660547982061519973e-06 1.186205462074790979e-06 5.159949539228227264e-07 2.189917231497142985e-07 9.067898671020217597e-08 3.663383013474701479e-08 1.443958486223639159e-08 5.552950458265221022e-09 2.083481274297002274e-09 7.626971357351094335e-10 2.724026577938259889e-10 9.492208674145805926e-11 3.227155741186712362e-11 1.070457141200051973e-11
5.882677598851809275e-60 7.766820052066229432e-59 1.000479398383592223e-57 1.257389323533466309e-56 1.541800201064406061e-55 1.844519023789583654e-54 2.152954694179380435e-53 2.451790478547099226e-52 2.724134389162827529e-51 2.953047376931526952e-50 3.123266274902275613e-49 3.222881370617730857e-48 3.244713380526222181e-47 3.187168838903325208e-46 3.054432364541717030e-45 2.855963589004705401e-44 2.605382735520304756e-43 2.318927158726047233e-42 2.013721440892398704e-41 1.706115359212456277e-40 1.410308431944895508e-39 1.137408641537057348e-38 8.949847923450475033e-38 6.870866326568907157e-37 5.146406112457297659e-36 3.760913287199427034e-35 2.681509239182906244e-34 1.865357107651719920e-33 1.266022389443565089e-32 8.383348055572116519e-32 5.416145462580753183e-31 3.413971202702296817e-30 2.099549404205095153e-29 1.259763597334740746e-28 7.374774105708913369e-28 4.212162339905412213e-27 2.347243747563400637e-26 1.276168416410796957e-25 6.769467455851607310e-25 3.503464558927378365e-24 1.769040043548310348e-23 8.715138834810941195e-23 4.188974026505574892e-22 1.964435330857073942e-21 8.988030066969109039e-21 4.012250205473783696e-20 1.747463891949930722e-19 7.425490119884107121e-19 3.078497106740806593e-18 1.245228598199361070e-17 4.914237412938205556e-17 1.892168868994708494e-16 7.108211856006082877e-16 2.605298831790354303e-15 9.316471023242790556e-15 3.250439160209373005e-14 1.106443793272949530e-13 3.674628029910429202e-13 1.190677429863498540e-12 3.764190293384910333e-12 1.161036119816429649e-11 3.493949330240958932e-11 1.025850762051895623e-10 2.938654167517934191e-10 8.213144902111717392e-10 2.239583203679977261e-09 5.958289896709448306e-09 1.546581350596826968e-08 3.916702808877353777e-08 9.677544594052810409e-08 2.332955496461009614e-07 5.487119753610181068e-07 1.259154825333962726e-06 2.819100385436421714e-06 6.157985458872083664e-06 1.312391740222204128e-05 2.728883711338857699e-05 5.536091773341664398e-05 1.095767068014058375e-04 2.116069456061696536e-04 3.986927186587725983e-04 7.328977715020482684e-04 1.314453446188713079e-03 2.300084169130256657e-03 3.926801602918078907e-03 6.540800479428776452e-03 1.062966444186247937e-02 1.685407489352173244e-02 2.607275929598979955e-02 3.935190692180601246e-02 5.794837750436228341e-02 8.325560676196817889e-02 1.167031050310506496e-01 1.596055699121094185e-01 2.129660553032098891e-01 2.772486507798033184e-01 3.521479846673549186e-01 4.363929084043312590e-01 5.276268318059099682e-01 6.224045698177003150e-01 7.163337009742347661e-01 8.043678538631194863e-01 8.812329744462005232e-01 9.419405300612907483e-01 9.823198958015235682e-01 9.994915058013573717e-01 9.922063135683136803e-01 9.609959912762682244e-01 9.081087852520758341e-01 8.372417745855764704e-01 7.531138130658669994e-01 6.609476276441917930e-01 5.659397443434882602e-01 4.727919263813161743e-01 3.853599885707535977e-01 3.064501938431488104e-01 2.377660766697541062e-01 1.799851167664113794e-01 1.329290827215199866e-01 9.578557991691934170e-02 6.734059808325280894e-02 4.619027169449148318e-02 3.091154951367206666e-02 2.018309413251210063e-02 1.285734883813829076e-02 7.991196680468007352e-03 4.845838360987847135e-03 2.866967295083173387e-03 1.654905750977427514e-03 9.320098513427123917e-04 5.121114096050606882e-04 2.745396729838572489e-04 1.435960466612862837e-04 7.327849923432622735e-05 3.648441275037679659e-05 1.772290320522135920e-05 8.399609229904214799e-06 3.884007053335841430e-06 1.752256376183209499e-06 7.712798747494836316e-07 3.312249635178213379e-07 1.387812624458986058e-07 5.673294364338784435e-08 2.262749686193111926e-08 8.805102582270814308e-09 3.342943510844512693e-09 1.238284301478898137e-09 4.475158355105250973e-10 1.577949715066667229e-10 5.428434754407956101e-11 1.822018559859182519e-11
1.862922076589565047e-60 2.486564565930443935e-59 3.238183854364814414e-58 4.114338094143003144e-57 5.100293420403718386e-56 6.168606371387118373e-55 7.279066141849684532e-54 8.380327373400077699e-53 9.413324162235951161e-52 1.031624757154503263e-50 1.103055103953841655e-49 1.150719234215783931e-48 1.171219373316160109e-47 1.163064590700757413e-46 1.126850058504689023e-45 1.065185241498761218e-44 9.823830503404209796e-44 8.839613819155526460e-43 7.760370121554180953e-42 6.647039948876727631e-41 5.554831046648204233e-40 4.529081446669279597e-39 3.602849479611559572e-38 2.796268159711075489e-37 2.117425933477345624e-36 1.564351523428885300e-35 1.127605491649328838e-34 7.930064622463093741e-34 5.441178605995332266e-33 3.642553577673670708e-32 2.379116047388353926e-31 1.516079640214122061e-30 9.425949658681535777e-30 5.717746907800892680e-29 3.383930623573823414e-28 1.953955572775052248e-27 1.100790392378938258e-26 6.050500305268413556e-26 3.244700795189738701e-25 1.697675708523060864e-24 8.666256223575772391e-24 4.316234451839223064e-23 2.097370909339719759e-22 9.943566084437071796e-22 4.599448919192010048e-21 2.075707463544324662e-20 9.139516159658943608e-20 3.926241186200318217e-19 1.645612036176386935e-18 6.729373709735662617e-18 2.684840870606344081e-17 1.045103169495943429e-16 3.969140666386381745e-16 1.470721792317360790e-15 5.316934079572679820e-15 1.875377647698888386e-14 6.453761415371185321e-14 2.166874647293511932e-13 7.098251479828658964e-13 2.268640528069570131e-12 7.074189708871896982e-12 2.152208931082432195e-11 6.388352438287815833e-11 1.850077908524825618e-10 5.227425815324799995e-10 1.441061284085521456e-09 3.875910445421263157e-09 1.017095490217432471e-08 2.604032706579640952e-08 6.504708693543332342e-08 1.585279999533186661e-07 3.769474591300070019e-07 8.744850137764060755e-07 1.979341058762139825e-06 4.371048317437432369e-06 9.417752914524878303e-06 1.979728741462693275e-05 4.060324985098201663e-05 8.124798783936806120e-05 1.586211682345523043e-04 3.021387201928591522e-04 5.614981603686312536e-04 1.018091945117640014e-03 1.801035927870588832e-03 3.108525702576560735e-03 5.234597099023649211e-03 8.600204315428570598e-03 1.378576874450467178e-02 2.156005777243022795e-02 3.289770204090811806e-02 4.897539153395874534e-02 7.113559718027689938e-02 1.008074799500302821e-01 1.393783265138268668e-01 1.880158422867738155e-01 2.474516504344372314e-01 3.177481101466562707e-01 3.980817875980542375e-01 4.865845922611949925e-01 5.802846841196374061e-01 6.751815628877293474e-01 7.664728083663060465e-01 8.489256215935446770e-01 9.173588215222980846e-01 9.671760934246522723e-01 9.948751333958497645e-01 9.984545720626456511e-01 9.776530407021525315e-01 9.339807215153799191e-01 8.705380932190202037e-01 7.916520832669090568e-01 7.023889156330790362e-01 6.080197003924806554e-01 5.135164542712735702e-01 4.231436112653203518e-01 3.401871647185105707e-01 2.668362141912826724e-01 2.042059200331527158e-01 1.524714735786384112e-01 1.110722522086421971e-01 7.894402583246076799e-02 5.474313603993392202e-02 3.703708406561596195e-02 2.444784665585193750e-02 1.574494506619942766e-02 9.893236653512440040e-03 6.065021674328644440e-03 3.627630359815443677e-03 2.116949069928070193e-03 1.205298186057968774e-03 6.695381182929524859e-04 3.628714692054032251e-04 1.918788248893010795e-04 9.899151897165104166e-05 4.982710302904276508e-05 2.446977627139685941e-05 1.172441198182062339e-05 5.480861830954607123e-06 2.499788975913146523e-06 1.112383540909281546e-06 4.829503347295866549e-07 2.045724280389923456e-07 8.454509946234017134e-08 3.408995989345968306e-08 1.341100277702643592e-08 5.147456982180160355e-09 1.927617722506237093e-09 7.042807312719509925e-10 2.510541551620901537e-10 8.731437149081857967e-11 2.962789261809098644e-11
6.474683408428039043e-61 8.728904834923480225e-60 1.148147517285940072e-58 1.473439589553935050e-57 1.844861167601682913e-56 2.253677431428066602e-55 2.686065093394230372e-54 3.123474909778938933e-53 3.543694068278707053e-52 3.922573886595633460e-51 4.236261446017205300e-50 4.463659818189928748e-49 4.588768347567185060e-48 4.602543377008505032e-47 4.503979008531050582e-46 4.300228533303863100e-45 4.005746174284512175e-44 3.640592146562199704e-43 3.228177011414542901e-42 2.792796968048389029e-41 2.357317603950167500e-40 1.941303983964492327e-39 1.559788461906254259e-38 1.222741274442438504e-37 9.351906422623061744e-37 6.978505802771064055e-36 5.080675371523099305e-35 3.608919215507678200e-34 2.501091532226530112e-33 1.691136730854679378e-32 1.115641266732230043e-31 7.180705725442909730e-31 4.509271653517488484e-30 2.762755047278825500e-29 1.651486674536517340e-28 9.631733950282113755e-28 5.480631383525464294e-27 3.042659963275702757e-26 1.648059768521767551e-25 8.709419450441291773e-25 4.490577203571795519e-24 2.258977155431083224e-23 1.108710656852152107e-22 5.309105018963243548e-22 2.480396567322776980e-21 1.130622537700298303e-20 5.028180580314387714e-20 2.181729006341158826e-19 9.236075113315233690e-19 3.814791602982403294e-18 1.537272616248143825e-17 6.044044808725634124e-17 2.318468346784768498e-16 8.677035571985463001e-16 3.168387534775976369e-15 1.128760817454423162e-14 3.923397093832855070e-14 1.330513599619797125e-13 4.402233569073160496e-13 1.421096453510978857e-12 4.475800715171554251e-12 1.375354454338990782e-11 4.123397911131228522e-11 1.206125685103333119e-10 3.442124677382757077e-10 9.584232464272492397e-10 2.603663124449436697e-09 6.900951208093744133e-09 1.784554569380296028e-08 4.502434668061724882e-08 1.108311190143800418e-07 2.661783494939463748e-07 6.237067564671257559e-07 1.425886249266403261e-06 3.180431339568427656e-06 6.921239521101072642e-06 1.469529960980536348e-05 3.044175751080032828e-05 6.152586251541636623e-05 1.213227959878138037e-04 2.334123448118291077e-04 4.381289429404902603e-04 8.023738704634307160e-04 1.433667110027464584e-03 2.499289578203838999e-03 4.250906430984904491e-03 7.054126186443412765e-03 1.142093379666913981e-02 1.804083835322127863e-02 2.780407988603164279e-02 4.180777463501620522e-02 6.133414086133839871e-02 8.778983494003529675e-02 1.225978601430689346e-01 1.670391451260697935e-01 2.220497756408102985e-01 2.879911419913253057e-01 3.644220379626901263e-01 4.499112432683114449e-01 5.419332171293571587e-01 6.368855679114662216e-01 7.302536818369143035e-01 8.169261801232118314e-01 8.916380312992482349e-01 9.494914660470591405e-01 9.864844829520227343e-01 9.999681379540528159e-01 9.889601166136944288e-01 9.542630413585496685e-01 8.983677264025670128e-01 8.251575745082387892e-01 7.394628339606987844e-01 6.465357177229097418e-01 5.515252563564015942e-01 4.590235836250226575e-01 3.727359693008968078e-01 2.953005943690182877e-01 2.282569705346311206e-01 1.721394805283096019e-01 1.266582952640676329e-01 9.092503984762412284e-02 6.368396176873342140e-02 4.351844383345912504e-02 2.901438386649441217e-02 1.887339630107249741e-02 1.197797706623711551e-02 7.416749422236417963e-03 4.480644078441387707e-03 2.640973227968337802e-03 1.518742903761688325e-03 8.521209365504906364e-04 4.664605516742177313e-04 2.491295929319616194e-04 1.298172564337928274e-04 6.599883140104754965e-05 3.273684155613300714e-05 1.584287582769326264e-05 7.480454255492844818e-06 3.446026682807509684e-06 1.548838058026697513e-06 6.791881476244303434e-07 2.905834640718704456e-07 1.212965381744231114e-07 4.939950838649151965e-08 1.962879136628814788e-08 7.609589024545998697e-09 2.878230405534134035e-09 1.062151880993775405e-09 3.824233482846315077e-10 1.343380029790005878e-10 4.604156608304037350e-11
2.495348538965214614e-61 3.394457331088234160e-60 4.505118351344640756e-59 5.833628470325731607e-58 7.370009364896876101e-57 9.084353470154467209e-56 1.092488112140649288e-54 1.281846809920504130e-53 1.467412604516501890e-52 1.638947622894246331e-51 1.785971875214737448e-50 1.898807190110488878e-49 1.969626282894807648e-48 1.993349747603599020e-47 1.968248328720360234e-46 1.896151301454476145e-45 1.782226089358214220e-44 1.634365990576010970e-43 1.462286758836802545e-42 1.276475517673917877e-41 1.087149181109763180e-40 9.033634348368137285e-40 7.323734363141678059e-39 5.792944543934847773e-38 4.470569691989382803e-37 3.366069504491908877e-36 2.472748803150740834e-35 1.772285289148697042e-34 1.239321477791000522e-33 8.455339128262317238e-33 5.628268365284255630e-32 3.655234755441617773e-31 2.316074170076159461e-30 1.431813203787363435e-29 8.636086312721520193e-29 5.082112758279286509e-28 2.917886067575245793e-27 1.634515620315348145e-26 8.933189185822499558e-26 4.763439997389526094e-25 2.478172753391359302e-24 1.257879871927225267e-23 6.229360562527041602e-23 3.009847429795417999e-22 1.418868690458635498e-21 6.525843289641795438e-21 2.928382392190783627e-20 1.282081532357338182e-19 5.476463699938971384e-19 2.282346052914663354e-18 9.280245920595336670e-18 3.681579538191924069e-17 1.424969607259737799e-16 5.381133006419248912e-16 1.982615801441873480e-15 7.126890905624369960e-15 2.499530093707647314e-14 8.552898933909285883e-14 2.855387287831592355e-13 9.300652422027305682e-13 2.955687524911672706e-12 9.164321865423852978e-12 2.772291289908138071e-11 8.182275501652962990e-11 2.356166882842380872e-10 6.619645125569713909e-10 1.814512981066384507e-09 4.852685685346428855e-09 1.266196056499527836e-08 3.223416777614628153e-08 8.006241366364614036e-08 1.940160268872306130e-07 4.587153212760359556e-07 1.058146004708834115e-06 2.381467495708929223e-06 5.229262356637269776e-06 1.120296336066725211e-05 2.341650692317256093e-05 4.775380899660182040e-05 9.501466382984438783e-05 1.844463075597189603e-04 3.493381420409108614e-04 6.455334599987382115e-04 1.163826444912934369e-03 2.047172295578133898e-03 3.513316548269323440e-03 5.882702397721944858e-03 9.610216828936639366e-03 1.531744063959829781e-02 2.381968076578062227e-02 3.613951989288066713e-02 5.349652004376259651e-02 7.726190224161579023e-02 1.088684331122584947e-01 1.496701725924572679e-01 2.007544856013789014e-01 2.627192934266244229e-01 3.354404162378002985e-01 4.178645419032328001e-01 5.078697709551344142e-01 6.022348984681354933e-01 6.967487278825899022e-01 7.864718120055177453e-01 8.661375160522502004e-01 9.306518604173902309e-01 9.756282359175127983e-01 9.978796892343398950e-01 9.957921919904231256e-01 9.695181894712846526e-01 9.209581966133943975e-01 8.535335267051775698e-01 7.717878963486310973e-01 6.808823136831934075e-01 5.860610439893709778e-01 4.921645930354371368e-01 4.032501990440117701e-01 3.223558272154038451e-01 2.514161499330720972e-01 1.913143422495164614e-01 1.420360537768846909e-01 1.028836534012877724e-01 7.270945157477010090e-02 5.013396706827698973e-02 3.372639989778537101e-02 2.213627850665692356e-02 1.417542036458547920e-02 8.856538076206139226e-03 5.398694506405632594e-03 3.210777589453024747e-03 1.863066704135931664e-03 1.054734852543207568e-03 5.825791008680629868e-04 3.139519725660793511e-04 1.650700346727474919e-04 8.467788072870025896e-05 4.238072961729917202e-05 2.069491225581206821e-05 9.859512929675463881e-06 4.582938650682512899e-06 2.078400975838728761e-06 9.196262151766308983e-07 3.969995911157228258e-07 1.672112476098694364e-07 6.871279687569091976e-08 2.754904044978243947e-08 1.077635868778183614e-08 4.112768941400324431e-09 1.531416405883021387e-09 5.563511508254298863e-10 1.971974966378777997e-10 6.819468306535888254e-11
1.086519263092899397e-61 1.489583282210881701e-60 1.992456552270488816e-59 2.600217288559905451e-58 3.310755692498079534e-57 4.112835491722810766e-56 4.984851832423415414e-55 5.894675207434266846e-54 6.800866013566282287e-53 7.655353819445286778e-52 8.407425516196806026e-51 9.008604074606212904e-50 9.417783083263321628e-49 9.605867184069757286e-48 9.559191965877609771e-47 9.281165135434833220e-46 8.791855226206620940e-45 8.125596780828177748e-44 7.327008882087872773e-43 6.446067959822552329e-42 5.532988315116698400e-41 4.633629845034745774e-40 3.785991487453519867e-39 3.018107051957659290e-38 2.347395989760241003e-37 1.781290647907806689e-36 1.318803006466184567e-35 9.526245742520863053e-35 6.713675463859606301e-34 4.616316940620876125e-33 3.096903009929866645e-32 2.027011913585600782e-31 1.294439358535047464e-30 8.064989924470767105e-30 4.902557093687509552e-29 2.907623713618426303e-28 1.682482112070356478e-27 9.498596083716992618e-27 5.231968205699964296e-26 2.811690304581454020e-25 1.474234538921813822e-24 7.541580854000291088e-24 3.764045915540775152e-23 1.832922678690236345e-22 8.708233955408946938e-22 4.036572369012565279e-21 1.825543176798435534e-20 8.055048996129887398e-20 3.467695660786200575e-19 1.456499952681471585e-18 5.968657878172823235e-18 2.386380042573127089e-17 9.308918798561780428e-17 3.542873018456348272e-16 1.315553889848004389e-15 4.766047984431812458e-15 1.684631391904243319e-14 5.809624715545110008e-14 1.954735410570554558e-13 6.416889975342135634e-13 2.055218102926014410e-12 6.422261006188476943e-12 1.958009064353612069e-11 5.824225152310345966e-11 1.690278721852978110e-10 4.786027662680888626e-10 1.322174557499729802e-09 3.563683271686940695e-09 9.371435324544010289e-09 2.404417263303703667e-08 6.018805011122334582e-08 1.469966446240339298e-07 3.502686596750679793e-07 8.143139049525390711e-07 1.847052042143238944e-06 4.087550440826596847e-06 8.825591643552825486e-06 1.859179166855495595e-05 3.821161301049671766e-05 7.662424504291150270e-05 1.499110885214728888e-04 2.861528119527205743e-04 5.329162823459107894e-04 9.683150288687729064e-04 1.716607740724586254e-03 2.969081862366820899e-03 5.010372195366845881e-03 8.249250970756346474e-03 1.325121668747470706e-02 2.076795366587647768e-02 3.175618826072340584e-02 4.737614736150578404e-02 6.895850303291969907e-02 9.792929334749878034e-02 1.356857149802189744e-01 1.834223889374968219e-01 2.419174938810537967e-01 3.112998528509487439e-01 3.908294371830364766e-01 4.787318591716359095e-01 5.721291883018884139e-01 6.671025340491144595e-01 7.589056519863959238e-01 8.423250093118282988e-01 9.121543106830185543e-01 9.637261548142858070e-01 9.934263782379794128e-01 9.991126110323202969e-01 9.803697566473805747e-01 9.385600858623589504e-01 8.766595496953238920e-01 7.989076252638567244e-01 7.103279046478441217e-01 6.161946122859008890e-01 5.215231952020649153e-01 4.306516070252752737e-01 3.469566587181593942e-01 2.727225774509874356e-01 2.091527936540609200e-01 1.564958979069498157e-01 1.142454619110111480e-01 8.137137765568125403e-02 5.654589612887785804e-02 3.833780327681467898e-02 2.536004788777794505e-02 1.636702045949114948e-02 1.030589925168845337e-02 6.331387159514296689e-03 3.794971868703817062e-03 2.219294628374360485e-03 1.266245964590867728e-03 7.048843979460829015e-04 3.828374658259438659e-04 2.028652585927615058e-04 1.048811972470846605e-04 5.290348779828951849e-05 2.603560565196139730e-05 1.250108695562425635e-05 5.856317022408273550e-06 2.676690097540925090e-06 1.193626129287173725e-06 5.193202452090089891e-07 2.204443138017166141e-07 9.129757870109711715e-08 3.689065190468585489e-08 1.454353937772831568e-08 5.593976063711977111e-09 2.099267622321278154e-09 7.686200739172774490e-10 2.745695355253187400e-10 9.569509693234949559e-11
5.482463628935563897e-62 7.564548212838675344e-61 1.018326258183280306e-59 1.337480937665018094e-58 1.713897995229591166e-57 2.142787241424563722e-56 2.613784896780716362e-55 3.110694402681844032e-54 3.611948609557544152e-53 4.091876228953574903e-52 4.522724420954795864e-51 4.877243905645091660e-50 5.131514195393582180e-49 5.267606268557352308e-48 5.275672019126945919e-47 5.155122407171468353e-46 4.914698572823022206e-45 4.571423991164459879e-44 4.148612109361685612e-43 3.673253232409907346e-42 3.173186657225599636e-41 2.674465997621204539e-40 2.199253305218038068e-39 1.764453173412160440e-38 1.381152812913312966e-37 1.054799799621055021e-36 7.859502496659121216e-36 5.713691465342820085e-35 4.052613859059521702e-34 2.804467275425218764e-33 1.893486614748458577e-32 1.247299686958355596e-31 8.016339441750427410e-31 5.026643613325571433e-30 3.075224335787902885e-29 1.835575370694790817e-28 1.068967132269579923e-27 6.073697996527019343e-27 3.366966120757660264e-26 1.821046395004458233e-25 9.609482182058089647e-25 4.947384595078905684e-24 2.485124038658840130e-23 1.217915561205850304e-22 5.823485518776282267e-22 2.716724075779769934e-21 1.236530333156905497e-20 5.491117395255159967e-20 2.379103818838083958e-19 1.005686848477394566e-18 4.147714537299498847e-18 1.668982020162195569e-17 6.552260698247783804e-17 2.509732244251841014e-16 9.379081796723559138e-16 3.419715428480523651e-15 1.216511792871714999e-14 4.222205724084797273e-14 1.429746915561147178e-13 4.723627667154112533e-13 1.522610633018544939e-12 4.788492044567692365e-12 1.469282795956293705e-11 4.398541844139454738e-11 1.284720853316794490e-10 3.661048906819921394e-10 1.017885666342435046e-09 2.761144772969213396e-09 7.307621906406519041e-09 1.886946865561073607e-08 4.753789908298861166e-08 1.168468499740858070e-07 2.802145904486207499e-07 6.556335842840130914e-07 1.496677914822917637e-06 3.333436755873206429e-06 7.243572323791735315e-06 1.535713113946635038e-05 3.176611445008047612e-05 6.410838124609040563e-05 1.262298996380493868e-04 2.424970022025497399e-04 4.545139556836158253e-04 8.311602831540145083e-04 1.482924544306201504e-03 2.581368675450003338e-03 4.384072516827916544e-03 7.264439881170903744e-03 1.174419490355406957e-02 1.852426893323300475e-02 2.850726914261612552e-02 4.280227627120770928e-02 6.270105192963826291e-02 8.961475037958518963e-02 1.249628389415609886e-01 1.700117657553929240e-01 2.256699767686624336e-01 2.922572555060987676e-01 3.692780810850928019e-01 4.552379619329554594e-01 5.475453834543581033e-01 6.425375073315877650e-01 7.356539275212586881e-01 8.217606533042977057e-01 8.955994935105416888e-01 9.523115395396092309e-01 9.879636494992284357e-01 9.999990693909472927e-01 9.875405493770481602e-01 9.514960503218309329e-01 8.944493520028176103e-01 8.203538657212980922e-01 7.340800397176484582e-01 6.408882555401944625e-01 5.459060684251761941e-01 4.536806351532570725e-01 3.678572109814641777e-01 2.910080592122731291e-01 2.246091635806346520e-01 1.691401205872426483e-01 1.242689167009127654e-01 8.907895226353836071e-02 6.229947679352523804e-02 4.250993194710987744e-02 2.830043632390825958e-02 1.838199163892082974e-02 1.164900169292888352e-02 7.202471754330064778e-03 4.344813412725434879e-03 2.557157091312538700e-03 1.468386549349682190e-03 8.226594637413043622e-04 4.496726874465761456e-04 2.398112942083530585e-04 1.247784157059446332e-04 6.334407705307948833e-05 3.137395501434206863e-05 1.516104851817676499e-05 7.148022599267538245e-06 3.288056771937759820e-06 1.475670547404846707e-06 6.461542757648139954e-07 2.760449121113702804e-07 1.150588377013508664e-07 4.679041848858133429e-08 1.856481337071467416e-08 7.186558367195933435e-09 2.714238696456398711e-09 1.000165408038170670e-09 3.595773546925876494e-10 1.261274303162135555e-10
3.283508804502278501e-62 4.552232425698905908e-61 6.157541988829951881e-60 8.126191401658346194e-59 1.046317343007646969e-57 1.314427122008608508e-56 1.611039953264981980e-55 1.926516891889218310e-54 2.247688082749131157e-53 2.558562179437191567e-52 2.841532450343728721e-51 3.078973673404799664e-50 3.255037844429282202e-49 3.357397944482233661e-48 3.378674152985886777e-47 3.317313453055866119e-46 3.177777031755703863e-45 2.970004072145223931e-44 2.708241439655612437e-43 2.409430616811251910e-42 2.091405190320500715e-41 1.771163483163901385e-40 1.463443058302563778e-39 1.179749276268115890e-38 9.278981770105265734e-38 7.120453172457110715e-37 5.331036537597809655e-36 3.894147476276761681e-35 2.775299399680094032e-34 1.929763109699531767e-33 1.309166457028688363e-32 8.665276999713370936e-32 5.595858732927261398e-31 3.525719401535953964e-30 2.167332083816816920e-29 1.299869895808104150e-28 7.606257485206992039e-28 4.342490442836418353e-27 2.418819331685633122e-26 1.314512444081318506e-25 6.969838000483817243e-25 3.605598607556736597e-24 1.819821459716388069e-23 8.961421358274119864e-23 4.305481477043191900e-22 2.018195640066617546e-21 9.229996011585151442e-21 4.118475382081324356e-20 1.792949868159461439e-19 7.615466817864258550e-19 3.155888311824788146e-18 1.275978718430070804e-17 5.033405836139437213e-17 1.937212117408591571e-16 7.274264975167371718e-16 2.665003402896093268e-15 9.525836658306579116e-15 3.322042650842076668e-14 1.130326706397817042e-13 3.752316689802774209e-13 1.215322931397736751e-12 3.840436699645854268e-12 1.184039637219428883e-11 3.561628209316389324e-11 1.045267951621165348e-10 2.992977132759224894e-10 8.361339809344803449e-10 2.279003856340161630e-09 6.060534915918384754e-09 1.572438129984031096e-08 3.980456540557983138e-08 9.830801293056899064e-08 2.368872359679705920e-07 5.569178199897794555e-07 1.277430495401454462e-06 2.858776188218564222e-06 6.241942213410331594e-06 1.329707268433222129e-05 2.763688255165954851e-05 5.604266439033905991e-05 1.108779549541658087e-04 2.140268950926580880e-04 4.030771753306604754e-04 7.406359234173775152e-04 1.327755321901717862e-03 2.322351964162342255e-03 3.963097347534440956e-03 6.598392594754544024e-03 1.071860519903461428e-02 1.698772057748243469e-02 2.626809959822160728e-02 3.962952902020634022e-02 5.833186726769477165e-02 8.377020111637228927e-02 1.173734711955668752e-01 1.604527076727444712e-01 2.140034936250581610e-01 2.784783182596518580e-01 3.535563348229625591e-01 4.379480227089834199e-01 5.292772510921698315e-01 6.240804776262490750e-01 7.179507902350855675e-01 8.058337817720958585e-01 8.824558222586165179e-01 9.428382372391570510e-01 9.828293401293918263e-01 9.995758381940426096e-01 9.918593644121055375e-01 9.602430165791878691e-01 9.070034272901856820e-01 8.358597449849494154e-01 7.515443312467239290e-01 6.592839571475950233e-01 5.642702110863986320e-01 4.711925884543204379e-01 3.838897257151300257e-01 3.051484993534537282e-01 2.366533733090970537e-01 1.790650677937202506e-01 1.321921770127214291e-01 9.521324120757800047e-02 6.690917197568470309e-02 4.587442909578932221e-02 3.068685639393056719e-02 2.002768908340316414e-02 1.275281300339967117e-02 7.922784692658470934e-03 4.802268378799279432e-03 2.839956657680732174e-03 1.638602858279663774e-03 9.224278683361979451e-04 5.066264198795559668e-04 2.714813272319199582e-04 1.419347721119388380e-04 7.239929832490976094e-05 3.603102531346376249e-05 1.749506642049838503e-05 8.288029377153451285e-06 3.830748843826864940e-06 1.727479044734685866e-06 7.600437775084585370e-07 3.262579770145481928e-07 1.366407954085547317e-07 5.583369054512275981e-08 2.225917173513510646e-08 8.658015848274797136e-09 3.285673945736210581e-09 1.216542435914480231e-09 4.394675097778873289e-10 1.548898624687884099e-10
2.355157637435327727e-62 3.275305903745348821e-61 4.444065653767467438e-60 5.883093840885721431e-59 7.598498755219310051e-58 9.575170781607320321e-57 1.177231765032346162e-55 1.412128202501634588e-54 1.652658008785620419e-53 1.887072430109272137e-52 2.102281449383006999e-51 2.285019221857805538e-50 2.423179402160744523e-49 2.507136565266136535e-48 2.530854186875312764e-47 2.492602171771179314e-46 2.395165486844896947e-45 2.245508960078368159e-44 2.053954273699540875e-43 1.833004202431030463e-42 1.595999906977555070e-41 1.355810440889972611e-40 1.123729540240153072e-39 9.087016831067604523e-39 7.169313614365310596e-38 5.518620577161301186e-37 4.144576923815973976e-36 3.036872679180245099e-35 2.171049251021896284e-34 1.514291477519792050e-33 1.030495244239668489e-32 6.841939298437018665e-32 4.432095942158983240e-31 2.801146355071410094e-30 1.727265741463661573e-29 1.039152362612588679e-28 6.099524929437010059e-28 3.493087810463184988e-27 1.951729862239770799e-26 1.063963237136493111e-25 5.658876924297474705e-25 2.936503928144117992e-24 1.486714698138364450e-23 7.343809373732634383e-23 3.539255100456619741e-22 1.664175213574959320e-21 7.634541202079296734e-21 3.417146107960039301e-20 1.492247517044282322e-19 6.357917565219834167e-19 2.642929823732612191e-18 1.071897065527065948e-17 4.241478242300436253e-17 1.637487963413871379e-16 6.167876943081564933e-16 2.266678867920480011e-15 8.127201029908525088e-15 2.843077643056597844e-14 9.703605888290777787e-14 3.231277747110285479e-13 1.049813471422425608e-12 3.327719444272324736e-12 1.029148341609917961e-11 3.105317165636202622e-11 9.141777791970799759e-11 2.625742107405303849e-10 7.358176279463258519e-10 2.011800994571067569e-09 5.366567056026037541e-09 1.396705403598723960e-08 3.546580139024162554e-08 8.786409765023637581e-08 2.123781532826226775e-07 5.008468402357623168e-07 1.152382747063489102e-06 2.586933520313441367e-06 5.665920808281929333e-06 1.210744328445255891e-05 2.524242634917513476e-05 5.134598191231813435e-05 1.019010221731885094e-04 1.973091968090771777e-04 3.727458596967583989e-04 6.870289519463857689e-04 1.235474997644618470e-03 2.167652167184684446e-03 3.710581191463466731e-03 6.197135537188504933e-03 1.009803244559998210e-02 1.605385145383362785e-02 2.490109411656104763e-02 3.768376880281819330e-02 5.563997712939940804e-02 8.015235114364782643e-02 1.126528804820364077e-01 1.544774340095038667e-01 2.066733618985536203e-01 2.697743610234222822e-01 3.435686689088587875e-01 4.268970397989985122e-01 5.175227496578900244e-01 6.121142065316088621e-01 7.063698987639606131e-01 7.952956738137115789e-01 8.736183896694612594e-01 9.362926754858813538e-01 9.790349502776569679e-01 9.988067690531012843e-01 9.941718670425840898e-01 9.654686428417921240e-01 9.147693144580184565e-01 8.456325942279628860e-01 7.626908770864967435e-01 6.711384187383074851e-01 5.761988144001449763e-01 4.826466893896925736e-01 3.944418745764517453e-01 3.145092390906816249e-01 2.446698822402761375e-01 1.857053131074744012e-01 1.375196811861467139e-01 9.935782951082616776e-02 7.003837251556563337e-02 4.816889760934248144e-02 3.232169143175642190e-02 2.116012182558748081e-02 1.351571293033646329e-02 8.422799551937108775e-03 5.121187574118459505e-03 3.037956927071369401e-03 1.758284923621858831e-03 9.928727783200604236e-04 5.470092451654407851e-04 2.940305393570881551e-04 1.542009061650373555e-04 7.890020333270960392e-05 3.938819054952483813e-05 1.918450726898173785e-05 9.116580679077547554e-06 4.226783674384662001e-06 1.911986291742469697e-06 8.438324810683167604e-07 3.633493718971434453e-07 1.526473609817208334e-07 6.256780198469851317e-08 2.502126183700672414e-08 9.762571511125744870e-09 3.716344450165906977e-09 1.380271125472388349e-09 5.001606919299370979e-10 1.768281578932561755e-10
1.997037143131792821e-62 2.781540378525439505e-61 3.779908668913590251e-60 5.011571782930801528e-59 6.482810330214354097e-58 8.181809942087639201e-57 1.007470108629955997e-55 1.210351920298783696e-54 1.418691180141010724e-53 1.622410637897499680e-52 1.810216057651685466e-51 1.970592166424948633e-50 2.092954573555229735e-49 2.168800296081835002e-48 2.192683944981928037e-47 2.162864043392014089e-46 2.081512944863488706e-45 1.954455212213980483e-44 1.790478212191011313e-43 1.600328242522017664e-42 1.395551314400452672e-41 1.187351381225363170e-40 9.856198120852485718e-40 7.982451691204230205e-39 6.307538127343875867e-38 4.862730277767355820e-37 3.657608256875620439e-36 2.684175502382410729e-35 1.921858190411206851e-34 1.342543853767928466e-33 9.150236808091591579e-33 6.084612118562426279e-32 3.947573034268220285e-31 2.498757786842105295e-30 1.543173861769603453e-29 9.298272464075755028e-29 5.466210960711172284e-28 3.135214222366778094e-27 1.754465221799864993e-26 9.578974523544198563e-26 5.102581896915686613e-25 2.651903160423785384e-24 1.344689609678957084e-23 6.652473429671364579e-23 3.211004834207807471e-22 1.512152115717595951e-21 6.947790504062040126e-21 3.114545352966306669e-20 1.362195104408639904e-19 5.812737116336079795e-19 2.420018915756092354e-18 9.830000733229425847e-18 3.895695925455335317e-17 1.506306198653226893e-16 5.682483543785723710e-16 2.091509402856306431e-15 7.510661123979551074e-15 2.631438500583148674e-14 8.995079230417695894e-14 2.999946244879774335e-13 9.761547317991689049e-13 3.098992791912046384e-12 9.598849438111796713e-12 2.900778076494835753e-11 8.552765024137134292e-11 2.460340909109373007e-10 6.905271304889790592e-10 1.890875419908984342e-09 5.051749387586885050e-09 1.316792638284727069e-08 3.348803721002311336e-08 8.309190358242032374e-08 2.011520369095970491e-07 4.751020147857840074e-07 1.094828315147340315e-06 2.461511566728460921e-06 5.399511271958007444e-06 1.155589892716315189e-05 2.412957810086292153e-05 4.915779945703937744e-05 9.770838833934681136e-05 1.894820075559082505e-04 3.585096221044201353e-04 6.618054913123772942e-04 1.191946129606103561e-03 2.094496314047249522e-03 3.590866706308207951e-03 6.006419757422003410e-03 9.802317965303529446e-03 1.560768903482144185e-02 2.424628091959554407e-02 3.674924091981769669e-02 5.434358991888314783e-02 7.840522169448407852e-02 1.103667772497586436e-01 1.515753034932126875e-01 2.031024877712392651e-01 2.655209240902641765e-01 3.386717485180014697e-01 4.214595511805098726e-01 5.117166427928139250e-01 6.061776152814016827e-01 7.005948797917807003e-01 7.900066270523320444e-01 8.691429687157858908e-01 9.329286257638298441e-01 9.770174675320248969e-01 9.982813295879688908e-01 9.951768859779902554e-01 9.679308312209364829e-01 9.185125144585195578e-01 8.503986133480302412e-01 7.681688996142550518e-01 6.769983469339801996e-01 5.821236014955448734e-01 4.883593625584621845e-01 3.997242902549215104e-01 3.192113120038815866e-01 2.487096965370324819e-01 1.890618369610990723e-01 1.402205738750420816e-01 1.014650137121008433e-01 7.163373696156692672e-02 4.934187043868722145e-02 3.315967921682746317e-02 2.174211276336715168e-02 1.390880692027882982e-02 8.681099303254233637e-03 5.286354474282345221e-03 3.140758541405492491e-03 1.820579000769590892e-03 1.029630075821673287e-03 5.681324846790507472e-04 3.058544020064345864e-04 1.606484575615164511e-04 8.232563628656786329e-05 4.116141947032941705e-05 2.007901025973825825e-05 9.556326323317668032e-06 4.437479424116912758e-06 2.010381339962800348e-06 8.886223826257701907e-07 3.832240557647264434e-07 1.612445293113853233e-07 6.619328372437735872e-08 2.651182196835875895e-08 1.036005198303799300e-08 3.949853660922849977e-09 1.469253682877367326e-09 5.332235005198873827e-10 1.888071716528878871e-10
1.947924320238593427e-62 2.713763620218338943e-61 3.688660318282063078e-60 4.891724869108987377e-59 6.329247702192515724e-58 7.989854561205660986e-57 9.840617845355440043e-56 1.182503869188551495e-54 1.386371064847982062e-53 1.585817156261947802e-52 1.769796979882954831e-51 1.927038975426066782e-50 2.047171650674253782e-49 2.121850250145009400e-48 2.145714386187482296e-47 2.117024124239421028e-46 2.037869700866412224e-45 1.913919771037588423e-44 1.753750292903770501e-43 1.567864387414883121e-42 1.367558603128391481e-41 1.163804702121244289e-40 9.662977769196237081e-40 7.827779156785422842e-39 6.186754172574015382e-38 4.770719325221291026e-37 3.589232441259520076e-36 2.634608045003378632e-35 1.886805589308448436e-34 1.318362999393881682e-33 8.987513769879303574e-33 5.977792599156810239e-32 3.879170143566948491e-31 2.456029196753328097e-30 1.517137465538765233e-29 9.143512283021514920e-29 5.376478125711932377e-28 3.084462006085796500e-27 1.726464601119758452e-26 9.428283708674386697e-26 5.023475842750894087e-25 2.611395822504074509e-24 1.324456817598528669e-23 6.553897012322664278e-23 3.164157794163958361e-22 1.490436114258176444e-21 6.849601545485282248e-21 3.071241467717832276e-20 1.343567001036385225e-19 5.734577227252553336e-19 2.388032285420550266e-18 9.702322216697928641e-18 3.845987818722752746e-17 1.487430992967082779e-16 5.612578907220348789e-16 2.066259219653556268e-15 7.421707945871051564e-15 2.600875881782718719e-14 8.892668557178307317e-14 2.966479117643025741e-13 9.654887027343895197e-13 3.065842276438964172e-12 9.498371071419855944e-12 2.871079160043707287e-11 8.467162852509692788e-11 2.436280954126659402e-10 6.839329677373980127e-10 1.873252920679911960e-09 5.005828994327280106e-09 1.305125610076249950e-08 3.319902469276649542e-08 8.239389813212194982e-08 1.995085380992344179e-07 4.713295120393960343e-07 1.086386830619829029e-06 2.443098979423160040e-06 5.360364760808888115e-06 1.147477915774851403e-05 2.396575082666696166e-05 4.883536686331738981e-05 9.709001782813144799e-05 1.883264926776057968e-04 3.564059675458587130e-04 6.580747495316856613e-04 1.185501747388006781e-03 2.083655328649344947e-03 3.573109082357133794e-03 5.978102813917877435e-03 9.758368099927677147e-03 1.554131360016545484e-02 2.414876708921708665e-02 3.660993122221819357e-02 5.415013883081443158e-02 7.814423556402677606e-02 1.100249122983922856e-01 1.511408381540373380e-01 2.025672968725620859e-01 2.648826731013493307e-01 3.379360158036682771e-01 4.206415022819077199e-01 5.108418527524755115e-01 6.052816866910868399e-01 6.997216446351396391e-01 7.892049373541382140e-01 8.684623394893252746e-01 9.324142411583675738e-01 9.767052388675745433e-01 9.981937530281661530e-01 9.953203629870296387e-01 9.682948950314351766e-01 9.190710923524044729e-01 8.511131133483572642e-01 7.689926141367114942e-01 6.778814762929565862e-01 5.830181510955747548e-01 4.892232589847302915e-01 4.005242613549004349e-01 3.199243315636290386e-01 2.493230468511778986e-01 1.895720432938184652e-01 1.406315838478808811e-01 1.017860253974879198e-01 7.187703529151699688e-02 4.952093844010114349e-02 3.328773826642020262e-02 2.183114032690309375e-02 1.396899833755566034e-02 8.720689452939201988e-03 5.311694494429324356e-03 3.156545592629656470e-03 1.830154508695806250e-03 1.035285560665837696e-03 5.713855707344998001e-04 3.076770424107344993e-04 1.616432697180066069e-04 8.285464723658475192e-05 4.143552345814336638e-05 2.021740904909951692e-05 9.624426886741982263e-06 4.470138390059311272e-06 2.025647025986984752e-06 8.955777270077676526e-07 3.863131652724619277e-07 1.625819936636992244e-07 6.675781167003970597e-08 2.674412851285187943e-08 1.045325440790527849e-08 3.986312131019066493e-09 1.483159280295880616e-09 5.383949740645090536e-10 1.906825327764659063e-10
2.125055063186080591e-62 2.958135591419540206e-61 4.017562827763794009e-60 5.323582499333792222e-59 6.882433305801812604e-58 8.681139711599756710e-57 1.068336806592087209e-55 1.282733236406591572e-54 1.502661694580115315e-53 1.717444829374231064e-52 1.915142461278419239e-51 2.083608339453690836e-50 2.211708056696957849e-49 2.290531265443133025e-48 2.314415662736022739e-47 2.281619429539584200e-46 2.194531224671293708e-45 2.059382575525518854e-44 1.885510756927962115e-43 1.684293242590552693e-42 1.467922439347323822e-41 1.248203004806855294e-40 1.035533252664537473e-39 8.381844243630469852e-39 6.619296491190427946e-38 5.100124687725716276e-37 3.833950174469597715e-36 2.811958108905554513e-35 2.012185150739777404e-34 1.404829906972451057e-33 9.569213845465516378e-33 6.359536832859201172e-32 4.123551522204411495e-31 2.608639552565170749e-30 1.610102171189000082e-29 9.695930810232465970e-29 5.696686120233050273e-28 3.265515771990452826e-27 1.826324695046780448e-26 9.965541652911154282e-26 5.305429368396695634e-25 2.755731349175287210e-24 1.396528900744752727e-23 6.904936514385538204e-23 3.330935041894350648e-22 1.567723065788770708e-21 7.198951440954552530e-21 3.225268324645657570e-20 1.409805400664397234e-19 6.012418462350552972e-19 2.501704102684689668e-18 1.015592285077807850e-17 4.022532454021813424e-17 1.554448834396039175e-16 5.860707106020278241e-16 2.155858810636309906e-15 7.737262364908183092e-15 2.709262236993766185e-14 9.255746997347985953e-14 3.085095535368590629e-13 1.003280730322671524e-12 3.183266771921548176e-12 9.854175943233454589e-12 2.976214989910951372e-11 8.770109149860667072e-11 2.521403831943266875e-10 7.072558198066618215e-10 1.935563226437568434e-09 5.168147573983594209e-09 1.346353678742766556e-08 3.422000965213239085e-08 8.485897962222854584e-08 2.053109886212218655e-07 4.846445065766768299e-07 1.116171953999280567e-06 2.508046755939114584e-06 5.498406729965583578e-06 1.176074429923459486e-05 2.454310267195201735e-05 4.997132119526468037e-05 9.926791746854376109e-05 1.923949645258866785e-04 3.638104779101567084e-04 6.712022684567499689e-04 1.208170812594155756e-03 2.121778161153078674e-03 3.635534929714738083e-03 6.077617718362395179e-03 9.912772716974131357e-03 1.577442832366109104e-02 2.449112984041737842e-02 3.709887359612413366e-02 5.482887536904234443e-02 7.905960921735963320e-02 1.112235365376676582e-01 1.526635819663060278e-01 2.044423702183818248e-01 2.671179529566244382e-01 3.405116378833801805e-01 4.235040352215735382e-01 5.139014665358551115e-01 6.084135429383480398e-01 7.027722420518565105e-01 7.920033847373064706e-01 8.708356244372499333e-01 9.342046994585405661e-01 9.777878120643136439e-01 9.984904208074333321e-01 9.948094387291336327e-01 9.670136465316682139e-01 9.171112479111807048e-01 8.486100057631581484e-01 7.661097467389357263e-01 6.747929528324501103e-01 5.798915767801473553e-01 4.862053952532768841e-01 3.977310148162235826e-01 3.174357633085172492e-01 2.471832062598480761e-01 1.877927317983169031e-01 1.391987416364363628e-01 1.006673300403907179e-01 7.102945825575043837e-02 4.889733228180585811e-02 3.284192011843238557e-02 2.152130619015562435e-02 1.375958779346541858e-02 8.582996434018490273e-03 5.223590842486050718e-03 3.101673523649122431e-03 1.796882690607458670e-03 1.015640659211666319e-03 5.600891291978347735e-04 3.013498083346831152e-04 1.581908672267724649e-04 8.101932218889289293e-05 4.048484821914785425e-05 1.973754515351258719e-05 9.388375878816155771e-06 4.356969428403065307e-06 1.972764606262571449e-06 8.714906534670965472e-07 3.756184456801878335e-07 1.579529713010659090e-07 6.480453518517998169e-08 2.594058173612380236e-08 1.013096310518315806e-08 3.860276984861538591e-09 1.435102472256145025e-09 5.205279677377522365e-10 1.842052214668393380e-10
2.539978673232691007e-62 3.529849341329498805e-61 4.786069272327623913e-60 6.331381780251303000e-59 8.171743670708389213e-58 1.029029155470946992e-56 1.264262730713890708e-55 1.515457294663422616e-54 1.772338945456703663e-53 2.022304602804965573e-52 2.251350282306550420e-51 2.445323284073441101e-50 2.591350785739973779e-49 2.679247542853999219e-48 2.702689702553631359e-47 2.659966971425930981e-46 2.554188895575609332e-45 2.392910702414771255e-44 2.187241225825283823e-43 1.950579183827788088e-42 1.697177238537691059e-41 1.440746334592178112e-40 1.193286038372670184e-39 9.642692255951385158e-39 7.602365844638737231e-38 5.847846103519541319e-37 4.388739626073394213e-36 3.213515568023259728e-35 2.295713625120982185e-34 1.600116953342634970e-33 1.088134180828738698e-32 7.219546036436107494e-32 4.673411670086288080e-31 2.951582308812688768e-30 1.818747752975576332e-29 1.093419342342154561e-28 6.413539087262772094e-28 3.670332850987472031e-27 2.049320417919132496e-26 1.116377293393037018e-25 5.933471126057014348e-25 3.076829163377362399e-24 1.556663149563168756e-23 7.683916152454850585e-23 3.700558728870438882e-22 1.738796254637313157e-21 7.971256835209602987e-21 3.565345487254467684e-20 1.555869433910237156e-19 6.624321301708777404e-19 2.751733306091522589e-18 1.115239140630085310e-17 4.409875991798334517e-17 1.701302194637767797e-16 6.403733630182491497e-16 2.351699172955086840e-15 8.426107303861878481e-15 2.945567068013594117e-14 1.004633271897589217e-13 3.343050291674549464e-13 1.085362904200714956e-12 3.437983194131983246e-12 1.062500727256667437e-11 3.203696994771202219e-11 9.424760937092583636e-11 2.705116437344545221e-10 7.575273109931940862e-10 2.069699705697225810e-09 5.517128408784324193e-09 1.434879918377449708e-08 3.640950161816912777e-08 9.013856134202099164e-08 2.177224543820542917e-07 5.130887967489634964e-07 1.179718944942919419e-06 2.646435336266391062e-06 5.792162413717714863e-06 1.236849582074830524e-05 2.576853647561334770e-05 5.237925674978174175e-05 1.038784883131725552e-04 2.009965585779122750e-04 3.794445623061884769e-04 6.988834506571395050e-04 1.255908185672308499e-03 2.201951437869911505e-03 3.766641557735038968e-03 6.286335593399912207e-03 1.023617121328549047e-02 1.626201031373538872e-02 2.520621487642592598e-02 3.811867072167368642e-02 5.624249417532357909e-02 8.096328256400428525e-02 1.137125385382840304e-01 1.558207582072244635e-01 2.083238450917809514e-01 2.717373674642552528e-01 3.458250559469737140e-01 4.293982392481902610e-01 5.201885324452321102e-01 6.148341757308164457e-01 7.090093085951321150e-01 7.977054983860429882e-01 8.756487766696318120e-01 9.378081794265289428e-01 9.799294245890393107e-01 9.990156508647763944e-01 9.936798812014689952e-01 9.643116485285166961e-01 9.130299843951775740e-01 8.434306494800566378e-01 7.601694791601570911e-01 6.684488643561709020e-01 5.734857911643094219e-01 4.800360415427237237e-01 3.920322008971370842e-01 3.123678633288901607e-01 2.428329771456012309e-01 1.841813674579628468e-01 1.362951597625241540e-01 9.840380331871378949e-02 6.931704602506720547e-02 4.763925054178790724e-02 3.194379466914452209e-02 2.089800370820995429e-02 1.333889363473920661e-02 8.306757424557283109e-03 5.047077323843600014e-03 2.991886400969336751e-03 1.730401776886856396e-03 9.764398971222764843e-04 5.375771387635721590e-04 2.887571707066303637e-04 1.513287607362315485e-04 7.737610862144834220e-05 3.860015110131917020e-05 1.878744993212979358e-05 8.921612967041914132e-06 4.133478023795910175e-06 1.868463413256184198e-06 8.240437595021559550e-07 3.545787156788838709e-07 1.488578567343857997e-07 6.097159722488914559e-08 2.436576737803220704e-08 9.500125150257589063e-09 3.613892840378284225e-09 1.341275297123102117e-09 4.856879097886296081e-10 1.715905517294972646e-10
3.288087390423842429e-62 4.558520880702576908e-61 6.165967858537051099e-60 8.137205348523416750e-59 1.047721862962707292e-57 1.316174427214009085e-56 1.613160582503339498e-55 1.929027708600431162e-54 2.250588221098838287e-53 2.561830126291262312e-52 2.845124835665554879e-51 3.082826163836160993e-50 3.259068261506748266e-49 3.361511403610428425e-48 3.382769702056192077e-47 3.321291443867053308e-46 3.181546334503123157e-45 2.973488269468794189e-44 2.711383306505887821e-43 2.412194469657298425e-42 2.093777016828888707e-41 1.773149077355673924e-40 1.465064630569915466e-39 1.181041146768290647e-38 9.289021847996490402e-38 7.128065003300746501e-37 5.336666086337581281e-36 3.898208998682038864e-35 2.778157867345605959e-34 1.931725589332219725e-33 1.310480781798694958e-32 8.673863655122271207e-32 5.601330999648828848e-31 3.529121370569053193e-30 2.169395140907005835e-29 1.301090311423115896e-28 7.613299835477938495e-28 4.346454487022298952e-27 2.420995877883231782e-26 1.315678188280170205e-25 6.975928345913212170e-25 3.608702317124935833e-24 1.821364288674711315e-23 8.968902174392454449e-23 4.309019588081502059e-22 2.019827871938970141e-21 9.237340755172753202e-21 4.121699063460060952e-20 1.794329948538501931e-19 7.621229562357571942e-19 3.158235364085670787e-18 1.276911070718452339e-17 5.037018241157053867e-17 1.938577225102701056e-16 7.279296344055839836e-16 2.666812028008981802e-15 9.532177518272423671e-15 3.324210747708373088e-14 1.131049698313094100e-13 3.754667975238660223e-13 1.216068670453753082e-12 3.842743287653175150e-12 1.184735376036658341e-11 3.563674684051708533e-11 1.045854955196403164e-10 2.994619003201684283e-10 8.365817866421820352e-10 2.280194771888153602e-09 6.063623077365366743e-09 1.573218917407520564e-08 3.982381246488846725e-08 9.835427003846517747e-08 2.369956180454959965e-07 5.571653809932338270e-07 1.277981724231326464e-06 2.859972608549871651e-06 6.244473334414435574e-06 1.330229174021771859e-05 2.764737050611633842e-05 5.606320324319825367e-05 1.109171482019789774e-04 2.140997661363529649e-04 4.032091715788571552e-04 7.408688288780345636e-04 1.328155590348292737e-03 2.323021865887156014e-03 3.964188999680206237e-03 6.600124345714794213e-03 1.072127892015959684e-02 1.699173720885734096e-02 2.627396893901952010e-02 3.963786852714883818e-02 5.834338394285551455e-02 8.378565092463061137e-02 1.173935923140966842e-01 1.604781274985752626e-01 2.140346147241752039e-01 2.785151946805407008e-01 3.535985562230444246e-01 4.379946279683867294e-01 5.293266938816906242e-01 6.241306625464577706e-01 7.179991893506196821e-01 8.058776285636110037e-01 8.824923653927151390e-01 9.428650231879124322e-01 9.828444848061234085e-01 9.995782459600149883e-01 9.918488591142308186e-01 9.602203628545047387e-01 9.069702385590107108e-01 8.358182935071465369e-01 7.514972912914624770e-01 6.592341215299015733e-01 5.642202224933084986e-01 4.711447204995078408e-01 3.838457366000854742e-01 3.051095664695523402e-01 2.366201033242858465e-01 1.790375663099268433e-01 1.321701561722142260e-01 9.519614280085687830e-02 6.689628673604694487e-02 4.586499842108709285e-02 3.068014906178938295e-02 2.002305125368358807e-02 1.274969407148855705e-02 7.920744058649039146e-03 4.800969066616073318e-03 2.839151362596133935e-03 1.638116921549810645e-03 9.221423289954269655e-04 5.064630084414267763e-04 2.713902332255958339e-04 1.418853021390438604e-04 7.237312337667654394e-05 3.601753055900498468e-05 1.748828661127824836e-05 8.284709837734700774e-06 3.829164763184186346e-06 1.726742253971224689e-06 7.597097330549624350e-07 3.261103448161986487e-07 1.365771896901710647e-07 5.580697468035047832e-08 2.224823170626947435e-08 8.653648069919566693e-09 3.283973702458249801e-09 1.215897102430313110e-09 4.392286773683689855e-10 1.548036737201405383e-10
4.591632513245229915e-62 6.345909842888064137e-61 8.556918277162875729e-60 1.125738663242361304e-58 1.444955562380585156e-57 1.809539682724302994e-56 2.210947565910157316e-55 2.635636334221811947e-54 3.065414731250728889e-53 3.478481560797112917e-52 3.851118500089531809e-51 4.159879687887346301e-50 4.384008316477450989e-49 4.507738144030418064e-48 4.522126443617935762e-47 4.426122550697085899e-46 4.226694695266714450e-45 3.937993856795851107e-44 3.579693977780899977e-43 3.174778855356640494e-42 2.747120871300642000e-41 2.319203026369585186e-40 1.910277590148896236e-39 1.535150307866021752e-38 1.203655039290366478e-37 9.207672928831725774e-37 6.872178650576550497e-36 5.004212105539499123e-35 3.555279008203796696e-34 2.464383993385622629e-33 1.666632249776912241e-32 1.099683970247214006e-31 7.079339157334511787e-31 4.446458617909480987e-30 2.724786643863782787e-29 1.629098936386197098e-28 9.502964999271721057e-28 5.408383890607209760e-27 3.003119421579170573e-26 1.626950748263749591e-25 8.599494451495037340e-25 4.434739830689424454e-24 2.231310882988314722e-23 1.095339456277672655e-22 5.246070127502581893e-22 2.451411181729996555e-21 1.117622007271514129e-20 4.971305338837220270e-20 2.157459456937324456e-19 9.135063260552473939e-19 3.773785282946071372e-18 1.521036111843139740e-17 5.981341169631686087e-17 2.294850170283012306e-16 8.590269880048139130e-16 3.137299583629209416e-15 1.117897247245067671e-14 3.886373112680141508e-14 1.318207597190108528e-13 4.362343290031663963e-13 1.408486143687738286e-12 4.436924411823826866e-12 1.363666565408397022e-11 4.089131398844785048e-11 1.196329057116020209e-10 3.414813168459768995e-10 9.509987695732455534e-10 2.583983129188559486e-09 6.850087261305011900e-09 1.771736960682318568e-08 4.470942636583174685e-08 1.100767659777216555e-07 2.644167340660223991e-07 6.196963285454917503e-07 1.416986200322525653e-06 3.161178574000980762e-06 6.880644975222235204e-06 1.461187611063880236e-05 3.027467739466728066e-05 6.119976830957253317e-05 1.207026328215815786e-04 2.322632077609681470e-04 4.360545349599510216e-04 7.987261559451327118e-04 1.427419800651160255e-03 2.488870146170520797e-03 4.233986522315758699e-03 7.027379628268476570e-03 1.137978536013548557e-02 1.797924445371837029e-02 2.771440219452206422e-02 4.168082479618955005e-02 6.115948289494669426e-02 8.755642415531013356e-02 1.222950670319208483e-01 1.666581565389752273e-01 2.215852863613836099e-01 2.874431581749515852e-01 3.637975281457753174e-01 4.492253163198233756e-01 5.412095030213955882e-01 6.361555427905406512e-01 7.295548158075745304e-01 8.162989783105790709e-01 8.911222521438206812e-01 9.491219896058410432e-01 9.862874194722343058e-01 9.999577782587242281e-01 9.891372188152289802e-01 9.546147391471809796e-01 8.988690743165984598e-01 8.257744724519551216e-01 7.401558549212804428e-01 6.472642431359134640e-01 5.522513220034125370e-01 4.597149461877547139e-01 3.733680868879917236e-01 2.958574273851324321e-01 2.287307056792257376e-01 1.725294248125101571e-01 1.269692605398599350e-01 9.116554181443475846e-02 6.386450579248681425e-02 4.365008617498470495e-02 2.910766489024050815e-02 1.893766102060821799e-02 1.202103943796889104e-02 7.444823681790036472e-03 4.498456473354546167e-03 2.651974476035607285e-03 1.525358295925161858e-03 8.559947639663361601e-04 4.686698967942250433e-04 2.503569900102341379e-04 1.304815463841936941e-04 6.634912194913505988e-05 3.291682783331802375e-05 1.593299732872899743e-05 7.524431657303244010e-06 3.466942444070751834e-06 1.558533971233376714e-06 6.835694191007287703e-07 2.925133483100370198e-07 1.221252495193256342e-07 4.974643352277487476e-08 1.977038596011279332e-08 7.665933658091644680e-09 2.900091340321184548e-09 1.070421954089952055e-09 3.854739643802795380e-10 1.354352781895618541e-10
6.928160604475624272e-62 9.538383598148785225e-61 1.281233639798384817e-59 1.679107853414740999e-58 2.146967963973336733e-57 2.678361827301701719e-56 3.259940252456233819e-55 3.871210129953970560e-54 4.485187073888577116e-53 5.070036541521241086e-52 5.591628738668214154e-51 6.016754319651902350e-50 6.316593656356364288e-49 6.469940883225872401e-48 6.465682824618686006e-47 6.304130453511763716e-46 5.996981347210344687e-45 5.565919434718465220e-44 5.040084813444841540e-43 4.452823540572373214e-42 3.838219755787823734e-41 3.227906149576237203e-40 2.648553032296335387e-39 2.120279715886270454e-38 1.656053470618275125e-37 1.261979392065630610e-36 9.382679509793342745e-36 6.806098224473592215e-35 4.816884735616530332e-34 3.326067104451766474e-33 2.240745181363780354e-32 1.472823301765047117e-31 9.445077662688022127e-31 5.909587008106346028e-30 3.607492529906502454e-29 2.148574717089977602e-28 1.248510481545336001e-27 7.078327223395174176e-27 3.915306722038281317e-26 2.112991040509955937e-25 1.112567149225229560e-24 5.715464353427655403e-24 2.864662875061220697e-23 1.400851922313492740e-22 6.683556939305563844e-22 3.111141653495192925e-21 1.412955973591025390e-20 6.260862781503315407e-20 2.706677124108340859e-19 1.141656439549055651e-18 4.698195884747689639e-18 1.886355405283838995e-17 7.389458813469552296e-17 2.824219557267491086e-16 1.053127590045157806e-15 3.831424186299309408e-15 1.359991498380975289e-14 4.709869368421186511e-14 1.591395924147647262e-13 5.246193829271172610e-13 1.687357609558853336e-12 5.295008331410389148e-12 1.621148774885757546e-11 4.842568897555946938e-11 1.411319868430341534e-10 4.013024526046942503e-10 1.113306856337670066e-09 3.013385295299582797e-09 7.957765861647669001e-09 2.050332805138599526e-08 5.154117026772730135e-08 1.264098457065372849e-07 3.024852753604719338e-07 7.061944288636170265e-07 1.608574008115845405e-06 3.574822790706795142e-06 7.751124281331298816e-06 1.639727174262931657e-05 3.384349444608042749e-05 6.815151507965418621e-05 1.338975228613125507e-04 2.566647818461230347e-04 4.800171246860998869e-04 8.758785533590163425e-04 1.559293127934007579e-03 2.708372208060574101e-03 4.589714206903356374e-03 7.588564851528544625e-03 1.224137965799178968e-02 1.926627683409746356e-02 2.958434350012367070e-02 4.432235090010714501e-02 6.478587822231895998e-02 9.239205443500037029e-02 1.285540044250942926e-01 1.745152186651523218e-01 2.311413861646137990e-01 2.986887273002737930e-01 3.765794896791105351e-01 4.632241616932126216e-01 5.559330030558115032e-01 6.509541809999389583e-01 7.436611536972260739e-01 8.288892028966722281e-01 9.013938286121607746e-01 9.563775862721839438e-01 9.900130280755636836e-01 9.998829004234207618e-01 9.852673338741695375e-01 9.472306413059233821e-01 8.884931905072773750e-01 8.131097717379528467e-01 7.260072677305952071e-01 6.324547627739963707e-01 5.375448159117379721e-01 4.457553861925561689e-01 3.606411112461928581e-01 2.846758177118507427e-01 2.192414331407849526e-01 1.647370934020487843e-01 1.207693912279955289e-01 8.638116688155308975e-02 6.028065560399011036e-02 4.104247845025257163e-02 2.726376953409916440e-02 1.766993436374734300e-02 1.117327999207682297e-02 6.893235862885178401e-03 4.149180297568468706e-03 2.436678247954751630e-03 1.396145809355379052e-03 7.804769456439127843e-04 4.256827899026866435e-04 2.265211807601235662e-04 1.176056678536655821e-04 5.957230433771291338e-05 2.944131865335101160e-05 1.419602734897458235e-05 6.678410468795172238e-06 3.065321986382847913e-06 1.372700537036092225e-06 5.997527088698361694e-07 2.556615067210825473e-07 1.063298451021617093e-07 4.314611827109707625e-08 1.708146003880522326e-08 6.597888321378387524e-09 2.486460946665286301e-09 9.142290896409435765e-10 3.279632191529814720e-10 1.147868020412931800e-10
1.136190586999912512e-61 1.557028773603678843e-60 2.081799025751006748e-59 2.715674253287849843e-58 3.456314553405939221e-57 4.291860094496663327e-56 5.199655421832892686e-55 6.146109353653188649e-54 7.087983751909902937e-53 7.975204991739501528e-52 8.755031390942642619e-51 9.377137226645154994e-50 9.798950118075604646e-49 9.990461107021072521e-48 9.937753754444382404e-47 9.644675947788208703e-46 9.132375508646048056e-45 8.436777432393791959e-44 7.604420696515451139e-43 6.687324370936660039e-42 5.737667204202004616e-41 4.803027037395119370e-40 3.922757119908332859e-39 3.125823979725255607e-38 2.430156982985733860e-37 1.843320490391327357e-36 1.364156145174253757e-35 9.849723245747146029e-35 6.938741103939442813e-34 4.769073879828069967e-33 3.198041744786758836e-32 2.092333544304096489e-31 1.335593873737821962e-30 8.317917913764156684e-30 5.054189873789170939e-29 2.996299264528444673e-28 1.733067720540374839e-27 9.780084120313170041e-27 5.384760086476807648e-26 2.892589716380744374e-25 1.516016850844944558e-24 7.752074371480118190e-24 3.867484161599108779e-23 1.882503829455355250e-22 8.940049102003613425e-22 4.142291437834773184e-21 1.872570207292405936e-20 8.259091527856723454e-20 3.554046943410598135e-19 1.492144051623826693e-18 6.112164798356793296e-18 2.442733396136720558e-17 9.524754615805863632e-17 3.623499727714926594e-16 1.344929072144962613e-15 4.870429274291918326e-15 1.720805605537026344e-14 5.931890073455764135e-14 1.995037612252151752e-13 6.546449055822440419e-13 2.095835578513808670e-12 6.546442171709657848e-12 1.995033416372328527e-11 5.931871359910260178e-11 1.720798367291614912e-10 4.870403666123476650e-10 1.344920586366777580e-09 3.623473055008298029e-09 9.524674487793558473e-09 2.442710277674753341e-08 6.112100524377999986e-08 1.492126791522580114e-07 3.554002095307442106e-07 8.258978622362419133e-07 1.872542639285952025e-06 4.142226099073220743e-06 8.939898684406516143e-06 1.882470176491324762e-05 3.867410956833885425e-05 7.751919486392211845e-05 1.515984966913201475e-04 2.892525839492594863e-04 5.384635512758042869e-04 9.779847578681843262e-04 1.733023982058163508e-03 2.996220494336971057e-03 5.054051688638069688e-03 8.317681749249560344e-03 1.335554548761532304e-02 2.092269737835798782e-02 3.197940856453768133e-02 4.768918415383770898e-02 6.938507615292638375e-02 9.849381445127322610e-02 1.364107372378559890e-01 1.843252647661202115e-01 2.430064986545509842e-01 3.125702361067154156e-01 3.922600369474219528e-01 4.802830061471174972e-01 5.737425864581343626e-01 6.687036054569364119e-01 7.604084844276005617e-01 8.436395947238941595e-01 9.131952967697025692e-01 9.644219561810908337e-01 9.937273050182513501e-01 9.989967347966624001e-01 9.798455520210889169e-01 9.376654059298463739e-01 8.754571072147260269e-01 7.974777288244797591e-01 7.087596176159598471e-01 6.145766817462404719e-01 5.199360166053875743e-01 4.291611873737012917e-01 3.456111022243401609e-01 2.715511480452674209e-01 2.081672057258321940e-01 1.556932173500361338e-01 1.136118901527751468e-01 8.088622896268655993e-02 5.618522221994440985e-02 3.807731603995490738e-02 2.517719048140787050e-02 1.624220224285911549e-02 1.022302148251772597e-02 6.277841464881134606e-03 3.761301318897593109e-03 2.198683005510318651e-03 1.253960407119589487e-03 6.977530443676416803e-04 3.788055794744264672e-04 2.006447060724483237e-04 1.036897327650994013e-04 5.228059433911192989e-05 2.571828402852466150e-05 1.234355259080189968e-05 5.780096198164763064e-06 2.640746254142240810e-06 1.177104417812219000e-06 5.119175494193296397e-07 2.172109714558191861e-07 8.992080971988279037e-08 3.631912452572279331e-08 1.431222795847699497e-08 5.502699916345859838e-09 2.064149391057957927e-09 7.554454905937111403e-10 2.697502474711776571e-10 9.397607052750879411e-11
2.043192697402275233e-61 2.784607926491949974e-60 3.702674146118615723e-59 4.803564687223816940e-58 6.080068954086012282e-57 7.508446264901906579e-56 9.046661919119371051e-55 1.063465377923618345e-53 1.219705723644633269e-52 1.364845459403139106e-51 1.490076645753475962e-50 1.587195589441995541e-49 1.649487387839228685e-48 1.672492818954208464e-47 1.654536054842809252e-46 1.596926473461750696e-45 1.503800818584657152e-44 1.381632130744100594e-43 1.238486404055263114e-42 1.083145434356889374e-41 9.242277727805121991e-41 7.694279661945997551e-40 6.249620286554556253e-39 4.952631397014722049e-38 3.829262096543935270e-37 2.888623171354746773e-36 2.126000682590472355e-35 1.526625877918300173e-34 1.069543742958991707e-33 7.310737563122831867e-33 4.875515575003210255e-32 3.172317254900518461e-31 2.013860529171479130e-30 1.247322848453274437e-29 7.537460980267112138e-29 4.443937959594308068e-28 2.556275212921840641e-27 1.434643324172144978e-26 7.855557030836273476e-26 4.196688562969797767e-25 2.187425184707285527e-24 1.112388232417553604e-23 5.519201820270597143e-23 2.671731898530800654e-22 1.261845511966159296e-21 5.814551351926853113e-21 2.614104499767965152e-20 1.146638158026553744e-19 4.907118514720001867e-19 2.048912514529881099e-18 8.346742093414743607e-18 3.317472144942176155e-17 1.286454074670268650e-16 4.867186636973788287e-16 1.796629078196868223e-15 6.470466008551266741e-15 2.273575637805072149e-14 7.794351105200693560e-14 2.607037238651270004e-13 8.507681350981647228e-13 2.708768605475572530e-12 8.414519294254170392e-12 2.550253927712529406e-11 7.541092204047618686e-11 2.175613715026319752e-10 6.123871036460357415e-10 1.681771528482478711e-09 4.506139855764276616e-09 1.177983069925884541e-08 3.004485705840422480e-08 7.476493271296475728e-08 1.815191556364041814e-07 4.299754798783875139e-07 9.937145030479567805e-07 2.240661634197509818e-06 4.929327110977969683e-06 1.058024467599411291e-05 2.215646620093696811e-05 4.526911345999074117e-05 9.024023040127153764e-05 1.755072707723793026e-04 3.330325949296203576e-04 6.165596240323301808e-04 1.113679260900808784e-03 1.962645643354224770e-03 3.374584972528156014e-03 5.661031260605673722e-03 9.265469893743464788e-03 1.479571838843361103e-02 2.305161594491620183e-02 3.503994415047716887e-02 5.196634191956447241e-02 7.519303230864674004e-02 1.061523865883917950e-01 1.462105253952156736e-01 1.964826577228409865e-01 2.576122563673276522e-01 3.295380217974631654e-01 4.112834656173797732e-01 5.008107952096618742e-01 5.949806260470426045e-01 6.896499009721619444e-01 7.799221297324291369e-01 8.605389250633747045e-01 9.263743197438656374e-01 9.729694546998188809e-01 9.970308960828546674e-01 9.968153978471162580e-01 9.723386982621512464e-01 9.253736197954154363e-01 8.592377909387677315e-01 7.784062895730052833e-01 6.880120017578198466e-01 5.933110040805583685e-01 4.991895709908275025e-01 4.097748642763536231e-01 3.281873506234111448e-01 2.564454937518130251e-01 1.955082180776682721e-01 1.454225226436487439e-01 1.055346421788114913e-01 7.472314132692846333e-02 5.161927631443835596e-02 3.479087994846281201e-02 2.287787202249195323e-02 1.467785356060930316e-02 9.187686882589352760e-03 5.611080930586453443e-03 3.343363452756712567e-03 1.943646855458794776e-03 1.102421921677636252e-03 6.100634865455383318e-04 3.293812971359387476e-04 1.735080184140211823e-04 8.917371821131742625e-05 4.471476085244011908e-05 2.187568497007576619e-05 1.044164971589267970e-05 4.862653126264035893e-06 2.209399098886192850e-06 9.794263091126381576e-07 4.236098697310387937e-07 1.787545421238945773e-07 7.359440746209867661e-08 2.956168951034455421e-08 1.158538313644372544e-08 4.429842256416198445e-09 1.652581298132716173e-09 6.014979021319897799e-10 2.136004245559804049e-10 7.400598058417126366e-11
4.071495878204045602e-61 5.513067769162053238e-60 7.283319704435290374e-59 9.387763237967585748e-58 1.180569593469707760e-56 1.448497567014891354e-55 1.733966321447572512e-54 2.025164273040878988e-53 2.307685215061923430e-52 2.565603795049840926e-51 2.782911031276432208e-50 2.945138795216413368e-49 3.040947497656254920e-48 3.063435838931042413e-47 3.010962640333934418e-46 2.887344844953274853e-45 2.701398514724083074e-44 2.465899477460407786e-43 2.196133777730583383e-42 1.908266059764178320e-41 1.617766252963118029e-40 1.338102335070293808e-39 1.079840462313671970e-38 8.502107192773540672e-38 6.531159152380733648e-37 4.894977149683824406e-36 3.579379793213004433e-35 2.553651372135851008e-34 1.777510366665826138e-33 1.207144859398998705e-32 7.998404202068325640e-32 5.170636613507045518e-31 3.261229768680223321e-30 2.006852667300216681e-29 1.204886929881715028e-28 7.057872489809408454e-28 4.033648347535800442e-27 2.249152851859821310e-26 1.223591973341606194e-25 6.494578628166800303e-25 3.363272451411548568e-24 1.699299118781008419e-23 8.376726301276791261e-23 4.028798348445692421e-22 1.890485916641025226e-21 8.655019957647476011e-21 3.865978301842978763e-20 1.684796540100818666e-19 7.163614766951431671e-19 2.971759743885571726e-18 1.202795733564755209e-17 4.749706498159019269e-17 1.829946445062700474e-16 6.878705199559076830e-16 2.522735542452546922e-15 9.026792634608360158e-15 3.151315728379191788e-14 1.073364134161900847e-13 3.566965864523601374e-13 1.156505062464295791e-12 3.658413866007472148e-12 1.129106329425320676e-11 3.399958066619379965e-11 9.988700482790640485e-11 2.863130425210125328e-10 8.007002878093841860e-10 2.184718812819971776e-09 5.815911958648221105e-09 1.510555929199110484e-08 3.827828816397335570e-08 9.463786113146883292e-08 2.282832446131047531e-07 5.372542602844946679e-07 1.233622865990657093e-06 2.763641239444638813e-06 6.040565944897863761e-06 1.288161474367039805e-05 2.680153661090952914e-05 5.440587421904568394e-05 1.077528097071509455e-04 2.082131358267388336e-04 3.925403973760238294e-04 7.220334234799323991e-04 1.295767124908472640e-03 2.268784903993827529e-03 3.875755764878882279e-03 6.459757142788863198e-03 1.050443483480603506e-02 1.666578991448029387e-02 2.579739335810172715e-02 3.896031504263993556e-02 5.740712604957930870e-02 8.252886306690475349e-02 1.157557652049528707e-01 1.584076347860858824e-01 2.114980171051421276e-01 2.755073578218015240e-01 3.501521641248487859e-01 4.341873230086011337e-01 5.252840027236314047e-01 6.200231734605166078e-01 7.140331578288604542e-01 8.022792302133107123e-01 8.794870109147524539e-01 9.406542492491151153e-01 9.815836704008411573e-01 9.993585658618849843e-01 9.926863840510743442e-01 9.620541160049667084e-01 9.096695347608225735e-01 8.391981344507124518e-01 7.553392983696256557e-01 6.633097217516730204e-01 5.683126929138643257e-01 4.750672152050823271e-01 3.874533999677824414e-01 3.083050250630576805e-01 2.393527610874156275e-01 1.812979908845369637e-01 1.339813200110408775e-01 9.660335829699728816e-02 6.795742395474352326e-02 4.664212220638109391e-02 3.123319469780255070e-02 2.040568722995057815e-02 1.300716813642016634e-02 8.089300967487361715e-03 4.908354763844453156e-03 2.905745722845807025e-03 1.678324679129666267e-03 9.457820462676965346e-04 5.199994228917874991e-04 2.789403676556087390e-04 1.459878079620812016e-04 7.454499972289186890e-05 3.713788427626722781e-05 1.805146738431673880e-05 8.560607290555522972e-06 3.960895180889715298e-06 1.788046610846486781e-06 7.875189867996789628e-07 3.384074707171035509e-07 1.418781647271296707e-07 5.803471997509680779e-08 2.316098022571139895e-08 9.018258702980900680e-09 3.425982613430142262e-09 1.269826338681837008e-09 4.591982439034094695e-10 1.620141017847434298e-10 5.577019044159413582e-11
9.080747812112383927e-61 1.220328561575803540e-59 1.600031926375665272e-58 2.046808596114408102e-57 2.554597761405064957e-56 3.110745872568276209e-55 3.695755663653556909e-54 4.283893642599605560e-53 4.844743849369083352e-52 5.345639549187702477e-51 5.754733733590734484e-50 6.044320822352865493e-49 6.193932854263076552e-48 6.192730628399216220e-47 6.040801945744544392e-46 5.749151008771729469e-45 5.338380756263815294e-44 4.836287250251410933e-43 4.274756098145471597e-42 3.686441143852382842e-41 3.101701355262688549e-40 2.546181547010685765e-39 2.039273445800335213e-38 1.593522768860089935e-37 1.214892339292765224e-36 9.036786567479115093e-36 6.558234900540857422e-35 4.643619455990762617e-34 3.207915999125301859e-33 2.162151215725714752e-32 1.421824037338858127e-31 9.122258006780186703e-31 5.710255776135280316e-30 3.487429874160488760e-29 2.078031451822980845e-28 1.208079349593739847e-27 6.852286553007888512e-27 3.792034527407305106e-26 2.047414435935390056e-25 1.078539239852635295e-24 5.543229390487823846e-24 2.779626624080068633e-23 1.359899411815043055e-22 6.491182511846366178e-22 3.022995954254415167e-21 1.373561226468293568e-20 6.089129227398430935e-20 2.633656135446940760e-19 1.111372537983747782e-18 4.575693893196075902e-18 1.838023147106977072e-17 7.203469154695049386e-17 2.754413489508899363e-16 1.027574417783501270e-15 3.740194109822924974e-15 1.328225187116168888e-14 4.601993408900083508e-14 1.555668236495700668e-13 5.130795294455379093e-13 1.651007713870731517e-12 5.183346338133495977e-12 1.587698613123621033e-11 4.744851379926756702e-11 1.383483148265263273e-10 3.935698710240112446e-10 1.092361855992327048e-09 2.958066411780107397e-09 7.815306681382617162e-09 2.014562942377709646e-08 5.066550411372702349e-08 1.243198870001430472e-07 2.976223602762077814e-07 6.951639104860327807e-07 1.584183880496394111e-06 3.522254020345873412e-06 7.640688040771910641e-06 1.617115256739652307e-05 3.339228911334163319e-05 6.727413471706910415e-05 1.322351038045757447e-04 2.535958321718920108e-04 4.744977682687951466e-04 8.662095107302203228e-04 1.542795746470300737e-03 2.680961819472687125e-03 4.545373091442328657e-03 7.518741528965672272e-03 1.213437704537313928e-02 1.910673704681801338e-02 2.935298545154431393e-02 4.399615700094422488e-02 6.433894248244842462e-02 9.179727822869609977e-02 1.277857429431489000e-01 1.735528345552087015e-01 2.299734663750261088e-01 2.973174934417279758e-01 3.750247286494787224e-01 4.615258804359661515e-01 5.541520251302738398e-01 6.491700890210354569e-01 7.419673401162284465e-01 8.273852759434672244e-01 9.001761418340623599e-01 9.555291045760919699e-01 9.895939981343129244e-01 9.999237798091490381e-01 9.857651311909778613e-01 9.481492780555119682e-01 8.897678238990558430e-01 8.146543591565041931e-01 7.277241477225323552e-01 6.342447745590111818e-01 5.393165165807741745e-01 4.474322201584863268e-01 3.621658531942376080e-01 2.860121332297938523e-01 2.203728687411104781e-01 1.656641377703452489e-01 1.215054043436884085e-01 8.694795998056116526e-02 6.070436351231332794e-02 4.135015427397217141e-02 2.748090746874282467e-02 1.781893389435618494e-02 1.127272921404982343e-02 6.957819277530630057e-03 4.189999053362738514e-03 2.461792344244994896e-03 1.411190421336254832e-03 7.892535325956250057e-04 4.306695436356008976e-04 2.292812269624804283e-04 1.190939076555803407e-04 6.035417320598946648e-05 2.984157738802636518e-05 1.439570563966193158e-05 6.775492221329679008e-06 3.111325551460028473e-06 1.393948636633734527e-06 6.093191092764510167e-07 2.598600615135799601e-07 1.081262115010820427e-07 4.389541380053878562e-08 1.738617391665510146e-08 6.718705467793368059e-09 2.533167443272028741e-09 9.318347534136097184e-10 3.344341522375486635e-10 1.171059736966471096e-10 4.000775566305022928e-11
2.284556067185080787e-60 3.043461703590717998e-59 3.955765814558890355e-58 5.016375244323498572e-57 6.206491574547403508e-56 7.492021855911851390e-55 8.823656895417591226e-54 1.013899480171649755e-52 1.136679165233485693e-51 1.243304799655876976e-50 1.326826179642158788e-49 1.381488153369924188e-48 1.403385578830444571e-47 1.390924525870647272e-46 1.345014083696963884e-45 1.268956720109640860e-44 1.168055555655508328e-43 1.049003410256351940e-42 9.191513131488955019e-42 7.857670895038443314e-41 6.553863163906805991e-40 5.333319670438551436e-39 4.234426241085343907e-38 3.280108734021413461e-37 2.479011949115095096e-36 1.827955886819165506e-35 1.315071945242794513e-34 9.230602012024651504e-34 6.321312357844822102e-33 4.223584493041123543e-32 2.753289216394272437e-31 1.751133241178994098e-30 1.086633930297817318e-29 6.578759993172870640e-29 3.885988713460821116e-28 2.239524089617503583e-27 1.259234613737777005e-26 6.908031018886971155e-26 3.697418554060344257e-25 1.930810557009371424e-24 9.837334171200756797e-24 4.890034188816882236e-23 2.371608934651599877e-22 1.122201826864409535e-21 5.180785077969061702e-21 2.333548826032023864e-20 1.025498240669441147e-19 4.396931079603239776e-19 1.839336157026937886e-18 7.507049323033716000e-18 2.989331934931135228e-17 1.161383697222874816e-16 4.402243088937005745e-16 1.628054828034671203e-15 5.874362516292639911e-15 2.067993516130056561e-14 7.102877305466666102e-14 2.380214869954518654e-13 7.782062717753416409e-13 2.482389927428060496e-12 7.725773746603606352e-12 2.345906409181712705e-11 6.949860532220743279e-11 2.008806977669374270e-10 5.664962487463275471e-10 1.558664269241942807e-09 4.184126752535393263e-09 1.095856773505043865e-08 2.800267187613457439e-08 6.981389331451633127e-08 1.698169184294482568e-07 4.030108742955105262e-07 9.331453257413053386e-07 2.108038393991659816e-06 4.646270168167316199e-06 9.991417651535429363e-06 2.096266425670882850e-05 4.291039923542027730e-05 8.569891885052530775e-05 1.669878380901189028e-04 3.174614916441107870e-04 5.888354852042942868e-04 1.065598516142317754e-03 1.881438172747831481e-03 3.241029669052217579e-03 5.447193129162494415e-03 8.932216712562206923e-03 1.429033601165807799e-02 2.230603303569813484e-02 3.397026641084030518e-02 5.047452909414260058e-02 7.317155931904378852e-02 1.034925423371889780e-01 1.428145686600064412e-01 1.922793656216396641e-01 2.525745337532607215e-01 3.237003362858882349e-01 4.047561464356755900e-01 4.937879250542005494e-01 5.877385673723769521e-01 6.825345270368864403e-01 7.733245057015691870e-01 8.548612489526488112e-01 9.219899780551702451e-01 9.701825993083937894e-01 9.960415904434016809e-01 9.976958743945035790e-01 9.750246398471683618e-01 9.296719265428161627e-01 8.648495300501356509e-01 7.849610403027300620e-01 6.951081198111139781e-01 6.005557542739620169e-01 5.062336555825548423e-01 4.163373830644329088e-01 3.340692582050268644e-01 2.615316950966383169e-01 1.997601501803107360e-01 1.488641405110798510e-01 1.082350803835543385e-01 7.677904483598842200e-02 5.313908563864663814e-02 3.588245598275301151e-02 2.363997187684198711e-02 1.519527140906737003e-02 9.529424617336829106e-03 5.830712227106256591e-03 3.480753330273254984e-03 2.027316702562838996e-03 1.152037618740144259e-03 6.387169397252820749e-04 3.454990991604531573e-04 1.823400692992086165e-04 9.388885071946220762e-05 4.716747648999838845e-05 2.311894286126146573e-05 1.105579590536982894e-05 5.158325759865591620e-06 2.348141310586069027e-06 1.042884959556531319e-06 4.519030686466576440e-07 1.910516918743221252e-07 7.880489537701837452e-08 3.171408726581947268e-08 1.245225335287008193e-08 4.770241769111537387e-09 1.782910508534628241e-09 6.501527590171328960e-10 2.313119055222658202e-10 8.029292403939802715e-11 2.719275895057900698e-11
6.516220910173970702e-60 8.594916817523139448e-59 1.106074214522201376e-57 1.388748392285874503e-56 1.701216482209399188e-55 2.033257137543537381e-54 2.370946425112150654e-53 2.697415737194018680e-52 2.994130632794266009e-51 3.242577115866782499e-50 3.426151740812522168e-49 3.531990972771117740e-48 3.552460744536926217e-47 3.486066773517652561e-46 3.337634890180772284e-45 3.117731157310510690e-44 2.841418546592473398e-43 2.526553331085760143e-42 2.191888409302229752e-41 1.855261454507918847e-40 1.532104945407188851e-39 1.234436113252354342e-38 9.703880367628544816e-38 7.442502005681434737e-37 5.569153626807639344e-36 4.065894890775841689e-35 2.896141705624695878e-34 2.012705249547413240e-33 1.364700222106096973e-32 9.027989730788957202e-32 5.826953627087387163e-31 3.669346956176459705e-30 2.254408984203102780e-29 1.351367113163844299e-28 7.903340557554954070e-28 4.509669947324953278e-27 2.510588476072472583e-26 1.363650309274860274e-25 7.226486752568793725e-25 3.736354869463021447e-24 1.884802007999882471e-23 9.276412771375690611e-23 4.454419407318320325e-22 2.086886634633902708e-21 9.539010367394512595e-21 4.254068661413064794e-20 1.850982790376900290e-19 7.857727755170930387e-19 3.254530051416184535e-18 1.315153077399657067e-17 5.185146558592274764e-17 1.994538750236668716e-16 7.485496843213292200e-16 2.740914548607269395e-15 9.791902306640798338e-15 3.412992696711318655e-14 1.160647545451047051e-13 3.850898455875586467e-13 1.246580955583804640e-12 3.937092513058104954e-12 1.213186204776805016e-11 3.647338054962403929e-11 1.069846040910650344e-10 3.061704419197853727e-10 8.548736865986848789e-10 2.328827652241516137e-09 6.189698003249297817e-09 1.605085910332290597e-08 4.060914221267572782e-08 1.002411547030399603e-07 2.414154257475469437e-07 5.672580714429961163e-07 1.300448214444644501e-06 2.908721576997381840e-06 6.347576646519025575e-06 1.351482622987034492e-05 2.807434869097457842e-05 5.689912981378869106e-05 1.125118512989172718e-04 2.170639132116122111e-04 4.085767945334097808e-04 7.503371974567186282e-04 1.344423106561127516e-03 2.350239767723082650e-03 4.008529502526416571e-03 6.670443490683022718e-03 1.082981519395111863e-02 1.715473814331479677e-02 2.651208308072638964e-02 3.997609072974531857e-02 5.881031471367650920e-02 8.441184563763488857e-02 1.182088520861273861e-01 1.615077307325096523e-01 2.152947013791940423e-01 2.800077676531643744e-01 3.553068072694934854e-01 4.398794651884825324e-01 5.313253779679826261e-01 6.261583012387321734e-01 7.199534821663005069e-01 8.076467352305508607e-01 8.839651804066015472e-01 9.439426000190419552e-01 9.834509977109201495e-01 9.996698076171658398e-01 9.914187706297448166e-01 9.592999239708361880e-01 9.056249819888273489e-01 8.341402725467129686e-01 7.495946810360009094e-01 6.572197625361304585e-01 5.622007793894889804e-01 4.692118630263398815e-01 3.820702614058876234e-01 3.035387899569574333e-01 2.352782995826523116e-01 1.779288034838646670e-01 1.312826561916153878e-01 9.450725804584453327e-02 6.637731521929801648e-02 4.548528423962856088e-02 3.041017048063704084e-02 1.983642972059874304e-02 1.262422924373788474e-02 7.838680224208300143e-03 4.748732814221857772e-03 2.806785556466250692e-03 1.618592197204393084e-03 9.106727955837344828e-04 4.999009880216797241e-04 2.677332675280723741e-04 1.398998963832792858e-04 7.132292713850044597e-05 3.547624419380783798e-05 1.721641901058106985e-05 8.151634964843811897e-06 3.765679328166414213e-06 1.697222014690748434e-06 7.463296400595076688e-07 3.201986041375956718e-07 1.340308865414251284e-07 5.473776457517405122e-08 2.181051576934320458e-08 8.478939285569944920e-09 3.215983607539977314e-09 1.190098310377423255e-09 4.296833863643477655e-10 1.513599573994709559e-10 5.201997544133716569e-11 1.744319356370025336e-11
2.108425617443554477e-59 2.750074424278744571e-58 3.499671826279563205e-57 4.345171343534564300e-56 5.263603940390646361e-55 6.220942845478537652e-54 7.173414569346499453e-53 8.070349834515935030e-52 8.858404401880017257e-51 9.486704122099225636e-50 9.912242536499473703e-49 1.010474121287340687e-47 1.005021106065731271e-46 9.752632971238400091e-46 9.233477381973567332e-45 8.529143283026443072e-44 7.686740895738459010e-43 6.758896331679705810e-42 5.798371534926551077e-41 4.853253822840971588e-40 3.963297581095546146e-39 3.157745103660096588e-38 2.454675962876545111e-37 1.861692634630869669e-36 1.377585308559402636e-35 9.945479711684180611e-35 7.005347451275648202e-34 4.814268811608002599e-33 3.227956719876074488e-32 2.111649244742841368e-31 1.347760025236385348e-30 8.392668547636670980e-30 5.098991452140706493e-29 3.022492328887107785e-28 1.748005689731716011e-27 9.863185198118495882e-27 5.429855159160207055e-26 2.916459926554260165e-25 1.528341806743380238e-24 7.814148927597541723e-24 3.897979818710355550e-23 1.897117367019221111e-22 9.008355665110923013e-22 4.173434103049579036e-21 1.886419633500746188e-20 8.319165542504010019e-20 3.579463483059343702e-19 1.502632636463420896e-18 6.154381438684172932e-18 2.459306814811965970e-17 9.588214211720329903e-17 3.647198950715085226e-16 1.353561184066685482e-15 4.901094092893938778e-15 1.731429848983317329e-14 5.967789162902395227e-14 2.006867749778855478e-13 6.584468853546068210e-13 2.107751721425756578e-12 6.582863789916677477e-12 2.005889460442608977e-11 5.963426010708422563e-11 1.729742217589227527e-10 4.895123426319939758e-10 1.351582684365791595e-09 3.640980081611206301e-09 9.569531981766074313e-09 2.453916634419955625e-08 6.139395651255880008e-08 1.498608360599673999e-07 3.569006930877154486e-07 8.292841078752208213e-07 1.879992018619687242e-06 4.158200051688708650e-06 8.973285065029321372e-06 1.889271012856122442e-05 3.880911765991307673e-05 7.778036700766215292e-05 1.520907909117826158e-04 2.901566710147050277e-04 5.400810169604474591e-04 9.808034320001098733e-04 1.737807840130017271e-03 3.004126655849432247e-03 5.066772873303304441e-03 8.337605568924964100e-03 1.338591202264578436e-02 2.096772432341307071e-02 3.204434072990257343e-02 4.778021451080761289e-02 6.950908325225071960e-02 9.865787057355387968e-02 1.366213666823824502e-01 1.845874731596883755e-01 2.433226486650816589e-01 3.129389039220747959e-01 3.926750341507633801e-01 4.807327776761914917e-01 5.742101832110706461e-01 6.691673720171344986e-01 7.608435007416211038e-01 8.440197798337604196e-01 9.134959478641095920e-01 9.646223877386675971e-01 9.938131989472148708e-01 9.989618312290600155e-01 9.796924035072119841e-01 9.374050688461286196e-01 8.751078221932711010e-01 7.970628089142210992e-01 7.083048835540535215e-01 6.141078348631759942e-01 5.194763154770701830e-01 4.287297059848135250e-01 3.452217199633874078e-01 2.712122858573178252e-01 2.078822063150768118e-01 1.554611897740661164e-01 1.134288079584477166e-01 8.074608232470188718e-02 5.608106644803338009e-02 3.800211591987533166e-02 2.512441765941417909e-02 1.620619057312162881e-02 1.019911738140660655e-02 6.262402103727656051e-03 3.751595626568280262e-03 2.192743353162867909e-03 1.250421109454520575e-03 6.956991962500162731e-04 3.776447205893697541e-04 2.000055490356415018e-04 1.033468832637407758e-04 5.210140484122116269e-05 2.562702512943913197e-05 1.229825991136399505e-05 5.758188142529730763e-06 2.630417867196337536e-06 1.172358271852009397e-06 5.097915933719021727e-07 2.162826580500353036e-07 8.952564080992894178e-08 3.615512684954126554e-08 1.424587246805050423e-08 5.476523126235406435e-09 2.054080742654662460e-09 7.516692903077763198e-10 2.683692886190391994e-10 9.348362268227228901e-11 3.177129843316800752e-11 1.053491668588113304e-11
7.726846270107420611e-59 9.953794822246055242e-58 1.251041764207642985e-56 1.534092841261975039e-55 1.835389275462654869e-54 2.142404378983898850e-53 2.439896568670743004e-52 2.711053552314970069e-51 2.939012869989123814e-50 3.108576722084176595e-49 3.207882146852668894e-48 3.229772480352512791e-47 3.172650014293660595e-46 3.040668772917321856e-45 2.843235107501814896e-44 2.593899487443261339e-43 2.308820792566928089e-42 2.005044508844739547e-41 1.698847994401526455e-40 1.404370626111019952e-39 1.132675909590904225e-38 8.913049155507064538e-38 6.842954476518188601e-37 5.125753432902806576e-36 3.746006122992875336e-35 2.671012779142852545e-34 1.858147391696201778e-33 1.261191588439551521e-32 8.351773010164753130e-32 5.396013285699670343e-31 3.401449672469835736e-30 2.091952408048169909e-29 1.255267434118030321e-28 7.348817037971358988e-28 4.197544599790730531e-27 2.339213786711231489e-26 1.271865601749471423e-25 6.746977158755673766e-25 3.491997863253428488e-24 1.763337363653996980e-23 8.687474880896186762e-23 4.175883990125032969e-22 1.958393682608257670e-21 8.960830970520368507e-21 4.000306632253890069e-20 1.742348358251435893e-19 7.404119337854094900e-19 3.069789107638999321e-18 1.241767767857161662e-17 4.900822080134801289e-17 1.887096897877001462e-16 7.089509300012433856e-16 2.598572652866191456e-15 9.292878565156212514e-15 3.242368501078604607e-14 1.103751209728684041e-13 3.665867171506782239e-13 1.187897499585983167e-12 3.755587828500403090e-12 1.158440117092984211e-11 3.486309714676525440e-11 1.023658400070524712e-10 2.932519133114084344e-10 8.196404165510134474e-10 2.235128970392397191e-09 5.946734115805160679e-09 1.543658277388055509e-08 3.909493740525649811e-08 9.660210488793623490e-08 2.328892102174101262e-07 5.477833882614437670e-07 1.257086200837773099e-06 2.814608348680684906e-06 6.148477600730159909e-06 1.310430311444527518e-05 2.724940202715290743e-05 5.528365318829132322e-05 1.094291945398867077e-04 2.113325447428479457e-04 3.981954322375241525e-04 7.320198812199202624e-04 1.312943961738900333e-03 2.297556580357033341e-03 3.922680635965867212e-03 6.534259819640448989e-03 1.061956085707202110e-02 1.683888876940155266e-02 2.605055675844815052e-02 3.932034341746654810e-02 5.790476536530277107e-02 8.319706800569529048e-02 1.166268236747989018e-01 1.595091444058747976e-01 2.128479317616287225e-01 2.771085939614411631e-01 3.519875206303865744e-01 4.362156564816402349e-01 5.274386402266089124e-01 6.222133836084511316e-01 7.161491239276612797e-01 8.042004148969256194e-01 8.810931643429009696e-01 9.418377257077225062e-01 9.822613232414535434e-01 9.994814008826707896e-01 9.922454155265398867e-01 9.610814533345394262e-01 9.082345172514437737e-01 8.373991603776586023e-01 7.532926853258981037e-01 6.611373471651642575e-01 5.661302258299814039e-01 4.729744769646172520e-01 3.855278709074699273e-01 3.065988809957591044e-01 2.378932186529964521e-01 1.800902787818749740e-01 1.330133372051478247e-01 9.585103799795342827e-02 6.738995435599591521e-02 4.622641515847707855e-02 3.093726944489721617e-02 2.020088775218199795e-02 1.286932125961936201e-02 7.999033960238365396e-03 4.850831064196938457e-03 2.870063270275614344e-03 1.656774886321362187e-03 9.331087159590642629e-04 5.127405921774649692e-04 2.748905855778624235e-04 1.437867089440419217e-04 7.337942964924100658e-05 3.653647387689391921e-05 1.774907163766269608e-05 8.412428081071631701e-06 3.890127160696587702e-06 1.755104349363135452e-06 7.725717051215826655e-07 3.317961677169405572e-07 1.390274778136148253e-07 5.683640938208996644e-08 2.266988592301529357e-08 8.822034401386328797e-09 3.349537701709527644e-09 1.240788344609046921e-09 4.484430021188732654e-10 1.581297224347848792e-10 5.440220181261238994e-11 1.826064682793677989e-11 5.980156480251423793e-12
3.199917260680226480e-58 4.066184057083173243e-57 5.041177957805347025e-56 6.097807854615145389e-55 7.196347944036686264e-54 8.286044905667190128e-53 9.308487568947905269e-52 1.020252517028134897e-50 1.091020567748471435e-49 1.138295220216608277e-48 1.158706912353142234e-47 1.150771227091173524e-46 1.115067358178328061e-45 1.054168226510019001e-44 9.723339564453400424e-44 8.750194257219596936e-43 7.682749053278610392e-42 6.581309459086036086e-41 5.500531902531165416e-40 4.485323533337464282e-39 3.568449647732387664e-38 2.769887194878959177e-37 2.097689977980838790e-36 1.549948382851901931e-35 1.117351660157923509e-34 7.858854226691770857e-34 5.392936404593869508e-33 3.610672315293674895e-32 2.358563451474186252e-31 1.503154993758593431e-30 9.346664951297637497e-30 5.670303397008108168e-29 3.356237073859944245e-28 1.938186994570390909e-27 1.092032166608697919e-26 6.003049137025169934e-26 3.219623411364923973e-25 1.684748065690059017e-24 8.601249931860289533e-24 4.284349382346138568e-23 2.082115912262454914e-22 9.872374872970514181e-22 4.567042825656659145e-21 2.061319166269294131e-20 9.077204295251807924e-20 3.899919923551570571e-19 1.634767446560238872e-18 6.685793879372186064e-18 2.667759634209954265e-17 1.038573224606604329e-16 3.944793355984070787e-16 1.461867817974367135e-15 5.285531485378771021e-15 1.864515225777813544e-14 6.417116376512375705e-14 2.154818065636182433e-13 7.059566144753515459e-13 2.256535273897656317e-12 7.037249567921114622e-12 2.141216052648976462e-11 6.356451526328745326e-11 1.841050492321835262e-10 5.202515357712112466e-10 1.434358639240184706e-09 3.858325359517265524e-09 1.012597037811839072e-08 2.592812841778094230e-08 6.477425053341542692e-08 1.578811698289545513e-07 3.754524873807991320e-07 8.711167156040003245e-07 1.971943285296427564e-06 4.355211037198408518e-06 9.384706597187187732e-06 1.973008271510771154e-05 4.047005771772825149e-05 8.099075599814068490e-05 1.581371083667329664e-04 3.012512411017015303e-04 5.599130730501685523e-04 1.015334356240236210e-03 1.796363686512987990e-03 3.100817196503293308e-03 5.222215287924320340e-03 8.580845668832805251e-03 1.375631530079749094e-02 2.151646211708226758e-02 3.283494674256589446e-02 4.888757333900051183e-02 7.101618790541532056e-02 1.006498061514430470e-01 1.391762853367155550e-01 1.877648307713639664e-01 2.471496334847420318e-01 3.173966967535543637e-01 3.976871384244234919e-01 4.861579590300205145e-01 5.798423953523214047e-01 6.747443282564901113e-01 7.660643122622502466e-01 8.485705010933840553e-01 9.170802506399784448e-01 9.669932954836418793e-01 9.948011902336623136e-01 9.984948764216788897e-01 9.778046460473499568e-01 9.342326981394242225e-01 8.708728308697982756e-01 7.920473246985659799e-01 7.028201951598995745e-01 6.084628177845794461e-01 5.139496417617456236e-01 4.235491380947717377e-01 3.405522454706864655e-01 2.671532152334716304e-01 2.044719664831770867e-01 1.526876297845956576e-01 1.112424754191695259e-01 7.907407979828712241e-02 5.483961032149867187e-02 3.710661044056882962e-02 2.449654980735396781e-02 1.577812048752929436e-02 9.915219358284751983e-03 6.079195311037335556e-03 3.636525000346477014e-03 2.122383056659672002e-03 1.208530662132416365e-03 6.714107468097518404e-04 3.639281205080931040e-04 1.924596324036020282e-04 9.930254993091674174e-05 4.998939268108462826e-05 2.455229150515126352e-05 1.176529752442008573e-05 5.500605616695062053e-06 2.509081757929788529e-06 1.116646809019226485e-06 4.848568735318244071e-07 2.054035737701303664e-07 8.489832962322763803e-08 3.423631447439815684e-08 1.347012356003667341e-08 5.170741936065819231e-09 1.936559559745602551e-09 7.076289054973422896e-10 2.522766076782655548e-10 8.774959311880822121e-11 2.977898915384849580e-11 9.859877130968595769e-12 3.185149091274835789e-12
1.494632820216341166e-57 1.871137411645881061e-56 2.285459664988886764e-55 2.723567550205347712e-54 3.166645535789350424e-53 3.592174827740072826e-52 3.975687031388465740e-51 4.293027043877157863e-50 4.522845689920776766e-49 4.648968767065898890e-48 4.662278339510528640e-47 4.561802487934153681e-46 4.354832638919038931e-45 4.056048804570669560e-44 3.685798475459300905e-43 3.267809352384418059e-42 2.826692378630347821e-41 2.385597086965943511e-40 1.964320526494471391e-39 1.578062956372727889e-38 1.236895492627645738e-37 9.458851337375179267e-37 7.057331275763886299e-36 5.137351949988004186e-35 3.648672186577551265e-34 2.528291147719076815e-33 1.709291107758216342e-32 1.127461430084463328e-31 7.255779321669082365e-31 4.555784247229718480e-30 2.790865730086419198e-29 1.668059156174062853e-28 9.727039181183066756e-28 5.534094786296132508e-27 3.071915269509343841e-26 1.663675355382088537e-25 8.790724006885234512e-25 4.531869739255225161e-24 2.279433374495592083e-23 1.118595578676254022e-22 5.355697082039454488e-22 2.501817485718590169e-21 1.140228660288820674e-20 5.070198865842185961e-20 2.199655889259216496e-19 9.310675893918477743e-19 3.845071177440806043e-18 1.549259862008417128e-17 6.090330578577453389e-17 2.335899613346058472e-16 8.741061873137349661e-16 3.191324198004420925e-15 1.136774616168230591e-14 3.950704260666464033e-14 1.339588422353295881e-13 4.431644976335272700e-13 1.430392579725311657e-12 4.504454941360728062e-12 1.383967707387480918e-11 4.148645992330084306e-11 1.213342779198274420e-10 3.462241465829929376e-10 9.638909622679373376e-10 2.618153915967443425e-09 6.938397095286622975e-09 1.793989265779536683e-08 4.525611194321665924e-08 1.113861905305016086e-07 2.674743701158989579e-07 6.266567284764428149e-07 1.432431794083945590e-06 3.194588383952284604e-06 6.951084621705298333e-06 1.475662205403019084e-05 3.056455268632484823e-05 6.176548350777938943e-05 1.217784264270526165e-04 2.342564630389250074e-04 4.396524693461729950e-04 8.050524259346805407e-04 1.438253768375285287e-03 2.506937977023825006e-03 4.263324299443385645e-03 7.073752506805793504e-03 1.145112257499073145e-02 1.808601877501322605e-02 2.786984815265991511e-02 4.190086020318058158e-02 6.146218373717680233e-02 8.796091644288762945e-02 1.228197518907779284e-01 1.673182822075308940e-01 2.223900179700632473e-01 2.883924549125623793e-01 3.648792858347436607e-01 4.504133307696285282e-01 5.424628152755252009e-01 6.374196134236769229e-01 7.307647379953128297e-01 8.173846064556775648e-01 8.920147533406243001e-01 9.497609984969718200e-01 9.866277740469744373e-01 9.999747951904303100e-01 9.888296528186953926e-01 9.540049336255300716e-01 8.980002779900360110e-01 8.247057695057220528e-01 7.389555338569783194e-01 6.460026358915039735e-01 5.509941470447240475e-01 4.585180031090261288e-01 3.722738325772202428e-01 2.948935948553542685e-01 2.279107867261450093e-01 1.718545884452346850e-01 1.264311520303383340e-01 9.074940151517567333e-02 6.355213649111042529e-02 4.342234285313594649e-02 2.894630009661963016e-02 1.882649961327619026e-02 1.194655839856630618e-02 7.396269927112606758e-03 4.467652704133955911e-03 2.632950959097936708e-03 1.513919719290915530e-03 8.492970837956606740e-04 4.648503166721645614e-04 2.482351861575239366e-04 1.293332709879645474e-04 6.574366237357548708e-05 3.260575319979091169e-05 1.577724943047636652e-05 7.448435433402012651e-06 3.430801052123922449e-06 1.541781119358725033e-06 6.759998859573004090e-07 2.891793209737892252e-07 1.206936873674302778e-07 4.914717837604461843e-08 1.952582236511372243e-08 7.568621551018594287e-09 2.862338270587164034e-09 1.056140837835792205e-09 3.802064022504393239e-10 1.335407240695033497e-10 4.576197283980320763e-11 1.530003634952806904e-11 4.990877352120139358e-12 1.588393289357984112e-12
7.867223304730868694e-57 9.691044293266152992e-56 1.164706209561472552e-54 1.365711336815799645e-53 1.562421294552477542e-52 1.743950266019840554e-51 1.899182732450024379e-50 2.017883650986037928e-49 2.091809840020550025e-48 2.115655702111337395e-47 2.087682714199918839e-46 2.009928966044029973e-45 1.887963674959370473e-44 1.730227739030797183e-43 1.547068764982581929e-42 1.349623639857625615e-41 1.148715408979582659e-40 9.539133529424147987e-40 7.728622958384069092e-39 6.109308056260488577e-38 4.711710948356856781e-37 3.545373270528828169e-36 2.602807226104883029e-35 1.864312677012491216e-34 1.302843386992270315e-33 8.883055680922865058e-33 5.909207863717033301e-32 3.835242780500402335e-31 2.428584206190468292e-30 1.500410804528194933e-29 9.044069907934459833e-29 5.318808445778133640e-28 3.051838166394102578e-27 1.708462149639662030e-26 9.331381267116780245e-26 4.972596484111481102e-25 2.585337311439838698e-24 1.311438474195444546e-23 6.490457918853189286e-23 3.134003431639097558e-22 1.476455316896853941e-21 6.786375089022324175e-21 3.043351552785066537e-20 1.331567225206536392e-19 5.684218745689575280e-19 2.367419275386212666e-18 9.620026919628065653e-18 3.813942196116921930e-17 1.475260237813941289e-16 5.567495555451797066e-16 2.049971541722159262e-15 7.364317370380108095e-15 2.581153734631959964e-14 8.826569780378520439e-14 2.944874267286882985e-13 9.586018582628459101e-13 3.044433465577226346e-12 9.433468838304731551e-12 2.851891917631768836e-11 8.411848007344727060e-11 2.420730725752741696e-10 6.796702482641106834e-10 1.861858826220434743e-09 4.976132632948849864e-09 1.297579149218115589e-08 3.301204894366236677e-08 8.194223657807637803e-08 1.984448616948242499e-07 4.688874557630520571e-07 1.080921315890089564e-06 2.431175215281367930e-06 5.335008913046768282e-06 1.142222603669109724e-05 2.385959471962565434e-05 4.862639637725489665e-05 9.668916743025975601e-05 1.875772940896971715e-04 3.550417486482492467e-04 6.556548715630786334e-04 1.181320858075323062e-03 2.076620625576824659e-03 3.561583786023093511e-03 5.959720315168227402e-03 9.729831157266813704e-03 1.549820638944345540e-02 2.408542352451712928e-02 3.651941786761401382e-02 5.402442036995332847e-02 7.797458952067952420e-02 1.098026419186016733e-01 1.508582944168657125e-01 2.022191629178136385e-01 2.644673932258294613e-01 3.374571792820770799e-01 4.201089373830013129e-01 5.102721677292939573e-01 6.046980277369705670e-01 6.991525318198685834e-01 7.886821805643308148e-01 8.680182046975396526e-01 9.320781987275899017e-01 9.765007419082555318e-01 9.981355329916336006e-01 9.954126752984787663e-01 9.685310049028007517e-01 9.194340870538755262e-01 8.515779048917881955e-01 7.695288030602086549e-01 6.784566230320731028e-01 5.836009687224679165e-01 4.897862999749457158e-01 4.010458008263280139e-01 3.203893157549606019e-01 2.497231403791901894e-01 1.899049398325521332e-01 1.408998228707769307e-01 1.019955780789257443e-01 7.203589421041155239e-02 4.963788525109055078e-02 3.337139035984457852e-02 2.188930853599940773e-02 1.400833424743949500e-02 8.746567658059247949e-03 5.328261554308444566e-03 3.166869169840439563e-03 1.836417489025512920e-03 1.038985362986350478e-03 5.735141663598380263e-04 3.088698958530320293e-04 1.622944710147028555e-04 8.320100629749738663e-05 4.161502353660462516e-05 2.030805923258981015e-05 9.669041172819970185e-06 4.491538316596337218e-06 2.035651921870446024e-06 9.001370576165542537e-07 3.883385231406067654e-07 1.634590682742502530e-07 6.712808759473255234e-08 2.689652924087800000e-08 1.051441029182765653e-08 4.010239491761450924e-09 1.492287187576164884e-09 5.417902961979665126e-10 1.919140389702859129e-10 6.632526290334150687e-11 2.236391979016244293e-11 7.357217294245324354e-12 2.361434758364147716e-12 7.394946409067783541e-13
4.671070720216735946e-56 5.654365523455557081e-55 6.678024811305111881e-54 7.695004675339056044e-53 8.651002928927539436e-52 9.489006439014688946e-51 1.015480843031080621e-49 1.060277241937697225e-48 1.080099725683314557e-47 1.073507253224485858e-46 1.040981045297168303e-45 9.848665143542421167e-45 9.090936678109538743e-44 8.187222726229927587e-43 7.193848522151135274e-42 6.167124043326308230e-41 5.158231033268429753e-40 4.209355518449258884e-39 3.351406720122794655e-38 2.603366884165345643e-37 1.973060160073724043e-36 1.458955313161519962e-35 1.052544251638362199e-34 7.408588084449832254e-34 5.087767363463332154e-33 3.408911705726105847e-32 2.228440134509717020e-31 1.421290658678381885e-30 8.844260850330811859e-30 5.369537697142111620e-29 3.180599304395931532e-28 1.838136397816757939e-27 1.036437746222616993e-26 5.701713866237412802e-26 3.060302294775074480e-25 1.602580847558477271e-24 8.187895282294645264e-24 4.081514300272811938e-23 1.985030008250806374e-22 9.419102908280916562e-22 4.360624779570426061e-21 1.969629799094255389e-20 8.679949636812208845e-20 3.732041940356901077e-19 1.565570168227515627e-18 6.407598192278803535e-18 2.558672575918038778e-17 9.968524251802102686e-17 3.789166913623743268e-16 1.405249095467263093e-15 5.084632904834926340e-15 1.794992358707915863e-14 6.182474245367495431e-14 2.077584702596844783e-13 6.811642918044712521e-13 2.178922174902710769e-12 6.800303181743565537e-12 2.070673109396880198e-11 6.151648651155095256e-11 1.783069262872427574e-10 5.042450173146790499e-10 1.391270986840871054e-09 3.745230512854196111e-09 9.836533801047272817e-09 2.520590735026991261e-08 6.301722774703705895e-08 1.537138368942190450e-07 3.658165452533172630e-07 8.493964390894351076e-07 1.924217850761803954e-06 4.252993840725791485e-06 9.171322802500884560e-06 1.929593895893583531e-05 3.960924505693368201e-05 7.932752863589949443e-05 1.550058165911783815e-04 2.955076835181981790e-04 5.496500488101266737e-04 9.974714534964164089e-04 1.766084144017698821e-03 3.050837097079450635e-03 5.141896813419449819e-03 8.455210160280801981e-03 1.356507401501804572e-02 2.123325815617104623e-02 3.242707854310715454e-02 4.831652796601485639e-02 7.023932418274114742e-02 9.962346471477155629e-02 1.378604431404252817e-01 1.861291568340228408e-01 2.451804631459709172e-01 3.151040777898075906e-01 3.951107965309429426e-01 4.833708784151619087e-01 5.769507976775085645e-01 6.718832055389243330e-01 7.633883083584156459e-01 8.462407492611885296e-01 9.152486045907129997e-01 9.657860496151197127e-01 9.943046985298351625e-01 9.987453416014508978e-01 9.787837555653666755e-01 9.358698375705502004e-01 8.730535031690002112e-01 7.946263813154256228e-01 7.056377568576552850e-01 6.113604687480050925e-01 5.167846521747411215e-01 4.262050314344554836e-01 3.429448210166625155e-01 2.692319745991036406e-01 2.062176034172915895e-01 1.541067088237098870e-01 1.123606044914963881e-01 7.992880127682226721e-02 5.547396954185503104e-02 3.756400580509808990e-02 2.481711341904189669e-02 1.599658740419346303e-02 1.006004984075674173e-02 6.172621293539454559e-03 3.695182089877827817e-03 2.158235178536405813e-03 1.229867715426778306e-03 6.837774064363127697e-04 3.709093687605308958e-04 1.962987667641145190e-04 1.013594045025530382e-04 5.106310750840906484e-05 2.509846391825593196e-05 1.203604368865330436e-05 5.631409118484141404e-06 2.570674651941590901e-06 1.144916625828062477e-06 4.975048513079108982e-07 2.109198672538042965e-07 8.724375909950762690e-08 3.520853556238202143e-08 1.386303324810484448e-08 5.325559965525039774e-09 1.996038918308538290e-09 7.299102151866598622e-10 2.604153560099231156e-10 9.064846394198776573e-11 3.078584085310192013e-11 1.020089557822562650e-11 3.297784672376988853e-12 1.040166828151655659e-12 3.200961240044574406e-13
3.140668559902733952e-55 3.730951706669941516e-54 4.324280521755803341e-53 4.889954324989197067e-52 5.395012521320209495e-51 5.807334242026910771e-50 6.098989695039572995e-49 6.249362078553462882e-48 6.247556425822950016e-47 6.093704607233523973e-46 5.798949409294638926e-45 5.384110359872733820e-44 4.877253147882039230e-43 4.310556614818100073e-42 3.716961994742523111e-41 3.127084370072323333e-40 2.566774927627846922e-39 2.055571980934432425e-38 1.606106358259660161e-37 1.224369844843687812e-36 9.106419638136296864e-36 6.608142585827411194e-35 4.678513236062730163e-34 3.231714828078596352e-33 2.177985131512032076e-32 1.432100517225567829e-31 9.187319163187615970e-31 5.750436569772257500e-30 3.511636400122199942e-29 2.092256752267121713e-28 1.216233959107749190e-27 6.897885545404904290e-27 3.816906783994547882e-26 2.060648109018735414e-25 1.085407522687665775e-24 5.578000268830822263e-24 2.796797004124980324e-23 1.368170026851305947e-22 6.530041018601485973e-22 3.040804210832927130e-21 1.381521722380968715e-20 6.123837940815358766e-20 2.648417028719061906e-19 1.117495454744440877e-18 4.600466476805378261e-18 1.847798825205885433e-17 7.241094481870856431e-17 2.768537771365687857e-16 1.032745718240915764e-15 3.758660192336801035e-15 1.334656288308444767e-14 4.623837053046822552e-14 1.562904047922100289e-13 5.154170992252947491e-13 1.658372319033852052e-12 5.205973690539604396e-12 1.594478285574731095e-11 4.764660496386967154e-11 1.389127226201932394e-10 3.951380000117664123e-10 1.096610203746110187e-09 2.969289066365009375e-09 7.844213162609203682e-09 2.021822409819467807e-08 5.084325380875576525e-08 1.247442044969795029e-07 2.986098509182361617e-07 6.974042582519345700e-07 1.589138575906999935e-06 3.532935077899241688e-06 7.663131086361977683e-06 1.621711378486921605e-05 3.348401935661728823e-05 6.745254122115589511e-05 1.325732060274594762e-04 2.542201163884481841e-04 4.756207339035388015e-04 8.681771584791123531e-04 1.546153626810604052e-03 2.686542051369559744e-03 4.554401914390326066e-03 7.532961974616833763e-03 1.215617401251394177e-02 1.913924283082663047e-02 2.940013389134297356e-02 4.406264617933646627e-02 6.443006259543218595e-02 9.191856648322768719e-02 1.279424442559769504e-01 1.737491766709089169e-01 2.302117989222809136e-01 2.975973865593927181e-01 3.753421684878407993e-01 4.618727241156512786e-01 5.545158751638706862e-01 6.495347093930615712e-01 7.423136632199586193e-01 8.276929507371678651e-01 9.004254669671077904e-01 9.557030992048485274e-01 9.896803106883160783e-01 9.999161372825353666e-01 9.856640928405241420e-01 9.479621677472659380e-01 8.895078524685274823e-01 8.143390828354649669e-01 7.273735123738908070e-01 6.338790475629292320e-01 5.389544010589639722e-01 4.470893862020939857e-01 3.618540255778444625e-01 2.857387682356601344e-01 2.201413570260274399e-01 1.654744024998293928e-01 1.213547319106940137e-01 8.683190318691787202e-02 6.061758583902323444e-02 4.128712703119596233e-02 2.743641745225688933e-02 1.778839858147276964e-02 1.125234432450114390e-02 6.944578407328775606e-03 4.181628714753417644e-03 2.456641388066097345e-03 1.408104124354222749e-03 7.874527210435365186e-04 4.296461423915541133e-04 2.287146885494461168e-04 1.187883659204714968e-04 6.019362116655110239e-05 2.975937078507489577e-05 1.435468707678269581e-05 6.755545539644891151e-06 3.101871721790938737e-06 1.389581272452387633e-06 6.073524428137111606e-07 2.589967557240432449e-07 1.077567729063326884e-07 4.374128533721101203e-08 1.732348306462923008e-08 6.693844237420909976e-09 2.523554567589582383e-09 9.282105687566553074e-10 3.331018382055317445e-10 1.166283847444237899e-10 3.984081405689618989e-11 1.327849510250037516e-11 4.317836796598973683e-12 1.369872980408517809e-12 4.240246335770315698e-13 1.280556033320651560e-13
2.410702592063295429e-54 2.806302679192750780e-53 3.187293801851524513e-52 3.531883718929928911e-51 3.818452623665233970e-50 4.027774311234429207e-49 4.145143405888039052e-48 4.162082684165720177e-47 4.077355310608305801e-46 3.897114130930536571e-45 3.634162997567259988e-44 3.306453282432109668e-43 2.935060723510221788e-42 2.541958769442541884e-41 2.147912693238236165e-40 1.770767156502116442e-39 1.424305014423647952e-38 1.117741200541095387e-37 8.558077737711288555e-37 6.393047127303930869e-36 4.659467597990410992e-35 3.313304858523955679e-34 2.298704838368740644e-33 1.555971843422107899e-32 1.027583137526890133e-31 6.621081220035428713e-31 4.162340195813174109e-30 2.552953719887789383e-29 1.527724425165021746e-28 8.919567853150855541e-28 5.080884427748431205e-27 2.823784372096179396e-26 1.531159578784572270e-25 8.100393045501236685e-25 4.181079639783575182e-24 2.105559405600843731e-23 1.034530429137680723e-22 4.959247132566159734e-22 2.319449619730615647e-21 1.058402477703119468e-20 4.712088767892015644e-20 2.046787659639617895e-19 8.674187944182461578e-19 3.586588709325651824e-18 1.446875082373121747e-17 5.694783383094777997e-17 2.186855524313261298e-16 8.193315646913016271e-16 2.994994242511101447e-15 1.068142040565410202e-14 3.716710517750958019e-14 1.261784464585468588e-13 4.179345995078445468e-13 1.350604487461223370e-12 4.258383412229911219e-12 1.309960033964663652e-11 3.931588367519853222e-11 1.151263533014163973e-10 3.289108245624581713e-10 9.168077923843546708e-10 2.493303442166991193e-09 6.615591622303843261e-09 1.712611877933836712e-08 4.325595714098746597e-08 1.065932274375177925e-07 2.562772227985279732e-07 6.011559048265975188e-07 1.375817840867799595e-06 3.072072549212660791e-06 6.692659185796635292e-06 1.422534025572935551e-05 2.950008909925765069e-05 5.968713093524516937e-05 1.178242789514476093e-04 2.269266955516888249e-04 4.264156139519409655e-04 7.817669742173302162e-04 1.398357615352045173e-03 2.440371224290400695e-03 4.155183905221404572e-03 6.902736830774254539e-03 1.118791332988425258e-02 1.769186357782514055e-02 2.729573427596211285e-02 4.108778151640747611e-02 6.034305798950646144e-02 8.646466209965861238e-02 1.208778407212907358e-01 1.648737248074772510e-01 2.194082315331307431e-01 2.848728730396357656e-01 3.608660164532550008e-01 4.460028015193711615e-01 5.378063170703171192e-01 6.327190680458089078e-01 7.262608904928088416e-01 8.133380760196790016e-01 8.886817499757149186e-01 9.473667330449642154e-01 9.853413544422446879e-01 9.998894858536300223e-01 9.899516964769574656e-01 9.562527961228897144e-01 9.012144429520092537e-01 8.286674488418759310e-01 7.434112468803169005e-01 6.506908294648720004e-01 5.556700074745107854e-01 4.629732914098548813e-01 3.763497486289937854e-01 2.984860468608053208e-01 2.309687103834434652e-01 1.743728942089455836e-01 1.284403598628788556e-01 9.230405124231942648e-02 6.471973390243310198e-02 4.427406461313432989e-02 2.955008791819025218e-02 1.924264959094266689e-02 1.222552946687484841e-02 7.578219728263883848e-03 4.583143139581757203e-03 2.704309291847269234e-03 1.556847274719948705e-03 8.744447454934865414e-04 4.791984949516057577e-04 2.562095003768787927e-04 1.336508499616969952e-04 6.802130062482802822e-05 3.377651592728146392e-05 1.636369887490679077e-05 7.734723968824326905e-06 3.567014471720580228e-06 1.604950470305267702e-06 7.045553364504334596e-07 3.017625175229317200e-07 1.260991592916055884e-07 5.141097014357260729e-08 2.045013214192033081e-08 7.936575449709669226e-09 3.005155098262321918e-09 1.110190084946857094e-09 4.001515548877323672e-10 1.407175886813587616e-10 4.828019010402784951e-11 1.616167129904929249e-11 5.278375461304816687e-12 1.681941939760641304e-12 5.228997473731940391e-13 1.586070820419826477e-13 4.693787562775705288e-14
2.137616908615345030e-53 2.434499213103679896e-52 2.705117364434619698e-51 2.932643668427072292e-50 3.101910003332136557e-49 3.201074640268766198e-48 3.222991198766711500e-47 3.166060063023440985e-46 3.034421388153394400e-45 2.837457356724344587e-44 2.588686787928436310e-43 2.304232947860707477e-42 2.001105421464980833e-41 1.695548692022347683e-40 1.401674830930042792e-39 1.130527146418462229e-38 8.896341109249606138e-38 6.830280970886734540e-37 5.116375647380251724e-36 3.739236964584831309e-35 2.666246293888345519e-34 1.854873311524855314e-33 1.258997742821782124e-32 8.337433092376384563e-32 5.386869854931941623e-31 3.395762562601353196e-30 2.088501829720179430e-29 1.253225189187338237e-28 7.337026403738848010e-28 4.190904454923154138e-27 2.335566024405775833e-26 1.269910895363200850e-25 6.736759770952627568e-25 3.486788330553837052e-24 1.760746436053894379e-23 8.674905718386199469e-23 4.169936294257255742e-22 1.955648449983376621e-21 8.948471666577746544e-21 3.994879259650632816e-20 1.740023683795389903e-19 7.394407365302095107e-19 3.065831604650945509e-18 1.240194875375248261e-17 4.894724801583669610e-17 1.884791599086540352e-16 7.081008353418854692e-16 2.595515264407315868e-15 9.282154207508578074e-15 3.238699709826621234e-14 1.102527159909174725e-13 3.661884334912537264e-13 1.186633649206350343e-12 3.751676713264812229e-12 1.157259799707655695e-11 3.482836104042711616e-11 1.022661531558825824e-10 2.929729425940825403e-10 8.188791579762205856e-10 2.233103403316899875e-09 5.941478918522761499e-09 1.542328908551049530e-08 3.906215045335527134e-08 9.652326618814073038e-08 2.327043926967886085e-07 5.473610183239809829e-07 1.256145247195612994e-06 2.812564982923087824e-06 6.144152444621882532e-06 1.309538017466458236e-05 2.723146152538275826e-05 5.524850131572154363e-05 1.093620805878260861e-04 2.112076952715258576e-04 3.979691635552378456e-04 7.316204198558365042e-04 1.312257083173159816e-03 2.296406377023168729e-03 3.920805277316627424e-03 6.531283196202395183e-03 1.061496258022682181e-02 1.683197708281321259e-02 2.604045126830481852e-02 3.930597668803426786e-02 5.788491363739618756e-02 8.317042071820249238e-02 1.165920982986932697e-01 1.594652468772951581e-01 2.127941537307913855e-01 2.770448272681997892e-01 3.519144589319098682e-01 4.361349465345333853e-01 5.273529438052360074e-01 6.221263175436462234e-01 7.160650608361404101e-01 8.041241492668712576e-01 8.810294739901508576e-01 9.417908819081847183e-01 9.822346184321824047e-01 9.994767662449344225e-01 9.922631901102911822e-01 9.611203430553365568e-01 9.082917506458808576e-01 8.374708150834906384e-01 7.533741318830042832e-01 6.612237405035452653e-01 5.662169724941227278e-01 4.730576171279689546e-01 3.856043350046096108e-01 3.066666059973565117e-01 2.379511330067944352e-01 1.801381833324395554e-01 1.330517194831370986e-01 9.588085886323592655e-02 6.741244066045429251e-02 4.624288251430171831e-02 3.094898821250241516e-02 2.020899538767735940e-02 1.287477669550530363e-02 8.002605291733914245e-03 4.853106254638616009e-03 2.871474171224323944e-03 1.657626723771061031e-03 9.336095305661769967e-04 5.130273572189142720e-04 2.750505285337005203e-04 1.438736144950701265e-04 7.342543637095377146e-05 3.656020559776591269e-05 1.776100079498039235e-05 8.418271910116465655e-06 3.892917286168971905e-06 1.756402774290771941e-06 7.731606879871139591e-07 3.320566059548005156e-07 1.391397428883859735e-07 5.688358767317239293e-08 2.268921519705983084e-08 8.829755541729400883e-09 3.352544853828289048e-09 1.241930306805283725e-09 4.488658495762630232e-10 1.582823959596888604e-10 5.445595487911270687e-11 1.827910178215582613e-11 5.986335262879513341e-12 1.912775196813488952e-12 5.962982554218961771e-13 1.813676630775418327e-13 5.382113930530720814e-14 1.558269706172553729e-14
2.214031449064623209e-52 2.462521123480021249e-51 2.672223967335197486e-50 2.829192228729546895e-49 2.922461303469105356e-48 2.945315300316066964e-47 2.896086497891798861e-46 2.778356530702952339e-45 2.600525600265724967e-44 2.374821667078008915e-43 2.115911909821998698e-42 1.839335168779807529e-41 1.559986635643305822e-40 1.290855388594515715e-39 1.042151882954610684e-38 8.208827968960729322e-38 6.308527526168967397e-37 4.730113498192574237e-36 3.460284698202864856e-35 2.469726229190122357e-34 1.719818067868563860e-33 1.168457475875803355e-32 7.745331801732828784e-32 5.009147891433144844e-31 3.160708120808886108e-30 1.945815424397678532e-29 1.168733795431221078e-28 6.848985935241756918e-28 3.915918618248364911e-27 2.184428087510113486e-26 1.188881469134829250e-25 6.313004150655437124e-25 3.270621619166650415e-24 1.653184187697028927e-23 8.152839515238330346e-23 3.922773706108144583e-22 1.841511049053699209e-21 8.434359605893918347e-21 3.769004096302561593e-20 1.643227962426933484e-19 6.989815863066078638e-19 2.900884013538503865e-18 1.174604622539034380e-17 4.640339520767401666e-17 1.788564149224711111e-16 6.725986573714563666e-16 2.467767168680014805e-15 8.833830853642256053e-15 3.085252322083673458e-14 1.051305672309089978e-13 3.495135673076154011e-13 1.133693824778562352e-12 3.587767030523805975e-12 1.107769489459956823e-11 3.337115787841445347e-11 9.808212421465817411e-11 2.812581796888936261e-10 7.868956990581944018e-10 2.147958532287685403e-09 5.720464900699000936e-09 1.486392375557509936e-08 3.768185932588186861e-08 9.320257048653385160e-08 2.249159049435005466e-07 5.295526631412895415e-07 1.216451663138155958e-06 2.726322751450259101e-06 5.961511559365342795e-06 1.271839252018671744e-05 2.647309812059291101e-05 5.376182782678301666e-05 1.065221671339002739e-04 2.059219642516418262e-04 3.883846547437356557e-04 7.146907543107301189e-04 1.283130938012304496e-03 2.247607644252558410e-03 3.841198368353020923e-03 6.404860604722097984e-03 1.041955904312914793e-02 1.653810363132047698e-02 2.561054315954418639e-02 3.869444134106023170e-02 5.703941774884059568e-02 8.203483288622372138e-02 1.151113700962444059e-01 1.575922512871117398e-01 2.104981132863562032e-01 2.743205019094528962e-01 3.487908128725287216e-01 4.326816914539232672e-01 5.236832843853709285e-01 6.183944966263674736e-01 7.124579409507804106e-01 8.008470094335436995e-01 8.782872863202723090e-01 9.397673348680671834e-01 9.810718303852077327e-01 9.992587911938947132e-01 9.930059729902975807e-01 9.627697915702625453e-01 9.107302474408878190e-01 8.405310814991229229e-01 7.568581741460227441e-01 6.649239024585517077e-01 5.699360074949697541e-01 4.766251529812825516e-01 3.888879898136902713e-01 3.095770912260288332e-01 2.404417116915319730e-01 1.821996414566370570e-01 1.347044479066024092e-01 9.716571834768036875e-02 6.838185953148451235e-02 4.695322838129358661e-02 3.145478506167402599e-02 2.055912828511671439e-02 1.311050384728136564e-02 8.157005955743642373e-03 4.951523992672668233e-03 2.932538398166536792e-03 1.694514300406990996e-03 9.553081447602366572e-04 5.254585147207486854e-04 2.819876567020436920e-04 1.476449083416950985e-04 7.542295814787437953e-05 3.759112821182296696e-05 1.827948138516605889e-05 8.672395812055737967e-06 4.014311072607236413e-06 1.812924286202904460e-06 7.988128117789468212e-07 3.434053744464283744e-07 1.440342797085456916e-07 5.894152303688815529e-08 2.353279727793014257e-08 9.166899388345344119e-09 3.483919304223445949e-09 1.291845036294390575e-09 4.673577682629400693e-10 1.649624970682625940e-10 5.680907128095418491e-11 1.908740410559738861e-11 6.257095135034483258e-12 2.001222418850150864e-12 6.244744468559377945e-13 1.901212652224662675e-13 5.647333439428524287e-14 1.636638929393511490e-14 4.627634335815551056e-15
2.679642584033432695e-51 2.905308993175306034e-50 3.073296754147231002e-49 3.171855378903043589e-48 3.193882749821475920e-47 3.137771192025373926e-46 3.007601448579279807e-45 2.812652057078248419e-44 2.566306044989991917e-43 2.284533835570463111e-42 1.984190900470327003e-41 1.681380567853707090e-40 1.390097637864119946e-39 1.121298647024556818e-38 8.824579137721320119e-38 6.775844292764642591e-37 5.076092693048831610e-36 3.710157804084348281e-35 2.645769044735709336e-34 1.840806720905070176e-33 1.249571648433088888e-32 8.275816373135645151e-32 5.347579379598798642e-31 3.371322859901067064e-30 2.073672470205899502e-29 1.244447816481781865e-28 7.286348330445628858e-28 4.162362303608433625e-27 2.319885452121940194e-26 1.261507725471181367e-25 6.692833156613770919e-25 3.464390143310520871e-24 1.749606168114752041e-23 8.620858547612334914e-23 4.144359762715881457e-22 1.943842570952711624e-21 8.895317234723348050e-21 3.971536005096839952e-20 1.730024599688002622e-19 7.352630885266092361e-19 3.048807198115921683e-18 1.233428188038186727e-17 4.868492314683828080e-17 1.874872847367668892e-16 7.044430057704254385e-16 2.582358981707725500e-15 9.236003296811079090e-15 3.222910571998684376e-14 1.097258975694440693e-13 3.644741572353674311e-13 1.181193504323206500e-12 3.734840596966150930e-12 1.152178595687623087e-11 3.467881479575931407e-11 1.018369540326925108e-10 2.917717679233589800e-10 8.156011774370501896e-10 2.224380773132757190e-09 5.918847251470208528e-09 1.536603588876910738e-08 3.892093505540882969e-08 9.618368214936268709e-08 2.319082740322260327e-07 5.455415078315824449e-07 1.252091499221115855e-06 2.803761355826362219e-06 6.125516801367378846e-06 1.305693182468718651e-05 2.715415225922432707e-05 5.509701523257753980e-05 1.090728365036533481e-04 2.106695916865701534e-04 3.969938792189858638e-04 7.298985142558805927e-04 1.309296055762354310e-03 2.291447707548151854e-03 3.912719846904275274e-03 6.518448925467923254e-03 1.059513493394685299e-02 1.680217208240999960e-02 2.599687080156311975e-02 3.924401514526069251e-02 5.779929014498209894e-02 8.305547877128548195e-02 1.164423009391253733e-01 1.592758687352350544e-01 2.125621321251324469e-01 2.767696879273151556e-01 3.515991866204143945e-01 4.357866387830305888e-01 5.269830793015604087e-01 6.217504987206028400e-01 7.157021552225357741e-01 8.037948494825768453e-01 8.807544056738420002e-01 9.415884894522098536e-01 9.821191257854670065e-01 9.994565249538882590e-01 9.923396809276278097e-01 9.612879968663817776e-01 9.085386187857804607e-01 8.377799770013287795e-01 7.537256098774971491e-01 6.615966210629123934e-01 5.665914236234378398e-01 4.734165384210434757e-01 3.859344668089881303e-01 3.069590327674075469e-01 2.382012195642299601e-01 1.803450617754261964e-01 1.332174880771457848e-01 9.600966120878098864e-02 6.750957053597991808e-02 4.631401847067942446e-02 3.099961463835539457e-02 2.024402369209149510e-02 1.289834799652166825e-02 8.018036969311193030e-03 4.862937970927134167e-03 2.877571456005049468e-03 1.661308224156509772e-03 9.357741078517079272e-04 5.142668675414944655e-04 2.757419084375722657e-04 1.442493019747267122e-04 7.362433324271988914e-05 3.666280935359368225e-05 1.781257957513252048e-05 8.443540790392556230e-06 3.904982620238139018e-06 1.762017900454243603e-06 7.757079424494532063e-07 3.331830285717784162e-07 1.396253311461940395e-07 5.708766396717118026e-08 2.277283183502680173e-08 8.863158533813440033e-09 3.365555116113926868e-09 1.246871241096387989e-09 4.506954983995002449e-10 1.589430504440877952e-10 5.468857137553753237e-11 1.835897052038877623e-11 6.013077228792768991e-12 1.921506908515333456e-12 5.990786328673313878e-13 1.822310682676137607e-13 5.408262010212124696e-14 1.565992713522311606e-14 4.424034059426299608e-15 1.219393562493007566e-15
3.718448799942992233e-50 3.923371745079866734e-49 4.038813744054493446e-48 4.056438557504058876e-47 3.974959335093837436e-46 3.800293940979603085e-45 3.544854382546762821e-44 3.226088829616364901e-43 2.864514034560044856e-42 2.481545820536165576e-41 2.097443902438125004e-40 1.729637612907317539e-39 1.391606981812406592e-38 1.092382636249703700e-37 8.366227862652244213e-37 6.251457754517723768e-36 4.557530920431676148e-35 3.241713713088098116e-34 2.249657499942851770e-33 1.523192738703448936e-32 1.006213242965465595e-31 6.485178112550299140e-31 4.078030776050986866e-30 2.501933723175861171e-29 1.497606837324795713e-28 8.746142292150476617e-28 4.983471448382563540e-27 2.770410480192297191e-26 1.502633198529593849e-25 7.951673681018184860e-25 4.105450594025169491e-24 2.068044226398114993e-23 1.016378630851586666e-22 4.873578212552733365e-22 2.280011649619299634e-21 1.040693646460268720e-20 4.634527372814602435e-20 2.013653360629092193e-19 8.536123350192266760e-19 3.530476819883804004e-18 1.424632205479207471e-17 5.608785903401194620e-17 2.154426481250019206e-16 8.074045748703082396e-16 2.952211341885501078e-15 1.053174643033821766e-14 3.665642061908931614e-14 1.244790965376623514e-13 4.124198036685797009e-13 1.333150887172601405e-12 4.204514089374846219e-12 1.293746028238977577e-11 3.883997647476465929e-11 1.137641950059639995e-10 3.251089678412873060e-10 9.064607666326261100e-10 2.465845065598195469e-09 6.544542169801551279e-09 1.694686877840666254e-08 4.281504198038082772e-08 1.055358452865038186e-07 2.538050873614305864e-07 5.955213888681494065e-07 1.363299002292326440e-06 3.044959921493575682e-06 6.635425169564136818e-06 1.410758391360459245e-05 2.926396979131772025e-05 5.922574722301115731e-05 1.169457837725948799e-04 2.252969437162049464e-04 4.234700917408937000e-04 7.765812434790653977e-04 1.389465481874162852e-03 2.425522673268084781e-03 4.131042152086635520e-03 6.864527124721322288e-03 1.112905620501062828e-02 1.760365129928228439e-02 2.716713807935288577e-02 4.090550269767400521e-02 6.009194893623061307e-02 8.612863336096587830e-02 1.204413276027084673e-01 1.643237068063465034e-01 2.187366837712461098e-01 2.840793955590876774e-01 3.599602611111756278e-01 4.450062313511007894e-01 5.367528237463305985e-01 6.316540638391852092e-01 7.252386863563858865e-01 8.124176347390862363e-01 8.879212144173569410e-01 9.468174079711572100e-01 9.850419977044859721e-01 9.998617889533424341e-01 9.901976861295070931e-01 9.567545890926621999e-01 9.019363953421762892e-01 8.295603411151369899e-01 7.444178223411767048e-01 6.517518222257833171e-01 5.567297857877191447e-01 4.639843921819820638e-01 3.772758423408484885e-01 2.993031822738284609e-01 2.316649771737703256e-01 1.749468560191655142e-01 1.288987224396575815e-01 9.265903970459360428e-02 6.498658089722529618e-02 4.446889038935066679e-02 2.968831905704167121e-02 1.933800355705632065e-02 1.228950453417124340e-02 7.619979865253560455e-03 4.609671578565293845e-03 2.720713783621766472e-03 1.566723798007785620e-03 8.802352065745978589e-04 4.825049142253314796e-04 2.580485708356563927e-04 1.346473736124293786e-04 6.854740626786553332e-05 3.404715888298274671e-05 1.649937296088568487e-05 7.801007819575757121e-06 3.598576156248531384e-06 1.619598605358691817e-06 7.111820742655622451e-07 3.046848920699347031e-07 1.273555131148379734e-07 5.193752989384954716e-08 2.066529187022924581e-08 8.022292767338185882e-09 3.038450615773164413e-09 1.122800424903435164e-09 4.048085398185081787e-10 1.423945851003850003e-10 4.886906102279026935e-11 1.636331254996697410e-11 5.345707209953315523e-12 1.703867511547546021e-12 5.298625035518625132e-13 1.607634299576309139e-13 4.758916131160031179e-14 1.374439253384382220e-14 3.872931003255109314e-15 1.064757435190930409e-15 2.856000729806400646e-16
5.706541589627026242e-49 5.851336109980787788e-48 5.853745207925028232e-47 5.713592942480667748e-46 5.441034614740169750e-45 5.055340265692699246e-44 4.582642805186373195e-43 4.053016143845092646e-42 3.497336102572515181e-41 2.944374987987813575e-40 2.418497149235277556e-39 1.938182870841580033e-38 1.515446585753499345e-37 1.156067593577704840e-36 8.604438452867456992e-36 6.248252171130208507e-35 4.426814016361296298e-34 3.059994988457502993e-33 2.063701431070383929e-32 1.357906060755680126e-31 8.717446673109335379e-31 5.460162692799541900e-30 3.336710887756948062e-29 1.989428269452985583e-28 1.157270020238047910e-27 6.568070890898660524e-27 3.636952858361791998e-26 1.964871816621729662e-25 1.035684522517688405e-24 5.326199875915515911e-24 2.672416505802699307e-23 1.308240356288709290e-22 6.248383110933983275e-22 2.911685535127315616e-21 1.323786656914094591e-20 5.872029665081372221e-20 2.541295654470864784e-19 1.073047279919611381e-18 4.420579785608404402e-18 1.776790895252621155e-17 6.967710822489479577e-17 2.665880188954566530e-16 9.951483969850293345e-16 3.624363762272960410e-15 1.287871173696951457e-14 4.464879853149372188e-14 1.510232605613065080e-13 4.983960815330525183e-13 1.604730500828849772e-12 5.041111537892120156e-12 1.545066645541097694e-11 4.620243227216648187e-11 1.347966726810615425e-10 3.836986017890929688e-10 1.065609226834762663e-09 2.887369996092952716e-09 7.633146846491267843e-09 1.968799574728243224e-08 4.954457503285060267e-08 1.216430832693983882e-07 2.913905363684475293e-07 6.810204877768217635e-07 1.552893325044945284e-06 3.454775095611241333e-06 7.498849690942240018e-06 1.588057518094735914e-05 3.281213721305616067e-05 6.614538081286248342e-05 1.300951884381194314e-04 2.496431530341253245e-04 4.673850266883118371e-04 8.537419903668510114e-04 1.521511365004720156e-03 2.645577390645506045e-03 4.488099239822381306e-03 7.428500272346300233e-03 1.199600248684420077e-02 1.890029844235123838e-02 2.905343508976952760e-02 4.357355815207486494e-02 6.375955448404543868e-02 9.102574322296998199e-02 1.267885119310923625e-01 1.723027809929465193e-01 2.284553751601940685e-01 2.955338187682827744e-01 3.730007471718696510e-01 4.593132027382649252e-01 5.518294420079896678e-01 6.468409671965030805e-01 7.397532452277731929e-01 8.254161301358136082e-01 8.985779043682510236e-01 9.544105476691170376e-01 9.890344896026963539e-01 9.999639746797251982e-01 9.864020880793445967e-01 9.493368149912756460e-01 8.914220538224996160e-01 8.166634836636513795e-01 7.299609216080438223e-01 6.365797157571830844e-01 5.416299765062928540e-01 4.496238085865003065e-01 3.641603174499766227e-01 2.877614738434002839e-01 2.218550866722183157e-01 1.668794437049604396e-01 1.224709276372396433e-01 8.769198130737136665e-02 6.126091358170217965e-02 4.175454609547580437e-02 2.776647673490708484e-02 1.801500953414778006e-02 1.140367752827656754e-02 7.042908898501170668e-03 4.243809931871119628e-03 2.494919228906575508e-03 1.431046569390717572e-03 8.008436840213362931e-04 4.372586946787646468e-04 2.329302347729063913e-04 1.210625970243851574e-04 6.138903676985596350e-05 3.037164838241870982e-05 1.466029194196543835e-05 6.904203531342089609e-06 3.172351222648378933e-06 1.422150809851780867e-06 6.220234439921472171e-07 2.654388978031912058e-07 1.105144555400074745e-07 4.489214146394981423e-08 1.779173365197311038e-08 6.879595841622359863e-09 2.595399959189370216e-09 9.553057084538931423e-10 3.430655929500358287e-10 1.202011618516190180e-10 4.109006977609256614e-11 1.370445607526672345e-11 4.459471974807396679e-12 1.415799602284357870e-12 4.385477066811350000e-13 1.325343992364445734e-13 3.907842885525347250e-14 1.124196649739494362e-14 3.155325665628003420e-15 8.640578191860056715e-16 2.308543862104505012e-16 6.017694936422341376e-17
9.277696720502549028e-48 9.236040408281868535e-47 8.970738317062637177e-46 8.500946114599777080e-45 7.859647156787061678e-44 7.089825519702573508e-43 6.239715037396670491e-42 5.357851550147476759e-41 4.488624833694072948e-40 3.668872762955828864e-39 2.925827412780631154e-38 2.276467580560111363e-37 1.728108261279058187e-36 1.279903227273460672e-35 9.248685959924840184e-35 6.520481146111590883e-34 4.485139600576038368e-33 3.010017343012174592e-32 1.970873463293899369e-31 1.259056435995628794e-30 7.847446507846329449e-30 4.772085782638184773e-29 2.831293103415071823e-28 1.638921420730925225e-27 9.256102243254662828e-27 5.100289948235806004e-26 2.741942229964942276e-25 1.438197223129378189e-24 7.359957434309620115e-24 3.674759071408421520e-23 1.790107655894196192e-22 8.507973734634438217e-22 3.945207429652660202e-21 1.784885064166644024e-20 7.878569668703042935e-20 3.392979341177234248e-19 1.425646204667686013e-18 5.844387731153309950e-18 2.337561198838317978e-17 9.121865628192388348e-17 3.472970244572591970e-16 1.290075613039953253e-15 4.675477593952995050e-15 1.653230869107511887e-14 5.703451368748640917e-14 1.919723543427837233e-13 6.304292438085122628e-13 2.019903963749160836e-12 6.314250444541662872e-12 1.925792969156175643e-11 5.730520908011716687e-11 1.663701151750125846e-10 4.712520412555598639e-10 1.302350505013633623e-09 3.511553038878119579e-09 9.237773153969870760e-09 2.371002792821313472e-08 5.937362278751960978e-08 1.450613596319029995e-07 3.457853979714805166e-07 8.041892565826853508e-07 1.824763542437325414e-06 4.039723448798912985e-06 8.725561547705571141e-06 1.838788794716003603e-05 3.780654774430337504e-05 7.584010174628219515e-05 1.484319876361285897e-04 2.834345642533576308e-04 5.280497350861680953e-04 9.598283182633563426e-04 1.702193783601985231e-03 2.945243136325816687e-03 4.971987364319966317e-03 8.189089002308535398e-03 1.315945421658678248e-02 2.063178839624819211e-02 3.155967946770349419e-02 4.710044428440702396e-02 6.858262994058807183e-02 9.743163209484262399e-02 1.350462507108179111e-01 1.826256591552323227e-01 2.409560153936138038e-01 3.101776207944826891e-01 3.895649354156130451e-01 4.773599391062937070e-01 5.707012067198244942e-01 6.656843140617383359e-01 7.575731386741517692e-01 8.411578894760615155e-01 9.112282789660447468e-01 9.631048433064666181e-01 9.931541366902147949e-01 9.992092737986877360e-01 9.808282537859818184e-01 9.393472979620198782e-01 8.777202628981621846e-01 8.001709305918173198e-01 7.117150121080183522e-01 6.176268877404001989e-01 5.229292965815894867e-01 4.319728619854423246e-01 3.481502131948326362e-01 2.737622605779598262e-01 2.100280027832548968e-01 1.572090480824796244e-01 1.148086432550540076e-01 8.180283267248758539e-02 5.686680282318547913e-02 3.856967616118001790e-02 2.552289208628046036e-02 1.647822722673530915e-02 1.037977170332586747e-02 6.379135499978747827e-03 3.825009903886029700e-03 2.237690469016744357e-03 1.277215473692783080e-03 7.112545244984928459e-04 3.864404898825107978e-04 2.048504475618883670e-04 1.059468189525841108e-04 5.346082263944321200e-05 2.631964724349595804e-05 1.264215767019774644e-05 5.924600241540492061e-06 2.708903988860506361e-06 1.208439422619886035e-06 5.259601832309705403e-07 2.233456830222303087e-07 9.253349554079584266e-08 3.740391707125990112e-08 1.475135496958779972e-08 5.676013940143199337e-09 2.130844236913103735e-09 7.804708127869009211e-10 2.789063099590395917e-10 9.724263634791176643e-11 3.307895798381067621e-11 1.097851570904885012e-11 3.554938943827067740e-12 1.123097281044783655e-12 3.461778822898196815e-13 1.041065295117603834e-13 3.054592862545799370e-14 8.744307216837335144e-15 2.442272917038170860e-15 6.655178232476496406e-16 1.769383200025609418e-16 4.589663221987738457e-17 1.161546098442834652e-17
1.547815809726466853e-46 1.494999308411768000e-45 1.408832677598752050e-44 1.295312487613166760e-43 1.161947215777531183e-42 1.016939129066098082e-41 8.683608356202545391e-41 7.234394854055974511e-40 5.880319196994465070e-39 4.663331668788412569e-38 3.608181866562733777e-37 2.723812732446960694e-36 2.006147140048210048e-35 1.441600856356008871e-34 1.010704016325438499e-33 6.913526990011892641e-33 4.613941088200488296e-32 3.004285064429581960e-31 1.908564948873608489e-30 1.182958365710046671e-29 7.153666461016180838e-29 4.220701377389304503e-28 2.429613970146420154e-27 1.364541150881662393e-26 7.477091751038773071e-26 3.997380537937828677e-25 2.085042869686797327e-24 1.061087491837805858e-23 5.268465162817952160e-23 2.552194341929599444e-22 1.206257652852340784e-21 5.562411740553146214e-21 2.502550763043969882e-20 1.098498250573769300e-19 4.704490055040200234e-19 1.965723597840815270e-18 8.013625799659909106e-18 3.187369246050420113e-17 1.236893787453432877e-16 4.683053828268236474e-16 1.729906388368148132e-15 6.234659882502436639e-15 2.192298273474464554e-14 7.521132304021724973e-14 2.517465492247784269e-13 8.221300742003180886e-13 2.619474986579991382e-12 8.143004735451453534e-12 2.469743381395387240e-11 7.308288521966345910e-11 2.109969851302261001e-10 5.943380383800504115e-10 1.633381056668675631e-09 4.379637984363456398e-09 1.145738809655826948e-08 2.924352667597045285e-08 7.282333753107244718e-08 1.769327074835355171e-07 4.194134744004576135e-07 9.700035990442768039e-07 2.188774516872938604e-06 4.818650337022483508e-06 1.035014689761516148e-05 2.169023840744179922e-05 4.434849116168559214e-05 8.846878912789842323e-05 1.721860759686270946e-04 3.269660688324159902e-04 6.057648283902676871e-04 1.094969780345644763e-03 1.931065140916075938e-03 3.322679302272347601e-03 5.577975975498781352e-03 9.136115133980941133e-03 1.459967538929915834e-02 2.276258323145098975e-02 3.462554398639567516e-02 5.138878796629358509e-02 7.441095109625163462e-02 1.051240411831803057e-01 1.448985205013312572e-01 1.948599405643701155e-01 2.556688933746939507e-01 3.272878844246133734e-01 4.087696821167070560e-01 4.981087112377355353e-01 5.921971432019412784e-01 6.869184641615557751e-01 7.773932828594686262e-01 8.583671496929464739e-01 9.247026549818846419e-01 9.719139862980711309e-01 9.966674396809831471e-01 9.971704960946048413e-01 9.733864164193873902e-01 9.270386770384704267e-01 8.614045023482463925e-01 7.809318438136905183e-01 6.907419597848190040e-01 5.960946937227008524e-01 5.018932843270714761e-01 4.122913511966770361e-01 3.304408843247800265e-01 2.583925799613236984e-01 1.971346708128321745e-01 1.467380343125931907e-01 1.065661051794747766e-01 7.550786676856970081e-02 5.219898035590309071e-02 3.520696185600218076e-02 2.316817319350809173e-02 1.487482084481278090e-02 9.317693223139716929e-03 5.694581104488839231e-03 3.395563598273376900e-03 1.975416453790724853e-03 1.121249276310562482e-03 6.209296465969296351e-04 3.354898051764269016e-04 1.768532194490623924e-04 9.095850720025411903e-05 4.564260143685808121e-05 2.234571039628258142e-05 1.067369168275418975e-05 4.974298611580714887e-06 2.261756062692412331e-06 1.003359078845325749e-06 4.342738886657309502e-07 1.833866688126603896e-07 7.555592330364399076e-08 3.037148196954340430e-08 1.191132738999683708e-08 4.557755783548901377e-09 1.701526241372517440e-09 6.197591723666178738e-10 2.202439492888287275e-10 7.636277817942127435e-11 2.583188899319446313e-11 8.525646520184689375e-12 2.745334011722773614e-12 8.625013228679831361e-13 2.643754113296392035e-13 7.906405095577385990e-14 2.306926592876236342e-14 6.567274958843657524e-15 1.824035705341795620e-15 4.942858548122448411e-16 1.306831939938937554e-16 3.370994235294209819e-17 8.483850180275746192e-18 2.083169855556780495e-18
2.567394285253917883e-45 2.405146391258097362e-44 2.198301071131172970e-43 1.960331592810535113e-42 1.705566345710625176e-41 1.447786117695147383e-40 1.199048939712106851e-39 9.688713683286132611e-39 7.638217940701070221e-38 5.875092125929089794e-37 4.408938363646924964e-36 3.228123082147836953e-35 2.306018855991894884e-34 1.607208921038557398e-33 1.092895218378176598e-32 7.250724912344701512e-32 4.693329470209119760e-31 2.963994325744690304e-30 1.826292789465386895e-29 1.097893344220080102e-28 6.439417912544341866e-28 3.684934576652158045e-27 2.057357022315240192e-26 1.120691959757944854e-25 5.956066805259185251e-25 3.088371781930601163e-24 1.562414649673580950e-23 7.711870715849985693e-23 3.713811780547710090e-22 1.744924939872328086e-21 7.998901000345942638e-21 3.577507926725695875e-20 1.561088767881650045e-19 6.646167838321368916e-19 2.760652363166453385e-18 1.118790704432849171e-17 4.423669663463059578e-17 1.706527296070034980e-16 6.423038143602016675e-16 2.358655287090238442e-15 8.450553558699811461e-15 2.953946016231826237e-14 1.007434133036697392e-13 3.352181147894904623e-13 1.088265869189255124e-12 3.446983856939139521e-12 1.065222181874013044e-11 3.211721394471639402e-11 9.447833677637684864e-11 2.711585638069236328e-10 7.592960175400238022e-10 2.074414934094921552e-09 5.529385252847266310e-09 1.437986406904988272e-08 3.648626623869449205e-08 9.032350378850464390e-08 2.181568433152764880e-07 5.140834428562399310e-07 1.181939110877762093e-06 2.651265999193023498e-06 5.802407315414480415e-06 1.238967267854955533e-05 2.581119816806236748e-05 5.246301055297363132e-05 1.040387111412128341e-04 2.012952048246646785e-04 3.799868843142246749e-04 6.998427940659252087e-04 1.257561100402416338e-03 2.204724895525076757e-03 3.771172762512117835e-03 6.293542395251650913e-03 1.024732727990726455e-02 1.627881407877067657e-02 2.523083540767135854e-02 3.815374819708994975e-02 5.629106937062466898e-02 8.102863078563789234e-02 1.137978908294292324e-01 1.559289076558978415e-01 2.084566583170751886e-01 2.718952482502707269e-01 3.460064345490764248e-01 4.295991803330520553e-01 5.204025597806013481e-01 6.150523970869353763e-01 7.092208880923797087e-01 7.978984692375301613e-01 8.758111239492437639e-01 9.379290632445137499e-01 9.800003730912051347e-01 9.990315413225301366e-01 9.936395514877468527e-01 9.642180376179170231e-01 9.128897782996793220e-01 8.432534918556301440e-01 7.599668760041359272e-01 6.682329553401763489e-01 5.732681686517903108e-01 4.798267730730400582e-01 3.918391602984284128e-01 3.121964128300119268e-01 2.426859820605603291e-01 1.840594778207623183e-01 1.361972663893717683e-01 9.832757025864585776e-02 6.925943358141850581e-02 4.759696649369787869e-02 3.191363877699750218e-02 2.087709592738468470e-02 1.332479572109053663e-02 8.297509224890337043e-03 5.041173439273843350e-03 2.988217784542235907e-03 1.728182345260015438e-03 9.751324152331343085e-04 5.368269792398869993e-04 2.883379363073291417e-04 1.511005165010983608e-04 7.725504026495894733e-05 3.853757729668720708e-05 1.875593442564728745e-05 8.906144021279810210e-06 4.126077995708722722e-06 1.865013002193573584e-06 8.224755678620200869e-07 3.538839441921113105e-07 1.485577877547502106e-07 6.084525271168204618e-08 2.431390336177888318e-08 9.479368023275327082e-09 3.605793022495366947e-09 1.338193496103530142e-09 4.845445876131173397e-10 1.711769524570757035e-10 5.900020827670083974e-11 1.984076944853304301e-11 6.509688206235889742e-12 2.083812198802556544e-12 6.508091882219841465e-13 1.983103982327947531e-13 5.895681432952665155e-14 1.710091082372907279e-14 4.839507719988296499e-15 1.336225769383090650e-15 3.599608015287270299e-16 9.460787518516067836e-17 2.426029505446058838e-17 6.069621081699813503e-18 1.481575513956597333e-18 3.528439825894306156e-19
4.130062846884835521e-44 3.752302591343779896e-43 3.326103486547060682e-42 2.876539704869357487e-41 2.427178406331732790e-40 1.998157593169582146e-39 1.604924057121793738e-38 1.257696775665476857e-37 9.615992575217335123e-37 7.173134966371447576e-36 5.220602135974580048e-35 3.707053914300251767e-34 2.568230026277358312e-33 1.735943744996355381e-32 1.144811772331726211e-31 7.365957985628695924e-31 4.624034857682208045e-30 2.832107098169831905e-29 1.692368592419953403e-28 9.866814256698450980e-28 5.612491026574527224e-27 3.114806540060713480e-26 1.686565481215346047e-25 8.909883965365248757e-25 4.592377708941959922e-24 2.309403733367250874e-23 1.133075471422048877e-22 5.423935594936403749e-22 2.533185077885545379e-21 1.154292913596089262e-20 5.131706966541190962e-20 2.225893493536227655e-19 9.419842082044702730e-19 3.889372826252586338e-18 1.566795228576615298e-17 6.158027390272854390e-17 2.361389911583877702e-16 8.834673457838725643e-16 3.224853660748327322e-15 1.148487394309368062e-14 3.990608884146915659e-14 1.352847391607342251e-13 4.474609738061775901e-13 1.443970196623552612e-12 4.546299125391452749e-12 1.396543589114755829e-11 4.185503364704466998e-11 1.223876530117373172e-10 3.491597942907270341e-10 9.718686265300416155e-10 2.639293010099389329e-09 6.993013453961874490e-09 1.807747756645678760e-08 4.559403308128323221e-08 1.121953609264725960e-07 2.693633479279818638e-07 6.309556211512400922e-07 1.441968713658257286e-06 3.215211693465163922e-06 6.994553864860522214e-06 1.484592207370717547e-05 3.074333981434057995e-05 6.211430433584691035e-05 1.224415777010177085e-04 2.354848216816595320e-04 4.418691012768171810e-04 8.089488440585554515e-04 1.444924633839805720e-03 2.518059818689983437e-03 4.281378284151363643e-03 7.102281345226800491e-03 1.149499677298889376e-02 1.815166828861373982e-02 2.796539452142808926e-02 4.203606605603457669e-02 6.164812785844247384e-02 8.820931108294718936e-02 1.231418515580670475e-01 1.677233930908741955e-01 2.228837013719518201e-01 2.889746153078050495e-01 3.655424248451816793e-01 4.511413074729837547e-01 5.432304560689741324e-01 6.381934440570161682e-01 7.315049642572288846e-01 8.180482656827613441e-01 8.925597326890838401e-01 9.501504164278635756e-01 9.868340982272548745e-01 9.999830597372215690e-01 9.886392529341484492e-01 9.536296987621271093e-01 8.974668112549540888e-01 8.240503302151418463e-01 7.382199704600247436e-01 6.452300015587703053e-01 5.502246301842080856e-01 4.577856900022867492e-01 3.716046243298173901e-01 2.943043748918671709e-01 2.274097273451494428e-01 1.714423330972781045e-01 1.261025329931492467e-01 9.049534988577644101e-02 6.336149678847162459e-02 4.328339358939144871e-02 2.884787920821605539e-02 1.875871949188723936e-02 1.190115739431449847e-02 7.366681945152130963e-03 4.448886762766102870e-03 2.621364992160357069e-03 1.506955229227355990e-03 8.452202934927629044e-04 4.625260449383585318e-04 2.469443996530269530e-04 1.286349201162352942e-04 6.537554044876880315e-05 3.241667107810836210e-05 1.568260658652139913e-05 7.402267794526352316e-06 3.408851235262894372e-06 1.531609375072814444e-06 6.714051908587756001e-07 2.871561251884366776e-07 1.198252063465956999e-07 4.878372938782244394e-08 1.937753462355239010e-08 7.509633746110923294e-09 2.839459657053074531e-09 1.047488732395709852e-09 3.770159542855857458e-10 1.323935442751209939e-10 4.535974453351717436e-11 1.516251007447589851e-11 4.945023003301063741e-12 1.573483674197466156e-12 4.884868504970119262e-13 1.479586039987058708e-13 4.372444281011053723e-14 1.260680554207212486e-14 3.546357676638688855e-15 9.733224215239248151e-16 2.606319370731949454e-16 6.809186774675962024e-17 1.735639692005373384e-17 4.316389337353643991e-18 1.047317499058095007e-18 2.479321349793868612e-19 5.726430466787282066e-20
[truncated: 7,157,401 more chars]
