# Supplementary material for: Ultrafast electronic relaxation pathways of the molecular photoswitch quadricyclane
Source: Nat Chem. 2024 Feb 2;16(4):499–505. doi: 10.1038/s41557-023-01420-w (PMC10997510; doi:10.1038/s41557-023-01420-w)
Supplement: Supplementary file 5 — ASCII data. [file 41557_2023_1420_MOESM5_ESM.zip › figure_4_s21/fig_4a_distances/S2_FV_rcc.txt]

1.000000000000000000e+00
1.020000000000000018e+00
1.040000000000000036e+00
1.060000000000000053e+00
1.080000000000000071e+00
1.100000000000000089e+00
1.120000000000000107e+00
1.140000000000000124e+00
1.160000000000000142e+00
1.180000000000000160e+00
1.200000000000000178e+00
1.220000000000000195e+00
1.240000000000000213e+00
1.260000000000000231e+00
1.280000000000000249e+00
1.300000000000000266e+00
1.320000000000000284e+00
1.340000000000000302e+00
1.360000000000000320e+00
1.380000000000000338e+00
1.400000000000000355e+00
1.420000000000000373e+00
1.440000000000000391e+00
1.460000000000000409e+00
1.480000000000000426e+00
1.500000000000000444e+00
1.520000000000000462e+00
1.540000000000000480e+00
1.560000000000000497e+00
1.580000000000000515e+00
1.600000000000000533e+00
1.620000000000000551e+00
1.640000000000000568e+00
1.660000000000000586e+00
1.680000000000000604e+00
1.700000000000000622e+00
1.720000000000000639e+00
1.740000000000000657e+00
1.760000000000000675e+00
1.780000000000000693e+00
1.800000000000000711e+00
1.820000000000000728e+00
1.840000000000000746e+00
1.860000000000000764e+00
1.880000000000000782e+00
1.900000000000000799e+00
1.920000000000000817e+00
1.940000000000000835e+00
1.960000000000000853e+00
1.980000000000000870e+00
2.000000000000000888e+00
2.020000000000000906e+00
2.040000000000000924e+00
2.060000000000000941e+00
2.080000000000000959e+00
2.100000000000000977e+00
2.120000000000000995e+00
2.140000000000001013e+00
2.160000000000001030e+00
2.180000000000001048e+00
2.200000000000001066e+00
2.220000000000001084e+00
2.240000000000001101e+00
2.260000000000001119e+00
2.280000000000001137e+00
2.300000000000001155e+00
2.320000000000001172e+00
2.340000000000001190e+00
2.360000000000001208e+00
2.380000000000001226e+00
2.400000000000001243e+00
2.420000000000001261e+00
2.440000000000001279e+00
2.460000000000001297e+00
2.480000000000001315e+00
2.500000000000001332e+00
2.520000000000001350e+00
2.540000000000001368e+00
2.560000000000001386e+00
2.580000000000001403e+00
2.600000000000001421e+00
2.620000000000001439e+00
2.640000000000001457e+00
2.660000000000001474e+00
2.680000000000001492e+00
2.700000000000001510e+00
2.720000000000001528e+00
2.740000000000001545e+00
2.760000000000001563e+00
2.780000000000001581e+00
2.800000000000001599e+00
2.820000000000001616e+00
2.840000000000001634e+00
2.860000000000001652e+00
2.880000000000001670e+00
2.900000000000001688e+00
2.920000000000001705e+00
2.940000000000001723e+00
2.960000000000001741e+00
2.980000000000001759e+00
3.000000000000001776e+00
3.020000000000001794e+00
3.040000000000001812e+00
3.060000000000001830e+00
3.080000000000001847e+00
3.100000000000001865e+00
3.120000000000001883e+00
3.140000000000001901e+00
3.160000000000001918e+00
3.180000000000001936e+00
3.200000000000001954e+00
3.220000000000001972e+00
3.240000000000001990e+00
3.260000000000002007e+00
3.280000000000002025e+00
3.300000000000002043e+00
3.320000000000002061e+00
3.340000000000002078e+00
3.360000000000002096e+00
3.380000000000002114e+00
3.400000000000002132e+00
3.420000000000002149e+00
3.440000000000002167e+00
3.460000000000002185e+00
3.480000000000002203e+00
3.500000000000002220e+00
3.520000000000002238e+00
3.540000000000002256e+00
3.560000000000002274e+00
3.580000000000002292e+00
3.600000000000002309e+00
3.620000000000002327e+00
3.640000000000002345e+00
3.660000000000002363e+00
3.680000000000002380e+00
3.700000000000002398e+00
3.720000000000002416e+00
3.740000000000002434e+00
3.760000000000002451e+00
3.780000000000002469e+00
3.800000000000002487e+00
3.820000000000002505e+00
3.840000000000002522e+00
3.860000000000002540e+00
3.880000000000002558e+00
3.900000000000002576e+00
3.920000000000002593e+00
3.940000000000002611e+00
3.960000000000002629e+00
3.980000000000002647e+00
4.000000000000002665e+00
