# Supplementary material for: Ultrafast electronic relaxation pathways of the molecular photoswitch quadricyclane
Source: Nat Chem. 2024 Feb 2;16(4):499–505. doi: 10.1038/s41557-023-01420-w (PMC10997510; doi:10.1038/s41557-023-01420-w)
Supplement: Supplementary file 5 — ASCII data. [file 41557_2023_1420_MOESM5_ESM.zip › figure_4_s21/fig_4a_distances/S2_FV_time.txt]

0.000000000000000000e+00
5.000000000000000000e-01
1.000000000000000000e+00
1.500000000000000000e+00
2.000000000000000000e+00
2.500000000000000000e+00
3.000000000000000000e+00
3.500000000000000000e+00
4.000000000000000000e+00
4.500000000000000000e+00
5.000000000000000000e+00
5.500000000000000000e+00
6.000000000000000000e+00
6.500000000000000000e+00
7.000000000000000000e+00
7.500000000000000000e+00
8.000000000000000000e+00
8.500000000000000000e+00
9.000000000000000000e+00
9.500000000000000000e+00
1.000000000000000000e+01
1.050000000000000000e+01
1.100000000000000000e+01
1.150000000000000000e+01
1.200000000000000000e+01
1.250000000000000000e+01
1.300000000000000000e+01
1.350000000000000000e+01
1.400000000000000000e+01
1.450000000000000000e+01
1.500000000000000000e+01
1.550000000000000000e+01
1.600000000000000000e+01
1.650000000000000000e+01
1.700000000000000000e+01
1.750000000000000000e+01
1.800000000000000000e+01
1.850000000000000000e+01
1.900000000000000000e+01
1.950000000000000000e+01
2.000000000000000000e+01
2.050000000000000000e+01
2.100000000000000000e+01
2.150000000000000000e+01
2.200000000000000000e+01
2.250000000000000000e+01
2.300000000000000000e+01
2.350000000000000000e+01
2.400000000000000000e+01
2.450000000000000000e+01
2.500000000000000000e+01
2.550000000000000000e+01
2.600000000000000000e+01
2.650000000000000000e+01
2.700000000000000000e+01
2.750000000000000000e+01
2.800000000000000000e+01
2.850000000000000000e+01
2.900000000000000000e+01
2.950000000000000000e+01
3.000000000000000000e+01
3.050000000000000000e+01
3.100000000000000000e+01
3.150000000000000000e+01
3.200000000000000000e+01
3.250000000000000000e+01
3.300000000000000000e+01
3.350000000000000000e+01
3.400000000000000000e+01
3.450000000000000000e+01
3.500000000000000000e+01
3.550000000000000000e+01
3.600000000000000000e+01
3.650000000000000000e+01
3.700000000000000000e+01
3.750000000000000000e+01
3.800000000000000000e+01
3.850000000000000000e+01
3.900000000000000000e+01
3.950000000000000000e+01
4.000000000000000000e+01
4.050000000000000000e+01
4.100000000000000000e+01
4.150000000000000000e+01
4.200000000000000000e+01
4.250000000000000000e+01
4.300000000000000000e+01
4.350000000000000000e+01
4.400000000000000000e+01
4.450000000000000000e+01
4.500000000000000000e+01
4.550000000000000000e+01
4.600000000000000000e+01
4.650000000000000000e+01
4.700000000000000000e+01
4.750000000000000000e+01
4.800000000000000000e+01
4.850000000000000000e+01
4.900000000000000000e+01
4.950000000000000000e+01
5.000000000000000000e+01
5.050000000000000000e+01
5.100000000000000000e+01
5.150000000000000000e+01
5.200000000000000000e+01
5.250000000000000000e+01
5.300000000000000000e+01
5.350000000000000000e+01
5.400000000000000000e+01
5.450000000000000000e+01
5.500000000000000000e+01
5.550000000000000000e+01
5.600000000000000000e+01
5.650000000000000000e+01
5.700000000000000000e+01
5.750000000000000000e+01
5.800000000000000000e+01
5.850000000000000000e+01
5.900000000000000000e+01
5.950000000000000000e+01
6.000000000000000000e+01
6.050000000000000000e+01
6.100000000000000000e+01
6.150000000000000000e+01
6.200000000000000000e+01
6.250000000000000000e+01
6.300000000000000000e+01
6.350000000000000000e+01
6.400000000000000000e+01
6.450000000000000000e+01
6.500000000000000000e+01
6.550000000000000000e+01
6.600000000000000000e+01
6.650000000000000000e+01
6.700000000000000000e+01
6.750000000000000000e+01
6.800000000000000000e+01
6.850000000000000000e+01
6.900000000000000000e+01
6.950000000000000000e+01
7.000000000000000000e+01
7.050000000000000000e+01
7.100000000000000000e+01
7.150000000000000000e+01
7.200000000000000000e+01
7.250000000000000000e+01
7.300000000000000000e+01
7.350000000000000000e+01
7.400000000000000000e+01
7.450000000000000000e+01
7.500000000000000000e+01
7.550000000000000000e+01
7.600000000000000000e+01
7.650000000000000000e+01
7.700000000000000000e+01
7.750000000000000000e+01
7.800000000000000000e+01
7.850000000000000000e+01
7.900000000000000000e+01
7.950000000000000000e+01
8.000000000000000000e+01
8.050000000000000000e+01
8.100000000000000000e+01
8.150000000000000000e+01
8.200000000000000000e+01
8.250000000000000000e+01
8.300000000000000000e+01
8.350000000000000000e+01
8.400000000000000000e+01
8.450000000000000000e+01
8.500000000000000000e+01
8.550000000000000000e+01
8.600000000000000000e+01
8.650000000000000000e+01
8.700000000000000000e+01
8.750000000000000000e+01
8.800000000000000000e+01
8.850000000000000000e+01
8.900000000000000000e+01
8.950000000000000000e+01
9.000000000000000000e+01
9.050000000000000000e+01
9.100000000000000000e+01
9.150000000000000000e+01
9.200000000000000000e+01
9.250000000000000000e+01
9.300000000000000000e+01
9.350000000000000000e+01
9.400000000000000000e+01
9.450000000000000000e+01
9.500000000000000000e+01
9.550000000000000000e+01
9.600000000000000000e+01
9.650000000000000000e+01
9.700000000000000000e+01
9.750000000000000000e+01
9.800000000000000000e+01
9.850000000000000000e+01
9.900000000000000000e+01
9.950000000000000000e+01
1.000000000000000000e+02
1.005000000000000000e+02
1.010000000000000000e+02
1.015000000000000000e+02
1.020000000000000000e+02
1.025000000000000000e+02
1.030000000000000000e+02
1.035000000000000000e+02
1.040000000000000000e+02
1.045000000000000000e+02
1.050000000000000000e+02
1.055000000000000000e+02
1.060000000000000000e+02
1.065000000000000000e+02
1.070000000000000000e+02
1.075000000000000000e+02
1.080000000000000000e+02
1.085000000000000000e+02
1.090000000000000000e+02
1.095000000000000000e+02
1.100000000000000000e+02
1.105000000000000000e+02
1.110000000000000000e+02
1.115000000000000000e+02
1.120000000000000000e+02
1.125000000000000000e+02
1.130000000000000000e+02
1.135000000000000000e+02
1.140000000000000000e+02
1.145000000000000000e+02
1.150000000000000000e+02
1.155000000000000000e+02
1.160000000000000000e+02
1.165000000000000000e+02
1.170000000000000000e+02
1.175000000000000000e+02
1.180000000000000000e+02
1.185000000000000000e+02
1.190000000000000000e+02
1.195000000000000000e+02
1.200000000000000000e+02
1.205000000000000000e+02
1.210000000000000000e+02
1.215000000000000000e+02
1.220000000000000000e+02
1.225000000000000000e+02
1.230000000000000000e+02
1.235000000000000000e+02
1.240000000000000000e+02
1.245000000000000000e+02
1.250000000000000000e+02
1.255000000000000000e+02
1.260000000000000000e+02
1.265000000000000000e+02
1.270000000000000000e+02
1.275000000000000000e+02
1.280000000000000000e+02
1.285000000000000000e+02
1.290000000000000000e+02
1.295000000000000000e+02
1.300000000000000000e+02
1.305000000000000000e+02
1.310000000000000000e+02
1.315000000000000000e+02
1.320000000000000000e+02
1.325000000000000000e+02
1.330000000000000000e+02
1.335000000000000000e+02
1.340000000000000000e+02
1.345000000000000000e+02
1.350000000000000000e+02
1.355000000000000000e+02
1.360000000000000000e+02
1.365000000000000000e+02
1.370000000000000000e+02
1.375000000000000000e+02
1.380000000000000000e+02
1.385000000000000000e+02
1.390000000000000000e+02
1.395000000000000000e+02
1.400000000000000000e+02
1.405000000000000000e+02
1.410000000000000000e+02
1.415000000000000000e+02
1.420000000000000000e+02
1.425000000000000000e+02
1.430000000000000000e+02
1.435000000000000000e+02
1.440000000000000000e+02
1.445000000000000000e+02
1.450000000000000000e+02
1.455000000000000000e+02
1.460000000000000000e+02
1.465000000000000000e+02
1.470000000000000000e+02
1.475000000000000000e+02
1.480000000000000000e+02
1.485000000000000000e+02
1.490000000000000000e+02
1.495000000000000000e+02
1.500000000000000000e+02
1.505000000000000000e+02
1.510000000000000000e+02
1.515000000000000000e+02
1.520000000000000000e+02
1.525000000000000000e+02
1.530000000000000000e+02
1.535000000000000000e+02
1.540000000000000000e+02
1.545000000000000000e+02
1.550000000000000000e+02
1.555000000000000000e+02
1.560000000000000000e+02
1.565000000000000000e+02
1.570000000000000000e+02
1.575000000000000000e+02
1.580000000000000000e+02
1.585000000000000000e+02
1.590000000000000000e+02
1.595000000000000000e+02
1.600000000000000000e+02
1.605000000000000000e+02
1.610000000000000000e+02
1.615000000000000000e+02
1.620000000000000000e+02
1.625000000000000000e+02
1.630000000000000000e+02
1.635000000000000000e+02
1.640000000000000000e+02
1.645000000000000000e+02
1.650000000000000000e+02
1.655000000000000000e+02
1.660000000000000000e+02
1.665000000000000000e+02
1.670000000000000000e+02
1.675000000000000000e+02
1.680000000000000000e+02
1.685000000000000000e+02
1.690000000000000000e+02
1.695000000000000000e+02
1.700000000000000000e+02
1.705000000000000000e+02
1.710000000000000000e+02
1.715000000000000000e+02
1.720000000000000000e+02
1.725000000000000000e+02
1.730000000000000000e+02
1.735000000000000000e+02
1.740000000000000000e+02
1.745000000000000000e+02
1.750000000000000000e+02
1.755000000000000000e+02
1.760000000000000000e+02
1.765000000000000000e+02
1.770000000000000000e+02
1.775000000000000000e+02
1.780000000000000000e+02
1.785000000000000000e+02
1.790000000000000000e+02
1.795000000000000000e+02
1.800000000000000000e+02
1.805000000000000000e+02
1.810000000000000000e+02
1.815000000000000000e+02
1.820000000000000000e+02
1.825000000000000000e+02
1.830000000000000000e+02
1.835000000000000000e+02
1.840000000000000000e+02
1.845000000000000000e+02
1.850000000000000000e+02
1.855000000000000000e+02
1.860000000000000000e+02
1.865000000000000000e+02
1.870000000000000000e+02
1.875000000000000000e+02
1.880000000000000000e+02
1.885000000000000000e+02
1.890000000000000000e+02
1.895000000000000000e+02
1.900000000000000000e+02
1.905000000000000000e+02
1.910000000000000000e+02
1.915000000000000000e+02
1.920000000000000000e+02
1.925000000000000000e+02
1.930000000000000000e+02
1.935000000000000000e+02
1.940000000000000000e+02
1.945000000000000000e+02
1.950000000000000000e+02
1.955000000000000000e+02
1.960000000000000000e+02
1.965000000000000000e+02
1.970000000000000000e+02
1.975000000000000000e+02
1.980000000000000000e+02
1.985000000000000000e+02
1.990000000000000000e+02
1.995000000000000000e+02
2.000000000000000000e+02
2.005000000000000000e+02
2.010000000000000000e+02
2.015000000000000000e+02
2.020000000000000000e+02
2.025000000000000000e+02
2.030000000000000000e+02
2.035000000000000000e+02
2.040000000000000000e+02
2.045000000000000000e+02
2.050000000000000000e+02
2.055000000000000000e+02
2.060000000000000000e+02
2.065000000000000000e+02
2.070000000000000000e+02
2.075000000000000000e+02
2.080000000000000000e+02
2.085000000000000000e+02
2.090000000000000000e+02
2.095000000000000000e+02
2.100000000000000000e+02
2.105000000000000000e+02
2.110000000000000000e+02
2.115000000000000000e+02
2.120000000000000000e+02
2.125000000000000000e+02
2.130000000000000000e+02
2.135000000000000000e+02
2.140000000000000000e+02
2.145000000000000000e+02
2.150000000000000000e+02
2.155000000000000000e+02
2.160000000000000000e+02
2.165000000000000000e+02
2.170000000000000000e+02
2.175000000000000000e+02
2.180000000000000000e+02
2.185000000000000000e+02
2.190000000000000000e+02
2.195000000000000000e+02
2.200000000000000000e+02
2.205000000000000000e+02
2.210000000000000000e+02
2.215000000000000000e+02
2.220000000000000000e+02
2.225000000000000000e+02
2.230000000000000000e+02
2.235000000000000000e+02
2.240000000000000000e+02
2.245000000000000000e+02
2.250000000000000000e+02
2.255000000000000000e+02
2.260000000000000000e+02
2.265000000000000000e+02
2.270000000000000000e+02
2.275000000000000000e+02
2.280000000000000000e+02
2.285000000000000000e+02
2.290000000000000000e+02
2.295000000000000000e+02
2.300000000000000000e+02
2.305000000000000000e+02
2.310000000000000000e+02
2.315000000000000000e+02
2.320000000000000000e+02
2.325000000000000000e+02
2.330000000000000000e+02
2.335000000000000000e+02
2.340000000000000000e+02
2.345000000000000000e+02
2.350000000000000000e+02
2.355000000000000000e+02
2.360000000000000000e+02
2.365000000000000000e+02
2.370000000000000000e+02
2.375000000000000000e+02
2.380000000000000000e+02
2.385000000000000000e+02
2.390000000000000000e+02
2.395000000000000000e+02
2.400000000000000000e+02
2.405000000000000000e+02
2.410000000000000000e+02
2.415000000000000000e+02
2.420000000000000000e+02
2.425000000000000000e+02
2.430000000000000000e+02
2.435000000000000000e+02
2.440000000000000000e+02
2.445000000000000000e+02
2.450000000000000000e+02
2.455000000000000000e+02
2.460000000000000000e+02
2.465000000000000000e+02
2.470000000000000000e+02
2.475000000000000000e+02
2.480000000000000000e+02
2.485000000000000000e+02
2.490000000000000000e+02
2.495000000000000000e+02
2.500000000000000000e+02
2.505000000000000000e+02
2.510000000000000000e+02
2.515000000000000000e+02
2.520000000000000000e+02
2.525000000000000000e+02
2.530000000000000000e+02
2.535000000000000000e+02
2.540000000000000000e+02
2.545000000000000000e+02
2.550000000000000000e+02
2.555000000000000000e+02
2.560000000000000000e+02
2.565000000000000000e+02
2.570000000000000000e+02
2.575000000000000000e+02
2.580000000000000000e+02
2.585000000000000000e+02
2.590000000000000000e+02
2.595000000000000000e+02
2.600000000000000000e+02
2.605000000000000000e+02
2.610000000000000000e+02
2.615000000000000000e+02
2.620000000000000000e+02
2.625000000000000000e+02
2.630000000000000000e+02
2.635000000000000000e+02
2.640000000000000000e+02
2.645000000000000000e+02
2.650000000000000000e+02
2.655000000000000000e+02
2.660000000000000000e+02
2.665000000000000000e+02
2.670000000000000000e+02
2.675000000000000000e+02
2.680000000000000000e+02
2.685000000000000000e+02
2.690000000000000000e+02
2.695000000000000000e+02
2.700000000000000000e+02
2.705000000000000000e+02
2.710000000000000000e+02
2.715000000000000000e+02
2.720000000000000000e+02
2.725000000000000000e+02
2.730000000000000000e+02
2.735000000000000000e+02
2.740000000000000000e+02
2.745000000000000000e+02
2.750000000000000000e+02
2.755000000000000000e+02
2.760000000000000000e+02
2.765000000000000000e+02
2.770000000000000000e+02
2.775000000000000000e+02
2.780000000000000000e+02
2.785000000000000000e+02
2.790000000000000000e+02
2.795000000000000000e+02
2.800000000000000000e+02
2.805000000000000000e+02
2.810000000000000000e+02
2.815000000000000000e+02
2.820000000000000000e+02
2.825000000000000000e+02
2.830000000000000000e+02
2.835000000000000000e+02
2.840000000000000000e+02
2.845000000000000000e+02
2.850000000000000000e+02
2.855000000000000000e+02
2.860000000000000000e+02
2.865000000000000000e+02
2.870000000000000000e+02
2.875000000000000000e+02
2.880000000000000000e+02
2.885000000000000000e+02
2.890000000000000000e+02
2.895000000000000000e+02
2.900000000000000000e+02
2.905000000000000000e+02
2.910000000000000000e+02
2.915000000000000000e+02
2.920000000000000000e+02
2.925000000000000000e+02
2.930000000000000000e+02
2.935000000000000000e+02
2.940000000000000000e+02
2.945000000000000000e+02
2.950000000000000000e+02
2.955000000000000000e+02
2.960000000000000000e+02
2.965000000000000000e+02
2.970000000000000000e+02
2.975000000000000000e+02
2.980000000000000000e+02
2.985000000000000000e+02
2.990000000000000000e+02
2.995000000000000000e+02
3.000000000000000000e+02
3.005000000000000000e+02
3.010000000000000000e+02
3.015000000000000000e+02
3.020000000000000000e+02
3.025000000000000000e+02
3.030000000000000000e+02
3.035000000000000000e+02
3.040000000000000000e+02
3.045000000000000000e+02
3.050000000000000000e+02
3.055000000000000000e+02
3.060000000000000000e+02
3.065000000000000000e+02
3.070000000000000000e+02
3.075000000000000000e+02
3.080000000000000000e+02
3.085000000000000000e+02
3.090000000000000000e+02
3.095000000000000000e+02
3.100000000000000000e+02
3.105000000000000000e+02
3.110000000000000000e+02
3.115000000000000000e+02
3.120000000000000000e+02
3.125000000000000000e+02
3.130000000000000000e+02
3.135000000000000000e+02
3.140000000000000000e+02
3.145000000000000000e+02
3.150000000000000000e+02
3.155000000000000000e+02
3.160000000000000000e+02
3.165000000000000000e+02
3.170000000000000000e+02
3.175000000000000000e+02
3.180000000000000000e+02
3.185000000000000000e+02
3.190000000000000000e+02
3.195000000000000000e+02
3.200000000000000000e+02
3.205000000000000000e+02
3.210000000000000000e+02
3.215000000000000000e+02
3.220000000000000000e+02
3.225000000000000000e+02
3.230000000000000000e+02
3.235000000000000000e+02
3.240000000000000000e+02
3.245000000000000000e+02
3.250000000000000000e+02
3.255000000000000000e+02
3.260000000000000000e+02
3.265000000000000000e+02
3.270000000000000000e+02
3.275000000000000000e+02
3.280000000000000000e+02
3.285000000000000000e+02
3.290000000000000000e+02
3.295000000000000000e+02
3.300000000000000000e+02
3.305000000000000000e+02
3.310000000000000000e+02
3.315000000000000000e+02
3.320000000000000000e+02
3.325000000000000000e+02
3.330000000000000000e+02
3.335000000000000000e+02
3.340000000000000000e+02
3.345000000000000000e+02
3.350000000000000000e+02
3.355000000000000000e+02
3.360000000000000000e+02
3.365000000000000000e+02
3.370000000000000000e+02
3.375000000000000000e+02
3.380000000000000000e+02
3.385000000000000000e+02
3.390000000000000000e+02
3.395000000000000000e+02
3.400000000000000000e+02
3.405000000000000000e+02
3.410000000000000000e+02
3.415000000000000000e+02
3.420000000000000000e+02
3.425000000000000000e+02
3.430000000000000000e+02
3.435000000000000000e+02
3.440000000000000000e+02
3.445000000000000000e+02
3.450000000000000000e+02
3.455000000000000000e+02
3.460000000000000000e+02
3.465000000000000000e+02
3.470000000000000000e+02
3.475000000000000000e+02
3.480000000000000000e+02
3.485000000000000000e+02
3.490000000000000000e+02
3.495000000000000000e+02
3.500000000000000000e+02
3.505000000000000000e+02
3.510000000000000000e+02
3.515000000000000000e+02
3.520000000000000000e+02
3.525000000000000000e+02
3.530000000000000000e+02
3.535000000000000000e+02
3.540000000000000000e+02
3.545000000000000000e+02
3.550000000000000000e+02
3.555000000000000000e+02
3.560000000000000000e+02
3.565000000000000000e+02
3.570000000000000000e+02
3.575000000000000000e+02
3.580000000000000000e+02
3.585000000000000000e+02
3.590000000000000000e+02
3.595000000000000000e+02
3.600000000000000000e+02
3.605000000000000000e+02
3.610000000000000000e+02
3.615000000000000000e+02
3.620000000000000000e+02
3.625000000000000000e+02
3.630000000000000000e+02
3.635000000000000000e+02
3.640000000000000000e+02
3.645000000000000000e+02
3.650000000000000000e+02
3.655000000000000000e+02
3.660000000000000000e+02
3.665000000000000000e+02
3.670000000000000000e+02
3.675000000000000000e+02
3.680000000000000000e+02
3.685000000000000000e+02
3.690000000000000000e+02
3.695000000000000000e+02
3.700000000000000000e+02
3.705000000000000000e+02
3.710000000000000000e+02
3.715000000000000000e+02
3.720000000000000000e+02
3.725000000000000000e+02
3.730000000000000000e+02
3.735000000000000000e+02
3.740000000000000000e+02
3.745000000000000000e+02
3.750000000000000000e+02
3.755000000000000000e+02
3.760000000000000000e+02
3.765000000000000000e+02
3.770000000000000000e+02
3.775000000000000000e+02
3.780000000000000000e+02
3.785000000000000000e+02
3.790000000000000000e+02
3.795000000000000000e+02
3.800000000000000000e+02
3.805000000000000000e+02
3.810000000000000000e+02
3.815000000000000000e+02
3.820000000000000000e+02
3.825000000000000000e+02
3.830000000000000000e+02
3.835000000000000000e+02
3.840000000000000000e+02
3.845000000000000000e+02
3.850000000000000000e+02
3.855000000000000000e+02
3.860000000000000000e+02
3.865000000000000000e+02
3.870000000000000000e+02
3.875000000000000000e+02
3.880000000000000000e+02
3.885000000000000000e+02
3.890000000000000000e+02
3.895000000000000000e+02
3.900000000000000000e+02
3.905000000000000000e+02
3.910000000000000000e+02
3.915000000000000000e+02
3.920000000000000000e+02
3.925000000000000000e+02
3.930000000000000000e+02
3.935000000000000000e+02
3.940000000000000000e+02
3.945000000000000000e+02
3.950000000000000000e+02
3.955000000000000000e+02
3.960000000000000000e+02
3.965000000000000000e+02
3.970000000000000000e+02
3.975000000000000000e+02
3.980000000000000000e+02
3.985000000000000000e+02
3.990000000000000000e+02
3.995000000000000000e+02
4.000000000000000000e+02
4.005000000000000000e+02
4.010000000000000000e+02
4.015000000000000000e+02
4.020000000000000000e+02
4.025000000000000000e+02
4.030000000000000000e+02
4.035000000000000000e+02
4.040000000000000000e+02
4.045000000000000000e+02
4.050000000000000000e+02
4.055000000000000000e+02
4.060000000000000000e+02
4.065000000000000000e+02
4.070000000000000000e+02
4.075000000000000000e+02
4.080000000000000000e+02
4.085000000000000000e+02
4.090000000000000000e+02
4.095000000000000000e+02
4.100000000000000000e+02
4.105000000000000000e+02
4.110000000000000000e+02
4.115000000000000000e+02
4.120000000000000000e+02
4.125000000000000000e+02
4.130000000000000000e+02
4.135000000000000000e+02
4.140000000000000000e+02
4.145000000000000000e+02
4.150000000000000000e+02
4.155000000000000000e+02
4.160000000000000000e+02
4.165000000000000000e+02
4.170000000000000000e+02
4.175000000000000000e+02
4.180000000000000000e+02
4.185000000000000000e+02
4.190000000000000000e+02
4.195000000000000000e+02
4.200000000000000000e+02
4.205000000000000000e+02
4.210000000000000000e+02
4.215000000000000000e+02
4.220000000000000000e+02
4.225000000000000000e+02
4.230000000000000000e+02
4.235000000000000000e+02
4.240000000000000000e+02
4.245000000000000000e+02
4.250000000000000000e+02
4.255000000000000000e+02
4.260000000000000000e+02
4.265000000000000000e+02
4.270000000000000000e+02
4.275000000000000000e+02
4.280000000000000000e+02
4.285000000000000000e+02
4.290000000000000000e+02
4.295000000000000000e+02
4.300000000000000000e+02
4.305000000000000000e+02
4.310000000000000000e+02
4.315000000000000000e+02
4.320000000000000000e+02
4.325000000000000000e+02
4.330000000000000000e+02
4.335000000000000000e+02
4.340000000000000000e+02
4.345000000000000000e+02
4.350000000000000000e+02
4.355000000000000000e+02
4.360000000000000000e+02
4.365000000000000000e+02
4.370000000000000000e+02
4.375000000000000000e+02
4.380000000000000000e+02
4.385000000000000000e+02
4.390000000000000000e+02
4.395000000000000000e+02
4.400000000000000000e+02
4.405000000000000000e+02
4.410000000000000000e+02
4.415000000000000000e+02
4.420000000000000000e+02
4.425000000000000000e+02
4.430000000000000000e+02
4.435000000000000000e+02
4.440000000000000000e+02
4.445000000000000000e+02
4.450000000000000000e+02
4.455000000000000000e+02
4.460000000000000000e+02
4.465000000000000000e+02
4.470000000000000000e+02
4.475000000000000000e+02
4.480000000000000000e+02
4.485000000000000000e+02
4.490000000000000000e+02
4.495000000000000000e+02
4.500000000000000000e+02
4.505000000000000000e+02
4.510000000000000000e+02
4.515000000000000000e+02
4.520000000000000000e+02
4.525000000000000000e+02
4.530000000000000000e+02
4.535000000000000000e+02
4.540000000000000000e+02
4.545000000000000000e+02
4.550000000000000000e+02
4.555000000000000000e+02
4.560000000000000000e+02
4.565000000000000000e+02
4.570000000000000000e+02
4.575000000000000000e+02
4.580000000000000000e+02
4.585000000000000000e+02
4.590000000000000000e+02
4.595000000000000000e+02
4.600000000000000000e+02
4.605000000000000000e+02
4.610000000000000000e+02
4.615000000000000000e+02
4.620000000000000000e+02
4.625000000000000000e+02
4.630000000000000000e+02
4.635000000000000000e+02
4.640000000000000000e+02
4.645000000000000000e+02
4.650000000000000000e+02
4.655000000000000000e+02
4.660000000000000000e+02
4.665000000000000000e+02
4.670000000000000000e+02
4.675000000000000000e+02
4.680000000000000000e+02
4.685000000000000000e+02
4.690000000000000000e+02
4.695000000000000000e+02
4.700000000000000000e+02
4.705000000000000000e+02
4.710000000000000000e+02
4.715000000000000000e+02
4.720000000000000000e+02
4.725000000000000000e+02
4.730000000000000000e+02
4.735000000000000000e+02
4.740000000000000000e+02
4.745000000000000000e+02
4.750000000000000000e+02
4.755000000000000000e+02
4.760000000000000000e+02
4.765000000000000000e+02
4.770000000000000000e+02
4.775000000000000000e+02
4.780000000000000000e+02
4.785000000000000000e+02
4.790000000000000000e+02
4.795000000000000000e+02
4.800000000000000000e+02
4.805000000000000000e+02
4.810000000000000000e+02
4.815000000000000000e+02
4.820000000000000000e+02
4.825000000000000000e+02
4.830000000000000000e+02
4.835000000000000000e+02
4.840000000000000000e+02
4.845000000000000000e+02
4.850000000000000000e+02
4.855000000000000000e+02
4.860000000000000000e+02
4.865000000000000000e+02
4.870000000000000000e+02
4.875000000000000000e+02
4.880000000000000000e+02
4.885000000000000000e+02
4.890000000000000000e+02
4.895000000000000000e+02
4.900000000000000000e+02
4.905000000000000000e+02
4.910000000000000000e+02
4.915000000000000000e+02
4.920000000000000000e+02
4.925000000000000000e+02
4.930000000000000000e+02
4.935000000000000000e+02
4.940000000000000000e+02
4.945000000000000000e+02
4.950000000000000000e+02
4.955000000000000000e+02
4.960000000000000000e+02
4.965000000000000000e+02
4.970000000000000000e+02
4.975000000000000000e+02
4.980000000000000000e+02
4.985000000000000000e+02
4.990000000000000000e+02
4.995000000000000000e+02
5.000000000000000000e+02
5.005000000000000000e+02
5.010000000000000000e+02
5.015000000000000000e+02
5.020000000000000000e+02
5.025000000000000000e+02
5.030000000000000000e+02
5.035000000000000000e+02
5.040000000000000000e+02
5.045000000000000000e+02
5.050000000000000000e+02
5.055000000000000000e+02
5.060000000000000000e+02
5.065000000000000000e+02
5.070000000000000000e+02
5.075000000000000000e+02
5.080000000000000000e+02
5.085000000000000000e+02
5.090000000000000000e+02
5.095000000000000000e+02
5.100000000000000000e+02
5.105000000000000000e+02
5.110000000000000000e+02
5.115000000000000000e+02
5.120000000000000000e+02
5.125000000000000000e+02
5.130000000000000000e+02
5.135000000000000000e+02
5.140000000000000000e+02
5.145000000000000000e+02
5.150000000000000000e+02
5.155000000000000000e+02
5.160000000000000000e+02
5.165000000000000000e+02
5.170000000000000000e+02
5.175000000000000000e+02
5.180000000000000000e+02
5.185000000000000000e+02
5.190000000000000000e+02
5.195000000000000000e+02
5.200000000000000000e+02
5.205000000000000000e+02
5.210000000000000000e+02
5.215000000000000000e+02
5.220000000000000000e+02
5.225000000000000000e+02
5.230000000000000000e+02
5.235000000000000000e+02
5.240000000000000000e+02
5.245000000000000000e+02
5.250000000000000000e+02
5.255000000000000000e+02
5.260000000000000000e+02
5.265000000000000000e+02
5.270000000000000000e+02
5.275000000000000000e+02
5.280000000000000000e+02
5.285000000000000000e+02
5.290000000000000000e+02
5.295000000000000000e+02
5.300000000000000000e+02
5.305000000000000000e+02
5.310000000000000000e+02
5.315000000000000000e+02
5.320000000000000000e+02
5.325000000000000000e+02
5.330000000000000000e+02
5.335000000000000000e+02
5.340000000000000000e+02
5.345000000000000000e+02
5.350000000000000000e+02
5.355000000000000000e+02
5.360000000000000000e+02
5.365000000000000000e+02
5.370000000000000000e+02
5.375000000000000000e+02
5.380000000000000000e+02
5.385000000000000000e+02
5.390000000000000000e+02
5.395000000000000000e+02
5.400000000000000000e+02
5.405000000000000000e+02
5.410000000000000000e+02
5.415000000000000000e+02
5.420000000000000000e+02
5.425000000000000000e+02
5.430000000000000000e+02
5.435000000000000000e+02
5.440000000000000000e+02
5.445000000000000000e+02
5.450000000000000000e+02
5.455000000000000000e+02
5.460000000000000000e+02
5.465000000000000000e+02
5.470000000000000000e+02
5.475000000000000000e+02
5.480000000000000000e+02
5.485000000000000000e+02
5.490000000000000000e+02
5.495000000000000000e+02
5.500000000000000000e+02
5.505000000000000000e+02
5.510000000000000000e+02
5.515000000000000000e+02
5.520000000000000000e+02
5.525000000000000000e+02
5.530000000000000000e+02
5.535000000000000000e+02
5.540000000000000000e+02
5.545000000000000000e+02
5.550000000000000000e+02
5.555000000000000000e+02
5.560000000000000000e+02
5.565000000000000000e+02
5.570000000000000000e+02
5.575000000000000000e+02
5.580000000000000000e+02
5.585000000000000000e+02
5.590000000000000000e+02
5.595000000000000000e+02
5.600000000000000000e+02
5.605000000000000000e+02
5.610000000000000000e+02
5.615000000000000000e+02
5.620000000000000000e+02
5.625000000000000000e+02
5.630000000000000000e+02
5.635000000000000000e+02
5.640000000000000000e+02
5.645000000000000000e+02
5.650000000000000000e+02
5.655000000000000000e+02
5.660000000000000000e+02
5.665000000000000000e+02
5.670000000000000000e+02
5.675000000000000000e+02
5.680000000000000000e+02
5.685000000000000000e+02
5.690000000000000000e+02
5.695000000000000000e+02
5.700000000000000000e+02
5.705000000000000000e+02
5.710000000000000000e+02
5.715000000000000000e+02
5.720000000000000000e+02
5.725000000000000000e+02
5.730000000000000000e+02
5.735000000000000000e+02
5.740000000000000000e+02
5.745000000000000000e+02
5.750000000000000000e+02
5.755000000000000000e+02
5.760000000000000000e+02
5.765000000000000000e+02
5.770000000000000000e+02
5.775000000000000000e+02
5.780000000000000000e+02
5.785000000000000000e+02
5.790000000000000000e+02
5.795000000000000000e+02
5.800000000000000000e+02
5.805000000000000000e+02
5.810000000000000000e+02
5.815000000000000000e+02
5.820000000000000000e+02
5.825000000000000000e+02
5.830000000000000000e+02
5.835000000000000000e+02
5.840000000000000000e+02
5.845000000000000000e+02
5.850000000000000000e+02
5.855000000000000000e+02
5.860000000000000000e+02
5.865000000000000000e+02
5.870000000000000000e+02
5.875000000000000000e+02
5.880000000000000000e+02
5.885000000000000000e+02
5.890000000000000000e+02
5.895000000000000000e+02
5.900000000000000000e+02
5.905000000000000000e+02
5.910000000000000000e+02
5.915000000000000000e+02
5.920000000000000000e+02
5.925000000000000000e+02
5.930000000000000000e+02
5.935000000000000000e+02
5.940000000000000000e+02
5.945000000000000000e+02
5.950000000000000000e+02
5.955000000000000000e+02
5.960000000000000000e+02
5.965000000000000000e+02
5.970000000000000000e+02
5.975000000000000000e+02
5.980000000000000000e+02
5.985000000000000000e+02
5.990000000000000000e+02
5.995000000000000000e+02
6.000000000000000000e+02
6.005000000000000000e+02
6.010000000000000000e+02
6.015000000000000000e+02
6.020000000000000000e+02
6.025000000000000000e+02
6.030000000000000000e+02
6.035000000000000000e+02
6.040000000000000000e+02
6.045000000000000000e+02
6.050000000000000000e+02
6.055000000000000000e+02
6.060000000000000000e+02
6.065000000000000000e+02
6.070000000000000000e+02
6.075000000000000000e+02
6.080000000000000000e+02
6.085000000000000000e+02
6.090000000000000000e+02
6.095000000000000000e+02
6.100000000000000000e+02
6.105000000000000000e+02
6.110000000000000000e+02
6.115000000000000000e+02
6.120000000000000000e+02
6.125000000000000000e+02
6.130000000000000000e+02
6.135000000000000000e+02
6.140000000000000000e+02
6.145000000000000000e+02
6.150000000000000000e+02
6.155000000000000000e+02
6.160000000000000000e+02
6.165000000000000000e+02
6.170000000000000000e+02
6.175000000000000000e+02
6.180000000000000000e+02
6.185000000000000000e+02
6.190000000000000000e+02
6.195000000000000000e+02
6.200000000000000000e+02
6.205000000000000000e+02
6.210000000000000000e+02
6.215000000000000000e+02
6.220000000000000000e+02
6.225000000000000000e+02
6.230000000000000000e+02
6.235000000000000000e+02
6.240000000000000000e+02
6.245000000000000000e+02
6.250000000000000000e+02
6.255000000000000000e+02
6.260000000000000000e+02
6.265000000000000000e+02
6.270000000000000000e+02
6.275000000000000000e+02
6.280000000000000000e+02
6.285000000000000000e+02
6.290000000000000000e+02
6.295000000000000000e+02
6.300000000000000000e+02
6.305000000000000000e+02
6.310000000000000000e+02
6.315000000000000000e+02
6.320000000000000000e+02
6.325000000000000000e+02
6.330000000000000000e+02
6.335000000000000000e+02
6.340000000000000000e+02
6.345000000000000000e+02
6.350000000000000000e+02
6.355000000000000000e+02
6.360000000000000000e+02
6.365000000000000000e+02
6.370000000000000000e+02
6.375000000000000000e+02
6.380000000000000000e+02
6.385000000000000000e+02
6.390000000000000000e+02
6.395000000000000000e+02
6.400000000000000000e+02
6.405000000000000000e+02
6.410000000000000000e+02
6.415000000000000000e+02
6.420000000000000000e+02
6.425000000000000000e+02
6.430000000000000000e+02
6.435000000000000000e+02
6.440000000000000000e+02
6.445000000000000000e+02
6.450000000000000000e+02
6.455000000000000000e+02
6.460000000000000000e+02
6.465000000000000000e+02
6.470000000000000000e+02
6.475000000000000000e+02
6.480000000000000000e+02
6.485000000000000000e+02
6.490000000000000000e+02
6.495000000000000000e+02
6.500000000000000000e+02
6.505000000000000000e+02
6.510000000000000000e+02
6.515000000000000000e+02
6.520000000000000000e+02
6.525000000000000000e+02
6.530000000000000000e+02
6.535000000000000000e+02
6.540000000000000000e+02
6.545000000000000000e+02
6.550000000000000000e+02
6.555000000000000000e+02
6.560000000000000000e+02
6.565000000000000000e+02
6.570000000000000000e+02
6.575000000000000000e+02
6.580000000000000000e+02
6.585000000000000000e+02
6.590000000000000000e+02
6.595000000000000000e+02
6.600000000000000000e+02
6.605000000000000000e+02
6.610000000000000000e+02
6.615000000000000000e+02
6.620000000000000000e+02
6.625000000000000000e+02
6.630000000000000000e+02
6.635000000000000000e+02
6.640000000000000000e+02
6.645000000000000000e+02
6.650000000000000000e+02
6.655000000000000000e+02
6.660000000000000000e+02
6.665000000000000000e+02
6.670000000000000000e+02
6.675000000000000000e+02
6.680000000000000000e+02
6.685000000000000000e+02
6.690000000000000000e+02
6.695000000000000000e+02
6.700000000000000000e+02
6.705000000000000000e+02
6.710000000000000000e+02
6.715000000000000000e+02
6.720000000000000000e+02
6.725000000000000000e+02
6.730000000000000000e+02
6.735000000000000000e+02
6.740000000000000000e+02
6.745000000000000000e+02
6.750000000000000000e+02
6.755000000000000000e+02
6.760000000000000000e+02
6.765000000000000000e+02
6.770000000000000000e+02
6.775000000000000000e+02
6.780000000000000000e+02
6.785000000000000000e+02
6.790000000000000000e+02
6.795000000000000000e+02
6.800000000000000000e+02
6.805000000000000000e+02
6.810000000000000000e+02
6.815000000000000000e+02
6.820000000000000000e+02
6.825000000000000000e+02
6.830000000000000000e+02
6.835000000000000000e+02
6.840000000000000000e+02
6.845000000000000000e+02
6.850000000000000000e+02
6.855000000000000000e+02
6.860000000000000000e+02
6.865000000000000000e+02
6.870000000000000000e+02
6.875000000000000000e+02
6.880000000000000000e+02
6.885000000000000000e+02
6.890000000000000000e+02
6.895000000000000000e+02
6.900000000000000000e+02
6.905000000000000000e+02
6.910000000000000000e+02
6.915000000000000000e+02
6.920000000000000000e+02
6.925000000000000000e+02
6.930000000000000000e+02
6.935000000000000000e+02
6.940000000000000000e+02
6.945000000000000000e+02
6.950000000000000000e+02
6.955000000000000000e+02
6.960000000000000000e+02
6.965000000000000000e+02
6.970000000000000000e+02
6.975000000000000000e+02
6.980000000000000000e+02
6.985000000000000000e+02
6.990000000000000000e+02
6.995000000000000000e+02
7.000000000000000000e+02
7.005000000000000000e+02
7.010000000000000000e+02
7.015000000000000000e+02
7.020000000000000000e+02
7.025000000000000000e+02
7.030000000000000000e+02
7.035000000000000000e+02
7.040000000000000000e+02
7.045000000000000000e+02
7.050000000000000000e+02
7.055000000000000000e+02
7.060000000000000000e+02
7.065000000000000000e+02
7.070000000000000000e+02
7.075000000000000000e+02
7.080000000000000000e+02
7.085000000000000000e+02
7.090000000000000000e+02
7.095000000000000000e+02
7.100000000000000000e+02
7.105000000000000000e+02
7.110000000000000000e+02
7.115000000000000000e+02
7.120000000000000000e+02
7.125000000000000000e+02
7.130000000000000000e+02
7.135000000000000000e+02
7.140000000000000000e+02
7.145000000000000000e+02
7.150000000000000000e+02
7.155000000000000000e+02
7.160000000000000000e+02
7.165000000000000000e+02
7.170000000000000000e+02
7.175000000000000000e+02
7.180000000000000000e+02
7.185000000000000000e+02
7.190000000000000000e+02
7.195000000000000000e+02
7.200000000000000000e+02
7.205000000000000000e+02
7.210000000000000000e+02
7.215000000000000000e+02
7.220000000000000000e+02
7.225000000000000000e+02
7.230000000000000000e+02
7.235000000000000000e+02
7.240000000000000000e+02
7.245000000000000000e+02
7.250000000000000000e+02
7.255000000000000000e+02
7.260000000000000000e+02
7.265000000000000000e+02
7.270000000000000000e+02
7.275000000000000000e+02
7.280000000000000000e+02
7.285000000000000000e+02
7.290000000000000000e+02
7.295000000000000000e+02
7.300000000000000000e+02
7.305000000000000000e+02
7.310000000000000000e+02
7.315000000000000000e+02
7.320000000000000000e+02
7.325000000000000000e+02
7.330000000000000000e+02
7.335000000000000000e+02
7.340000000000000000e+02
7.345000000000000000e+02
7.350000000000000000e+02
7.355000000000000000e+02
7.360000000000000000e+02
7.365000000000000000e+02
7.370000000000000000e+02
7.375000000000000000e+02
7.380000000000000000e+02
7.385000000000000000e+02
7.390000000000000000e+02
7.395000000000000000e+02
7.400000000000000000e+02
7.405000000000000000e+02
7.410000000000000000e+02
7.415000000000000000e+02
7.420000000000000000e+02
7.425000000000000000e+02
7.430000000000000000e+02
7.435000000000000000e+02
7.440000000000000000e+02
7.445000000000000000e+02
7.450000000000000000e+02
7.455000000000000000e+02
7.460000000000000000e+02
7.465000000000000000e+02
7.470000000000000000e+02
7.475000000000000000e+02
7.480000000000000000e+02
7.485000000000000000e+02
7.490000000000000000e+02
7.495000000000000000e+02
7.500000000000000000e+02
7.505000000000000000e+02
7.510000000000000000e+02
7.515000000000000000e+02
7.520000000000000000e+02
7.525000000000000000e+02
7.530000000000000000e+02
7.535000000000000000e+02
7.540000000000000000e+02
7.545000000000000000e+02
7.550000000000000000e+02
7.555000000000000000e+02
7.560000000000000000e+02
7.565000000000000000e+02
7.570000000000000000e+02
7.575000000000000000e+02
7.580000000000000000e+02
7.585000000000000000e+02
7.590000000000000000e+02
7.595000000000000000e+02
7.600000000000000000e+02
7.605000000000000000e+02
7.610000000000000000e+02
7.615000000000000000e+02
7.620000000000000000e+02
7.625000000000000000e+02
7.630000000000000000e+02
7.635000000000000000e+02
7.640000000000000000e+02
7.645000000000000000e+02
7.650000000000000000e+02
7.655000000000000000e+02
7.660000000000000000e+02
7.665000000000000000e+02
7.670000000000000000e+02
7.675000000000000000e+02
7.680000000000000000e+02
7.685000000000000000e+02
7.690000000000000000e+02
7.695000000000000000e+02
7.700000000000000000e+02
7.705000000000000000e+02
7.710000000000000000e+02
7.715000000000000000e+02
7.720000000000000000e+02
7.725000000000000000e+02
7.730000000000000000e+02
7.735000000000000000e+02
7.740000000000000000e+02
7.745000000000000000e+02
7.750000000000000000e+02
7.755000000000000000e+02
7.760000000000000000e+02
7.765000000000000000e+02
7.770000000000000000e+02
7.775000000000000000e+02
7.780000000000000000e+02
7.785000000000000000e+02
7.790000000000000000e+02
7.795000000000000000e+02
7.800000000000000000e+02
7.805000000000000000e+02
7.810000000000000000e+02
7.815000000000000000e+02
7.820000000000000000e+02
7.825000000000000000e+02
7.830000000000000000e+02
7.835000000000000000e+02
7.840000000000000000e+02
7.845000000000000000e+02
7.850000000000000000e+02
7.855000000000000000e+02
7.860000000000000000e+02
7.865000000000000000e+02
7.870000000000000000e+02
7.875000000000000000e+02
7.880000000000000000e+02
7.885000000000000000e+02
7.890000000000000000e+02
7.895000000000000000e+02
7.900000000000000000e+02
7.905000000000000000e+02
7.910000000000000000e+02
7.915000000000000000e+02
7.920000000000000000e+02
7.925000000000000000e+02
7.930000000000000000e+02
7.935000000000000000e+02
7.940000000000000000e+02
7.945000000000000000e+02
7.950000000000000000e+02
7.955000000000000000e+02
7.960000000000000000e+02
7.965000000000000000e+02
7.970000000000000000e+02
7.975000000000000000e+02
7.980000000000000000e+02
7.985000000000000000e+02
7.990000000000000000e+02
7.995000000000000000e+02
8.000000000000000000e+02
8.005000000000000000e+02
8.010000000000000000e+02
8.015000000000000000e+02
8.020000000000000000e+02
8.025000000000000000e+02
8.030000000000000000e+02
8.035000000000000000e+02
8.040000000000000000e+02
8.045000000000000000e+02
8.050000000000000000e+02
8.055000000000000000e+02
8.060000000000000000e+02
8.065000000000000000e+02
8.070000000000000000e+02
8.075000000000000000e+02
8.080000000000000000e+02
8.085000000000000000e+02
8.090000000000000000e+02
8.095000000000000000e+02
8.100000000000000000e+02
8.105000000000000000e+02
8.110000000000000000e+02
8.115000000000000000e+02
8.120000000000000000e+02
8.125000000000000000e+02
8.130000000000000000e+02
8.135000000000000000e+02
8.140000000000000000e+02
8.145000000000000000e+02
8.150000000000000000e+02
8.155000000000000000e+02
8.160000000000000000e+02
8.165000000000000000e+02
8.170000000000000000e+02
8.175000000000000000e+02
8.180000000000000000e+02
8.185000000000000000e+02
8.190000000000000000e+02
8.195000000000000000e+02
8.200000000000000000e+02
8.205000000000000000e+02
8.210000000000000000e+02
8.215000000000000000e+02
8.220000000000000000e+02
8.225000000000000000e+02
8.230000000000000000e+02
8.235000000000000000e+02
8.240000000000000000e+02
8.245000000000000000e+02
8.250000000000000000e+02
8.255000000000000000e+02
8.260000000000000000e+02
8.265000000000000000e+02
8.270000000000000000e+02
8.275000000000000000e+02
8.280000000000000000e+02
8.285000000000000000e+02
8.290000000000000000e+02
8.295000000000000000e+02
8.300000000000000000e+02
8.305000000000000000e+02
8.310000000000000000e+02
8.315000000000000000e+02
8.320000000000000000e+02
8.325000000000000000e+02
8.330000000000000000e+02
8.335000000000000000e+02
8.340000000000000000e+02
8.345000000000000000e+02
8.350000000000000000e+02
8.355000000000000000e+02
8.360000000000000000e+02
8.365000000000000000e+02
8.370000000000000000e+02
8.375000000000000000e+02
8.380000000000000000e+02
8.385000000000000000e+02
8.390000000000000000e+02
8.395000000000000000e+02
8.400000000000000000e+02
8.405000000000000000e+02
8.410000000000000000e+02
8.415000000000000000e+02
8.420000000000000000e+02
8.425000000000000000e+02
8.430000000000000000e+02
8.435000000000000000e+02
8.440000000000000000e+02
8.445000000000000000e+02
8.450000000000000000e+02
8.455000000000000000e+02
8.460000000000000000e+02
8.465000000000000000e+02
8.470000000000000000e+02
8.475000000000000000e+02
8.480000000000000000e+02
8.485000000000000000e+02
8.490000000000000000e+02
8.495000000000000000e+02
8.500000000000000000e+02
8.505000000000000000e+02
8.510000000000000000e+02
8.515000000000000000e+02
8.520000000000000000e+02
8.525000000000000000e+02
8.530000000000000000e+02
8.535000000000000000e+02
8.540000000000000000e+02
8.545000000000000000e+02
8.550000000000000000e+02
8.555000000000000000e+02
8.560000000000000000e+02
8.565000000000000000e+02
8.570000000000000000e+02
8.575000000000000000e+02
8.580000000000000000e+02
8.585000000000000000e+02
8.590000000000000000e+02
8.595000000000000000e+02
8.600000000000000000e+02
8.605000000000000000e+02
8.610000000000000000e+02
8.615000000000000000e+02
8.620000000000000000e+02
8.625000000000000000e+02
8.630000000000000000e+02
8.635000000000000000e+02
8.640000000000000000e+02
8.645000000000000000e+02
8.650000000000000000e+02
8.655000000000000000e+02
8.660000000000000000e+02
8.665000000000000000e+02
8.670000000000000000e+02
8.675000000000000000e+02
8.680000000000000000e+02
8.685000000000000000e+02
8.690000000000000000e+02
8.695000000000000000e+02
8.700000000000000000e+02
8.705000000000000000e+02
8.710000000000000000e+02
8.715000000000000000e+02
8.720000000000000000e+02
8.725000000000000000e+02
8.730000000000000000e+02
8.735000000000000000e+02
8.740000000000000000e+02
8.745000000000000000e+02
8.750000000000000000e+02
8.755000000000000000e+02
8.760000000000000000e+02
8.765000000000000000e+02
8.770000000000000000e+02
8.775000000000000000e+02
8.780000000000000000e+02
8.785000000000000000e+02
8.790000000000000000e+02
8.795000000000000000e+02
8.800000000000000000e+02
8.805000000000000000e+02
8.810000000000000000e+02
8.815000000000000000e+02
8.820000000000000000e+02
8.825000000000000000e+02
8.830000000000000000e+02
8.835000000000000000e+02
8.840000000000000000e+02
8.845000000000000000e+02
8.850000000000000000e+02
8.855000000000000000e+02
8.860000000000000000e+02
8.865000000000000000e+02
8.870000000000000000e+02
8.875000000000000000e+02
8.880000000000000000e+02
8.885000000000000000e+02
8.890000000000000000e+02
8.895000000000000000e+02
8.900000000000000000e+02
8.905000000000000000e+02
8.910000000000000000e+02
8.915000000000000000e+02
8.920000000000000000e+02
8.925000000000000000e+02
8.930000000000000000e+02
8.935000000000000000e+02
8.940000000000000000e+02
8.945000000000000000e+02
8.950000000000000000e+02
8.955000000000000000e+02
8.960000000000000000e+02
8.965000000000000000e+02
8.970000000000000000e+02
8.975000000000000000e+02
8.980000000000000000e+02
8.985000000000000000e+02
8.990000000000000000e+02
8.995000000000000000e+02
9.000000000000000000e+02
9.005000000000000000e+02
9.010000000000000000e+02
9.015000000000000000e+02
9.020000000000000000e+02
9.025000000000000000e+02
9.030000000000000000e+02
9.035000000000000000e+02
9.040000000000000000e+02
9.045000000000000000e+02
9.050000000000000000e+02
9.055000000000000000e+02
9.060000000000000000e+02
9.065000000000000000e+02
9.070000000000000000e+02
9.075000000000000000e+02
9.080000000000000000e+02
9.085000000000000000e+02
9.090000000000000000e+02
9.095000000000000000e+02
9.100000000000000000e+02
9.105000000000000000e+02
9.110000000000000000e+02
9.115000000000000000e+02
9.120000000000000000e+02
9.125000000000000000e+02
9.130000000000000000e+02
9.135000000000000000e+02
9.140000000000000000e+02
9.145000000000000000e+02
9.150000000000000000e+02
9.155000000000000000e+02
9.160000000000000000e+02
9.165000000000000000e+02
9.170000000000000000e+02
9.175000000000000000e+02
9.180000000000000000e+02
9.185000000000000000e+02
9.190000000000000000e+02
9.195000000000000000e+02
9.200000000000000000e+02
9.205000000000000000e+02
9.210000000000000000e+02
9.215000000000000000e+02
9.220000000000000000e+02
9.225000000000000000e+02
9.230000000000000000e+02
9.235000000000000000e+02
9.240000000000000000e+02
9.245000000000000000e+02
9.250000000000000000e+02
9.255000000000000000e+02
9.260000000000000000e+02
9.265000000000000000e+02
9.270000000000000000e+02
9.275000000000000000e+02
9.280000000000000000e+02
9.285000000000000000e+02
9.290000000000000000e+02
9.295000000000000000e+02
9.300000000000000000e+02
9.305000000000000000e+02
9.310000000000000000e+02
9.315000000000000000e+02
9.320000000000000000e+02
9.325000000000000000e+02
9.330000000000000000e+02
9.335000000000000000e+02
9.340000000000000000e+02
9.345000000000000000e+02
9.350000000000000000e+02
9.355000000000000000e+02
9.360000000000000000e+02
9.365000000000000000e+02
9.370000000000000000e+02
9.375000000000000000e+02
9.380000000000000000e+02
9.385000000000000000e+02
9.390000000000000000e+02
9.395000000000000000e+02
9.400000000000000000e+02
9.405000000000000000e+02
9.410000000000000000e+02
9.415000000000000000e+02
9.420000000000000000e+02
9.425000000000000000e+02
9.430000000000000000e+02
9.435000000000000000e+02
9.440000000000000000e+02
9.445000000000000000e+02
9.450000000000000000e+02
9.455000000000000000e+02
9.460000000000000000e+02
9.465000000000000000e+02
9.470000000000000000e+02
9.475000000000000000e+02
9.480000000000000000e+02
9.485000000000000000e+02
9.490000000000000000e+02
9.495000000000000000e+02
9.500000000000000000e+02
9.505000000000000000e+02
9.510000000000000000e+02
9.515000000000000000e+02
9.520000000000000000e+02
9.525000000000000000e+02
9.530000000000000000e+02
9.535000000000000000e+02
9.540000000000000000e+02
9.545000000000000000e+02
9.550000000000000000e+02
9.555000000000000000e+02
9.560000000000000000e+02
9.565000000000000000e+02
9.570000000000000000e+02
9.575000000000000000e+02
9.580000000000000000e+02
9.585000000000000000e+02
9.590000000000000000e+02
9.595000000000000000e+02
9.600000000000000000e+02
9.605000000000000000e+02
9.610000000000000000e+02
9.615000000000000000e+02
9.620000000000000000e+02
9.625000000000000000e+02
9.630000000000000000e+02
9.635000000000000000e+02
9.640000000000000000e+02
9.645000000000000000e+02
9.650000000000000000e+02
9.655000000000000000e+02
9.660000000000000000e+02
9.665000000000000000e+02
9.670000000000000000e+02
9.675000000000000000e+02
9.680000000000000000e+02
9.685000000000000000e+02
9.690000000000000000e+02
9.695000000000000000e+02
9.700000000000000000e+02
9.705000000000000000e+02
9.710000000000000000e+02
9.715000000000000000e+02
9.720000000000000000e+02
9.725000000000000000e+02
9.730000000000000000e+02
9.735000000000000000e+02
9.740000000000000000e+02
9.745000000000000000e+02
9.750000000000000000e+02
9.755000000000000000e+02
9.760000000000000000e+02
9.765000000000000000e+02
9.770000000000000000e+02
9.775000000000000000e+02
9.780000000000000000e+02
9.785000000000000000e+02
9.790000000000000000e+02
9.795000000000000000e+02
9.800000000000000000e+02
9.805000000000000000e+02
9.810000000000000000e+02
9.815000000000000000e+02
9.820000000000000000e+02
9.825000000000000000e+02
9.830000000000000000e+02
9.835000000000000000e+02
9.840000000000000000e+02
9.845000000000000000e+02
9.850000000000000000e+02
9.855000000000000000e+02
9.860000000000000000e+02
9.865000000000000000e+02
9.870000000000000000e+02
9.875000000000000000e+02
9.880000000000000000e+02
9.885000000000000000e+02
9.890000000000000000e+02
9.895000000000000000e+02
9.900000000000000000e+02
9.905000000000000000e+02
9.910000000000000000e+02
9.915000000000000000e+02
9.920000000000000000e+02
9.925000000000000000e+02
9.930000000000000000e+02
9.935000000000000000e+02
9.940000000000000000e+02
9.945000000000000000e+02
9.950000000000000000e+02
9.955000000000000000e+02
9.960000000000000000e+02
9.965000000000000000e+02
9.970000000000000000e+02
9.975000000000000000e+02
9.980000000000000000e+02
9.985000000000000000e+02
9.990000000000000000e+02
9.995000000000000000e+02
1.000000000000000000e+03
