# Supplementary material for: Ultrafast electronic relaxation pathways of the molecular photoswitch quadricyclane
Source: Nat Chem. 2024 Feb 2;16(4):499–505. doi: 10.1038/s41557-023-01420-w (PMC10997510; doi:10.1038/s41557-023-01420-w)
Supplement: Supplementary file 5 — ASCII data. [file 41557_2023_1420_MOESM5_ESM.zip › figure_4_s21/fig_4a_distances/S34_SR_ES_heat_map.txt]

4.595135220222712480e-02 8.426749639984673634e-02 1.508995010961236283e-01 2.638668743761552471e-01 4.505619261787507934e-01 7.512761400356660069e-01 1.223271557706687274e+00 1.945032060400360807e+00 3.020045080200573828e+00 4.579149005385476201e+00 6.780199489833667492e+00 9.803652763098725131e+00 1.384274693604072759e+01 1.908738643367482268e+01 2.570165938222634594e+01 3.379611897665404996e+01 4.339739975569212760e+01 5.441916033030867794e+01 6.663939701171591423e+01 7.968948858349031639e+01 9.305962040660382684e+01 1.061233897412673031e+02 1.181815699981962524e+02 1.285216468731804014e+02 1.364864899895368353e+02 1.415431256107154923e+02 1.433416596958209652e+02 1.417553110480081955e+02 1.368951924075291799e+02 1.290974452301296367e+02 1.188847966412414365e+02 1.069086456710608530e+02 9.388058679547467023e+01 8.050333268806764409e+01 6.741021088580805554e+01 5.512009741912430627e+01 4.401143020430283315e+01 3.431555339955965422e+01 2.612675189643165297e+01 1.942440221584689297e+01 1.410187120317535658e+01 9.997047565281127035e+00 6.920410904861202361e+00 4.677958604787670005e+00 3.087767438458447256e+00 1.990196421424407225e+00 1.252592960286589729e+00 7.698148097775757703e-01 4.619814197509564124e-01 2.707225721259589601e-01 1.549123234278798333e-01 8.655833739767403168e-02 4.722731311974599083e-02 2.516164159215828963e-02 1.309019626868396062e-02 6.649896456764707413e-03 3.298718511632776906e-03 1.597855154626416077e-03 7.557731607549096576e-04 3.490660029731980580e-04 1.574293776707157730e-04 6.933080119300019726e-05 2.981459471104284541e-05 1.251969748241472823e-05 5.133586827273198655e-06 2.055464508314052770e-06 8.036386199369360001e-07 3.068124765936145737e-07 1.143789687196464292e-07 4.163702596490076046e-08 1.480038051299705622e-08 5.137180973253165915e-09 1.741143853170976234e-09 5.762369314243844811e-10 1.862185101789170052e-10 5.876225261457456115e-11 1.810615283227840175e-11 5.447587729484793662e-12 1.600407400335317692e-12 4.590953664571308555e-13 1.285934633869578311e-13 3.517028569347835969e-14 9.392281978159985966e-15 2.449072200024847712e-15 6.235397202536007578e-16 1.550084506424039590e-16 3.762459309319023225e-17 8.916814416691053008e-18 2.063313648390745546e-18 4.661592938356242632e-19 1.028283409850568871e-19 2.214605443638911799e-20 4.656723788533815512e-21 9.560059093757275532e-22 1.916160746934669503e-22 3.749641427758843034e-23 7.163562407843059793e-24 1.336118118234156624e-24 2.432943690727568295e-25 4.324993890749611557e-26 7.505851263263726817e-27 1.271657495100882642e-27 2.103249500192364251e-28 3.395912845706507523e-29 5.352565932687563380e-30 8.235726222346224467e-31 1.237003132518392638e-31 1.813691287573432845e-32 2.595818160872400169e-33 3.626587723691037278e-34 4.945723693484783390e-35 6.583608769425000077e-36 8.554516938286090238e-37 1.084973512841116082e-37 1.343166555544486247e-38 1.623015519252268718e-39 1.914223287361440956e-40 2.203610131222422947e-41 2.475964235775057461e-42 2.715292970044212760e-43 2.906344604590216180e-44 3.036204725497419054e-45 3.095737058764140944e-46 3.080645865669381026e-47 2.991988387467318483e-48 2.836052445415113757e-49 2.623618867274031681e-50 2.368728946241417843e-51 2.087152675707706056e-52 1.794789381911468427e-53 1.506223679979874778e-54 1.233611866457989628e-55 9.860005758695230244e-57 7.690984403371867482e-58 5.854495628833752427e-59 4.349071906402792004e-60 3.152826564670848929e-61 2.230472627963084956e-62 1.539870008118342033e-63 1.037429697729334527e-64 6.820527088088578902e-66 4.375816714322716935e-67 2.739552253260452896e-68 1.673696751162245917e-69 9.978107841556111592e-71 5.804855887792299127e-72 3.295370030594721836e-73 1.825509806403918499e-74 9.868001383759761265e-76 5.205196907996771492e-77 2.679205357576045552e-78
4.513245604885031403e-02 8.286269005215565753e-02 1.485499767772859581e-01 2.600360690137568098e-01 4.444734256131125938e-01 7.418443295313493779e-01 1.209032304798403512e+00 1.924085361846852305e+00 2.990026416263540376e+00 4.537250017355612286e+00 6.723260054529294649e+00 9.728343966808990828e+00 1.374585649781820962e+01 1.896620421779342891e+01 2.555444148269121385e+01 3.362258678895663166e+01 4.319920942027481914e+01 5.420026300234067662e+01 6.640620677166839414e+01 7.945078642607423092e+01 9.282615100708784439e+01 1.059071503584142135e+02 1.179948418257167759e+02 1.283758691867091954e+02 1.363911160021611977e+02 1.415046165827256743e+02 1.433627646633212578e+02 1.418347430972370375e+02 1.370277543224569001e+02 1.292745882700475306e+02 1.190955296094719529e+02 1.071406603711094903e+02 9.412143999822856699e+01 8.074152772715420667e+01 6.763605145994993961e+01 5.532623420394241265e+01 4.419307640962470884e+01 3.447039710584980554e+01 2.625463184129381133e+01 1.952683468331988692e+01 1.418151829576794398e+01 1.005720470579244008e+01 6.964569525300741581e+00 4.709474816289447752e+00 3.109644325692287659e+00 2.004969952346149498e+00 1.262300780987652304e+00 7.760230815776246738e-01 4.658458796821977055e-01 2.730642154376671238e-01 1.562936624354429593e-01 8.735166317935376401e-02 4.767091175531256581e-02 2.540314535142795815e-02 1.321820894011446930e-02 6.715961318061522758e-03 3.331912738672936861e-03 1.614092224801839818e-03 7.635048911671745873e-04 3.526497069707851544e-04 1.590460691187554594e-04 7.004054962913670520e-05 3.011777062879824178e-05 1.264568121400837942e-05 5.184503912519248011e-06 2.075473326968635840e-06 8.112812519418686960e-07 3.096487748812891530e-07 1.154011622580864996e-07 4.199456314582655821e-08 1.492165929423834471e-08 5.177037950226100215e-09 1.753818590346059254e-09 5.801307573668370064e-10 1.873715775708557914e-10 5.909037059824212519e-11 1.819547285028898153e-11 5.470687815993148120e-12 1.606018922504129563e-12 4.603493838179735265e-13 1.288399524462028944e-13 3.520767748299814857e-14 9.393893454335418071e-15 2.447218584163121342e-15 6.224666209304605036e-16 1.545869005507154873e-16 3.748345528293572549e-17 8.873882889695085739e-18 2.051122540128009182e-18 4.628815907590192788e-19 1.019870442568839683e-19 2.193881513211430652e-20 4.607555115169090202e-21 9.447418021833657767e-22 1.891197325120418968e-22 3.696046804589431869e-23 7.051973374569799118e-24 1.313566404733794628e-24 2.388674984193820740e-25 4.240539979050293230e-26 7.349193346625464993e-27 1.243391427491886620e-27 2.053624167823909213e-28 3.311114023761969928e-29 5.211497211560005135e-30 8.007209395395351887e-31 1.200950873727078289e-31 1.758286909210996478e-32 2.512868389845807280e-33 3.505583385995007683e-34 4.773714980805478885e-35 6.345317770089362134e-36 8.232771831983665465e-37 1.042628828702008355e-37 1.288841450693301559e-38 1.555072310131805155e-39 1.831379153109007871e-40 2.105124753287189721e-41 2.361808433717052399e-42 2.586271927703137409e-43 2.764151733651148271e-44 2.883389472707218553e-45 2.935581244840707595e-46 2.916956629965913067e-47 2.828828985835576168e-48 2.677442358415198368e-49 2.473239782764975826e-50 2.229672100618807751e-51 1.961736021985197516e-52 1.684461615276506142e-53 1.411558675857720203e-54 1.154384223842891956e-55 9.213230003032888500e-57 7.175960933247560333e-58 5.454456293527987905e-59 4.045971567072592920e-60 2.928808285826329642e-61 2.068962900899142997e-62 1.426280912187008597e-63 9.595002580756251178e-65 6.298975424932201110e-66 4.035308471764355224e-67 2.522684079533095888e-68 1.538954108939622285e-69 9.161415913511650470e-71 5.321954838808763194e-72 3.016817416665279784e-73 1.668759689462233780e-74 9.007478885918370811e-76 4.744333397391531232e-77 2.438414479608838278e-78
4.299951196239933798e-02 7.910356057501367888e-02 1.420899144419013882e-01 2.492122729672674175e-01 4.267943424529331842e-01 7.136986743653628285e-01 1.165364901498441963e+00 1.858075767701384606e+00 2.892829307446650677e+00 4.397880081487174131e+00 6.528722919254777324e+00 9.464120757865064348e+00 1.339683452375282435e+01 1.851810308777890057e+01 2.499571012980705476e+01 3.294664706313287184e+01 4.240680979272019613e+01 5.330160376881990203e+01 6.542243361098380205e+01 7.841444919378186285e+01 9.178030755831412080e+01 1.049029631550480985e+02 1.170877493524707234e+02 1.276206755468347609e+02 1.358365773268931491e+02 1.411882568365847987e+02 1.433066830951089514e+02 1.420430630040390838e+02 1.374861219991124415e+02 1.299518066781467382e+02 1.199470687757227552e+02 1.081134959151446111e+02 9.515948994129031746e+01 8.179091685476936391e+01 6.864953028625600950e+01 5.626628422454758294e+01 4.503349322649847153e+01 3.519640105467311031e+01 2.686176333689508056e+01 2.001901840026271628e+01 1.456871842463025324e+01 1.035305452789066294e+01 7.184267123883879336e+00 4.868122224538289800e+00 3.221096243892872302e+00 2.081168952881764067e+00 1.313017644006753804e+00 8.088938794239328711e-01 4.865959400813382740e-01 2.858245617580592035e-01 1.639392503853652761e-01 9.181568754164999568e-02 5.021108576438516879e-02 2.681200900947548066e-02 1.397991032708995399e-02 7.117426316932455588e-03 3.538208614600560267e-03 1.717449850271326453e-03 8.139977255051843641e-04 3.767030634046671382e-04 1.702198839037912968e-04 7.510259682732031261e-05 3.235426164634775824e-05 1.360937730978888778e-05 5.589507942039686697e-06 2.241484753828852352e-06 8.776537249786783149e-07 3.355321195475197128e-07 1.252468324620093392e-07 4.564775083830613148e-08 1.624389567618292037e-08 5.643874219038172636e-09 1.914603694401591907e-09 6.341513815788595625e-10 2.050772445756231652e-10 6.475158739406121930e-11 1.996133811615758220e-11 6.008042117069818992e-12 1.765542189982876937e-12 5.065504413188852322e-13 1.418940994112190178e-13 3.880614535541287534e-14 1.036164282658333650e-14 2.701133167110617858e-15 6.874638701029510082e-16 1.708194893501290164e-16 4.143865812935993205e-17 9.814126498592329522e-18 2.269197086554707289e-18 5.122290337005478589e-19 1.128818973164773339e-19 2.428561982301286960e-20 5.100766404490892840e-21 1.045874375029441696e-21 2.093523672471680198e-22 4.090975215718418305e-23 7.804098238926547134e-24 1.453321643258731776e-24 2.642044085373517540e-25 4.688714654458591886e-26 8.122674370052034573e-27 1.373636459773773911e-27 2.267608599324206511e-28 3.654128880798889959e-29 5.747977239400327348e-30 8.825870357297508674e-31 1.322839845866824024e-31 1.935352580038209142e-32 2.763833674823864649e-33 3.852641231270566496e-34 5.241987332184693505e-35 6.961775075248180416e-36 9.024570250317264172e-37 1.141856453845034184e-37 1.410168045279159769e-38 1.699810742374231521e-39 1.999846241020603017e-40 2.296439489949603218e-41 2.573782452001319337e-42 2.815420045391858099e-43 3.005835737539950715e-44 3.132089519113770682e-45 3.185269699605920913e-46 3.161532651857914368e-47 3.062562068549199745e-48 2.895371524739829646e-49 2.671482499430591400e-50 2.405611689639040307e-51 2.114075328423551444e-52 1.813150174934734457e-53 1.517617020127950228e-54 1.239659655089392678e-55 9.882150174778808791e-57 7.687870111799154212e-58 5.836643918411665771e-59 4.324341342305607121e-60 3.126608067424628196e-61 2.206077645744146185e-62 1.519005159150713924e-63 1.020671778083717419e-64 6.692659492611710846e-66 4.282472135225004603e-67 2.674059380510480455e-68 1.629392785068486689e-69 9.688496577085562759e-71 5.621607651499327445e-72 3.182994994703700953e-73 1.758654247037007570e-74 9.481824716899427534e-76 4.988480157626994419e-77 2.560987292107865839e-78
3.975418137603504293e-02 7.333764311459373131e-02 1.321018278300862547e-01 2.323448170236484533e-01 3.990284513302501668e-01 6.691534970791711556e-01 1.095728173061766730e+00 1.752020243193692650e+00 2.735511232446949048e+00 4.170659071882138136e+00 6.209279745232530345e+00 9.027166977087274446e+00 1.281559031643114110e+01 1.776665337810201706e+01 2.405222733719829264e+01 3.179729700518585034e+01 4.104995675462969018e+01 5.175173921010971156e+01 6.371311943281686752e+01 7.659954110531326421e+01 8.993284413228035135e+01 1.031113817489151501e+02 1.154494942391866346e+02 1.262337312591056246e+02 1.347898982205541074e+02 1.405523712743241163e+02 1.431258445093990588e+02 1.423301596024259652e+02 1.382211580479893485e+02 1.310842039300333965e+02 1.214014203400663376e+02 1.097978635019137812e+02 9.697497723104940803e+01 8.364114030462557992e+01 7.044874928785903023e+01 5.794529493679242194e+01 4.654284570986799707e+01 3.650696519132139883e+01 2.796305526217760118e+01 2.091594677481772635e+01 1.527749914211194238e+01 1.089699002352849178e+01 7.589934046773628040e+00 5.162310789792882382e+00 3.428644392154821308e+00 2.223669701343370164e+00 1.408266914479631593e+00 8.708910090025041573e-01 5.259009967095932270e-01 3.101006802371280568e-01 1.785488793352431880e-01 1.003839637640927679e-01 5.510886237649156860e-02 2.954102210474368259e-02 1.546228276558387141e-02 7.902468428160181954e-03 3.943574281530790905e-03 1.921553168941749585e-03 9.142120278026325594e-04 4.246886144740479214e-04 1.926284735594648620e-04 8.530874250062077846e-05 3.688814385912538040e-05 1.557389650606196799e-05 6.419807373703353599e-06 2.583794406026055553e-06 1.015318183464299669e-06 3.895396207695060638e-07 1.459161553637696027e-07 5.336473889471563232e-08 1.905468023443379334e-08 6.642662640426114304e-09 2.260856329651550969e-09 7.512611721116577797e-10 2.437210799303962308e-10 7.719272396536666120e-11 2.386919096423301300e-11 7.205664124145384873e-12 2.123646475242920619e-12 6.110253245641326655e-13 1.716334201851599291e-13 4.706597039683527444e-14 1.260002857362271356e-14 3.293003666818041378e-15 8.401674859527136874e-16 2.092614738519635786e-16 5.088141774380704409e-17 1.207737039642243210e-17 2.798501537185500818e-18 6.330170424891956353e-19 1.397779391791891931e-19 3.012949930339114604e-20 6.339746671943599267e-21 1.302192669278808941e-21 2.610950093248227482e-22 5.110207055842576826e-23 9.763187633011583923e-24 1.820767899227951570e-24 3.314545226086212784e-25 5.889742536207829261e-26 1.021570304936696078e-26 1.729563003595029813e-27 2.858230700946666932e-28 4.610494755469092656e-29 7.259116121113987583e-30 1.115584626702456955e-30 1.673402759725740180e-31 2.450046082547343600e-32 3.501228708388029813e-33 4.883552086962590322e-34 6.648397254089943381e-35 8.834065021116910038e-36 1.145680273538418243e-36 1.450181093903104285e-37 1.791569967489371438e-38 2.160204365381414166e-39 2.542156397031093545e-40 2.919798711366122219e-41 3.272982432391501243e-42 3.580729204629153329e-43 3.823255206141907286e-44 3.984062156640814239e-45 4.051790366890498920e-46 4.021545190741442466e-47 3.895481812641817378e-48 3.682551342730545236e-49 3.397449763776719984e-50 3.058941176047950144e-51 2.687821008558760633e-52 2.304825404680875257e-53 1.928774994759640553e-54 1.575173406090047205e-55 1.255382041211502328e-56 9.763863572984970078e-58 7.410769461616558062e-59 5.489064309727237252e-60 3.967568206617421404e-61 2.798589808478936882e-62 1.926373977795541912e-63 1.293976101183838983e-64 8.481917431434477061e-66 5.425525877329504674e-67 3.386628646646199687e-68 2.062857491628140301e-69 1.226153385705290153e-70 7.112010060020943358e-72 4.025408985968756431e-73 2.223288883616855671e-74 1.198252119421762160e-75 6.301808054989582422e-77 3.234037600917767634e-78
3.568143191831140565e-02 6.606017227529237257e-02 1.194230316101193984e-01 2.108105838222530115e-01 3.633770715153871178e-01 6.116291335182798550e-01 1.005284427108076528e+00 1.613482901517567125e+00 2.528824688567198553e+00 3.870402925342815603e+00 5.784698399650266332e+00 8.442987505090540523e+00 1.203389064455803670e+01 1.674996339524098943e+01 2.276788750422603513e+01 3.022286611869417783e+01 3.917917853773087700e+01 4.960029596441589916e+01 6.132318800164971151e+01 7.404209481587109565e+01 8.730677280693284104e+01 1.005388536630137821e+02 1.130675312724312818e+02 1.241826281732382142e+02 1.331997615928684979e+02 1.395295382074162944e+02 1.427411395765526549e+02 1.426107888223208988e+02 1.391475280412969369e+02 1.325921827400099176e+02 1.233896777650518857e+02 1.121391241153910556e+02 9.952945117273394260e+01 8.627016986765049467e+01 7.302684650213311102e+01 6.036918830317383566e+01 4.873678382901692885e+01 3.842419605248013426e+01 2.958397840531888434e+01 2.224382793634660516e+01 1.633280499943439423e+01 1.171135947958524426e+01 8.200606540960405866e+00 5.607554198133408718e+00 3.744436043250138013e+00 2.441637955662078419e+00 1.554727966533452577e+00 9.667231856531998124e-01 5.869764066056203378e-01 3.480215001657254170e-01 2.014904612973241194e-01 1.139100141823296691e-01 6.288170110572641192e-02 3.389514848667676827e-02 1.784011172623384267e-02 9.168540944799682263e-03 4.600884759559257901e-03 2.254326268021152220e-03 1.078505311073411172e-03 5.037948338646851005e-04 2.297771504485209568e-04 1.023239935596790857e-04 4.448990183481015860e-05 1.888663363941562074e-05 7.828032826276512760e-06 3.167754664014706455e-06 1.251546874222192197e-06 4.827644260952739262e-07 1.818075271503571235e-07 6.684560202605243126e-08 2.399463462185067083e-08 8.408755656884900603e-09 2.876879061286269209e-09 9.609034986480844824e-10 3.133302192287616540e-10 9.974363627404297379e-11 3.099735320047391635e-11 9.404087224193646913e-12 2.785206852065492005e-12 8.052731262836724791e-13 2.272846490011452309e-13 6.262307354851088889e-14 1.684349795040416858e-14 4.422421329405547102e-15 1.133480819166871653e-15 2.835899307615855484e-16 6.926062047833797769e-17 1.651190897016493483e-17 3.842553780111384393e-18 8.728725530022214000e-19 1.935469876304386993e-19 4.189123861263651905e-20 8.850294710215922891e-21 1.825099639082936877e-21 3.673722430480381078e-22 7.217946253868885076e-23 1.384220098217436779e-23 2.591060482525827875e-24 4.733992501860088951e-25 8.442128318061529854e-26 1.469425208999688217e-26 2.496381728931930290e-27 4.139418416125679317e-28 6.699299090693633863e-29 1.058225039075593318e-29 1.631481968981473528e-30 2.454929869830803605e-31 3.605333894859943488e-32 5.167714844282776590e-33 7.229284791755523067e-34 9.870360170382138283e-35 1.315251207223835068e-35 1.710486555619826217e-36 2.171016433156486876e-37 2.689281888323406394e-38 3.251147192887617715e-39 3.835847947937727440e-40 4.416802463440329544e-41 4.963337928575932615e-42 5.443227212061724493e-43 5.825770105089986528e-44 6.085020354367632920e-45 6.202690792292747008e-46 6.170285544751158657e-47 5.990114123545485356e-48 5.675019301656501436e-49 5.246863301436713899e-50 4.734020163604269350e-51 4.168273725778049296e-52 3.581591057705593489e-53 3.003221095785859841e-54 2.457469293867363141e-55 1.962349505300980083e-56 1.529150057712304101e-57 1.162806344531844700e-58 8.628718807497637885e-60 6.248345107120939423e-61 4.415314435978034531e-62 3.044629200423408193e-63 2.048715074960470463e-64 1.345244976760402645e-65 8.619700358217162293e-67 5.389547212982109828e-68 3.288365604228680513e-69 1.957825740702547596e-70 1.137450596638901544e-71 6.448431736346488417e-73 3.567280355412540812e-74 1.925663941343873548e-75 1.014337438290869925e-76 5.213648226746607592e-78
3.111807944090745279e-02 5.786174414650963049e-02 1.050613915433488282e-01 1.862829971946420859e-01 3.225426606518919659e-01 5.453688231449882462e-01 9.005085195996849201e-01 1.452060624819806689e+00 2.286577567512105613e+00 3.516382231979223949e+00 5.281042367655325087e+00 7.745704807047292029e+00 1.109491563445413931e+01 1.552074847554799497e+01 2.120461962620262142e+01 2.829311702425438213e+01 3.686944792754081135e+01 4.692353991330060836e+01 5.832512410601577812e+01 7.080493439665559663e+01 8.394913051270576432e+01 9.721096848791627565e+01 1.099415811865762862e+02 1.214387429179743947e+02 1.310091827939671418e+02 1.380370591340106898e+02 1.420493075073046043e+02 1.427682596205505376e+02 1.401434090160444441e+02 1.343572772347115745e+02 1.258044341670338184e+02 1.150470210863965121e+02 1.027537380807794989e+02 8.963148119154534754e+01 7.635927673549944927e+01 6.353289822049564606e+01 5.162597267915969468e+01 4.097013549579742886e+01 3.175358441686471878e+01 2.403481231884548208e+01 1.776673224013346442e+01 1.282594162155682405e+01 9.042358161299352659e+00 6.225591251899345480e+00 4.185829320873907911e+00 2.748399586789756821e+00 1.762264095824910726e+00 1.103443445963804059e+00 6.747023910585080442e-01 4.028585052082103157e-01 2.348907464630956843e-01 1.337356737130838691e-01 7.435179921539428194e-02 4.036392291166249896e-02 2.139674554025398218e-02 1.107514242148905509e-02 5.597484856782569164e-03 2.762315673291508046e-03 1.331021983109105349e-03 6.262150034868091018e-04 2.876622184337109499e-04 1.290203211104615254e-04 5.649944688215795583e-05 2.415660733438952993e-05 1.008389391271472901e-05 4.109756962605724663e-06 1.635289163748434933e-06 6.352703347349426859e-07 2.409368842426298993e-07 8.921211869805210365e-08 3.224894206949505754e-08 1.138081610965152725e-08 3.920965062273466491e-09 1.318771478723889405e-09 4.330106314833875948e-10 1.387955380860237571e-10 4.343061044558867883e-11 1.326647237513364447e-11 3.955940455234863460e-12 1.151528077064301457e-12 3.272092743690107472e-13 9.076090465727624083e-14 2.457480472473107892e-14 6.495242235061252487e-15 1.675755581193451931e-15 4.220191205851831460e-16 1.037422964755062473e-16 2.489304727614633596e-17 5.830355092708038885e-18 1.332916665819391473e-18 2.974393415474549553e-19 6.478547843988737059e-20 1.377327619862683143e-20 2.858075546482914421e-21 5.788734101071940800e-22 1.144362423571490707e-22 2.208057408084734263e-23 4.158346378377956781e-24 7.643482752574538313e-25 1.371257740688343892e-25 2.401048688507310786e-26 4.103305588596054910e-27 6.844075223487149916e-28 1.114142523999813479e-28 1.770145171778492198e-29 2.744835485601341766e-30 4.153940243964572892e-31 6.135329570665110614e-32 8.843955698448140192e-33 1.244180983715927669e-33 1.708229720516775318e-34 2.288927944874224828e-35 2.993219505722166105e-36 3.819997846901728422e-37 4.757768732178930755e-38 5.783047923119138889e-39 6.859953101112711422e-40 7.941345197616714710e-41 8.971670137419737668e-42 9.891373000460132949e-43 1.064245260779081204e-43 1.117446088455809893e-44 1.145009339019578104e-45 1.144951255597381721e-46 1.117270803737111417e-47 1.063950415656820905e-48 9.887212177422202717e-50 8.966313615139105362e-51 7.934868196454169680e-52 6.852505340817808117e-53 5.774855345507826417e-54 4.749119781897920952e-55 3.811217046878057791e-56 2.984633991263378341e-57 2.280833835819956647e-58 1.700864603598948499e-59 1.237706764418107731e-60 8.788932697319098634e-62 6.090084608975233323e-63 4.117919180489201205e-64 2.717053183030453530e-65 1.749374700939897133e-66 1.099083048145516897e-67 6.738135757829681084e-69 4.030966845299266314e-70 2.353084857147715209e-71 1.340366439314790004e-72 7.450163814879042796e-74 4.040761097940947035e-75 2.138525254261220302e-76 1.104379296491539828e-77
2.639062558802620848e-02 4.931993351435383366e-02 9.001149192976719282e-02 1.604288072585371150e-01 2.792426736380642649e-01 4.746814356160815596e-01 7.880423729099323982e-01 1.277701551588728668e+00 2.023239428880402979e+00 3.129020520860930521e+00 4.726262699549487856e+00 6.972369802240239167e+00 1.004617204082193105e+01 1.413782828153452087e+01 1.943258790671875147e+01 2.608843745229003730e+01 3.420883604376950871e+01 4.381313221452333551e+01 5.480859910827786052e+01 6.696899056196041045e+01 7.992475960330718010e+01 9.316932794147186314e+01 1.060839647057125603e+02 1.179810900806208167e+02 1.281625925102150916e+02 1.359866647605020944e+02 1.409344192130869544e+02 1.426667241077263384e+02 1.410626238730361592e+02 1.362333002210627342e+02 1.285093363205098456e+02 1.184033094015549921e+02 1.065535895271072775e+02 9.365789685484087101e+01 8.040618549850503882e+01 6.742168790569586179e+01 5.521676455213778212e+01 4.416713796657354152e+01 3.450484375252686675e+01 2.632744253501489595e+01 1.961914859205210249e+01 1.427872346811547111e+01 1.014918186344027262e+01 7.045302187908458968e+00 4.776277139048085374e+00 3.162240833992493005e+00 2.044607790118520008e+00 1.291007420918883097e+00 7.960586315967010940e-01 4.793501033939111533e-01 2.818680543972286734e-01 1.618519455386071837e-01 9.075337201849377478e-02 4.969058732117413030e-02 2.656719688227313775e-02 1.386983597623796076e-02 7.070411077658994223e-03 3.519326372033533459e-03 1.710447671284202843e-03 8.116882968219244323e-04 3.760901403647481846e-04 1.701420928316902770e-04 7.515239119091776806e-05 3.241001025485093338e-05 1.364630460732053038e-05 5.609766123008234104e-06 2.251451552378111668e-06 8.821918715423682700e-07 3.374742321247841157e-07 1.260346375448611796e-07 4.595213042359650026e-08 1.635620754379392542e-08 5.683497663104869565e-09 1.927968105550622337e-09 6.384548009904303753e-10 2.063962391765572424e-10 6.513433168266472599e-11 2.006550256731906977e-11 6.034168722881661533e-12 1.771363543906378599e-12 5.075939134718344258e-13 1.419839494116059679e-13 3.876787703886473972e-14 1.033262264317340261e-14 2.688133576923645903e-15 6.826355094679757429e-16 1.692079506364815663e-16 4.093951559883329921e-17 9.668318308558558199e-18 2.228649766931716239e-18 5.014316740497773340e-19 1.101177280294033165e-19 2.360341355151565104e-20 4.938113962692647749e-21 1.008353508667862563e-21 2.009678987049042799e-22 3.909305108684215978e-23 7.422126111051658444e-24 1.375339543933417787e-24 2.487375672394532068e-25 4.390558411770232078e-26 7.563837544535146379e-27 1.271762078617472826e-27 2.086930759686004473e-28 3.342304398653062376e-29 5.224167656112363307e-30 7.969274089075806480e-31 1.186447246123844953e-31 1.723866466104649841e-32 2.444454114115453434e-33 3.382835218425667476e-34 4.568757827095877435e-35 6.021871385312575323e-36 7.746019791278360892e-37 9.723828933735537831e-38 1.191256913344902205e-38 1.424232372791347932e-39 1.661733929611932985e-40 1.892105286042913829e-41 2.102472334857048862e-42 2.279893192967258664e-43 2.412659398766652560e-44 2.491569180971994469e-45 2.510981203151495560e-46 2.469481304703144668e-47 2.370052804232407373e-48 2.219721885202912366e-49 2.028736611858644859e-50 1.809412820523201906e-51 1.574827241723799006e-52 1.337549402764311135e-53 1.108579472917477923e-54 8.966075325417437187e-56 7.076442392199108939e-57 5.450083204012170738e-58 4.096051479964406509e-59 3.004003111233945547e-60 2.149842567080824850e-61 1.501353230015069194e-62 1.023122694119045201e-63 6.803616966264330528e-65 4.414870950504606181e-66 2.795509263298112487e-67 1.727298483306715202e-68 1.041444607287673692e-69 6.127257126433756810e-71 3.517677527808532734e-72 1.970628672452376387e-73 1.077237128469052610e-74 5.746117253698659630e-76 2.990840421014369486e-77
2.179318174589375129e-02 4.096199831407028313e-02 7.519350776738092934e-02 1.348109983874781759e-01 2.360603256908064829e-01 4.037198947937503668e-01 6.743779687098576670e-01 1.100269492038954411e+00 1.753369396938055491e+00 2.729181124431494521e+00 4.149364075111122929e+00 6.162065913378281579e+00 8.938647250831301960e+00 1.266550848043090483e+01 1.753005106785498413e+01 2.370049517699890984e+01 3.130032979105234148e+01 4.037948846043595807e+01 5.088570981599298904e+01 6.264065051901058467e+01 7.532582489950360127e+01 8.848305311944017149e+01 1.015326561206650382e+02 1.138102145821888769e+02 1.246196440646133823e+02 1.332971872923416186e+02 1.392783613872235264e+02 1.421585535209189004e+02 1.417382493766540676e+02 1.380458768609489368e+02 1.313346335310214954e+02 1.220537883885231878e+02 1.107989743236051225e+02 9.824910683979720716e+01 8.509918847140612286e+01 7.199815232151557609e+01 5.949921908739254661e+01 4.802746988339799827e+01 3.786613148314312127e+01 2.916009618655652957e+01 2.193297304270101833e+01 1.611276731973621068e+01 1.156112749607651047e+01 8.101787467511236684e+00 5.545045727964820870e+00 3.706516626482534438e+00 2.419669832069097026e+00 1.542653266224752961e+00 9.604953111534774157e-01 5.840223957062204985e-01 3.467876860594765742e-01 2.010899320741535989e-01 1.138680978997250876e-01 6.296388131300470481e-02 3.399783383610341381e-02 1.792561327526846077e-02 9.228955858061285711e-03 4.639591071197810869e-03 2.277447246697452115e-03 1.091569568320574979e-03 5.108366676745576497e-04 2.334175124319919450e-04 1.041355043148508848e-04 4.535985151014123055e-05 1.929058270017495628e-05 8.009651500620879790e-06 3.246909592826445233e-06 1.285017217604881545e-06 4.965052767779636639e-07 1.872876254387265571e-07 6.896977971034584482e-08 2.479519383576754801e-08 8.702210576256976687e-09 2.981533564895037605e-09 9.972237152625106280e-10 3.255990600460642850e-10 1.037782458889703620e-10 3.228919789983494978e-11 9.806886791157630496e-12 2.907524500430740861e-12 8.414520550116503310e-13 2.377084967485813110e-13 6.554884583070378711e-14 1.764355876092729743e-14 4.635579239861780939e-15 1.188815614426046952e-15 2.975868595807905322e-16 7.271063595323576451e-17 1.734056958674527779e-17 4.036513122142983848e-18 9.171142356061984560e-19 2.033813406737697045e-19 4.402161956243671505e-20 9.300041423867295142e-21 1.917628623083865951e-21 3.859239699279237647e-22 7.580425528429880970e-23 1.453238935551362270e-23 2.719124984149544397e-24 4.965548053956521523e-25 8.850102838751551473e-26 1.539465130870803010e-26 2.613540129098117286e-27 4.330356926359352613e-28 7.002464398969124321e-29 1.105117270778855211e-29 1.702133693440917052e-30 2.558612262248551348e-31 3.753518019124529475e-32 5.373948737135694827e-33 7.508744672347350047e-34 1.023900662873558653e-34 1.362582779653491209e-35 1.769622019980719005e-36 2.242893663648176468e-37 2.774249125193870249e-38 3.348797823179554752e-39 3.944911205290519371e-40 4.535117508847342283e-41 5.087929451538392113e-42 5.570486102459508756e-43 5.951725301182421582e-44 6.205671155116998100e-45 6.314356489374745659e-46 6.269924231500070925e-47 6.075566449222551346e-48 5.745145181326424856e-49 5.301557618695974939e-50 4.774113444144744551e-51 4.195341425256843021e-52 3.597707057307631381e-53 3.010695348584586375e-54 2.458606312909451553e-55 1.959255204958854804e-56 1.523602080354234053e-57 1.156190393512658930e-58 8.561762056379263998e-60 6.186880384217847263e-61 4.362684908401137108e-62 3.001983877728038657e-63 2.015738003425547258e-64 1.320778208257588300e-65 8.444903138721996409e-67 5.268989371871957233e-68 3.207943940468725432e-69 1.905864241745509216e-70 1.104897173754620822e-71 6.250510048662996415e-73 3.450418314983541696e-74 1.858616389904897869e-75 9.769414446098312881e-77
1.753176451359805474e-02 3.316475654310017951e-02 6.127823916758624867e-02 1.105915725281649414e-01 1.949539081351560621e-01 3.356940936996679059e-01 5.646310759498146536e-01 9.276890291982382575e-01 1.488893421817532259e+00 2.334291206362885340e+00 3.575057664958560366e+00 5.348766910913107075e+00 7.817583466347421073e+00 1.116207239460660716e+01 1.556952575211087897e+01 2.121624409861340155e+01 2.824411953367627959e+01 3.673307986564689998e+01 4.667230363776805291e+01 5.793433348713736564e+01 7.025697060749932632e+01 8.323780822769528243e+01 9.634524455410152655e+01 1.089477864972510019e+02 1.203606425587835815e+02 1.299054743782557466e+02 1.369763611137989585e+02 1.411031808486442856e+02 1.420032354910543972e+02 1.396132543741754546e+02 1.340967469996909074e+02 1.258255183221691738e+02 1.153382471563433285e+02 1.032825352752831662e+02 9.034907775694871646e+01 7.720720261033227416e+01 6.444997732961424219e+01 5.255473317846874437e+01 4.186180601719227212e+01 3.257120346140588651e+01 2.475436415268488233e+01 1.837655302902073728e+01 1.332485896953679116e+01 9.437116146628309110e+00 6.528084491860377980e+00 4.410558484986260019e+00 2.910410389033214251e+00 1.875681606922716238e+00 1.180591415606208505e+00 7.257166548479333512e-01 4.356652121071850070e-01 2.554161631774192753e-01 1.462328645228820334e-01 8.175873920781666360e-02 4.463828615362554902e-02 2.379888386359236413e-02 1.239005224420595790e-02 6.298671811484438283e-03 3.126626882490722396e-03 1.515466823466899088e-03 7.172198518710202900e-04 3.314255571782988253e-04 1.495340123909296131e-04 6.587291725450818342e-05 2.833214762892095155e-05 1.189736282298358465e-05 4.877683351669417092e-06 1.952366827789905005e-06 7.629350082725393869e-07 2.910620055662305478e-07 1.084049319720772033e-07 3.941594728669975478e-08 1.399098549704865566e-08 4.848107198157697610e-09 1.639977918421308426e-09 5.415519480403716550e-10 1.745714350489132114e-10 5.493282382510840788e-11 1.687373543239843844e-11 5.059482959958510852e-12 1.480852450982199325e-12 4.230809562236633017e-13 1.179876690884482403e-13 3.211787210032087807e-14 8.533939728117157869e-15 2.213302768056277679e-15 5.602945950121177317e-16 1.384434466505000550e-16 3.338911138010146583e-17 7.859773633179536498e-18 1.805860797140204219e-18 4.049710637167430588e-19 8.863918222415900510e-20 1.893590837070924086e-20 3.948225265834273464e-21 8.034704196977926568e-22 1.595831194439850556e-22 3.093499711961535287e-23 5.852701132063704742e-24 1.080694392257889487e-24 1.947542543590307374e-25 3.425356760244607752e-26 5.879722643276955623e-27 9.850028339355149607e-28 1.610442555940678477e-28 2.569671976535000119e-29 4.001588880735929605e-30 6.081451887090112526e-31 9.019861527422850707e-32 1.305593773473478231e-32 1.844292280378850032e-33 2.542510956320131429e-34 3.420623736432091830e-35 4.491125554954953939e-36 5.754539679309126581e-37 7.195643065985314933e-38 8.780726354798896760e-39 1.045661942389616171e-39 1.215207536651296728e-40 1.378180839385354327e-41 1.525305760099620817e-42 1.647407164157756492e-43 1.736347932335054462e-44 1.785923228886941612e-45 1.792575868762051760e-46 1.755818289310919822e-47 1.678291609276316695e-48 1.565451842487409188e-49 1.424935048396750602e-50 1.265704015528615831e-51 1.097108739020453262e-52 9.279965080716505900e-54 7.659861420876372344e-55 6.169815332912715092e-56 4.849521692496466298e-57 3.719631925424539346e-58 2.784031870460058623e-59 2.033389117128071495e-60 1.449231440416853247e-61 1.007917269960312083e-62 6.840389970484537663e-64 4.530067177278278891e-65 2.927488649100523996e-66 1.846084624921872766e-67 1.135985608473935570e-68 6.821155372576951953e-70 3.996741051793894675e-71 2.285157421826307978e-72 1.274933058003138257e-73 6.940949873278718589e-75 3.687311585571612938e-76
1.374992893309833798e-02 2.619719330134557753e-02 4.875590834539136886e-02 8.863944617288321837e-02 1.574211400089599311e-01 2.731140510219260964e-01 4.628907464953341822e-01 7.664337738439401804e-01 1.239767807402465616e+00 1.959220071090183479e+00 3.024895757326500956e+00 4.562771239932704503e+00 6.724258303691542871e+00 9.681961024203848964e+00 1.362043104709405306e+01 1.872111651946076805e+01 2.514144537810819813e+01 3.298906287257645431e+01 4.229353535347481596e+01 5.297911277002953057e+01 6.484310726151785786e+01 7.754477043490859955e+01 9.060897686441742849e+01 1.034474398026715534e+02 1.153977145002144198e+02 1.257772464038564237e+02 1.339467550370634115e+02 1.393749540589269600e+02 1.416955683216296791e+02 1.407481668141425644e+02 1.365964940181873430e+02 1.295213915573544625e+02 1.199893996336609234e+02 1.086019119220995464e+02 9.603257721874210517e+01 8.296197648009572845e+01 7.001828234765422110e+01 5.773082493281895466e+01 4.650073054338277245e+01 3.658970782004144695e+01 2.812525336852043978e+01 2.111850794911648066e+01 1.548995139697129275e+01 1.109807094884133427e+01 7.766869425152872708e+00 5.309283527046053663e+00 3.544928707514835242e+00 2.311803850873615396e+00 1.472504208028460937e+00 9.160398906373510286e-01 5.565635072331832633e-01 3.302538056497342223e-01 1.913832937419215341e-01 1.083112869180856280e-01 5.986147434867764711e-02 3.230841983833446229e-02 1.702822495819467097e-02 8.763937319574487822e-03 4.404497648050812071e-03 2.161483387994516357e-03 1.035755252172390140e-03 4.846225235244638885e-04 2.214026975753987769e-04 9.876132560150861707e-05 4.301377938538345077e-05 1.829098797085387958e-05 7.593953761065209606e-06 3.078169210902018442e-06 1.218157659074996379e-06 4.706454541145692753e-07 1.775238301464973268e-07 6.537099769934585675e-08 2.350025864553186735e-08 8.247319677292868466e-09 2.825526750463091338e-09 9.449881035799643566e-10 3.085230811022977877e-10 9.832809276539260708e-11 3.059078345257103184e-11 9.290116432822919639e-12 2.754000281710053925e-12 7.969184987395923703e-13 2.250950376597816009e-13 6.206048100453998725e-14 1.670155127665652582e-14 4.387188835446192758e-15 1.124861882884401227e-15 2.815082109709080026e-16 6.876345438497808107e-17 1.639437761301424763e-17 3.815037428999168479e-18 8.664936728290687697e-19 1.920838814920943525e-19 4.155963272523824372e-20 8.776152226479263111e-21 1.808775974533292181e-21 3.638398080924653915e-22 7.142942506103391511e-23 1.368618482000362011e-23 2.559309673098328895e-24 4.670844823566606652e-25 8.319500624270487754e-26 1.446190258623346959e-26 2.453449778380966495e-27 4.062092139851271167e-28 6.563577058657809706e-29 1.035015996048272349e-29 1.592819980192668265e-30 2.392197647651214897e-31 3.506192782163373367e-32 5.015111492804747349e-33 7.000502647485990804e-34 9.536291293098339261e-35 1.267737464804848012e-35 1.644661817443290287e-36 2.082185193880870257e-37 2.572501287313094952e-38 3.101583271029178070e-39 3.649228293837975136e-40 4.189927980279773409e-41 4.694596384451277001e-42 5.133037363438526967e-43 5.476882015133244065e-44 5.702607921350355436e-45 5.794196560906535135e-46 5.745012451120125150e-47 5.558597900501625149e-48 5.248251177126158977e-49 4.835457864216079906e-50 4.347432420543254767e-51 3.814160488593824697e-52 3.265386915271102279e-53 2.727963805512335269e-54 2.223870891081722276e-55 1.769075299957054522e-56 1.373243813399124812e-57 1.040189338039275244e-58 7.688461047550501136e-60 5.545332598463416317e-61 3.902796030101257562e-62 2.680298254058601993e-63 1.796173857136159814e-64 1.174547505291757518e-65 7.494605611738573038e-67 4.666400381858357455e-68 2.835105932851416747e-69 1.680775621353773629e-70 9.723048438191909917e-72 5.488409919840663730e-73 3.023020949131274427e-74 1.624745938373274263e-75
1.052613434148960692e-02 2.021346413070370523e-02 3.791998965421772283e-02 6.949629090213423066e-02 1.244317270962208982e-01 2.176640038952757927e-01 3.719955120055961628e-01 6.211460029934383620e-01 1.013359515481117468e+00 1.615309786788271085e+00 2.515814669788778435e+00 3.828597118823372281e+00 5.693063668419621415e+00 8.271882672249006418e+00 1.174412506019066349e+01 1.629297377678362935e+01 2.208758392272128290e+01 2.925959673655812310e+01 3.787600337171410558e+01 4.791134376682249041e+01 5.922334530824607413e+01 7.153674013797055409e+01 8.443985678140263929e+01 9.739748020080831736e+01 1.097814242594339902e+02 1.209175068220803695e+02 1.301446260893668523e+02 1.368790130332423871e+02 1.406750895628980231e+02 1.412741536595791274e+02 1.386335128442590303e+02 1.329315119484517993e+02 1.245476332315994483e+02 1.140207502829517381e+02 1.019919124356512157e+02 8.914008956541987061e+01 7.611977744037768900e+01 6.350827060441196892e+01 5.176810334167588223e+01 4.122720997722871061e+01 3.207639927589902129e+01 2.438132226192052343e+01 1.810458915710076155e+01 1.313316780570394471e+01 9.306560444139783783e+00 6.442244261268939454e+00 4.356149379394697263e+00 2.877234156211756932e+00 1.856281255074073711e+00 1.169762662331999659e+00 7.199899717974872493e-01 4.328318678192143998e-01 2.541356257264080210e-01 1.457320122609482294e-01 8.161634192720318426e-02 4.463975823250830588e-02 2.384399480901264190e-02 1.243766240260451954e-02 6.335652042017064084e-03 3.151570982147782179e-03 1.530864256164147456e-03 7.261241150620091579e-04 3.363106217787052753e-04 1.520957231697245835e-04 6.716321143907669016e-05 2.895846056703208605e-05 1.219104061577742832e-05 5.010941044343066110e-06 2.010958581953158013e-06 7.879244502228602708e-07 3.014089455580456161e-07 1.125668424017181343e-07 4.104313043471996077e-08 1.460962816431283969e-08 5.076913459515158945e-09 1.722327233930089621e-09 5.704012347572680221e-10 1.844114415779202922e-10 5.820117989103313855e-11 1.793107385737407691e-11 5.392691981308442096e-12 1.583157456396478053e-12 4.536869747598542605e-13 1.269103045771470791e-13 3.465298495272475395e-14 9.235970846455075161e-15 2.402800331710541784e-15 6.101565216933794432e-16 1.512337156917219201e-16 3.658771172031583887e-17 8.639661499447029947e-18 1.991263659534907351e-18 4.479475800881868142e-19 9.835307510766462769e-20 2.107691561850716090e-20 4.408396867939524043e-21 8.999224370721311770e-22 1.792984736379825547e-22 3.486516069791141184e-23 6.616782497566422509e-24 1.225571886766956790e-24 2.215461402775715238e-25 3.908587723568603885e-26 6.729808571638991910e-27 1.130862250476569672e-27 1.854547274564762251e-28 2.968140463311875870e-29 4.636033226790747219e-30 7.066778238868644865e-31 1.051251367100144668e-31 1.526157291547525033e-32 2.162206268914150820e-33 2.989493476684304004e-34 4.033651578101759242e-35 5.311254611688598908e-36 6.824825845160457681e-37 8.558143077221014856e-38 1.047270548392361586e-38 1.250626230864939699e-39 1.457415700020456085e-40 1.657389738579963555e-41 1.839285789652091016e-42 1.991843805360846572e-43 2.104946256911304658e-44 2.170724139676125595e-45 2.184461623479855321e-46 2.145154990630645367e-47 2.055633860660019724e-48 1.922224371432565664e-49 1.754010005162093146e-50 1.561810021341260143e-51 1.357034897243534912e-52 1.150585925826683349e-53 9.519429558050045109e-55 7.685378285548539121e-56 6.054533649210061955e-57 4.654317113496566754e-58 3.491321160064181764e-59 2.555529834519226597e-60 1.825274690840375414e-61 1.272126963457757843e-62 8.651401963368510119e-64 5.741101396180240491e-65 3.717539157021710042e-66 2.348910319935016212e-67 1.448194315803259819e-68 8.712358818489480058e-70 5.114370663731557516e-71 2.929511603640277179e-72 1.637358911380349223e-73 8.929708593106652487e-75
7.874696137005652088e-03 1.525232905913196345e-02 2.886204961404296998e-02 5.336031544035203800e-02 9.638760414233989160e-02 1.701165885249714960e-01 2.933631989701201426e-01 4.943204218891665280e-01 8.138896091540652744e-01 1.309441604826499406e+00 2.058636296289431122e+00 3.162675522100913295e+00 4.748093673531568193e+00 6.965961370263810792e+00 9.987271766475025458e+00 1.399338907774229313e+01 1.916084692411351043e+01 2.564053184097036819e+01 3.353234507350401117e+01 4.285767963010359693e+01 5.353325874616950131e+01 6.535076496367931043e+01 7.796694106386848944e+01 9.090822682898365770e+01 1.035924216314283228e+02 1.153674581489679696e+02 1.255644920331061627e+02 1.335596928527160969e+02 1.388369736075545688e+02 1.410429572674676422e+02 1.400260674584575327e+02 1.358537427785193472e+02 1.288050603849069660e+02 1.193398863992095329e+02 1.080492872690288380e+02 9.559462657936667540e+01 8.264404463489532304e+01 6.981471025270978714e+01 5.762752997057304327e+01 4.647836124824019777e+01 3.662680937663488123e+01 2.820098827958573295e+01 2.121464575582519529e+01 1.559202533094739884e+01 1.119575794711914263e+01 7.853757947363456005e+00 5.382243158106705394e+00 3.603293283936519931e+00 2.356541536779985790e+00 1.505492111412105816e+00 9.395037507722191483e-01 5.726958249689279024e-01 3.409917585426736619e-01 1.983111451720328267e-01 1.126478394320278298e-01 6.249717433439343217e-02 3.386484466158013601e-02 1.792167361311353818e-02 9.262720551923866313e-03 4.675402603556029317e-03 2.304676848571021903e-03 1.109435213825856739e-03 5.215371407026192377e-04 2.394145989528126081e-04 1.073220632766711072e-04 4.697767298257935999e-05 2.007933832517891642e-05 8.380196701553577148e-06 3.415054616893914778e-06 1.358850336780391435e-06 5.279201411416284222e-07 2.002533374969622685e-07 7.416494933990247949e-08 2.681746522024503100e-08 9.467377208012141695e-09 3.263079101016416364e-09 1.098005956463580587e-09 3.607068114294276502e-10 1.156831459806672785e-10 3.621976666669322668e-11 1.107069499552156098e-11 3.303328991233908676e-12 9.622117457871275359e-13 2.736060432211310597e-13 7.594713427643377994e-14 2.057891051684563205e-14 5.443188719343821788e-15 1.405397921569989888e-15 3.542053601563040992e-16 8.713968564585651289e-17 2.092556241376075171e-17 4.904942854470831383e-18 1.122230103358984860e-18 2.506205198298278753e-19 5.463032677586562971e-20 1.162329463043535248e-20 2.413786711737241132e-21 4.892589255267814521e-22 9.679322564637692539e-23 1.869019045771474599e-23 3.522421801340092153e-24 6.479242972401954213e-25 1.163212168879366930e-25 2.038177257554317176e-26 3.485539219851337464e-27 5.817545002329436328e-28 9.476503168893597307e-29 1.506579183856212912e-29 2.337589707647235732e-30 3.539762650262992739e-31 5.231264305218324552e-32 7.545066144362409356e-33 1.062039284217534100e-33 1.458937187641106788e-34 1.955908340805730047e-35 2.559020513901661219e-36 3.267457419781799551e-37 4.071501556591195147e-38 4.951142559496054273e-39 5.875707021194486318e-40 6.804817527735693447e-41 7.690814151267454981e-42 8.482532191754267939e-43 9.130068216181671978e-44 9.589938580697891029e-45 9.829897025924203747e-46 9.832671767016182878e-47 9.598020781609966536e-48 9.142765639962028032e-49 8.498797455577098620e-50 7.709383297302641214e-51 6.824367195673205696e-52 5.895003767931369916e-53 4.969161875320890642e-54 4.087502247841247851e-55 3.281006958181029526e-56 2.569976239222756389e-57 1.964366117169164095e-58 1.465162271840751677e-59 1.066393814046032292e-60 7.573851243310042867e-62 5.249064240000425850e-63 3.549863875983447189e-64 2.342636849671989867e-65 1.508552727078050092e-66 9.479318066595899936e-68 5.812375029979101547e-69 3.477674846744353328e-70 2.030402047616009164e-71 1.156729390257036215e-72 6.430387125657349989e-74
5.766751764610843038e-03 1.127348786811789572e-02 2.153286591704764788e-02 4.018598575246974669e-02 7.328063359172376501e-02 1.305743533006404333e-01 2.273487636766526321e-01 3.868164771047353234e-01 6.431409981347691041e-01 1.044977750472779077e+00 1.659272714924884484e+00 2.574827277064272391e+00 3.904875312002946686e+00 5.787666448600429447e+00 8.383877447715875064e+00 1.186966882830105696e+01 1.642445441500061065e+01 2.221302083877639433e+01 2.936253046208017992e+01 3.793609046119158279e+01 4.790580275276236932e+01 5.912926903976072168e+01 7.133411345341630749e+01 8.411492739130918039e+01 9.694596926046470742e+01 1.092109791246325869e+02 1.202488296610835476e+02 1.294108729373014910e+02 1.361233313180115658e+02 1.399464988895870192e+02 1.406223030060054384e+02 1.381030905748977773e+02 1.325571821474523517e+02 1.243502949761398071e+02 1.140056797962681969e+02 1.021490046030074836e+02 8.944604275226053858e+01 7.654174539569876856e+01 6.400830166075080285e+01 5.230763204972083713e+01 4.177095438986601295e+01 3.259521126775926803e+01 2.485378306760762968e+01 1.851738008330850249e+01 1.348043114832314693e+01 9.588572848522746384e+00 6.663751036691865970e+00 4.524668361138236783e+00 3.001556437160525892e+00 1.945300160727389427e+00 1.231673757372762079e+00 7.618375501029049923e-01 4.603365142620123862e-01 2.717212974071815945e-01 1.566736986272030674e-01 8.824330449887206329e-02 4.854784031360680208e-02 2.608855004683780648e-02 1.369340345877389717e-02 7.020111874210983871e-03 3.515100479237810629e-03 1.719026760009997228e-03 8.210488653740293831e-04 3.829899093988007588e-04 1.744730268448245079e-04 7.762163198841076292e-05 3.372421281520625102e-05 1.430858576828813407e-05 5.928419002510361878e-06 2.398611990077474585e-06 9.476585083119222033e-07 3.656002609906922579e-07 1.377260464474683750e-07 5.066090927254115593e-08 1.819574029482403764e-08 6.381151116132538613e-09 2.185011584769793582e-09 7.305112268057680242e-10 2.384578688629350875e-10 7.599785953318534029e-11 2.364773084196187637e-11 7.184054373200542056e-12 2.130764844975912232e-12 6.169942190227572445e-13 1.744216303430618498e-13 4.813792922202619967e-14 1.296989757137870012e-14 3.411474677729826875e-15 8.759891382985307807e-16 2.195840887042660492e-16 5.373327543687725409e-17 1.283573951616534863e-17 2.993150438950227766e-18 6.813359520190767969e-19 1.513959706945360532e-19 3.283846263051124607e-20 6.952838489668764994e-21 1.436970056548084434e-21 2.898912256230526506e-22 5.708471129729294785e-23 1.097229902932542291e-23 2.058563823714225380e-24 3.769778098407940846e-25 6.738262791332191545e-26 1.175592615187274216e-26 2.001882685671332637e-27 3.327280911347857540e-28 5.397661743024393385e-29 8.546406993725320058e-30 1.320746959995142093e-30 1.992096262692246368e-31 2.932596124274605506e-32 4.213491105919576536e-33 5.908490246312453043e-34 8.086347063817068126e-35 1.080106327032269052e-35 1.408042797290427104e-36 1.791419979301716440e-37 2.224376257345262735e-38 2.695538245897148559e-39 3.187912187608661723e-40 3.679493695024941597e-41 4.144650891665852414e-42 4.556206561008996864e-43 4.888007343915808637e-44 5.117652401182009600e-45 5.228989406999483605e-46 5.213992356405221764e-47 5.073718078585010018e-48 4.818183145110226797e-49 4.465181078336296000e-50 4.038233876986529473e-51 3.564005385930308857e-52 3.069570752827202746e-53 2.579926459889652045e-54 2.116047458670085991e-55 1.693674476022925280e-56 1.322875738989947041e-57 1.008302592535753812e-58 7.499695578386745596e-60 5.443466374162384014e-61 3.855537147065411290e-62 2.664832999086008123e-63 1.797335789269290283e-64 1.182935225151110051e-65 7.597376696300771700e-67 4.761412234835895257e-68 2.911895889114406762e-69 1.737730340250383553e-70 1.011938183956325438e-71 5.750283472537754388e-73
4.138838340440695318e-03 8.171864876649991352e-03 1.576528018810572154e-02 2.971897972299760229e-02 5.474335908402090667e-02 9.853890344862641093e-02 1.733308310417202847e-01 2.979534633520644071e-01 5.005389566098934484e-01 8.217808242437768529e-01 1.318603236313852234e+00 2.067869274489315234e+00 3.169516617729762231e+00 4.748249848675106577e+00 6.952701180227803590e+00 9.950873864773823740e+00 1.392079300447692880e+01 1.903568445509369056e+01 2.544372284586472688e+01 3.324340527147455049e+01 4.245679965652470145e+01 5.300407634545523194e+01 6.468358153651055886e+01 7.716196210722814897e+01 8.997827568786156860e+01 1.025645315055912192e+02 1.142828213692767747e+02 1.244764476215805900e+02 1.325297412466730407e+02 1.379291677473654261e+02 1.403173568661133572e+02 1.395321788818832545e+02 1.356249381626910520e+02 1.288548491700751413e+02 1.196606178834884844e+02 1.086134536576560947e+02 9.635849942209492269e+01 8.355300577647483351e+01 7.080940553159376805e+01 5.864991815343341841e+01 4.747684760142665539e+01 3.755990055940436889e+01 2.903921714352669170e+01 2.194082062559234814e+01 1.620010041772682285e+01 1.168876558046739511e+01 8.241282404355464664e+00 5.677866299607289946e+00 3.822334576929136141e+00 2.514284010278342585e+00 1.615961416808946227e+00 1.014769965154165954e+00 6.226058170873151054e-01 3.732129868104695491e-01 2.185684432214162753e-01 1.250531219731941535e-01 6.989841476673315512e-02 3.816763801834587716e-02 2.035954207716726694e-02 1.060901882849502563e-02 5.400162183963481619e-03 2.685052482310317824e-03 1.304077263177888611e-03 6.186553391147237881e-04 2.866682468222076516e-04 1.297437473357167562e-04 5.735352281960740195e-05 2.476233068752702824e-05 1.044171397765143917e-05 4.300234714680978346e-06 1.729593356008339214e-06 6.793895471490940995e-07 2.606203838645792084e-07 9.763473728996380877e-08 3.571895389616036718e-08 1.276096560339549026e-08 4.451956939494516148e-09 1.516677601783222356e-09 5.045484755897847499e-10 1.638975073131010833e-10 5.198693942556273433e-11 1.610131464661117274e-11 4.869299014616207198e-12 1.437813348348300480e-12 4.145363068218226843e-13 1.166916463880810433e-13 3.207209443980891665e-14 8.606341274556813906e-15 2.254794208270331878e-15 5.767477048649727232e-16 1.440287064619848784e-16 3.511479697720728209e-17 8.358011532348755494e-18 1.942143655539506889e-18 4.405744252858238879e-19 9.756876866361953863e-20 2.109357167992583302e-20 4.451756708208665510e-21 9.171683366604338742e-22 1.844579772751577548e-22 3.621355033556129852e-23 6.940082770496909431e-24 1.298293191296147677e-24 2.370774716158393110e-25 4.225830362867990534e-26 7.352466871567442001e-27 1.248672109843473119e-27 2.069918428098297820e-28 3.349213202434371739e-29 5.289473610631431197e-30 8.153754993630507195e-31 1.226800491310703812e-31 1.801594041857795110e-32 2.582274267450799584e-33 3.612484959581826445e-34 4.932463530775997977e-35 6.573124669196666791e-36 8.549212123590710401e-37 1.085232342503615381e-37 1.344491429900270412e-38 1.625654958288271093e-39 1.918360258038661307e-40 2.209326730152716101e-41 2.483214945775373601e-42 2.723892454931845737e-43 2.915973998369498240e-44 3.046437239304404308e-45 3.106080107199985774e-46 3.090593630973324525e-47 3.001076593005392124e-48 2.843906638817762860e-49 2.629988840145174128e-50 2.373504708864031661e-51 2.090360972628073873e-52 1.796573233157633386e-53 1.506810098336834546e-54 1.233274244029994672e-55 9.850221366387929796e-57 7.677418581825933965e-58 5.839358261296692144e-59 4.334046132363120637e-60 3.139050756101402552e-61 2.218592278490437903e-62 1.530132412736560773e-63 1.029795415189251998e-64 6.763031820448987478e-66 4.334096874449333891e-67 2.710320963790548496e-68 1.653887748969625986e-69 9.848109071034059732e-71 5.722154084936198701e-72
2.916283676479417171e-03 5.819009860421203890e-03 1.134544377356375318e-02 2.161532857750344747e-02 4.024248808027314217e-02 7.321580411138965683e-02 1.301775114090315266e-01 2.261996520363017682e-01 3.841369221282087132e-01 6.375748547845009329e-01 1.034283679584366622e+00 1.639922535323126151e+00 2.541519150551439843e+00 3.849997266542826591e+00 5.700781080031080528e+00 8.251339182383834014e+00 1.167452297129368510e+01 1.614679057509361471e+01 2.183094816921833825e+01 2.885389542993886280e+01 3.728096205328785828e+01 4.708960805204443290e+01 5.814629083757711925e+01 7.019089229086030457e+01 8.283298483940302503e+01 9.556323076431121422e+01 1.077813565363944548e+02 1.188396364569970416e+02 1.280980689824574767e+02 1.349849768758221842e+02 1.390551635426014343e+02 1.400374411968281265e+02 1.378644923817793995e+02 1.326805000209840841e+02 1.248253444924265523e+02 1.147977709451189554e+02 1.032030691217330940e+02 9.069288352285398958e+01 7.790543344520077085e+01 6.541363785870430547e+01 5.368668168022994536e+01 4.306791689138677270e+01 3.376923683601343384e+01 2.587971291093533210e+01 1.938469645122933827e+01 1.419090860603841087e+01 1.015320557090060483e+01 7.099502512576273183e+00 4.851480401419710375e+00 3.239903261142438762e+00 2.114418274895253802e+00 1.348467600835441038e+00 8.403699291051341946e-01 5.117648770294401794e-01 3.045299754511834323e-01 1.770674956275906098e-01 1.005973459896173511e-01 5.584223250249865933e-02 3.028707456670073211e-02 1.604944316600635454e-02 8.309225350264574234e-03 4.202898743530554017e-03 2.076897647406426069e-03 1.002649306085496564e-03 4.728690588936615424e-04 2.178616355218271328e-04 9.805254038921772390e-05 4.310875084792842326e-05 1.851359914001596480e-05 7.766502630566899352e-06 3.182436904307592656e-06 1.273750272757039946e-06 4.979543428882800734e-07 1.901367774366485438e-07 7.090955895357726685e-08 2.582832410124123792e-08 9.188217208955780967e-09 3.192278069665172537e-09 1.083167254149980897e-09 3.589274294121514811e-10 1.161515817139709896e-10 3.670642258619845079e-11 1.132787923776689859e-11 3.413783819216455956e-12 1.004605576818402256e-12 2.886813341920377365e-13 8.100220456210422914e-14 2.219328240991352068e-14 5.937237797033415021e-15 1.550876730151069886e-15 3.955413329433551827e-16 9.849635218128944767e-17 2.394716623871528454e-17 5.684417327406449410e-18 1.317370303169835242e-18 2.980658582445588657e-19 6.584025802965167943e-20 1.419836519753809864e-20 2.989134185451775060e-21 6.143354566222649590e-22 1.232570680543287898e-22 2.414111234543559360e-23 4.615674343175715613e-24 8.614674282996483507e-25 1.569502096898674614e-25 2.791244827826075631e-26 4.845524002974256700e-27 8.210777582035632001e-28 1.358071454713573373e-28 2.192552300563203740e-29 3.455100333686028325e-30 5.314338561507752770e-31 7.978298079252237118e-32 1.169064708986387592e-32 1.671972004215666906e-33 2.333869944016017205e-34 3.179630650528514321e-35 4.227896813241430285e-36 5.486750379628178897e-37 6.949358403203832088e-38 8.590305250033415689e-39 1.036340995414942368e-39 1.220177172749785168e-40 1.402055836051077413e-41 1.572266267656096684e-42 1.720685706923627539e-43 1.837756968602340226e-44 1.915500166467616523e-45 1.948410774210767383e-46 1.934103862302846818e-47 1.873599814009498011e-48 1.771203985948527187e-49 1.634000027182462147e-50 1.471039699459845630e-51 1.292357887718343107e-52 1.107961265236542083e-53 9.269303967788997319e-55 7.567421313650226511e-56 6.028711543013316181e-57 4.686779633528856846e-58 3.555459343380390269e-59 2.631999743024046855e-60 1.901265523230747651e-61 1.340184035110804708e-62 9.218257681654431740e-64 6.187198510575028522e-65 4.052268261241625492e-66 2.589759580640418705e-67 1.615013219377166702e-68 9.827575643268419609e-70 5.835374767973439649e-71
2.022338012585416043e-03 4.079878929536246909e-03 8.042770397393610507e-03 1.549332660550013091e-02 2.916619767106123570e-02 5.365699426703483127e-02 9.647153545486307491e-02 1.695168747348606009e-01 2.911265008970601587e-01 4.886740827504074680e-01 8.017497614993470689e-01 1.285739546080342022e+00 2.015458567665865619e+00 3.088253339608734382e+00 4.625737101703524701e+00 6.773109257296448860e+00 9.694909069161607107e+00 1.356614971462149555e+01 1.855814688551193115e+01 2.481903599147124950e+01 3.244993953945677134e+01 4.147889273401019494e+01 5.183576415217947186e+01 6.333225696447749442e+01 7.565136583226563971e+01 8.835017104232122165e+01 1.008784806955378173e+02 1.126136787147910638e+02 1.229095032458100576e+02 1.311538398010481501e+02 1.368285190129158480e+02 1.395630641510964836e+02 1.391746609838298241e+02 1.356883639724702846e+02 1.293344370555733747e+02 1.205232188526168216e+02 1.098013212645352752e+02 9.779565362906019743e+01 8.515322062788965241e+01 7.248466108383682638e+01 6.031818119054813820e+01 4.906826140027145300e+01 3.902081097516748542e+01 3.033385941654762874e+01 2.305085761640410880e+01 1.712247593162675940e+01 1.243248296766818051e+01 8.823737176226842394e+00 6.121276258462348352e+00 4.150661090891441418e+00 2.750865903365574017e+00 1.781924215532026290e+00 1.128151327468400744e+00 6.980625183872890549e-01 4.221438715181790036e-01 2.494917060734698211e-01 1.441024336538122841e-01 8.133848925094622206e-02 4.486631106128893820e-02 2.418431997337413056e-02 1.273873570741335635e-02 6.556729616396530895e-03 3.297662398950265434e-03 1.620587378591544989e-03 7.781715211818121449e-04 3.650934337605951869e-04 1.673584412404794763e-04 7.495405853370315399e-05 3.279710880904988248e-05 1.402031328586646648e-05 5.855317332952376166e-06 2.388924762679203476e-06 9.521437719257854342e-07 3.707142507114146877e-07 1.409942367046661187e-07 5.238143452853679033e-08 1.900885559788721393e-08 6.737918012076458939e-09 2.332787949431400115e-09 7.888478441993416269e-10 2.605363630997478102e-10 8.404063144182215880e-11 2.647554557793292727e-11 8.145618152468820222e-12 2.447460241297511360e-12 7.181394077393660247e-13 2.057749680546801573e-13 5.757795938917980774e-14 1.573219563662091621e-14 4.197409008505390881e-15 1.093507614774509957e-15 2.781638867197849195e-16 6.908887188568758418e-17 1.675459976065561873e-17 3.967061869349905669e-18 9.170719129869984802e-19 2.069798404279913935e-19 4.560724801501659850e-20 9.810970675271176025e-21 2.060410275705176349e-21 4.224259491327457841e-22 8.454625222462165549e-23 1.651874202858084071e-23 3.150580448538270810e-24 5.865803800747345840e-25 1.066056984387029008e-25 1.891219836802512853e-26 3.274954736587311473e-27 5.535584338853786802e-28 9.132925533641007406e-29 1.470747868900268090e-29 2.311757070192831851e-30 3.546629319272196702e-31 5.310717719070786103e-32 7.761556255242960351e-33 1.107126177228678477e-33 1.541320206497007730e-34 2.094261780373039145e-35 2.777195649040345860e-36 3.594302609475080872e-37 4.539947753006260771e-38 5.596424986088258344e-39 6.732709080604991334e-40 7.904678415483544511e-41 9.057112643322195377e-42 1.012751019815694076e-42 1.105144979834411859e-43 1.176890043017578420e-44 1.223063875131471217e-45 1.240382642286205665e-46 1.227587072981439829e-47 1.185593823104992532e-48 1.117386878105234007e-49 1.027666865342427188e-50 9.223155355155135841e-52 8.077601292398336212e-53 6.903327118349900535e-54 5.757118541758649929e-55 4.685114246324479213e-56 3.720499051061661011e-57 2.883008990997297336e-58 2.179979700987885078e-59 1.608490507647606222e-60 1.158089635618664533e-61 8.136198946958407674e-63 5.577695701112844717e-64 3.731128231844809266e-65 2.435431535442703548e-66 1.551173654735454595e-67 9.640333792128922611e-69 5.846141838641509134e-70
1.383781463005876421e-03 2.823343245917231750e-03 5.629066170755083094e-03 1.096735344786017169e-02 2.088219894124585321e-02 3.885754366109626934e-02 7.066668036167964018e-02 1.256057183642953212e-01 2.182097945215382417e-01 3.705300667747146726e-01 6.149939395524912644e-01 9.977681317378436221e-01 1.582386257941204688e+00 2.453191890932190589e+00 3.717903440588544051e+00 5.508368937895572692e+00 7.978409766286119975e+00 1.129763210254001393e+01 1.564029522034416608e+01 2.116882832561435279e+01 2.801239560076270507e+01 3.624196247685206629e+01 4.584446740669879716e+01 5.669972527059791645e+01 6.856430802984790773e+01 8.106660623326165194e+01 9.371640030436495294e+01 1.059305495119292289e+02 1.170740250162151170e+02 1.265128516568718311e+02 1.336730949194229083e+02 1.380983729580858324e+02 1.394979189559143720e+02 1.377781690593118640e+02 1.330531097059481169e+02 1.256317940877466697e+02 1.159849253626683350e+02 1.046955244044535078e+02 9.240085904945820516e+01 7.973363983042372638e+01 6.726991318471873171e+01 5.548933265699469075e+01 4.475100779326204758e+01 3.528546308216032656e+01 2.720089440127309643e+01 2.050025535743466421e+01 1.510490948841642300e+01 1.088061605902039197e+01 7.662293124801212940e+00 5.275055741332609571e+00 3.550186212672731934e+00 2.335734355700470832e+00 1.502228907465417596e+00 9.444542148832550943e-01 5.804292190502620130e-01 3.486842070686764772e-01 2.047484769151357020e-01 1.175181270903298547e-01 6.592875219550144161e-02 3.615100252760251875e-02 1.937450703445083716e-02 1.014833485985438405e-02 5.195189293685468536e-03 2.599194264276281398e-03 1.270851710838355334e-03 6.072359598803717161e-04 2.835397512902535031e-04 1.293753156433628338e-04 5.768418514457917086e-05 2.513139615830190996e-05 1.069836518772764276e-05 4.449850470986359342e-06 1.808367541117179398e-06 7.180046087129286101e-07 2.785177350571897831e-07 1.055478387332401666e-07 3.907530934819347329e-08 1.413181018132024623e-08 4.992535500348796857e-09 1.722892821036388426e-09 5.807575844460618184e-10 1.912127852372007129e-10 6.149083077640308378e-11 1.931351440054895579e-11 5.924559149235754448e-12 1.774929061963805265e-12 5.193053843119961375e-13 1.483776059812967357e-13 4.140041285598348358e-14 1.128025898503862440e-14 3.001228866950608734e-15 7.797091412032031534e-16 1.977915327000951608e-16 4.899059303511716381e-17 1.184776101990123964e-17 2.797482704087769428e-18 6.449043592062821788e-19 1.451474904855618112e-19 3.189333274275077609e-20 6.841582442713013538e-21 1.432748447767473669e-21 2.929076930615851872e-22 5.845613294271058039e-23 1.138830710710595991e-23 2.165756576920909900e-24 4.020438085497439745e-25 7.285217765699579546e-26 1.288574554157965413e-26 2.224677762369294548e-27 3.748937347895350232e-28 6.166318711609040581e-29 9.899515204962086863e-30 1.551192720883857048e-30 2.372331595441739866e-31 3.541090207600719996e-32 5.158755311788360188e-33 7.334893307056377864e-34 1.017837398742201988e-34 1.378458628718189077e-35 1.821943844346393525e-36 2.350160553705132794e-37 2.958536474671896422e-38 3.634702762345743189e-39 4.357820589169909072e-40 5.098874454217428249e-41 5.822104912227292430e-42 6.487581523910000325e-43 7.054710920931384505e-44 7.486276206084892009e-45 7.752458826596712308e-46 7.834242009390300662e-47 7.725656727226901493e-48 7.434501833736948801e-49 6.981417726580146334e-50 6.397466393074509378e-51 5.720612007684414466e-52 4.991655648852217294e-53 4.250226095822437975e-54 3.531363942511456150e-55 2.863081934612890688e-56 2.265081517665924050e-57 1.748600687606086998e-58 1.317201649289750114e-59 9.682039194244728191e-61 6.944365385980931970e-62 4.860128165130920555e-63 3.319025967991231711e-64 2.211667056040438853e-65 1.438048314886500019e-66 9.123686465135469277e-68 5.648185402727463017e-69
9.375985825593263984e-04 1.934821120075011112e-03 3.901733981524715348e-03 7.689248168236664273e-03 1.480933988430109538e-02 2.787591174122769008e-02 5.128373730070243802e-02 9.221525055800060267e-02 1.620739515239666695e-01 2.784360846153084990e-01 4.675774873770632278e-01 7.675574053925068307e-01 1.231714896009955762e+00 1.932252308361864790e+00 2.963353249098981124e+00 4.443037246879577573e+00 6.512740117502889170e+00 9.333498467104329066e+00 1.307769066331197649e+01 1.791561977159101460e+01 2.399685897986031691e+01 3.142719999781010642e+01 4.024315232842798906e+01 5.038705294189723816e+01 6.168671158683317657e+01 7.384386526957072761e+01 8.643532039045992121e+01 9.892941587425900707e+01 1.107184168716513852e+02 1.211649185572252918e+02 1.296577469385910319e+02 1.356707205547958495e+02 1.388164827545000719e+02 1.388877659915659990e+02 1.358799817214058407e+02 1.299917145235940836e+02 1.216030455044732719e+02 1.112349911941625180e+02 9.949606981938796935e+01 8.702359581280597922e+01 7.442751516700616321e+01 6.224349038183158456e+01 5.089985197712802290e+01 4.070044915043312983e+01 3.182288900742094384e+01 2.432960175524850399e+01 1.818788897030330887e+01 1.329468316946449136e+01 9.502068754319569877e+00 6.640464174887507731e+00 4.537471607918985406e+00 3.031511432629348857e+00 1.980287952481875058e+00 1.264779383779569555e+00 7.897894881759089936e-01 4.821811920916683203e-01 2.878081475232235342e-01 1.679502640192177820e-01 9.581495490487104694e-02 5.343803062171118695e-02 2.913539993488319449e-02 1.552862877813378922e-02 8.090481197652148182e-03 4.120326400019498105e-03 2.051120643426255444e-03 9.980190305054789483e-04 4.746348743217303407e-04 2.206166798829708347e-04 1.002210923709137894e-04 4.449444643661254277e-05 1.930464455513071471e-05 8.184841298238327607e-06 3.391048765957778681e-06 1.372826924741219531e-06 5.430477652020719662e-07 2.098858555284826569e-07 7.925625948490026801e-08 2.923961109029111568e-08 1.053852043117713237e-08 3.710566554009576944e-09 1.276250671906932863e-09 4.287950198809425012e-10 1.407228110735904144e-10 4.510903816680893887e-11 1.412311447657954434e-11 4.318660789373109045e-12 1.289744221102811176e-12 3.761650984644255765e-13 1.071417431400647971e-13 2.980090750828250365e-14 8.094247932405224783e-15 2.146771426970666950e-15 5.559604049129065923e-16 1.405845334161697246e-16 3.470996160614626429e-17 8.367222637402846692e-18 1.969278876688045722e-18 4.525018256739755579e-19 1.015101749762268319e-19 2.223126891693927959e-20 4.753068353261154573e-21 9.920397597426196219e-22 2.021248729904847260e-22 4.020100597669120276e-23 7.804978882336117707e-24 1.479161896522293204e-24 2.736281079095795350e-25 4.940818469833659672e-26 8.708087249190307680e-27 1.498045906761975738e-27 2.515353542704330001e-28 4.122283724822168199e-29 6.593792791790994065e-30 1.029402419872541780e-30 1.568489810758231196e-31 2.332487053736777462e-32 3.385263144457839254e-33 4.795082965103607889e-34 6.628654515396514701e-35 8.942840341801803629e-36 1.177448362124807357e-36 1.512934808461801570e-37 1.897170420788347397e-38 2.321647412479608177e-39 2.772593127788584789e-40 3.231262986261983718e-41 3.674948281898602714e-42 4.078679129307020581e-43 4.417473892572550992e-44 4.668866695685988705e-45 4.815362701784620196e-46 4.846449794525731382e-47 4.759845603290702909e-48 4.561774435835897225e-49 4.266227468740933721e-50 3.893328352325505504e-51 3.467069458766133002e-52 3.012772161495274783e-53 2.554642391113298709e-54 2.113741820241810544e-55 1.706592252025240898e-56 1.344502713611591431e-57 1.033584132249183415e-58 7.753190288119143152e-60 5.674973030027008075e-61 4.053164810163943478e-62 2.824686422495453597e-63 1.920835671119262252e-64 1.274537747700864899e-65 8.251944455437801001e-67 5.213142876003618069e-68
6.316907963740900096e-04 1.318128030718685850e-03 2.688008240475615093e-03 5.357220754083187597e-03 1.043518686841576719e-02 1.986681306858430543e-02 3.696908605531432773e-02 6.724293419071888933e-02 1.195546670146748203e-01 2.077841475993962572e-01 3.530188243005636939e-01 5.863216733915739276e-01 9.520048450113395289e-01 1.511191153225467598e+00 2.345243672619311770e+00 3.558406266436839438e+00 5.278762096901312262e+00 7.656442297254497653e+00 1.085797942141802253e+01 1.505588045487007953e+01 2.041295509242472406e+01 2.706169566603065135e+01 3.508001519437024740e+01 4.446577486319053918e+01 5.511355750842340484e+01 6.679780577452694956e+01 7.916648524020219213e+01 9.174867411885863078e+01 1.039778889546704761e+02 1.152306883541899793e+02 1.248775048345173246e+02 1.323402280971842231e+02 1.371493289085754554e+02 1.389927089270857721e+02 1.377492165334489300e+02 1.335018251409058792e+02 1.265284806519926093e+02 1.172720200472672474e+02 1.062936845221933311e+02 9.421700398586703784e+01 8.166982305620250315e+01 6.923186401011206215e+01 5.739366256625733342e+01 4.653037658889674333e+01 3.689137570113790332e+01 2.860417408601476552e+01 2.168954754942672736e+01 1.608377094601606316e+01 1.166382085737618013e+01 8.271952847119068863e+00 5.737035213903528330e+00 3.891136876838794389e+00 2.580901876196676881e+00 1.674048624737090707e+00 1.061844456602426767e+00 6.586333155834214192e-01 3.994929477018479558e-01 2.369456817280576333e-01 1.374210603496107685e-01 7.793132950127715231e-02 4.321291541334921354e-02 2.342853197319951300e-02 1.241917962087365178e-02 6.436390062956402411e-03 3.261202414421964565e-03 1.615409170027876486e-03 7.822387456741636790e-04 3.702797252925723085e-04 1.713308326254921004e-04 7.748839265284255976e-05 3.425416205575836711e-05 1.479943780020664219e-05 6.249014410508130175e-06 2.578643380983841043e-06 1.039832379631340257e-06 4.097381879223822481e-07 1.577608926991238002e-07 5.935002393011827285e-08 2.181473970292368827e-08 7.833681903507148569e-09 2.748198001328372928e-09 9.418376359927557400e-10 3.153044529882721731e-10 1.031076099679508322e-10 3.293357203087501733e-11 1.027438592249404005e-11 3.130572320797381052e-12 9.315900892738659245e-13 2.707336131219493617e-13 7.683501600630964264e-14 2.129413043054940325e-14 5.762738687764506717e-15 1.522829774430089389e-15 3.929279057900354102e-16 9.899190275955061801e-17 2.434997323867753972e-17 5.847854732430731471e-18 1.371139674239862119e-18 3.138644396451613911e-19 7.014013027426044425e-20 1.530186178709553420e-20 3.258853988763538475e-21 6.775144461970258398e-22 1.374978096553184612e-22 2.723877077862027177e-23 5.267263814065394903e-24 9.942147248335132843e-25 1.831744692797996439e-25 3.294061837496959583e-26 5.781937132509040847e-27 9.905647521614302343e-28 1.656355837157887932e-28 2.703207311366936082e-29 4.305800973760051634e-30 6.693783339607286967e-31 1.015609884999166707e-31 1.503884432388541384e-32 2.173347754445926690e-33 3.065253193478774238e-34 4.219113630858434008e-35 5.667472132839229766e-36 7.429620342435708259e-37 9.504928228612321408e-38 1.186676004901611178e-38 1.445815409304416505e-39 1.719045347007059625e-40 1.994583344541509903e-41 2.258416982538034585e-42 2.495399092541182491e-43 2.690647557184996018e-44 2.831076711891074416e-45 2.906843843632804108e-46 2.912489302393610107e-47 2.847586890959621259e-48 2.716796935052565937e-49 2.529312875516265235e-50 2.297792675953250727e-51 2.036947576472374653e-52 1.762006425529765931e-53 1.487276542016503576e-54 1.224984601356560096e-55 9.845149646377032321e-57 7.720848048153132550e-58 5.908223927968882210e-59 4.411603562850623299e-60 3.214267321488915777e-61 2.285135416335622090e-62 1.585202803405547867e-63 1.072998774550328492e-64 7.086858109542698420e-66 4.567168445524331395e-67
4.254103871694812976e-04 8.971404738958799413e-04 1.849156510841609702e-03 3.725314522717424869e-03 7.335728695495701522e-03 1.411982615794591528e-02 2.656657926214742865e-02 4.886255760962734951e-02 8.785463689163064416e-02 1.544238336511999377e-01 2.653614549017822011e-01 4.458075319799217895e-01 7.322419909748577593e-01 1.175900405329687315e+00 1.846313832607104910e+00 2.834453480281444726e+00 4.254720897293446491e+00 6.244809703952119762e+00 8.962342715630375878e+00 1.257723807758578083e+01 1.725905456786646752e+01 2.315915586744473842e+01 3.038840743404595202e+01 3.899219182525544625e+01 4.892562888526688170e+01 6.003277731435356657e+01 7.203400768676263510e+01 8.452544402351747976e+01 9.699324984260798033e+01 1.088436323106499515e+02 1.194469979298741293e+02 1.281921322230533349e+02 1.345441098751502125e+02 1.380983698668353838e+02 1.386233675146023074e+02 1.360855499797835648e+02 1.306529075659534271e+02 1.226765774921705940e+02 1.126532998873409497e+02 1.011743049114222543e+02 8.886793081170854691e+01 7.634366464878937109e+01 6.414438287224990631e+01 5.271163735752735846e+01 4.236635077645131275e+01 3.330477400449561998e+01 2.560747092424625748e+01 1.925772998424309179e+01 1.416526138668267620e+01 1.019124861281220262e+01 7.171581036120731056e+00 4.936141690175575469e+00 3.323111851619038770e+00 2.188190982911161431e+00 1.409306471164072372e+00 8.877717406771713504e-01 5.469745359447202304e-01 3.296063867388766000e-01 1.942576476550684217e-01 1.119706939436468096e-01 6.311935477427342567e-02 3.479680295683301033e-02 1.875944295261079003e-02 9.889813254357601724e-03 5.098309549967792315e-03 2.569895083061453974e-03 1.266588747112611492e-03 6.103315113068279131e-04 2.875304578391724240e-04 1.324240790888595574e-04 5.961994580354322435e-05 2.623817479859974342e-05 1.128674192969149973e-05 4.745387822688719523e-06 1.949925494424901059e-06 7.830374134602898152e-07 3.072842218408164615e-07 1.178328791252948521e-07 4.415060755276940654e-08 1.616317496344351060e-08 5.781129577435007283e-09 2.020093628179572382e-09 6.895731159476835070e-10 2.299413181816171271e-10 7.489624586611858086e-11 2.382805176290609019e-11 7.404270220785180799e-12 2.247096377528693066e-12 6.660211561028693728e-13 1.927805019456766000e-13 5.449159448475397874e-14 1.504078546196672690e-14 4.053872234871616174e-15 1.066873082533670118e-15 2.741472525250249648e-16 6.878114413957875746e-17 1.684828861639015281e-17 4.029305855246301849e-18 9.407634715007782984e-19 2.144345265499379679e-19 4.771576182688499361e-20 1.036504602504204770e-20 2.197923989083847932e-21 4.549634159811488873e-22 9.192918697387584228e-23 1.813154005318387072e-23 3.490695014923877797e-24 6.559595411686933494e-25 1.203157567624977671e-25 2.153976651176819770e-26 3.763791589592574344e-27 6.419033120511805979e-28 1.068481047269131003e-28 1.735845866897040923e-29 2.752306987323539625e-30 4.259106184101812795e-31 6.432365241062193604e-32 9.480877705310557856e-33 1.363789113289122818e-33 1.914529832531111025e-34 2.622943392466028826e-35 3.506899867526440904e-36 4.575741355353336364e-37 5.826387726965938826e-38 7.239914345623863175e-39 8.779303848745294628e-40 1.038905292245426401e-40 1.199714268012685120e-41 1.351956034774427566e-42 1.486713250220178299e-43 1.595397448342098481e-44 1.670647654976432000e-45 1.707153180998359474e-46 1.702273107603613639e-47 1.656352131361226420e-48 1.572680310943598556e-49 1.457103243965510915e-50 1.317346838413740811e-51 1.162165004668718869e-52 1.000440589018732723e-53 8.403665057872374135e-55 6.888080787046153676e-56 5.509066428686501766e-57 4.299385077289175906e-58 3.274021906264411192e-59 2.432775985713840284e-60 1.763869386756050562e-61 1.247880518069001831e-62 8.614308768059744010e-64 5.802395561878611802e-65 3.813575660320998185e-66
2.878994297229428199e-04 6.131510090347727518e-04 1.276463511857294647e-03 2.597635348561907684e-03 5.167625585732704002e-03 1.004988081038831610e-02 1.910739076328004174e-02 3.551613032407328202e-02 6.454259150534623346e-02 1.146768823128487963e-01 1.992167013586556568e-01 3.383818667877184216e-01 5.619922763182499947e-01 9.126522854725153122e-01 1.449243001314159285e+00 2.250330946712109537e+00 3.416871497386297474e+00 5.073352573917848218e+00 7.366343936129187142e+00 1.045936329108939944e+01 1.452312120532692141e+01 1.972062709227651922e+01 2.618735297058434952e+01 3.400761970910453158e+01 4.318947006470458660e+01 5.364132233636689762e+01 6.515440318063406266e+01 7.739508187038492792e+01 8.991058195424182031e+01 1.021500769671422972e+02 1.135010158357116552e+02 1.233379933276314944e+02 1.310790493670647834e+02 1.362424675270994499e+02 1.384963944668072600e+02 1.376941729806571573e+02 1.338901524137317551e+02 1.273336034272066115e+02 1.184416829045914739e+02 1.077555262105467051e+02 9.588589007609861881e+01 8.345591581971635264e+01 7.104838711735062873e+01 5.916346463216742535e+01 4.819066852314874438e+01 3.839634998131000998e+01 2.992554353447891913e+01 2.281531151197403773e+01 1.701569263256593345e+01 1.241416946085531947e+01 8.860037923786199698e+00 6.185963897143966328e+00 4.225088961580237168e+00 2.823074909625566509e+00 1.845299454646549986e+00 1.179960196969416675e+00 7.381085727460620083e-01 4.516686572939556665e-01 2.703702609213782804e-01 1.583170075541548150e-01 9.068058290972608182e-02 5.080488658331846347e-02 2.784104434348847260e-02 1.492233930435374334e-02 7.822405941372631913e-03 4.010281461350300065e-03 2.010563986393949527e-03 9.857018498508017795e-04 4.725336523458792707e-04 2.214895514284842884e-04 1.015032723199883573e-04 4.547633265884713370e-05 1.991779278253825850e-05 8.527443213015416669e-06 3.568532202134657420e-06 1.459569785814093901e-06 5.834397445628393774e-07 2.279159759908715588e-07 8.700280137172208413e-08 3.245218939237951176e-08 1.182715343638504129e-08 4.211295779065932705e-09 1.464957689115613978e-09 4.978328438013723653e-10 1.652598085326042762e-10 5.358622015997033420e-11 1.697145100379786217e-11 5.249808365509871230e-12 1.586010534882012470e-12 4.679367991085732365e-13 1.348242673214198441e-13 3.793418247250244526e-14 1.042216750361325822e-14 2.795977610953494364e-15 7.323894499483641779e-16 1.873132029410087407e-16 4.677335316386271504e-17 1.140299663468121729e-17 2.714045283693548709e-18 6.306387326249254453e-19 1.430533734738706707e-19 3.167805459279010154e-20 6.847805319737263666e-21 1.444996822466985852e-21 2.976429051615763606e-22 5.984506835914306150e-23 1.174510389075675191e-23 2.249950217193100682e-24 4.206963920945847987e-25 7.677806300124232858e-26 1.367637513127463692e-26 2.377736277234205369e-27 4.034677621564153467e-28 6.681906873218665551e-29 1.080022115382921016e-29 1.703727063850676414e-30 2.622993915295012632e-31 3.941117759934632377e-32 5.779118675272975945e-33 8.270262680735035978e-34 1.155016272710468615e-34 1.574214175144048028e-35 2.093834928928139983e-36 2.717816481446872171e-37 3.442652632109421110e-38 4.255573982862528854e-39 5.133476447161045206e-40 6.042967405962671457e-41 6.941783629668372390e-42 7.781638588861305121e-43 8.512308242498916245e-44 9.086511511399975219e-45 9.464941548633412764e-46 9.620708851826923617e-47 9.542499623449860470e-48 9.235934248571717638e-49 8.722899370415313983e-50 8.038963827746020969e-51 7.229302279031327410e-52 6.343775212485175537e-53 5.431907272700942408e-54 4.538456852571793336e-55 3.700101055573269538e-56 2.943518345577860069e-57 2.284893878076051556e-58 1.730652389816183446e-59 1.279076858418395978e-60 9.224119759487289262e-62 6.490726166015313324e-63 4.456565798815577526e-64 2.985689960506060767e-65
1.966660310630464668e-04 4.226441786732660299e-04 8.879619800843803435e-04 1.823905716437606954e-03 3.662799568579910153e-03 7.191847686318158031e-03 1.380694806321492753e-02 2.591776724992698316e-02 4.757210702039399441e-02 8.538344897930001676e-02 1.498554113630526929e-01 2.571928014805855978e-01 4.316604855998049661e-01 7.084864967715738260e-01 1.137193978149503959e+00 1.785082565572390756e+00 2.740369580455829901e+00 4.114267641622122440e+00 6.041061399048446745e+00 8.675115677925509416e+00 1.218377705094838959e+01 1.673539499563704069e+01 2.248223651982219451e+01 2.953889756709142134e+01 3.795785061102601077e+01 4.770485328966063321e+01 5.863785024550541181e+01 7.049346948572892302e+01 8.288501288164312086e+01 9.531483296333531996e+01 1.072021995878789227e+02 1.179254063018658343e+02 1.268743391066248165e+02 1.335075297830988461e+02 1.374063404112340834e+02 1.383187469449453886e+02 1.361863464197507767e+02 1.311505562922283445e+02 1.235370884534080744e+02 1.138210685196944780e+02 1.025779967270663064e+02 9.042758327888701331e+01 7.797804026628182328e+01 6.577766214391866129e+01 5.427873354750300194e+01 4.381640980470369584e+01 3.460273207231676196e+01 2.673382246105056481e+01 2.020686699099648820e+01 1.494286062552191297e+01 1.081120488215030484e+01 7.652929435150787718e+00 5.300305836267412474e+00 3.591687625318577659e+00 2.381352134273066135e+00 1.544817452326409990e+00 9.805237194039188031e-01 6.089239269829548329e-01 3.699867539580918852e-01 2.199476029606582950e-01 1.279238180045540740e-01 7.278961152551099989e-02 4.051887842516428695e-02 2.206466210897846392e-02 1.175353631144602194e-02 6.124190102770662482e-03 3.121138890149688632e-03 1.555734863618563621e-03 7.583825516166668853e-04 3.615282463249114894e-04 1.685260766863105463e-04 7.681250681097621155e-05 3.422985705674037703e-05 1.491263972552916452e-05 6.351086873436159481e-06 2.643951445143885019e-06 1.075817965161494015e-06 4.278311076991607203e-07 1.662734955040265235e-07 6.314809707588757289e-08 2.343442381449691532e-08 8.497204560523093745e-09 3.010215185080027996e-09 1.041817183942995938e-09 3.522344286942939228e-10 1.163303975040698972e-10 3.752766730645494211e-11 1.182452556585580931e-11 3.638878386058690914e-12 1.093658895008532860e-12 3.210011766356436052e-13 9.200735868128690950e-14 2.575202933686316857e-14 7.038108622940690977e-15 1.878190370260537277e-15 4.893806037424794598e-16 1.244980515281718622e-16 3.092238191051784116e-17 7.498330152085541999e-18 1.775107882609496450e-18 4.102433204607809979e-19 9.255576500025147824e-20 2.038448887290841262e-20 4.382483948785843760e-21 9.197192648630493224e-22 1.884063146496602709e-22 3.767316382388902984e-23 7.352870024411125899e-24 1.400754224218199517e-24 2.604592235591151078e-25 4.726973325639712794e-26 8.373082647416016837e-27 1.447571268885150606e-27 2.442534596407933660e-28 4.022368155467735768e-29 6.464837945500359424e-30 1.014058159550889379e-30 1.552359807034667598e-31 2.319216858251374489e-32 3.381466812496314545e-33 4.811486402506857136e-34 6.681277602785454146e-35 9.054027995473425430e-36 1.197353333837234983e-36 1.545244771409636761e-37 1.946090966620863324e-38 2.391753826342501793e-39 2.868494582543587697e-40 3.357164872081603903e-41 3.834152455990947389e-42 4.273082418098700965e-43 4.647138060937588477e-44 4.931733883117540332e-45 5.107176784821485705e-46 5.160917208045765752e-47 5.089033128229816145e-48 4.896703205474048617e-49 4.597589832662307915e-50 4.212234180635877217e-51 3.765725147221133111e-52 3.285009397050346615e-53 2.796241230210987667e-54 2.322527576346081468e-55 1.882320709875780542e-56 1.488576624733571893e-57 1.148661329824004059e-58 8.648772927667370728e-60 6.354146041433327939e-61 4.555107825648407993e-62 3.186232953845698432e-63 2.174665447186673786e-64
1.360991401709674294e-04 2.949207980584852380e-04 6.248627154398307595e-04 1.294520355996050306e-03 2.622367628562935656e-03 5.194616300081784932e-03 1.006242692370746053e-02 1.906140202590234090e-02 3.531201504871524233e-02 6.397608148823960561e-02 1.133577739980865251e-01 1.964416983098446479e-01 3.329461286215383842e-01 5.519254587683931623e-01 8.948707535208244579e-01 1.419122529736352556e+00 2.201225018131467870e+00 3.339629197632508095e+00 4.955924504620436544e+00 7.193598698044890938e+00 1.021326178307537269e+01 1.418339975619264592e+01 1.926611184980142255e+01 2.559795911857456474e+01 3.326697961527388969e+01 4.228799483098462275e+01 5.257935379779874552e+01 6.394499023366999069e+01 7.606585187171765483e+01 8.850420538632506862e+01 1.007229572302468483e+02 1.121200688721153114e+02 1.220756814310209393e+02 1.300071463180839544e+02 1.354252939189049414e+02 1.379844130716473387e+02 1.375188345340990566e+02 1.340607237174946533e+02 1.278364183951354391e+02 1.192418885965225570e+02 1.088010217600024987e+02 9.711284771775963520e+01 8.479508401375927917e+01 7.243133204546730042e+01 6.052800258031674474e+01 4.948494520782330142e+01 3.958128416560901996e+01 3.097561765502416264e+01 2.371791552847267681e+01 1.776937876319273713e+01 1.302624369959747952e+01 9.343905473765044434e+00 6.558578563227009717e+00 4.504755771907067441e+00 3.027745236802502404e+00 1.991398372662944061e+00 1.281709252693823853e+00 8.072586033267699079e-01 4.975355659062212776e-01 3.000664902291268477e-01 1.770856938902399536e-01 1.022609448085823602e-01 5.778049612965579368e-02 3.194330243289220106e-02 1.727764884466509790e-02 9.142656111045662989e-03 4.732790652491176281e-03 2.396577553920740435e-03 1.187039553471425568e-03 5.750518606586138559e-04 2.724483781660252458e-04 1.262301352216536876e-04 5.718852703570018588e-05 2.533300701495204109e-05 1.097137893393800029e-05 4.645120421432216420e-06 1.922466930579885442e-06 7.777001042873762983e-07 3.074840672246439709e-07 1.188110323657488411e-07 4.486234395911392356e-08 1.655260962166483038e-08 5.967323799166387643e-09 2.101801666289458143e-09 7.232265395733125159e-10 2.431084866520863998e-10 7.982571883504293249e-11 2.560221167786691306e-11 8.020107460922512038e-12 2.453738152187556825e-12 7.331620021854613843e-13 2.139315551015819668e-13 6.095838090680256627e-14 1.696122408507707564e-14 4.608171563544355016e-15 1.222450206282447167e-15 3.166278429208690012e-16 8.006957926512670297e-17 1.976844198960084864e-17 4.764863650386540991e-18 1.121215394870454849e-18 2.575587104417956289e-19 5.775648547860693664e-20 1.264305164311723369e-20 2.701590859470853194e-21 5.635003157394211990e-22 1.147272475491123185e-22 2.279965032262180481e-23 4.422530298485086624e-24 8.373108120609262773e-25 1.547278377662564783e-25 2.790673828238941448e-26 4.912492538874441508e-27 8.439963924832160661e-28 1.415204190022034030e-28 2.315963468811250392e-29 3.698902751040605679e-30 5.765507128287745918e-31 8.770422763555405798e-32 1.302018661758783254e-32 1.886353237092280595e-33 2.667065219556991735e-34 3.679975384239819000e-35 4.955105423202457272e-36 6.511091641084820105e-37 8.349183781380342019e-38 1.044768505742169267e-38 1.275788387966158485e-39 1.520255419374734743e-40 1.767790408222223254e-41 2.005941968608644006e-42 2.221143086549840536e-43 2.399952272740978245e-44 2.530428060531954298e-45 2.603443971198413829e-46 2.613743440255776219e-47 2.560565437256395219e-48 2.447737374552341921e-49 2.283219561852287053e-50 2.078176525361914059e-51 1.845725684987650508e-52 1.599557946934976421e-53 1.352630297968390371e-54 1.116099299251242877e-55 8.986063788876734813e-57 7.059557926266728786e-58 5.411595578253131098e-59 4.047729742799557380e-60 2.954164098544847701e-61 2.103745967100571620e-62 1.461794220830072701e-63
9.545031800038882789e-05 2.084451732260030141e-04 4.451217998690743861e-04 9.295160969991404050e-04 1.898208183933234282e-03 3.791026198179096255e-03 7.404779074002837934e-03 1.414572775421472570e-02 2.643083648564899940e-02 4.830393154660055782e-02 8.634803634683597962e-02 1.509844331120292760e-01 2.582448761341336052e-01 4.320758203106435658e-01 7.071711485948282139e-01 1.132222449981021839e+00 1.773318367306534693e+00 2.717022284900881601e+00 4.072431912883226701e+00 5.971316093597061503e+00 8.565293872769876415e+00 1.201904199222544634e+01 1.649876159275223841e+01 2.215565244200982065e+01 2.910493514392621250e+01 3.740196084916605912e+01 4.701800686719856515e+01 5.781925870881931218e+01 6.955297279850969971e+01 8.184466913084634143e+01 9.420927860734884973e+01 1.060774756196730948e+02 1.168361575237288861e+02 1.258795583356874488e+02 1.326652865675589226e+02 1.367681480194781045e+02 1.379243320198409322e+02 1.360595627523296400e+02 1.312970262834963364e+02 1.239438916367157617e+02 1.144584781413916232e+02 1.034029558431435873e+02 9.138836992096373990e+01 7.901943821162457482e+01 6.684594529460095202e+01 5.532587670980519334e+01 4.480312423700300428e+01 3.550014646342283697e+01 2.752384447859835959e+01 2.088143163448626893e+01 1.550237846986046719e+01 1.126256112120981001e+01 8.007362297154676511e+00 5.571428133069651345e+00 3.793828868116256636e+00 2.528310156981190993e+00 1.649032338614267124e+00 1.052631312912407191e+00 6.576136449891847313e-01 4.020765716623295183e-01 2.405929487355609742e-01 1.408907995633239818e-01 8.074099566742420908e-02 4.527934569041042190e-02 2.484737109347292042e-02 1.334171627850291864e-02 7.009189560795704883e-03 3.602633782689418102e-03 1.811497462784472656e-03 8.910206669950991977e-04 4.286824934869275911e-04 2.017185364801936387e-04 9.282845520615469806e-05 4.177381762953418816e-05 1.838133367985020209e-05 7.907908686822465267e-06 3.325983961640119477e-06 1.367461174198395671e-06 5.495525753626818439e-07 2.158572617835499908e-07 8.286133526553924471e-08 3.108355800461963200e-08 1.139383297937676674e-08 4.080724474441086186e-09 1.427914491894147679e-09 4.881295556222070472e-10 1.630075551035812415e-10 5.317324002486452427e-11 1.694203541846082359e-11 5.272306877661923344e-12 1.602415730873370805e-12 4.756276824678707167e-13 1.378654949558335148e-13 3.902301519440840922e-14 1.078559584052932718e-14 2.910769794013966271e-15 7.669998125358962019e-16 1.973288287979511395e-16 4.956541778840617536e-17 1.215474493393034166e-17 2.909902536614200599e-18 6.800861859756613550e-19 1.551638233753761620e-19 3.455785204197970371e-20 7.513150870347879354e-21 1.594433844356335436e-21 3.302861691876944186e-22 6.678281637009386407e-23 1.318016891938676007e-23 2.538931696026911941e-24 4.773612518450543025e-25 8.759959926122365848e-26 1.568949475262946552e-26 2.742591349255313866e-27 4.678991955435727883e-28 7.790702211391826159e-29 1.265984431321518775e-29 2.007715622045203012e-30 3.107370078812731328e-31 4.693489236383658129e-32 6.918406633686417866e-33 9.952205061573910712e-34 1.397112205959354491e-34 1.913982471969378251e-35 2.558794834671640061e-36 3.338259768670536203e-37 4.249995046444673530e-38 5.280037228381465040e-39 6.401217614233377794e-40 7.572899010960952288e-41 8.742441987674811814e-42 9.848533191946802446e-43 1.082619503247390312e-43 1.161296332215611135e-44 1.215544043473098838e-45 1.241527686197200295e-46 1.237365229863939424e-47 1.203352923778884144e-48 1.141930432381062176e-49 1.057391445696612704e-50 9.553874504264040884e-52 8.423043086070605116e-53 7.246069474086541266e-54 6.082445822834856411e-55 4.981896036423544462e-56 3.981531567350483607e-57 3.104868831747869807e-58 2.362503728604246905e-59 1.754027971251536702e-60 1.270673479265461601e-61 8.981804125516987321e-63
6.788177733838778700e-05 1.493380768789881192e-04 3.212817816243191175e-04 6.759614803688175199e-04 1.390911714823419090e-03 2.799236923956669506e-03 5.510132851354271853e-03 1.060927391188088917e-02 1.998150543911857493e-02 3.681342902743302975e-02 6.634911509366950289e-02 1.169845950945166829e-01 2.017898452783519203e-01 3.405319801371213262e-01 5.622296645719492281e-01 9.081854542007880005e-01 1.435311997398563966e+00 2.219389477591012128e+00 3.357677971407512896e+00 4.970089847975370567e+00 7.197953953583033027e+00 1.019934181447357346e+01 1.414004975894751226e+01 1.917970201389670848e+01 2.545308659290706998e+01 3.304772835897764338e+01 4.197973757956310692e+01 5.217096739856399523e+01 6.343123506883664220e+01 7.544956484791381968e+01 8.779790318549250117e+01 9.994946598125106618e+01 1.113118986977422367e+02 1.212730413038095776e+02 1.292547184419511836e+02 1.347681144014760264e+02 1.374633882485957201e+02 1.371665176151487060e+02 1.338979597095783731e+02 1.278703364034519296e+02 1.194655047048260599e+02 1.091944569685978905e+02 9.764591621584332870e+01 8.543081514811061083e+01 7.312988708587700160e+01 6.125044559548079093e+01 5.019641508292479415e+01 4.025326431387507142e+01 3.158717525121482339e+01 2.425594780182105126e+01 1.822803281819171417e+01 1.340575354689759813e+01 9.649113358040542821e+00 6.797385628021682002e+00 4.686694287494957756e+00 3.162797571254705620e+00 2.089121282305332894e+00 1.350666402181160741e+00 8.547250206481030732e-01 5.294159979007893035e-01 3.209630602075389527e-01 1.904547819768773742e-01 1.106102701554658868e-01 6.287096142902091900e-02 3.497330486479815342e-02 1.903849739894481960e-02 1.014173921789817377e-02 5.286246772806662067e-03 2.695916796066704767e-03 1.345104816939235188e-03 6.565396163966383042e-04 3.134612590605732451e-04 1.463816503120594990e-04 6.685440372277063519e-05 2.985892848658883348e-05 1.304004737311784291e-05 5.568071753790704008e-06 2.324402927384527824e-06 9.485488169499080104e-07 3.783651289241054029e-07 1.475122252855117248e-07 5.620485063787746189e-08 2.092728929898155600e-08 7.613972626631300599e-09 2.706673375254962254e-09 9.400587391995349741e-10 3.189616648856167681e-10 1.057200781290550431e-10 3.422823012768080141e-11 1.082413585461493352e-11 3.343174225524886687e-12 1.008458925517792356e-12 2.970766611221045826e-13 8.546117389372679146e-14 2.400707256795977393e-14 6.585074863813657569e-15 1.763662830579235546e-15 4.611974618685900549e-16 1.177494436428975056e-16 2.935056232611682241e-17 7.142420830861487698e-18 1.696807294686288443e-18 3.935184212201064460e-19 8.909044956767987121e-20 1.968881210898430322e-20 4.247364394738134648e-21 8.943780228787167122e-22 1.838293274601386709e-22 3.688005560804662518e-23 7.221757730671305289e-24 1.380259623724121765e-24 2.574764670183424024e-25 4.687766313403098123e-26 8.329888021659142076e-27 1.444610155909210098e-27 2.445086798536031610e-28 4.038909777129251742e-29 6.511105124740131652e-30 1.024378969778608193e-30 1.572812524019705348e-31 2.356670327824288924e-32 3.446051175331169752e-33 4.917465108474875212e-34 6.847836700365310155e-35 9.305808471993552789e-36 1.234069668074081380e-36 1.597005901960752658e-37 2.016746099072489844e-38 2.485252583892396175e-39 2.988555581065907552e-40 3.506878072917843271e-41 4.015555998538650695e-42 4.486768773893705711e-43 4.891950838840168442e-44 5.204612473045420027e-45 5.403190323904744301e-46 5.473503796321606850e-47 5.410429075988756128e-48 5.218516358603716869e-49 4.911447033692388180e-50 4.510420775977531912e-51 4.041736684282082212e-52 3.533951608569324873e-53 3.015040434396632376e-54 2.509944101255275122e-55 2.038786724849123649e-56 1.615901635866727166e-57 1.249660429149878393e-58 9.429784017658748736e-60 6.942930467045843835e-61 4.987857002533750409e-62
4.899110207994102279e-05 1.085501468819743796e-04 2.352057448593941841e-04 4.984206033311059563e-04 1.032999993130946995e-03 2.094044783483498331e-03 4.152189297250024648e-03 8.053730525148499603e-03 1.528156789294812454e-02 2.836680477716104279e-02 5.151621922148504062e-02 9.153483488098004828e-02 1.591306279696848569e-01 2.706826326925556581e-01 4.505247304988465595e-01 7.337344845622816303e-01 1.169310091519840222e+00 1.823464631057546859e+00 2.782571193290258815e+00 4.155076234174918781e+00 6.071501387105946890e+00 8.681533996238851358e+00 1.214723385128780109e+01 1.663162632778971428e+01 2.228245671494531877e+01 2.921164772552436162e+01 3.747196664547217893e+01 4.703342922334742582e+01 5.776283676398493583e+01 6.941031960920211930e+01 8.160662263036329023e+01 9.387397951407469066e+01 1.056517893176782934e+02 1.163361152711171655e+02 1.253296251339633187e+02 1.320964486880972970e+02 1.362150174864077030e+02 1.374216458311208555e+02 1.356385717366508175e+02 1.309822957199431244e+02 1.237509665415039137e+02 1.143927155309682036e+02 1.034596270232537165e+02 9.155392979744587478e+01 7.927368642294941026e+01 6.716469571764721991e+01 5.568372123282168218e+01 4.517591961390316158e+01 3.586695110746701687e+01 2.786815853157059664e+01 2.119172078753081223e+01 1.577196710258088608e+01 1.148904951662044382e+01 8.191751999743262402e+00 5.717133409164693703e+00 3.905720662455309355e+00 2.611893967828995411e+00 1.709814241546212532e+00 1.095685318817305243e+00 6.873334389159018176e-01 4.220767907928868468e-01 2.537182891723193667e-01 1.492926741433648063e-01 8.598801185376875322e-02 4.847663478334585108e-02 2.674859195839889708e-02 1.444503278520928129e-02 7.634089242566239816e-03 3.948080273929469031e-03 1.997887471705704285e-03 9.891822597288698303e-04 4.791415609908963001e-04 2.270356215064537751e-04 1.052267126876370670e-04 4.769998249300146429e-05 2.114601542703839750e-05 9.166735812160545501e-06 3.885389927283146689e-06 1.610076528089906652e-06 6.522429240327910160e-07 2.582753530282963383e-07 9.996042169224222393e-08 3.780999988603743351e-08 1.397597030233176359e-08 5.047990391535831556e-09 1.781485493527287336e-09 6.142436587667573646e-10 2.069009802840362201e-10 6.807978870415482150e-11 2.188161558377034328e-11 6.869407328653806994e-12 2.106262048867788384e-12 6.307171997052561826e-13 1.844434636223390662e-13 5.267161273436364669e-14 1.468771835246978216e-14 3.999237415666654864e-15 1.063229477002450062e-15 2.759857556510755004e-16 6.994231510624888803e-17 1.730500682896681102e-17 4.179916527542703368e-18 9.856300835409940269e-19 2.268809412902032987e-19 5.098092883567944094e-20 1.118231593122492634e-20 2.394193907096045024e-21 5.003573660346067540e-22 1.020669452247472509e-22 2.032192008258698056e-23 3.949213587965049169e-24 7.490567006115587013e-25 1.386657855800908153e-25 2.505343444899979364e-26 4.417755923135818633e-27 7.602670885629704816e-28 1.276893156267383489e-28 2.092960428991009014e-29 3.347958460081707138e-30 5.226446039134019686e-31 7.962240598588664428e-32 1.183755038340876524e-32 1.717440271638497318e-33 2.431590661952873973e-34 3.359574612760615865e-35 4.529594141848667015e-36 5.959527535628364482e-37 7.651356814917807188e-38 9.585965823593677145e-39 1.171928091733292922e-39 1.398075877735719087e-40 1.627505161228585355e-41 1.848728602181414893e-42 2.049181978118719825e-43 2.216368787814733968e-44 2.339135163454245931e-45 2.408896700314164651e-46 2.420630377948878872e-47 2.373472474082894807e-48 2.270823630997038150e-49 2.119943332099758659e-50 1.931100964217820177e-51 1.716421362676309505e-52 1.488604883759853855e-53 1.259708425234379098e-54 1.040145829053028070e-55 8.380127679398872937e-57 6.587762136666227998e-58 5.053063762759051560e-59 3.781812753433856104e-60 2.761674403763808575e-61
3.592734648940746126e-05 8.015589253202938427e-05 1.748795452465709468e-04 3.731351985072058151e-04 7.786587475539494046e-04 1.589320538454107659e-03 3.173132365610514035e-03 6.197340838261840117e-03 1.184104852905500625e-02 2.213443081524863604e-02 4.048222283667506083e-02 7.244373996310687902e-02 1.268524273419243120e-01 2.173586814568415071e-01 3.644619728102600487e-01 5.980519832347960252e-01 9.603935431006547230e-01 1.509359869026200673e+00 2.321543864837787297e+00 3.494671583837175355e+00 5.148535754082251614e+00 7.423509373036975667e+00 1.047565374341711042e+01 1.446757109376291695e+01 1.955452651213541770e+01 2.586600105470495592e+01 3.348370547139347053e+01 4.241807884837060527e+01 5.258624404020275733e+01 6.379506683525477939e+01 7.573313559073446299e+01 8.797496183488384247e+01 9.999943395689928138e+01 1.112226312172734026e+02 1.210427942298879316e+02 1.288929626259298971e+02 1.342950052315895277e+02 1.369079103634214221e+02 1.365635422202717848e+02 1.332846305198942787e+02 1.272823035827142917e+02 1.189335344929857428e+02 1.087418592218141526e+02 9.728707416343942782e+01 8.517090674554135887e+01 7.296569587307051563e+01 6.117200680342238428e+01 5.018915353646264776e+01 4.030026217641604802e+01 3.167125214927568422e+01 2.436132432606316556e+01 1.834145652747378463e+01 1.351707102904746627e+01 9.751354936270796969e+00 6.886481406986588283e+00 4.760960095175007289e+00 3.222322107813559544e+00 2.135160270817744177e+00 1.385115467104136799e+00 8.797087877437388403e-01 5.470023064874457441e-01 3.329910805294052922e-01 1.984545974841661897e-01 1.157877577624100984e-01 6.613338146072844648e-02 3.697558789090950315e-02 2.023585323566529440e-02 1.083957331766892060e-02 5.682715114788716368e-03 2.915535815095453721e-03 1.463736088596458715e-03 7.190348135049382319e-04 3.455721721013828860e-04 1.624751052699186828e-04 7.472235780637749732e-05 3.361133544446849456e-05 1.478590474638693506e-05 6.360517786902974666e-06 2.675317247511803164e-06 1.100152183823236343e-06 4.422645442271273951e-07 1.737887275193781678e-07 6.674682521447936576e-08 2.505358416255476817e-08 9.189702778964935453e-09 3.293737553482347543e-09 1.153446707520870437e-09 3.946332931148349184e-10 1.319002837652558750e-10 4.306488278625170141e-11 1.373401651991091031e-11 4.278005359190193100e-12 1.301453612722473354e-12 3.866653123233406738e-13 1.121857683964840574e-13 3.178443699965434085e-14 8.793158076229679373e-15 2.375250451584317485e-15 6.264548738235559184e-16 1.613127772789722875e-16 4.055366176942208670e-17 9.953100569105092339e-18 2.384730425820385996e-18 5.577751816506830631e-19 1.273518544790834231e-19 2.838347058764297197e-20 6.174879701178186447e-21 1.311244206035217916e-21 2.717819786532133910e-22 5.498322594228212338e-23 1.085683661759632754e-23 2.092336157209316069e-24 3.935561625434186799e-25 7.224728817224657754e-26 1.294401054592203374e-26 2.263299021477946630e-27 3.862197251086837370e-28 6.431916821591620388e-29 1.045331862840058768e-29 1.657946115922093610e-30 2.566161789818515417e-31 3.876058055061558223e-32 5.713268094418648889e-33 8.217935755305323053e-34 1.153508053465533986e-34 1.579990330923813414e-35 2.111837493614956606e-36 2.754453095880049970e-37 3.505708601233785504e-38 4.353902430637754675e-39 5.276440846275433473e-40 6.239649084345861622e-41 7.200013633876696954e-42 8.106959749266736173e-43 8.907008575708368875e-44 9.548883841924604993e-45 9.988909539907185162e-46 1.019591556884580923e-46 1.015488742312088097e-47 9.868766555818386624e-49 9.358101620704930896e-50 8.658608038773915467e-51 7.817038506075509178e-52 6.886027490483403753e-53 5.918697419980041114e-54 4.963785816369785736e-55 4.061889724551118642e-56 3.243173441895051656e-57 2.526608679176071516e-58 1.920571242331881202e-59 1.424447374284845872e-60
2.682551867094154851e-05 6.024392872278977939e-05 1.322968401456735797e-04 2.841128726236317125e-04 5.967217221587718364e-04 1.225818986354895810e-03 2.463134197196387327e-03 4.841613255934454872e-03 9.310320027347121496e-03 1.751631356418977686e-02 3.224438778694827673e-02 5.808005319348116119e-02 1.023735076220813056e-01 1.765875337383504273e-01 2.981029286430452729e-01 4.925219174362763241e-01 7.964430480851093508e-01 1.260572138201959236e+00 1.952880344676071189e+00 2.961329974970356105e+00 4.395483642499816490e+00 6.386132753975325649e+00 9.081983662201626117e+00 1.264249053809204781e+01 1.722618586968357235e+01 2.297437213411785351e+01 2.999079615019767076e+01 3.831886176337830818e+01 4.791890646207237126e+01 5.864887216996311992e+01 7.025211027317673995e+01 8.235586970489171676e+01 9.448310313158978602e+01 1.060786081304281936e+02 1.165483852401662688e+02 1.253087888777546794e+02 1.318400174779277734e+02 1.357371885862754937e+02 1.367520194200804156e+02 1.348191258488950552e+02 1.300630474211787657e+02 1.227849402825044223e+02 1.134309193783672924e+02 1.025466931854213044e+02 9.072492299522815529e+01 7.855235926881671560e+01 6.656322311590854213e+01 5.520372435149830892e+01 4.481043161275493247e+01 3.560290103977428089e+01 2.768895658460674980e+01 2.107960080952488013e+01 1.570985480844919024e+01 1.146184819709604952e+01 8.187047595578649251e+00 5.725401526332475122e+00 3.920163285928281116e+00 2.628045538571028850e+00 1.725043304272251721e+00 1.108689410876901649e+00 6.976911026485099754e-01 4.298890827283295413e-01 2.593474195693428741e-01 1.531890603294482622e-01 8.858854684760045228e-02 5.015461027320367027e-02 2.779732213121764370e-02 1.508083461545329726e-02 8.008405289182328815e-03 4.162264447833097583e-03 2.117084190365416552e-03 1.053733715427723847e-03 5.131748599025147840e-04 2.445105038764975756e-04 1.139677798704273121e-04 5.196047530738538673e-05 2.316990734147553120e-05 1.010390692740211129e-05 4.308461969833142372e-06 1.796295211449384598e-06 7.321687110016883024e-07 2.917287029642524957e-07 1.136159903608269629e-07 4.324652071948746316e-08 1.608699325778866553e-08 5.847533044713538863e-09 2.076865034142911425e-09 7.206874213822896357e-10 2.443180714674581889e-10 8.091009852140241652e-11 2.617329758943875725e-11 8.269787720042732786e-12 2.552017325567854982e-12 7.691318559241750880e-13 2.263715731019405563e-13 6.506152116292248350e-14 1.825939484273612085e-14 5.003664927876221214e-15 1.338784643141697312e-15 3.497324902022432882e-16 8.919635932814873942e-17 2.220896330022928763e-17 5.398393076982227936e-18 1.280978106728013762e-18 2.967198824277850561e-19 6.709140021145482347e-20 1.480780168711080255e-20 3.190118354831533974e-21 6.708185548838841176e-22 1.376815035469472893e-22 2.758094632999533001e-23 5.392585727373828670e-24 1.029037230912147557e-24 1.916476631837997142e-25 3.483430063454875451e-26 6.179238003448023133e-27 1.069745659635951695e-27 1.807331485434987216e-28 2.979895266861001651e-29 4.794735418053032069e-30 7.528762799449294369e-31 1.153647285122160658e-31 1.725076514492940761e-32 2.517243474389983724e-33 3.584425310137476401e-34 4.980666061377035557e-35 6.753442847359787090e-36 8.935718593965667077e-37 1.153710671005563269e-37 1.453531353790653770e-38 1.786936129215465394e-39 2.143621004249749289e-40 2.509219716091529526e-41 2.866015899672390252e-42 3.194223861807456045e-43 3.473735212281243844e-44 3.686129192027431634e-45 3.816672154958029936e-46 3.856006075201534158e-47 3.801257546600163021e-48 3.656384762629006424e-49 3.431704294837414382e-50 3.142676259653416320e-51 2.808146584474448114e-52 2.448323740293302154e-53 2.082790178750886466e-54 1.728815069516673007e-55 1.400156866426800954e-56 1.106442478857241383e-57 8.531077541969097489e-59 6.418016118035518236e-60
2.044970357771207583e-05 4.620377279327986009e-05 1.020737068383083669e-04 2.205128744688004234e-04 4.658815773673309407e-04 9.626682894576468362e-04 1.945697166186232448e-03 3.846881682879513698e-03 7.440709389688226344e-03 1.408081556541398126e-02 2.607258273041173496e-02 4.724070813620272896e-02 8.376379972731883006e-02 1.453561467055482226e-01 2.468735514402429776e-01 4.103971282353122141e-01 6.677966964346564449e-01 1.063684989715344642e+00 1.658540453836312878e+00 2.531603117102932732e+00 3.782950749396740697e+00 5.533973312714876691e+00 7.925331440047862941e+00 1.111147096052121164e+01 1.525093422782031993e+01 2.049210976519021088e+01 2.695470900287644156e+01 3.470811206181345909e+01 4.374867547002840951e+01 5.397896996421121685e+01 6.519249980456073956e+01 7.706752995391070726e+01 8.917305466824939231e+01 1.009886360782022194e+02 1.119379359566660099e+02 1.214335335208857458e+02 1.289284695307897550e+02 1.339683334684341105e+02 1.362370110519076150e+02 1.355896672923167046e+02 1.320681542090509026e+02 1.258965473878167813e+02 1.174574708899958466e+02 1.072527013750268736e+02 9.585371363111116239e+01 8.384895716097750551e+01 7.179458797421293070e+01 6.017422730843355083e+01 4.937139681311843731e+01 3.965602471574104015e+01 3.118427615135034969e+01 2.400929108337858509e+01 1.809942172693727258e+01 1.336028653621971785e+01 9.657294672924681578e+00 6.836047339389009103e+00 4.738964252014957523e+00 3.217411625651653839e+00 2.139376509158260387e+00 1.393265376396428668e+00 8.886908846522072469e-01 5.551845302857755238e-01 3.396942766519489565e-01 2.035601153567051791e-01 1.194634031529897694e-01 6.865842481422311516e-02 3.864057815918407746e-02 2.129382122637317812e-02 1.148917492935828087e-02 6.068906676060736687e-03 3.138167674871098975e-03 1.588329708609639368e-03 7.867855368476719177e-04 3.813939277833739978e-04 1.809014487429118020e-04 8.394783686873051067e-05 3.810869978179644882e-05 1.692130803031804203e-05 7.348308366792360017e-06 3.120568323163891348e-06 1.295755915526761328e-06 5.260263327835287048e-07 2.087563235113165212e-07 8.097936924467415077e-08 3.070210900936161086e-08 1.137573312247479474e-08 4.118775384247509801e-09 1.457123614738670177e-09 5.036492420977329685e-10 1.700706044752806870e-10 5.610056170374417163e-11 1.807637818033947460e-11 5.688961112058987789e-12 1.748656786526667020e-12 5.249289961383344664e-13 1.538851573308222081e-13 4.405247676765072773e-14 1.231402295771000930e-14 3.360976723944566266e-15 8.956700871917204568e-16 2.330396942671794204e-16 5.919626749682901290e-17 1.467998712675689185e-17 3.553933066638842475e-18 8.399070301754545820e-19 1.937664638313390886e-19 4.363542841094782962e-20 9.591833979023307630e-21 2.058045989956817405e-21 4.310120306927550948e-22 8.810389152993718608e-23 1.757774767124416923e-23 3.422830398588444874e-24 6.505094902209927905e-25 1.206592281390438309e-25 2.184233591953249414e-26 3.858892201098499924e-27 6.653421113710545557e-28 1.119541796951853152e-28 1.838412724859215237e-29 2.946102912697128774e-30 4.607338085452690754e-31 7.031449815389128529e-32 1.047195896040498121e-32 1.521931463864603381e-33 2.158452354126307296e-34 2.987214112688362324e-35 4.034254238048996906e-36 5.316549988198637551e-37 6.836961664381307282e-38 8.579461712449504220e-39 1.050552580155642395e-39 1.255260197337933684e-40 1.463542798152493820e-41 1.665062059531661634e-42 1.848444863919127946e-43 2.002310936880496768e-44 2.116427793201024484e-45 2.182832387104038927e-46 2.196749284659585939e-47 2.157158408309784271e-48 2.066918615666952542e-49 1.932426326300920961e-50 1.762865820102878999e-51 1.569173258801131554e-52 1.362876563005089950e-53 1.154981029058524433e-54 9.550468183435304520e-56 7.705570447615181205e-57 6.066163945659750404e-58 4.659632345610322063e-59
1.598047294734651435e-05 3.629668092852001001e-05 8.060662673651113909e-05 1.750416971744237350e-04 3.717236277486626948e-04 7.720545873473530366e-04 1.568434820691176320e-03 3.116857036394252850e-03 6.059546699185370915e-03 1.152594224554489080e-02 2.145186049197144590e-02 3.907001051716887940e-02 6.963831491346171576e-02 1.214823637064618017e-01 2.074293509126817203e-01 3.466955472889807766e-01 5.672487634721052885e-01 9.085923715516629473e-01 1.424801939872727630e+00 2.187489434254870524e+00 3.288183995889119249e+00 4.839427839404626397e+00 6.973732502208208395e+00 9.839480387190151944e+00 1.359295157726058711e+01 1.838596106259312535e+01 2.434913526566225528e+01 3.157162108602536321e+01 4.007892571911833812e+01 4.981148562176934291e+01 6.060726080049800402e+01 7.219193101048219319e+01 8.417995158859282867e+01 9.608871714225554683e+01 1.073664284000050628e+02 1.174321685320418567e+02 1.257245194972707196e+02 1.317532167330446100e+02 1.351472688488995857e+02 1.356929568441208289e+02 1.333562689152673784e+02 1.282864705408573229e+02 1.208002783102088102e+02 1.113489779882633712e+02 1.004732557903655561e+02 8.875205241987862337e+01 7.675215958619439505e+01 6.498456303098954834e+01 5.387192766450665715e+01 4.372950809984717324e+01 3.475959325892939233e+01 2.705774816984946796e+01 2.062786425763776066e+01 1.540247477625932682e+01 1.126488553100635492e+01 8.070252983888723364e+00 5.663599342781634682e+00 3.893677105730719568e+00 2.622417450198692546e+00 1.730316081118647542e+00 1.118490552662929627e+00 7.083010620909945265e-01 4.394113435287073099e-01 2.670392545782926397e-01 1.589665426166786411e-01 9.269008515696283701e-02 5.293246370557606884e-02 2.960269265455694673e-02 1.621118787630414226e-02 8.692067335150769486e-03 4.562497210018947105e-03 2.344214620367545809e-03 1.178824862098341907e-03 5.800947980590078412e-04 2.793099223194113749e-04 1.315683228141337256e-04 6.062255490773643630e-05 2.731972566138477588e-05 1.203982705521854880e-05 5.188122943011111630e-06 2.185710157929476771e-06 9.001513004746951848e-07 3.623511823346243479e-07 1.425568307479865684e-07 5.480824766716642683e-08 2.059022576664154985e-08 7.557771700770879985e-09 2.710231611881209298e-09 9.494318784680947972e-10 3.248874725030745401e-10 1.085882835441102635e-10 3.544744359232476752e-11 1.130086865006843437e-11 3.518345577217542498e-12 1.069649319338636145e-12 3.175401810437205035e-13 9.204281115580276481e-14 2.604929297578908688e-14 7.197789525116856967e-15 1.941703642757659042e-15 5.113660963908756458e-16 1.314715321841840377e-16 3.299657906394521749e-17 8.084087300638311609e-18 1.933331279161033480e-18 4.513192445401690665e-19 1.028379763894385267e-19 2.287208464915928115e-20 4.965141286926125712e-21 1.052016983047744320e-21 2.175561372169444281e-22 4.391066709005928247e-23 8.649917188925125068e-24 1.662993742719078625e-24 3.120325877715150631e-25 5.713921198907145811e-26 1.021146650421069142e-26 1.780969562609637792e-27 3.031339729147913427e-28 5.035214250815142706e-29 8.162106821842578982e-30 1.291170373790750377e-30 1.993232641458652449e-31 3.002769489347814677e-32 4.414404851444707313e-33 6.332938395557304945e-34 8.865806423470374700e-35 1.211178634991409044e-35 1.614627616479993462e-36 2.100429693278362462e-37 2.666324646881284885e-38 3.302817962307971040e-39 3.992277498714875636e-40 4.708896254974592665e-41 5.419731688346041760e-42 6.086880175329861931e-43 6.670649864590994121e-44 7.133393387995089673e-45 7.443498872217878536e-46 7.578955578473852914e-47 7.529936401714810280e-48 7.299976482323677300e-49 6.905551624617977718e-50 6.374126358715758913e-51 5.740992866128228013e-52 5.045405937921932429e-53 4.326600139235079128e-54 3.620243336362413560e-55 2.955751950356253018e-56 2.354704046471525149e-57 1.830382027536737859e-58
1.282921674102447118e-05 2.926231256690260956e-05 6.525871861362383855e-05 1.423090739611483993e-04 3.034829427153955934e-04 6.329765796366124088e-04 1.291329193574602009e-03 2.577072379795956533e-03 5.031536990086517627e-03 9.611753936479691326e-03 1.796698245419975359e-02 3.286695797246521472e-02 5.884308831767467302e-02 1.031147323613691297e-01 1.768767210447346472e-01 2.970147691446984872e-01 4.882840504220339328e-01 7.859241235973142281e-01 1.238583437722808656e+00 1.911286616886934908e+00 2.888004442220574397e+00 4.273199706069856774e+00 6.191557180829367901e+00 8.785012868021832233e+00 1.220623567649206720e+01 1.660794060543200246e+01 2.212786414997427187e+01 2.886990927616225022e+01 3.688281269200378887e+01 4.613858141322544526e+01 5.651371244674191274e+01 6.777664218207164026e+01 7.958477802790329747e+01 9.149371947023557539e+01 1.029798740479535155e+02 1.134757616090614931e+02 1.224151713627185671e+02 1.292833878268529588e+02 1.336663532357556790e+02 1.352922267331746866e+02 1.340595050042115588e+02 1.300476260044712546e+02 1.235084963569701415e+02 1.148401987130047104e+02 1.045467132805356698e+02 9.318934781329926409e+01 8.133639670483036355e+01 6.951725575427009574e+01 5.818595229019008741e+01 4.769713999780019975e+01 3.829547348779394866e+01 3.011732644249133983e+01 2.320235796612324819e+01 1.751162571941826940e+01 1.294879815326858896e+01 9.381413453144132220e+00 6.659878142267023904e+00 4.632784867513321636e+00 3.157976654635060942e+00 2.109470262357043602e+00 1.380814940103877175e+00 8.857020339599014358e-01 5.566917889237745776e-01 3.428421846962780850e-01 2.068691339857193778e-01 1.222873962031418016e-01 7.081220725270213900e-02 4.016287915008200787e-02 2.230880919281488795e-02 1.213397032657844224e-02 6.461614805542193786e-03 3.368408607900982843e-03 1.718645291063895623e-03 8.581373581540360784e-04 4.192446984928406475e-04 2.003780960880804430e-04 9.367800468469590235e-05 4.283159159903008971e-05 1.914990095413774714e-05 8.371119237771049431e-06 3.577311669316126158e-06 1.494275492690777037e-06 6.100318535038168006e-07 2.433730905961471092e-07 9.487330425781044825e-08 3.613458390089853356e-08 1.344524239557851296e-08 4.887001774474285699e-09 1.735038090537145456e-09 6.016377441349310903e-10 2.037464009264814579e-10 6.738219270373273654e-11 2.176077058948669913e-11 6.862034917017045112e-12 2.112800633087548818e-12 6.351410468016023177e-13 1.864097477385338380e-13 5.341165159203540370e-14 1.494018157461480261e-14 4.079556982610078165e-15 1.087410006337795537e-15 2.829331511644019052e-16 7.185756784543605681e-17 1.781345793082573064e-17 4.310232507810225162e-18 1.017935774072372544e-18 2.346380487214604167e-19 5.278696505303746424e-20 1.159037658967703990e-20 2.483727521934495402e-21 5.194447392756837243e-22 1.060224088191348409e-22 2.111899420678494085e-23 4.105450040022793595e-24 7.788527822479293651e-25 1.441957506369381979e-25 2.605240105499259797e-26 4.593431669113307039e-27 7.903459697604017321e-28 1.327040595259203838e-28 2.174377188167596728e-29 3.476691836296602009e-30 5.424694337298638232e-31 8.259607324983059621e-32 1.227201957391414466e-32 1.779273839027386662e-33 2.517314089292691498e-34 3.475343618292762815e-35 4.681896599114502931e-36 6.154711611051402309e-37 7.895027101211494551e-38 9.882296209136838217e-39 1.207032102018277718e-39 1.438583099832412308e-40 1.673034172085547355e-41 1.898571725335722766e-42 2.102326800779290009e-43 2.271554746243973928e-44 2.394940633665445888e-45 2.463846871979384240e-46 2.473312498561017283e-47 2.422643657420893256e-48 2.315497659887116867e-49 2.159446488613138525e-50 1.965092103361956956e-51 1.744877103642859817e-52 1.511775789075832722e-53 1.278055479388935170e-54 1.054267952671870612e-55 8.485755374749464446e-57 6.664498379287112932e-58
1.060142226817484935e-05 2.425339106097923269e-05 5.425195234908719084e-05 1.186691074846249857e-04 2.538546063174127528e-04 5.311335967681924102e-04 1.087027456273799734e-03 2.176416621417457450e-03 4.263388398895235319e-03 8.171939503702511584e-03 1.532843848475835824e-02 2.813954767959987377e-02 5.056208746346702032e-02 8.893276840635837288e-02 1.531318108056225480e-01 2.581492855091613858e-01 4.260988684820126160e-01 6.886720575806579703e-01 1.089939166481751931e+00 1.689277845293943869e+00 2.564049317085720592e+00 3.811462306585536197e+00 5.548894557207060707e+00 7.911826464667749192e+00 1.104853614864378741e+01 1.511086716704252986e+01 2.024075265069959073e+01 2.655277489907915722e+01 3.411382024661563861e+01 4.292175794099035357e+01 5.288587332437398203e+01 6.381232555054491939e+01 7.539798310198729325e+01 8.723547046251781012e+01 9.883109141278271181e+01 1.096355722166836983e+02 1.190855324410969160e+02 1.266516005770076561e+02 1.318875536719847332e+02 1.344741390845238982e+02 1.342515584609668338e+02 1.312359780759470311e+02 1.256176661210936345e+02 1.177410447809093625e+02 1.080695772822755885e+02 9.714049410611058022e+01 8.551553034994591940e+01 7.373393493653500741e+01 6.227308923477247760e+01 5.152040236287741948e+01 4.175811745811942899e+01 3.316067397761518976e+01 2.580266363006255403e+01 1.967440033090841567e+01 1.470175575174346605e+01 1.076711666199845574e+01 7.728934063446555314e+00 5.438157316936712782e+00 3.750692432962797085e+00 2.535752232603374345e+00 1.680497590755863468e+00 1.091681773262662913e+00 6.951263010047507018e-01 4.338246895118735291e-01 2.653458167546443591e-01 1.590427278846568981e-01 9.340440804518879148e-02 5.374206801424558783e-02 3.028937460674829135e-02 1.671959414298870156e-02 9.037480745105267929e-03 4.782767622546342003e-03 2.477671750488863196e-03 1.256210843962172943e-03 6.232431512529566613e-04 3.025183093698503140e-04 1.436381062979237198e-04 6.670194466849477971e-05 3.028920166362295910e-05 1.344777429936966240e-05 5.836631774806612121e-06 2.476070283032193377e-06 1.026586237903951647e-06 4.159165856431820621e-07 1.646438026539490058e-07 6.367461067861346304e-08 2.405612456591018014e-08 8.877349536834463108e-09 3.199647142680774789e-09 1.126283194349562477e-09 3.871579304230006405e-10 1.299554568607323735e-10 4.259315008079310950e-11 1.363010176657101872e-11 4.258432198677614182e-12 1.298885034246403498e-12 3.867610704679811490e-13 1.124211807769863062e-13 3.189852437393642292e-14 8.834767647337315399e-15 2.388405105383250899e-15 6.302262733274122103e-16 1.623113983957110188e-16 4.079949699874621571e-17 1.000930662621456962e-17 2.396555390891634179e-18 5.600113760583154901e-19 1.277098476639573946e-19 2.842254338688141047e-20 6.173136825936326988e-21 1.308420023272338697e-21 2.706332368125028105e-22 5.462639381150332315e-23 1.075985808221964206e-23 2.068181666639997013e-24 3.879223433641417817e-25 7.100207058462786506e-26 1.268129936112274095e-26 2.210139477562165403e-27 3.758682932317632674e-28 6.237476094609449555e-29 1.010035399608074006e-29 1.595938979588678577e-30 2.460626005683295936e-31 3.701880422292346817e-32 5.434311919621432711e-33 7.784132526054914594e-34 1.087971618838008111e-34 1.483764289146446405e-35 1.974470665944368763e-36 2.563736569025386729e-37 3.248116948349774462e-38 4.015356905430735018e-39 4.843392363013024995e-40 5.700421802129456253e-41 6.546287536798237433e-42 7.335215421608591038e-43 8.019723636100712272e-44 8.555270451398179822e-45 8.905022498712508402e-46 9.044038639973660640e-47 8.962210156507894707e-48 8.665475937030819946e-49 8.175109801293972328e-50 7.525198743701768377e-51 6.758727274869840406e-52 5.922892242094164478e-53 5.064354789689532948e-54 4.225083011462199624e-55 3.439273188504918638e-56 2.731605035222758502e-57
9.021162230087218683e-06 2.067415691806795828e-05 4.632960339625908817e-05 1.015317095511033256e-04 2.176230568884778558e-04 4.562644091370794209e-04 9.358053474590267767e-04 1.877848456514035229e-03 3.687145313575113971e-03 7.084719643767998717e-03 1.332308589691810069e-02 2.452349773277373579e-02 4.418749169272143118e-02 7.794664216952362779e-02 1.346219361951631055e-01 2.276622099814380740e-01 3.770125950800888859e-01 6.114207257225117154e-01 9.711128063961648182e-01 1.510658733895317019e+00 2.301696907506990186e+00 3.435016950588198448e+00 5.021327510798176519e+00 7.189906312827447188e+00 1.008429229973963182e+01 1.385429082792941458e+01 1.864386946913315413e+01 2.457504516154892826e+01 3.172858095486232344e+01 4.012314391194421859e+01 4.969538828957153243e+01 6.028403940317631537e+01 7.162127095967507273e+01 8.333433336482195841e+01 9.495942834960112577e+01 1.059682878344451638e+02 1.158059967425789267e+02 1.239366195206420684e+02 1.298915361412418008e+02 1.333144375356544913e+02 1.339969366813209888e+02 1.318997999699419950e+02 1.271567550133191276e+02 1.200603467610625614e+02 1.110319262524732125e+02 1.005800757401266168e+02 8.925320068909049098e+01 7.759243194554669287e+01 6.609037791975703158e+01 5.515984862355968943e+01 4.511478336488906393e+01 3.616364493022218340e+01 2.841384772846596718e+01 2.188460895936252015e+01 1.652505218992795832e+01 1.223441780937753265e+01 8.881710195468734526e+00 6.322851952590156976e+00 4.414234796892524848e+00 3.022303793279446982e+00 2.029391033434077229e+00 1.336388143318143040e+00 8.630228066865620606e-01 5.465215774802512083e-01 3.393513644219633973e-01 2.065859432401932483e-01 1.232829480089570467e-01 7.210910579118520736e-02 4.133221093046364480e-02 2.321235924795974487e-02 1.277021595507090226e-02 6.880794476787681357e-03 3.630375921749947558e-03 1.875201737713867592e-03 9.480670275204902556e-04 4.690698255927266882e-04 2.270693007646353283e-04 1.075275714133534040e-04 4.980158972441516788e-05 2.255557002129646415e-05 9.988055906666091526e-06 4.323726172438344066e-06 1.829461095235306203e-06 7.565155468097540117e-07 3.056949127823402869e-07 1.206935841985053824e-07 4.655426792025755943e-08 1.754169173935434700e-08 6.456256806036626808e-09 2.320872728331369115e-09 8.147978405067489511e-10 2.793482625403042579e-10 9.352155464706678659e-11 3.057183505191416247e-11 9.757799666345395949e-12 3.040754837276012080e-12 9.251035623326659694e-13 2.747645524649953312e-13 7.966653413962768179e-14 2.254866590102432916e-14 6.229907146805220635e-15 1.680139389394338860e-15 4.422830855960948021e-16 1.136412044096810014e-16 2.849980349196250013e-17 6.976045195232902127e-18 1.666593336012375747e-18 3.885931422526710435e-19 8.842978092781739021e-20 1.963962628907043565e-20 4.256895223265143742e-21 9.004757815957389732e-22 1.858938917234544119e-22 3.745133064139747725e-23 7.363322473149276021e-24 1.412799453656229366e-24 2.645351125955208527e-25 4.833686531047275888e-26 8.619110901536581213e-27 1.499795279665763657e-27 2.546735973723817754e-28 4.220028410248805815e-29 6.823757618876000174e-30 1.076727948840494615e-30 1.657906797188388536e-31 2.491056959082314858e-32 3.652367209395957749e-33 5.225530273727338311e-34 7.295406353186554153e-35 9.938707722721205986e-36 1.321204005732689193e-36 1.713829746492129979e-37 2.169310321533324112e-38 2.679355572989234841e-39 3.229179627229321310e-40 3.797570287168092333e-41 4.357825578968644942e-42 4.879585914537069868e-43 5.331432857694402769e-44 5.683967227686868904e-45 5.912956351904255062e-46 6.002085139206658294e-47 5.944877692901421339e-48 5.745475166714470643e-49 5.418140112131203085e-50 4.985569714672372976e-51 4.476294993053592595e-52 3.921579654806436715e-53 3.352285032727580459e-54 2.796131151612716044e-55 2.275673819477814385e-56
7.898200637096187068e-06 1.811169020672471038e-05 4.061611854907294146e-05 8.908317664259436479e-05 1.911176926836733662e-04 4.011111147209697595e-04 8.236412671214122941e-04 1.654901232066874036e-03 3.253997762866271248e-03 6.262150001965382899e-03 1.179612665452935832e-02 2.175265419825361812e-02 3.927236752468738629e-02 6.942352022085797325e-02 1.201740835964744403e-01 2.037212802599318306e-01 3.382335027256883064e-01 5.500231818116710913e-01 8.761027334391371379e-01 1.366973723760708692e+00 2.089361764670190080e+00 3.128445387076517203e+00 4.588957650955137524e+00 6.594400008691131632e+00 9.283546858527474299e+00 1.280349041021364442e+01 1.729872772428128158e+01 2.289625273621921764e+01 2.968727500536839514e+01 3.770698082077861812e+01 4.691456119146754133e+01 5.717638809717694670e+01 6.825553796874515911e+01 7.981067414816791938e+01 9.140651296950382232e+01 1.025367296605422496e+02 1.126583656409268883e+02 1.212348606365531225e+02 1.277831159582748057e+02 1.319188701245111304e+02 1.333944226405964457e+02 1.321235023546997809e+02 1.281897629993093517e+02 1.218377183111047088e+02 1.134474757994561998e+02 1.034969158889915946e+02 9.251657556013958583e+01 8.104316901454782851e+01 6.957735326084744543e+01 5.855016902492339170e+01 4.830085680307830387e+01 3.906683691705836736e+01 3.098490752896579536e+01 2.410142268876786531e+01 1.838850002829941843e+01 1.376317647076817607e+01 1.010677451584964004e+01 7.282393190745095168e+00 5.149214707359226040e+00 3.573063918712083176e+00 2.433265542745654209e+00 1.626261978301885236e+00 1.066678868652966683e+00 6.865863642791212307e-01 4.336480560730024969e-01 2.687260144387080829e-01 1.633613300975136351e-01 9.740524669100499022e-02 5.695422778449735213e-02 3.265047628460385210e-02 1.834748960493011796e-02 1.010385338250137030e-02 5.451526425376039021e-03 2.881155564284916797e-03 1.491180986440192487e-03 7.556289675049829725e-04 3.748037383313386635e-04 1.819376228381842291e-04 8.641217199589598566e-05 4.014914902211233607e-05 1.824512877414730285e-05 8.107965022449646259e-06 3.522908381746621415e-06 1.496409685881574169e-06 6.212969850864899584e-07 2.521111207737277368e-07 9.997180621622030165e-08 3.873545455323859167e-08 1.466364488592476330e-08 5.422973093460058299e-09 1.959108590657576736e-09 6.913076927233863001e-10 2.382566823520565446e-10 8.019570255108102886e-11 2.636107784213177094e-11 8.461690048403217184e-12 2.652226718963805007e-12 8.117142518159297445e-13 2.425580263897136126e-13 7.076694601398513302e-14 2.015724772978561397e-14 5.605350886065454568e-15 1.521707003533486255e-15 4.032763713093755686e-16 1.043291646617050262e-16 2.634683276402172033e-17 6.494714680590515487e-18 1.562754043446777819e-18 3.670376417389973562e-19 8.414166288151738877e-20 1.882711142577653685e-20 4.111691252206089198e-21 8.764235171467907355e-22 1.823296094340770678e-22 3.702059025657590053e-23 7.336114292794677687e-24 1.418794286806666929e-24 2.677920301022959044e-25 4.932820397991241985e-26 8.867623113701627163e-27 1.555709465569841114e-27 2.663510504327019561e-28 4.450210073897380824e-29 7.256087679871791451e-30 1.154559629374017738e-30 1.792743507735271884e-31 2.716465383255432698e-32 4.016713560431681378e-33 5.795819081722320235e-34 8.160801146593326283e-35 1.121299618670505147e-35 1.503413605306416329e-36 1.966981819932275664e-37 2.511218773302261515e-38 3.128444585088385112e-39 3.803028559780677203e-40 4.511131672159184108e-41 5.221483496766528792e-42 5.897291470235275839e-43 6.499192975862244145e-44 6.988957394676332648e-45 7.333470061841799339e-46 7.508426801879031894e-47 7.501167796910483780e-48 7.312192019391636204e-49 6.955100638415870033e-50 6.454978294771211663e-51 5.845479847063941453e-52 5.165092462248953845e-53 4.453148535903868471e-54 3.746157766655646421e-55
7.099632471405765539e-06 1.627557742250904406e-05 3.649165060115700752e-05 8.003118462535915639e-05 1.717064145843378198e-04 3.604365071609496869e-04 7.403543849106000631e-04 1.488238897118108551e-03 2.928064898894075247e-03 5.639177188759810291e-03 1.063232629240414007e-02 1.962759104170399074e-02 3.547955453347191590e-02 6.280660325914798336e-02 1.088902022920862911e-01 1.849121591838419343e-01 3.075872007927080154e-01 5.012172674917088067e-01 8.001351154793008291e-01 1.251412155204144616e+00 1.917577601539781629e+00 2.878939758436970919e+00 4.234933900989752864e+00 6.103776576688113131e+00 8.619627752812164090e+00 1.192650219798567690e+01 1.616837931170835674e+01 2.147536853166153747e+01 2.794639362776300473e+01 3.562961322821276866e+01 4.450259112879961521e+01 5.445491383868922952e+01 6.527634397320912285e+01 7.665352812696917795e+01 8.817763708158558700e+01 9.936409751886405672e+01 1.096839003620219444e+02 1.186040916958138070e+02 1.256333089790894206e+02 1.303669818535466618e+02 1.325263752215217039e+02 1.319861726554894688e+02 1.287867476169194276e+02 1.231294161081018501e+02 1.153554201119570877e+02 1.059116997579705810e+02 9.530825122244826275e+01 8.407274362018711145e+01 7.270797760317732639e+01 6.165680769413420137e+01 5.127757907389892722e+01 4.183129703734227434e+01 3.348000703360860086e+01 2.629449702175148218e+01 2.026860469495287020e+01 1.533715158304543813e+01 1.139475418573164767e+01 8.313328076881752793e+00 5.956829218042511087e+00 4.192509061947537141e+00 2.898581107747407515e+00 1.968644129837570755e+00 1.313467916835928673e+00 8.608433815689974233e-01 5.541723641783252718e-01 3.503705083541606702e-01 2.175212083033859489e-01 1.325811330198612137e-01 7.931767042717940974e-02 4.656483851793758594e-02 2.681824024687235256e-02 1.514835032079715933e-02 8.389561652773666958e-03 4.554359387007532803e-03 2.422734174273440035e-03 1.262564786341049223e-03 6.443976023288609453e-04 3.220284359185525305e-04 1.575316453668466400e-04 7.541778897941440725e-05 3.532786730949279537e-05 1.618862934743175826e-05 7.255531707694082684e-06 3.179935235456944051e-06 1.362655791635471572e-06 5.708306026379249146e-07 2.337334421760610204e-07 9.353431921957533324e-08 3.657682295997785576e-08 1.397584735528090866e-08 5.217272145839879136e-09 1.902660829169080014e-09 6.777886112659769782e-10 2.358345613904060793e-10 8.014359280904105845e-11 2.659797576608341558e-11 8.620236920962412153e-12 2.728067170633004658e-12 8.430093287364441696e-13 2.543484292371256261e-13 7.492461613933835688e-14 2.154763557941709808e-14 6.049736912397531438e-15 1.658129590505289727e-15 4.436393055975400708e-16 1.158661584553475824e-16 2.953824388220673092e-17 7.350239966630715433e-18 1.785234514374889630e-18 4.232089380040512636e-19 9.791963491291823137e-20 2.211212062385820691e-20 4.873349194340480967e-21 1.048220482024679751e-21 2.200380093096716913e-22 4.507702143606251739e-23 9.011936121111472452e-24 1.758246557418819102e-24 3.347603573749718865e-25 6.219780058142483565e-26 1.127709738496273326e-26 1.995243064547880848e-27 3.444813044650510539e-28 5.803665322133482854e-29 9.541171099409578856e-30 1.530592753518880745e-30 2.395921222982999393e-31 3.659627016390098467e-32 5.454428267173055359e-33 7.932437779683260588e-34 1.125657433237384766e-34 1.558637850685115457e-35 2.105819008821455419e-36 2.776075736601775422e-37 3.570867769066100763e-38 4.481736268668269337e-39 5.488414515292460017e-40 6.558034869515718573e-41 7.645836234289224596e-42 8.697592661803444265e-43 9.653713123098186465e-44 1.045465024743746950e-44 1.104696692996236978e-45 1.138921362338829850e-46 1.145672145935663419e-47 1.124454182767792859e-48 1.076804595739431486e-49 1.006108363273861815e-50 9.172007404507020596e-52 8.158210860720302618e-53 7.080036773760805395e-54
6.533951354910345240e-06 1.496465725530881520e-05 3.352436962904359281e-05 7.347048338475745978e-05 1.575360261625691313e-04 3.305356833620471443e-04 6.787114216772837218e-04 1.364070618421140248e-03 2.683670661254345530e-03 5.169121917885106943e-03 9.748825680414123507e-03 1.800471858939712080e-02 3.256616860570687305e-02 5.769496022103188376e-02 1.001246293621713135e-01 1.702208422461728154e-01 2.835214607403255260e-01 4.626883869805700211e-01 7.398507188320402328e-01 1.159233935408060301e+00 1.779850486837918577e+00 2.677878319342065438e+00 3.948191256357205692e+00 5.704357506382139675e+00 8.076331382521505731e+00 1.120507869268864631e+01 1.523354781936965452e+01 2.029376175775186297e+01 2.649036647833956692e+01 3.388168785766620772e+01 4.246012955196593452e+01 5.213444437549441801e+01 6.271685847436488359e+01 7.391805167255093068e+01 8.535247845251264209e+01 9.655542454551077469e+01 1.070116293561445389e+02 1.161934864385833635e+02 1.236050821289000652e+02 1.288270014950937821e+02 1.315562319779245968e+02 1.316358153646638698e+02 1.290701443422884154e+02 1.240237813424580224e+02 1.168040431926356320e+02 1.078299076047471630e+02 9.759163198159394881e+01 8.660651498909328438e+01 7.537633551950243316e+01 6.435122714692346335e+01 5.390331321237594153e+01 4.431166663230602154e+01 3.575841922512267246e+01 2.833442187281602642e+01 2.205193441059348913e+01 1.686145967743892626e+01 1.266997140129544519e+01 9.358283409959584631e+00 6.795997893714069704e+00 4.853192079721656782e+00 3.408633226619905532e+00 2.354780411256375494e+00 1.600117093537089419e+00 1.069477941519352937e+00 7.030261126876267141e-01 4.544494969595258005e-01 2.888187180291005296e-01 1.804181903693569122e-01 1.107445761067423901e-01 6.677433386760424361e-02 3.953568334997048517e-02 2.297750032518678515e-02 1.310353731524071565e-02 7.329682385890430411e-03 4.020073371705852605e-03 2.161131671988735653e-03 1.138359594087029816e-03 5.873388335667171362e-04 2.967406649597947280e-04 1.467645118344834806e-04 7.104045115602563513e-05 3.364530086239599842e-05 1.558757721920137965e-05 7.062808703555895308e-06 3.129228323927275741e-06 1.355442683057862843e-06 5.739030528641772951e-07 2.374895714827153648e-07 9.603723793522243213e-08 3.794628305713157356e-08 1.464816115058011082e-08 5.523764723323205861e-09 2.034618912608007884e-09 7.319609071252363969e-10 2.571661409768930884e-10 8.823234593976455176e-11 2.955967572191128687e-11 9.669440951625307503e-12 3.088212574140638201e-12 9.629270943924026365e-13 2.931150757723159313e-13 8.710062440085945814e-14 2.526528164752223988e-14 7.153681898208545369e-15 1.977069239594956347e-15 5.333180710726981953e-16 1.404136746074947395e-16 3.608101554811878825e-17 9.048630612239753097e-18 2.214680722353858444e-18 5.289976783066694270e-19 1.233109801979366635e-19 2.805089616043332156e-20 6.227031203578292351e-21 1.348955274568419012e-21 2.851607242282207735e-22 5.882358163195481342e-23 1.184069593004034974e-23 2.325743653247836720e-24 4.457594419197371353e-25 8.336599796580014143e-26 1.521328478250938738e-26 2.708937163199096754e-27 4.706665185025011850e-28 7.979265693688849167e-29 1.319911610973239364e-29 2.130376460353972454e-30 3.355018604067855336e-31 5.155351318234367468e-32 7.729372113390217306e-33 1.130708890867351713e-33 1.613898494023246664e-34 2.247598638525643594e-35 3.054055217532970881e-36 4.049012847615065560e-37 5.237623120489975518e-38 6.610448588494719024e-39 8.140256421558468392e-40 9.780355982951250937e-41 1.146514888445324193e-41 1.311330928983058063e-42 1.463361610729255205e-43 1.593297955630194118e-44 1.692573849341250541e-45 1.754296080298696164e-46 1.774035063825001621e-47 1.750350378521049202e-48 1.684964527030098473e-49 1.582555813415264251e-50 1.450204928185287846e-51 1.296586161972842508e-52
6.136641066868459844e-06 1.403563585804727649e-05 3.140339932520442451e-05 6.874223474057929682e-05 1.472424741413279900e-04 3.086494859694677707e-04 6.332592462874538130e-04 1.271865336008443136e-03 2.500940940157873969e-03 4.815329812728762898e-03 9.079552459691482211e-03 1.676762346904583229e-02 3.033171264889634317e-02 5.375101780405300983e-02 9.332169742313274619e-02 1.587530369766926852e-01 2.646289657254107253e-01 4.322709317165532861e-01 6.919906531149043749e-01 1.085643006546461731e+00 1.669277332489117693e+00 2.515543416223189332e+00 3.715350009523382457e+00 5.378125128514108511e+00 7.629927336268289118e+00 1.060865389449198659e+01 1.445573428041581643e+01 1.930402374008305699e+01 2.526213166384787101e+01 3.239610176715306267e+01 4.071012195578189363e+01 5.012864815372891769e+01 6.048281180371954946e+01 7.150407717839826205e+01 8.282769480565460185e+01 9.400751824554296832e+01 1.045422864986668685e+02 1.139117212597785169e+02 1.216190456966784836e+02 1.272351440394064213e+02 1.304388635805919989e+02 1.310481185159447364e+02 1.290375257332507317e+02 1.245401330188393132e+02 1.178330712333986412e+02 1.093092565308741086e+02 9.943916456304391716e+01 8.872786383833627610e+01 7.767275923707187246e+01 6.672687897274795432e+01 5.627123144131289934e+01 4.659806988695262220e+01 3.790517637169439524e+01 3.029981435722520544e+01 2.381000450577277050e+01 1.840032960382084326e+01 1.398953275217293779e+01 1.046761371554819320e+01 7.710786187681684112e+00 5.593370589051192887e+00 3.996334051487165695e+00 2.812672958654925282e+00 1.950136242798509389e+00 1.331922465472612949e+00 8.959880799301662702e-01 5.935246921482035809e-01 3.870430087944993769e-01 2.483738102377297252e-01 1.567827633798183073e-01 9.730616608531918177e-02 5.935064351027340146e-02 3.555842771628627691e-02 2.091612085507797356e-02 1.207355140185616127e-02 6.836054515899733786e-03 3.794927997351999621e-03 2.064672349186481848e-03 1.100480171600849016e-03 5.744375306031357722e-04 2.935559728163676402e-04 1.468237086356935549e-04 7.185206461315413087e-05 3.439624780320701161e-05 1.610319979327009152e-05 7.371433435966161043e-06 3.298737892327934404e-06 1.442861269794066060e-06 6.167565499858795411e-07 2.576042432466353112e-07 1.051200258287051683e-07 4.190436784606669814e-08 1.631650969883698473e-08 6.205063957181858866e-09 2.304501267802365289e-09 8.357635377888912856e-10 2.959599038994478999e-10 1.023282096493473182e-10 3.454168799380721184e-11 1.138288708011626285e-11 3.661838199019403078e-12 1.149907374796554962e-12 3.524718881985863801e-13 1.054548610813617224e-13 3.079450972371054569e-14 8.776674808615491336e-15 2.441312925316764030e-15 6.627373984276949738e-16 1.755791717717449721e-16 4.539498391545465608e-17 1.145346336094908758e-17 2.820015086020712266e-18 6.775540479998345995e-19 1.588573502064881024e-19 3.634419872441906366e-20 8.113746114191562664e-21 1.767505968343084371e-21 3.757064211547094327e-22 7.792559397773055104e-23 1.577071236399806092e-23 3.114285709189655024e-24 6.000647822668500370e-25 1.128151062895111607e-25 2.069488256289183401e-26 3.704099748109992954e-27 6.468804266338693977e-28 1.102261950240034723e-28 1.832580734315985233e-29 2.972741258305051044e-30 4.705059864866002528e-31 7.265838551365840188e-32 1.094756442388078350e-32 1.609382223780418335e-33 2.308392592806052331e-34 3.230486139678837790e-35 4.410957538993929332e-36 5.876297670464650748e-37 7.638002884940525701e-38 9.686351924451294514e-39 1.198517561125835151e-39 1.446877247040397659e-40 1.704203869317340027e-41 1.958454456658865245e-42 2.195871968903822625e-43 2.402158946575454774e-44 2.563877487094065378e-45 2.669889261369116462e-46 2.712622491517927571e-47 2.688965962810146679e-48 2.600643485945378849e-49 2.454006220823998643e-50 2.259277610317406749e-51
5.864886031302673881e-06 1.339302301516889634e-05 2.992075746034842971e-05 6.540403806685283756e-05 1.399067138758541265e-04 2.929132765288595497e-04 6.003030566367178328e-04 1.204472786916299101e-03 2.366361986613282377e-03 4.552858798994555319e-03 8.579553385891090095e-03 1.583719840801591297e-02 2.864028124807062314e-02 5.074687884710316760e-02 8.810848863797436648e-02 1.499134700171427803e-01 2.499831769716526209e-01 4.085594511581906452e-01 6.544787455541362098e-01 1.027655316285778220e+00 1.581690219424028543e+00 2.386286918031851556e+00 3.529000148654867886e+00 5.115696283400900768e+00 7.268997265103703143e+00 1.012396249463257369e+01 1.382038236853354007e+01 1.849135248234601292e+01 2.424828317267643740e+01 3.116314984601664761e+01 3.924953061685816635e+01 4.844468483104857626e+01 5.859543944755640155e+01 6.945080415375302607e+01 8.066389869496001097e+01 9.180489218154443165e+01 1.023852790720097659e+02 1.118921266120413378e+02 1.198292032258905522e+02 1.257604698596245498e+02 1.293506018145048131e+02 1.303972274986006425e+02 1.288504864437490767e+02 1.248172012180097425e+02 1.185491382085567693e+02 1.104171040353551660e+02 1.008745703657726551e+02 9.041579569815759498e+01 7.953382108292426267e+01 6.868324441992714924e+01 5.825148632371223556e+01 4.854063608726553269e+01 3.976024627348159868e+01 3.202993914096512640e+01 2.538961914825891597e+01 1.981455417959399767e+01 1.523257478776525886e+01 1.154103394542049088e+01 8.621807880255490275e+00 6.353334334185350762e+00 4.619340376358176847e+00 3.314419322305217186e+00 2.346939863383294522e+00 1.639918692157143809e+00 1.130497553799767241e+00 7.685852123888136100e-01 5.151008184299402659e-01 3.401238699427563406e-01 2.211403348172094607e-01 1.414851508945870473e-01 8.901967097263839557e-02 5.504470393876931961e-02 3.342951126378760490e-02 1.992841624587246910e-02 1.165475073708222009e-02 6.683397901910998785e-03 3.756216167190872413e-03 2.068119103862504742e-03 1.115070377162823883e-03 5.885414702403915900e-04 3.039913565913267084e-04 1.536136522998795108e-04 7.592246175617364432e-05 3.669283812447250742e-05 1.733690624067578889e-05 8.006798048559027190e-06 3.613839618646510136e-06 1.593802629207480507e-06 6.867445796761265347e-07 2.890654042524088148e-07 1.188467975812426477e-07 4.772262239812662979e-08 1.871396082621415971e-08 7.165964514979934550e-09 2.679275938516393239e-09 9.780555063195114467e-10 3.485660097641401776e-10 1.212709492678708449e-10 4.118658280459847836e-11 1.365403779817333862e-11 4.418285808770284375e-12 1.395457471000928635e-12 4.301637321605519162e-13 1.294169261962090977e-13 3.799928998580472315e-14 1.088867867004080729e-14 3.044944891428956883e-15 8.309568618723416080e-16 2.212908326777368361e-16 5.750772576630804945e-17 1.458342204531637720e-17 3.608747529274668855e-18 8.713874221271005633e-19 2.053138687669130994e-19 4.720331287797301807e-20 1.058935002712244191e-20 2.317952918794916715e-21 4.950791399515315277e-22 1.031753442705038585e-22 2.097999543055385728e-23 4.162556876462716161e-24 8.058194083094867889e-25 1.522073669261736648e-25 2.805122932781106181e-26 5.044108989050869969e-27 8.849762176557536550e-28 1.514927012250479356e-28 2.530249410890686959e-29 4.123301978423854565e-30 6.555954531289805455e-31 1.017031972670609190e-31 1.539359880686859965e-32 2.273273538798402422e-33 3.275430423534526386e-34 4.604574000555763807e-35 6.315594633314682480e-36 8.451662102646243702e-37 1.103500477841549158e-37 1.405739765856204188e-38 1.747184909974496274e-39 2.118721710122243636e-40 2.506742247704091384e-41 2.893648711094818301e-42 3.258982076141711095e-43 3.581111820132017774e-44 3.839310785906850956e-45 4.015946221669376154e-46 4.098467712243358198e-47 4.080881228799972440e-48 3.964468896952945288e-49 3.757634454532992549e-50
5.686128058301485706e-06 1.296356870348716966e-05 2.891545467374158557e-05 6.311023830560107963e-05 1.348037100405282622e-04 2.818412563571728088e-04 5.768680417270349338e-04 1.156073658980976424e-03 2.268811068388501811e-03 4.360936115716806949e-03 8.210919994264770025e-03 1.514584211906187632e-02 2.737406779762366002e-02 4.848191090493036287e-02 8.415105984989720844e-02 1.431588797171933214e-01 2.387202446791776012e-01 3.902112116113353735e-01 6.252746886301644436e-01 9.822398483078448317e-01 1.512686634386908535e+00 2.283856176753026102e+00 3.380457967376876205e+00 4.905277456558923888e+00 6.977877816093521979e+00 9.730661415999046326e+00 1.330165771815812725e+01 1.782367443348622515e+01 2.340990504839145103e+01 3.013670809851218735e+01 3.802499406961615591e+01 4.702235799019307194e+01 5.698862666102632346e+01 6.768768649262185022e+01 7.878818718582319036e+01 8.987491435405205209e+01 1.004713309534939185e+02 1.100721611828182631e+02 1.181831928067451685e+02 1.243640250581963613e+02 1.282686016276241787e+02 1.296782713137375254e+02 1.285228972515735393e+02 1.248870970634546183e+02 1.190007818057145244e+02 1.112153970301680346e+02 1.019692466253006273e+02 9.174664789101537110e+01 8.103620565136765208e+01 7.029316017361655611e+01 5.990968839320932204e+01 5.019548330511147327e+01 4.136922935330381534e+01 3.356004708734288045e+01 2.681683672304054866e+01 2.112283154902658211e+01 1.641258151521762088e+01 1.258892885345388279e+01 9.538155755930356250e+00 7.142208615742481115e+00 5.287586767747865402e+00 3.871025502373507177e+00 2.802457098925112078e+00 2.005901452628969128e+00 1.418954378712113051e+00 9.914573393244533461e-01 6.837980373014153068e-01 4.651481446295679945e-01 3.118191635593876576e-01 2.058227318556861418e-01 1.336593050303771235e-01 8.532409784064959313e-02 5.350369694107581786e-02 3.293319437742119743e-02 1.988599902054681567e-02 1.177272739393119515e-02 6.829698157486951797e-03 3.880820137416770340e-03 2.159076282740041239e-03 1.175654174019837754e-03 6.263549938004692999e-04 3.264138164505939882e-04 1.663469357547880782e-04 8.288243083922986279e-05 4.036686885233947366e-05 1.921432619793364381e-05 8.937032820541390625e-06 4.061320426365042147e-06 1.802979051640402927e-06 7.818310919609096389e-07 3.311221389888532515e-07 1.369541116265097746e-07 5.531411334096289010e-08 2.181407522547254402e-08 8.399370204927339734e-09 3.157458406353707750e-09 1.158734791350913146e-09 4.151095882756093646e-10 1.451619216857225012e-10 4.954897805997938727e-11 1.650787973873038995e-11 5.367927203895538158e-12 1.703594457575366859e-12 5.276633747476075504e-13 1.595022622677661354e-13 4.705275044472770882e-14 1.354570267616701509e-14 3.805462024752351854e-15 1.043264330623996199e-15 2.790968648448770719e-16 7.285886116268268498e-17 1.855967726080019361e-17 4.613318462642934239e-18 1.118938671937434068e-18 2.648160374758208916e-19 6.115376047852840077e-20 1.377967755516722198e-20 3.029621726663133752e-21 6.499321178605875393e-22 1.360425914670089042e-22 2.778474543049838567e-23 5.536816600376127418e-24 1.076549051606681539e-24 2.042327802242769355e-25 3.780360110144073036e-26 6.827399348345219899e-27 1.203068393907183015e-27 2.068410839971655971e-28 3.469712511461564422e-29 5.678834517684227342e-30 9.068446728751597747e-31 1.412907076552192877e-31 2.147832505476256511e-32 3.185609439207332575e-33 4.609875740789364347e-34 6.508633335144803013e-35 8.965895563229552602e-36 1.205036679687950443e-36 1.580189112723649071e-37 2.021713465339260978e-38 2.523663541377230277e-39 3.073577894572346534e-40 3.652225273222573242e-41 4.234197653397306491e-42 4.789438869549657079e-43 5.285642751038410743e-44 5.691285777210997643e-45 5.978912079961049925e-46 6.128199835581144237e-47 6.128334434780283596e-48 5.979303644411125925e-49
5.575185152273347623e-06 1.269042388180454852e-05 2.826210106462647705e-05 6.159063123610522745e-05 1.313646235171939830e-04 2.742635888302618523e-04 5.606042319042434498e-04 1.122057383201538732e-03 2.199454421150514628e-03 4.223035746600718732e-03 7.943470833312066270e-03 1.463975683566440429e-02 2.643950493980484068e-02 4.679737562565997738e-02 8.118682538842840468e-02 1.380659225644685351e-01 2.301753438248647365e-01 3.762099126384921277e-01 6.028674355971300747e-01 9.472137351842481179e-01 1.459206696779570489e+00 2.204096118508337199e+00 3.264269859717755740e+00 4.739971005306337304e+00 6.748198373634251901e+00 9.419066624180397085e+00 1.288898924717922867e+01 1.729029781914762864e+01 2.273734326494683344e+01 2.930972333576428213e+01 3.703398290732229725e+01 4.586582983736391128e+01 5.567545168083321272e+01 6.623874817688860617e+01 7.723707617115832136e+01 8.826736760504211077e+01 9.886325630673250942e+01 1.085262788358203068e+02 1.167645448490401776e+02 1.231348122256870994e+02 1.272829596701485997e+02 1.289776600918174267e+02 1.281327221635041553e+02 1.248150159894582174e+02 1.192368979165756286e+02 1.117342457675778604e+02 1.027332116972399518e+02 9.271024098751486520e+01 8.215055616687729412e+01 7.151009724729139805e+01 6.118494250837748893e+01 5.149074956668079039e+01 4.265306780314034540e+01 3.480779630976801542e+01 2.800984797920425606e+01 2.224737510150870889e+01 1.745874035762924237e+01 1.354970123181721497e+01 1.040886936774175098e+01 7.920238468901581008e+00 5.972289287360499799e+00 4.463764844510134999e+00 3.306604200561032325e+00 2.426720929481612554e+00 1.763343164036488053e+00 1.267546536107735600e+00 9.004645655940053395e-01 6.314999993017786917e-01 4.367177013674935493e-01 2.974916971830732781e-01 1.994095094831454529e-01 1.314009156737026285e-01 8.504645319258635761e-02 5.402362322250923998e-02 3.365772596809166878e-02 2.055417356729272171e-02 1.229711626960819197e-02 7.204398376730674312e-03 4.131540945666084021e-03 2.318446290640156088e-03 1.272688839287115835e-03 6.832400382058748762e-04 3.586324803740929389e-04 1.840188140913304930e-04 9.228522958274149122e-05 4.522610575526777373e-05 2.165560448940181073e-05 1.013022495262916072e-05 4.628973579286239581e-06 2.065956950453089046e-06 9.005073746291516796e-07 3.833055307216941406e-07 1.593164158721006676e-07 6.465506031484904008e-08 2.561785560037336464e-08 9.909585793548931940e-09 3.742115566657782331e-09 1.379451386365047666e-09 4.963677181475231145e-10 1.743374518271004773e-10 5.976563692452705789e-11 1.999729110757073071e-11 6.530341497252290867e-12 2.081293098719884771e-12 6.473688698664916265e-13 1.965084180878055273e-13 5.821189584059129058e-14 1.682809026985017088e-14 4.747253688283450607e-15 1.306854562073782685e-15 3.510610105636387449e-16 9.202426160580589870e-17 2.353861385142515574e-17 5.875070727214201560e-18 1.430850601389498899e-18 3.400322882057575892e-19 7.884728871225946122e-20 1.783982135580074135e-20 3.938474739713922187e-21 8.483917278815872866e-22 1.783170244567455296e-22 3.656913348969886495e-23 7.317448533577068143e-24 1.428649488032624017e-24 2.721515098534442307e-25 5.058398633285538220e-26 9.173413052279489246e-27 1.623165956161921732e-27 2.802254593897158560e-28 4.720235486089759897e-29 7.757646398938907425e-30 1.243957253854000687e-30 1.946207343109084667e-31 2.970845188154889667e-32 4.424634128461155911e-33 6.429546927551897883e-34 9.115664495408774655e-35 1.260957944372603709e-35 1.701831598180410833e-36 2.240968367594591433e-37 2.879105155715561641e-38 3.608955452779198746e-39 4.413745433761942306e-40 5.266649461894509435e-41 6.131441032250591315e-42 6.964522967247141955e-43 7.718280601273098231e-44 8.345451521743425231e-45 8.803977824224269133e-46 9.061657164390089603e-47 9.099880289878810386e-48
5.514617713583132937e-06 1.253423708983383995e-05 2.787388268314208896e-05 6.065796303921995624e-05 1.291945510148106394e-04 2.693659924313548493e-04 5.498699575538925450e-04 1.099187821931228975e-03 2.152054691208074317e-03 4.127403092234850808e-03 7.755546252514406401e-03 1.427991837880507146e-02 2.576784497355780884e-02 4.557485192642635186e-02 7.901632707911890319e-02 1.343061001233576968e-01 2.238194433605691092e-01 3.657224412983804962e-01 5.859740351974007666e-01 9.206449725147960450e-01 1.418405263028412966e+00 2.142909406707746989e+00 3.174665523680583856e+00 4.611830260784071100e+00 6.569257546323028052e+00 9.175087604810567399e+00 1.256423911366173485e+01 1.686840206378281337e+01 2.220254235253198871e+01 2.864850814521505384e+01 3.623701465679604183e+01 4.492997304766172562e+01 5.460567797823117786e+01 6.504962067717342222e+01 7.595351518828644544e+01 8.692444080578644616e+01 9.750483431691996827e+01 1.072025435243778730e+02 1.155285126622494971e+02 1.220382094020478547e+02 1.263719252439263130e+02 1.282888239396780534e+02 1.276901870326517212e+02 1.246286595647474940e+02 1.193022187601790307e+02 1.120337390294437796e+02 1.032390223119091104e+02 9.338765086398153414e+01 8.296175554282750397e+01 7.241768836917992758e+01 6.215472248286896928e+01 5.249349307801706743e+01 4.366523867292619343e+01 3.581131397496915270e+01 2.899118144964605648e+01 2.319630840870542343e+01 1.836714488743944074e+01 1.441057510974028943e+01 1.121578878210733876e+01 8.667242060721576991e+00 6.654112918625345152e+00 5.076279199198503456e+00 3.847288509841869875e+00 2.895027741198890947e+00 2.160858352450507613e+00 1.597909043545919117e+00 1.169066197706947641e+00 8.450259576601423239e-01 6.026084067396648702e-01 4.234064905197664763e-01 2.927577761625175801e-01 1.989827886740999086e-01 1.328201820124161603e-01 8.699511482133641393e-02 5.587265537283849642e-02 3.516524439361831678e-02 2.167768044944563127e-02 1.308292079031302645e-02 7.727249423618487781e-03 4.465110268171279886e-03 2.523506765699374578e-03 1.394555527588785390e-03 7.534138565741692111e-04 3.978473305765893239e-04 2.053110726277898091e-04 1.035278953425845236e-04 5.100283470146676281e-05 2.454549794097675734e-05 1.153835102079438320e-05 5.297466435131490007e-06 2.375239156677597865e-06 1.039984067216946851e-06 4.446260032339176094e-07 1.856022467518830519e-07 7.564245895857578163e-08 3.009664980349755684e-08 1.169011725887606912e-08 4.432489307462500935e-09 1.640537760152724996e-09 5.926763240572744895e-10 2.089903507877025926e-10 7.192799643581111492e-11 2.416126596944363900e-11 7.920988604126909651e-12 2.534346705697375816e-12 7.913515385384333065e-13 2.411461459435489743e-13 7.171170779372333658e-14 2.081089574168025300e-14 5.893525728745623715e-15 1.628683171479279949e-15 4.392066362229967546e-16 1.155756567199969077e-16 2.967726118819868538e-17 7.435949527487021958e-18 1.818024718434902350e-18 4.337203390676079445e-19 1.009631020563562736e-19 2.293269030227989998e-20 5.082572134615489690e-21 1.099120656522559360e-21 2.319197531737858049e-22 4.774832587294012214e-23 9.591891945475406357e-24 1.880069847015706403e-24 3.595549653794527922e-25 6.709287001126086740e-26 1.221533927162001568e-26 2.169957466183202761e-27 3.761074965877127573e-28 6.360430411969250887e-29 1.049478471063520139e-29 1.689553442345455937e-30 2.653876126493884129e-31 4.067229682908693608e-32 6.081702616599626742e-33 8.872770624806359220e-34 1.262990676364737121e-34 1.754070847616709059e-35 2.376837802635680960e-36 3.142366039801036848e-37 4.053388556866496597e-38 5.101329878073414358e-39 6.264000631545640840e-40 7.504520251797867281e-41 8.771955243855857252e-42 1.000395705605532491e-42 1.113137473132074368e-43 1.208445367892403200e-44 1.279988765698776285e-45 1.322774823487705391e-46
5.494168597028972089e-06 1.247171128061793743e-05 2.769904167078385870e-05 6.019975780669921855e-05 1.280544048190093188e-04 2.666513292254478668e-04 5.436540422381166190e-04 1.085453023555242071e-03 2.122695714091089175e-03 4.066581021972691563e-03 7.633254174453102045e-03 1.404100656183833971e-02 2.531393426754729656e-02 4.473555039212964712e-02 7.750503577706115144e-02 1.316546305260342387e-01 2.192849877264791136e-01 3.581606083785829897e-01 5.736732930958152732e-01 9.011216001453670188e-01 1.388164397723686827e+00 2.097187295387584083e+00 3.107180390133428283e+00 4.514583217488749689e+00 6.432438610768205223e+00 8.987151994452267090e+00 1.231222167993663241e+01 1.653852890136406373e+01 2.178117497635755839e+01 2.812341580374858907e+01 3.559891610138875961e+01 4.417422610391028570e+01 5.373393331390320071e+01 6.407120810047861426e+01 7.488631054279137800e+01 8.579498093754611432e+01 9.634751306368244173e+01 1.060578310672510014e+02 1.144402815780521507e+02 1.210504015179635360e+02 1.255249257959771541e+02 1.276159946870843385e+02 1.272150249679646095e+02 1.243629820233356185e+02 1.192456347002708270e+02 1.121744723394751162e+02 1.035559414418069650e+02 9.385317072706904185e+01 8.354514980871741159e+01 7.308830803193795589e+01 6.288466681727332031e+01 5.325940889749898588e+01 4.444910375080752374e+01 3.660025180238787357e+01 2.977651823100955752e+01 2.397218903449993022e+01 1.912905713505102767e+01 1.515409216470134623e+01 1.193574609366466177e+01 9.357442004366054888e+00 7.307528816446069442e+00 5.685633804650063183e+00 4.405826773615236114e+00 3.397293933173898051e+00 2.603317385679372986e+00 1.979307805403873965e+00 1.490496508668927245e+00 1.109711290656872018e+00 8.154808114625851090e-01 5.905631078344381057e-01 4.208882938384372330e-01 2.948447488667815253e-01 2.028149393924792987e-01 1.368703777605885519e-01 9.055351109126558162e-02 5.869783938810690244e-02 3.725954438173585681e-02 2.315072546403975848e-02 1.407490176963084420e-02 8.370388157190955872e-03 4.867997728134862943e-03 2.767964859445555450e-03 1.538473736852046013e-03 8.357252178499576358e-04 4.436233062561578894e-04 2.300825269742422078e-04 1.165785664893595523e-04 5.769953824331868039e-05 2.789343208311861517e-05 1.316949293905697629e-05 6.072096772559786711e-06 2.733877385859626431e-06 1.201879900275454500e-06 5.158913756911706867e-07 2.161953351962735569e-07 8.845103973638456839e-08 3.532707481284525462e-08 1.377341781565270183e-08 5.241888473040875152e-09 1.947286791582699026e-09 7.060792960205339448e-10 2.498877302733212290e-10 8.631610083607110103e-11 2.909930487554428343e-11 9.574292985148098628e-12 3.074357017506004303e-12 9.634214470196090593e-13 2.946350210838355186e-13 8.793276385352662156e-14 2.560991960905498990e-14 7.278639500980724865e-15 2.018694361630163386e-15 5.463407702858870165e-16 1.442859574685164990e-16 3.718322502590404085e-17 9.350354002656438320e-18 2.294366882539759671e-18 5.493480626427073362e-19 1.283449059560503509e-19 2.925853839319258454e-20 6.508283387113469623e-21 1.412593568622996566e-21 2.991591191536938957e-22 6.181857889657463160e-23 1.246422305162393009e-23 2.452102763029998590e-24 4.706925951735009526e-25 8.815753439847128341e-26 1.611028144858422017e-26 2.872544838130352115e-27 4.997456073492260981e-28 8.482975675423521863e-29 1.404957566131191420e-29 2.270349478080154676e-30 3.579609026185314555e-31 5.506691913751303158e-32 8.265274278911411593e-33 1.210414545073648997e-33 1.729499735989159503e-34 2.411101844887903738e-35 3.279582343978518330e-36 4.352399409632518790e-37 5.635669295883609519e-38 7.119806528227580260e-39 8.775992384962429302e-40 1.055429171223245054e-40 1.238415137643364368e-41 1.417774750105942767e-42 1.583622288227888459e-43 1.725833677510799079e-44 1.835054003912573905e-45
5.509585756431824326e-06 1.249251716695249029e-05 2.771315003237426750e-05 6.015975112062756005e-05 1.278179235073287822e-04 2.658434504958615170e-04 5.413676690085785252e-04 1.079628658833984341e-03 2.108894358575853518e-03 4.035656216964623663e-03 7.567108197478915506e-03 1.390514650026609261e-02 2.504489906344946684e-02 4.422045732233931964e-02 7.654954003201296098e-02 1.299346286547027329e-01 2.162766571667919246e-01 3.530432224245783068e-01 5.652001702575961684e-01 8.874571070327320621e-01 1.366689674817904043e+00 2.064284683710702062e+00 3.058016374921282310e+00 4.442921408241830683e+00 6.330526344278916362e+00 8.845734156672742543e+00 1.212074007703105138e+01 1.628556137138321347e+01 2.145515217101902294e+01 2.771362327843557338e+01 3.509674556014702063e+01 4.357458623180789203e+01 5.303667519292204702e+01 6.328237357392197993e+01 7.401898654067836958e+01 8.486955022823684658e+01 9.539113954308663779e+01 1.051031057529288830e+02 1.135230750587494413e+02 1.202071017848856229e+02 1.247893626555425044e+02 1.270164370206932745e+02 1.267716629245793456e+02 1.240862609362980891e+02 1.191356934531569749e+02 1.122217734648701395e+02 1.037429929871909735e+02 9.415706648477438989e+01 8.394052868062196637e+01 7.355027941570853045e+01 6.339127637597522380e+01 5.379332051278369420e+01 4.499832669304837651e+01 3.715791556389142158e+01 3.033985717503978918e+01 2.454101609096513670e+01 1.970406189855988188e+01 1.573528909860843861e+01 1.252133157115407691e+01 9.943213364645057339e+00 7.886898657429584070e+00 6.250162519091868596e+00 4.946115124295533683e+00 3.904036357432906890e+00 3.068317495658951621e+00 2.396293591982173066e+00 1.855631634342119973e+00 1.421765762351546059e+00 1.075685488645435228e+00 8.022178239259331045e-01 5.888177997715874357e-01 4.248002578836693743e-01 3.009057971357828043e-01 2.090866217662218918e-01 1.424125953495821717e-01 9.502332330410619143e-02 6.207989513438157136e-02 3.969420881102796866e-02 2.483162154913292827e-02 1.519340395846728413e-02 9.090060532709751812e-03 5.316739271499633553e-03 3.039546246263911781e-03 1.698186064270950073e-03 9.270685699325988040e-04 4.944617022464485676e-04 2.576308763347978171e-04 1.311182146794842324e-04 6.517602718576495180e-05 3.163998196165498727e-05 1.499944479309384795e-05 6.943442810931062379e-06 3.138397966300375166e-06 1.384999892574611593e-06 5.967291471682668006e-07 2.509976491383276860e-07 1.030641821083240533e-07 4.131178247595974723e-08 1.616411513849597686e-08 6.173433924981873021e-09 2.301360956360740456e-09 8.373615309477861133e-10 2.973718300560222153e-10 1.030704841184451624e-10 3.486634326090808133e-11 1.151083294804495238e-11 3.708742803306277873e-12 1.166160363080132862e-12 3.578442013945982088e-13 1.071585741355223772e-13 3.131487448982554099e-14 8.930160306393980217e-15 2.485118505736997553e-15 6.748527806746203400e-16 1.788299457716574009e-16 4.624195797307736354e-17 1.166790152950016786e-17 2.872803694499933619e-18 6.901955325769157631e-19 1.618035025266991661e-19 3.701264147639994763e-20 8.261437901935736960e-21 1.799292668977059217e-21 3.823718981605009401e-22 7.928767111747003073e-23 1.604200319657986986e-23 3.166960343634102045e-24 6.100363633222492057e-25 1.146557922938789712e-25 2.102624290900570707e-26 3.762279777459075710e-27 6.568446482392902425e-28 1.118909441407292956e-28 1.859715554230261126e-29 3.015894330158122335e-30 4.772022782695912297e-31 7.367235230779460812e-32 1.109739704520637012e-32 1.630989834827407179e-33 2.338804755566604734e-34 3.272264228927493154e-35 4.466975754537382544e-36 5.949614953187531587e-37 7.731671720553544450e-38 9.803169772103031711e-39 1.212739560952372055e-39 1.463780102479755051e-40 1.723815626224767067e-41 1.980669010581811989e-42 2.220437697496616957e-43 2.428680418847149647e-44
5.563386982300536144e-06 1.260112806011908021e-05 2.792347407008451243e-05 6.054816026229210184e-05 1.284955233792390184e-04 2.669417320244681460e-04 5.429668602616305722e-04 1.081547648538676082e-03 2.110181255442928130e-03 4.033480949373949992e-03 7.554534938845018990e-03 1.386692159592452407e-02 2.494989862196078656e-02 4.400877985628197375e-02 7.611141645799283928e-02 1.290774219794484923e-01 2.146753855319540050e-01 3.501695139324474404e-01 5.602247118632974754e-01 8.791219462014439046e-01 1.353149678015002522e+00 2.042922495696349205e+00 3.025242586830267921e+00 4.393981148830334860e+00 6.259344359530654600e+00 8.744841062152536537e+00 1.198133045610461522e+01 1.609773668557466664e+01 2.120839474568992600e+01 2.739752912362048320e+01 3.470201215110625270e+01 4.309420779191218287e+01 5.246724701417583958e+01 6.262535656078424040e+01 7.328174440790343169e+01 8.406595660430667749e+01 9.454157088132565434e+01 1.042336937509889623e+02 1.126641868255141361e+02 1.193911357451978716e+02 1.240480733048753734e+02 1.263781072485432588e+02 1.262585040725207222e+02 1.237124197499996683e+02 1.189061749830642611e+02 1.121324576590271676e+02 1.037817520489059149e+02 9.430581168370602541e+01 8.417786383875217382e+01 7.385434358679729883e+01 6.374233863505482134e+01 5.417574810426916798e+01 4.540167104915938268e+01 3.757702332729777339e+01 3.077408310801638081e+01 2.499275975248593440e+01 2.017694517219296912e+01 1.623232338293657762e+01 1.304339122025755238e+01 1.048804747061639375e+01 8.448796948058253875e+00 6.820267384432819213e+00 5.513263760401335922e+00 4.455942314447072228e+00 3.592868754957757815e+00 2.882754717669099964e+00 2.295582583585605185e+00 1.809676278414608541e+00 1.409096376322237054e+00 1.081564940948254838e+00 8.169813302355342088e-01 6.064860188924835471e-01 4.419673979344875825e-01 3.158817217728592253e-01 2.212600512906320038e-01 1.517978449058223489e-01 1.019529956159202638e-01 6.700876015012000031e-02 4.308394583674025197e-02 2.709131828986216864e-02 1.665607209814565573e-02 1.001047339456971261e-02 5.880305447654532100e-03 3.375528237249676104e-03 1.893308931538029887e-03 1.037497349821277486e-03 5.553819147703556837e-04 2.903981673024290519e-04 1.483049491135131597e-04 7.396781836891140648e-05 3.602667716337446354e-05 1.713449851507371964e-05 7.957164844504027563e-06 3.607955815004027147e-06 1.597195328983803279e-06 6.902853118919425878e-07 2.912422696679587254e-07 1.199549522183167888e-07 4.822853723728295521e-08 1.892768294808769392e-08 7.250779174725846913e-09 2.711147663997488459e-09 9.894440678118088561e-10 3.524423281948500185e-10 1.225274882472608932e-10 4.157366240136422698e-11 1.376681901722751970e-11 4.449091763074424616e-12 1.403214282819752001e-12 4.319012335528639200e-13 1.297317030367808819e-13 3.802794604495009637e-14 1.087799724777762674e-14 3.036539743200608947e-15 8.271569317033028214e-16 2.198725766113612711e-16 5.703271064530798339e-17 1.443585856705092881e-17 3.565521018047208280e-18 8.593330557797612233e-19 2.020946187473565556e-19 4.637666146558811702e-20 1.038466983753470360e-20 2.268984574616374215e-21 4.837415121658915322e-22 1.006318877813241603e-22 2.042659408013246221e-23 4.045685702126915903e-24 7.818475153457461282e-25 1.474292758390719699e-25 2.712534581568130250e-26 4.869618591654151219e-27 8.529843312065065627e-28 1.457847270970477347e-28 2.431119924864144511e-29 3.955694203840150677e-30 6.280000582360038972e-31 9.727831638547670626e-32 1.470248035215471903e-32 2.168114664083469672e-33 3.119535268350578095e-34 4.379379301845153131e-35 5.998591383821090389e-36 8.016764994660475443e-37 1.045349049377884692e-37 1.329949036777397960e-38 1.650894800496967245e-39 1.999464996081302160e-40 2.362748685691614672e-41 2.724143139467416048e-42 3.064434688772778358e-43
5.663295274806549072e-06 1.281328184569312865e-05 2.836111201604311037e-05 6.142450742899891163e-05 1.301974029621049821e-04 2.701431686487379110e-04 5.487908543893712729e-04 1.091770998811955606e-03 2.127443476994815303e-03 4.061388000366503680e-03 7.597418987833862332e-03 1.392880067809023834e-02 2.503184306720249164e-02 4.410340846863353842e-02 7.619260385086619458e-02 1.290825226665560654e-01 2.144764493464495769e-01 3.495292373340370684e-01 5.587324900578373166e-01 8.761057059936299130e-01 1.347560597802776039e+00 2.033192690155674054e+00 3.009120701189259783e+00 4.368357700242811781e+00 6.220087313563333886e+00 8.686671697726589869e+00 1.189777849927185649e+01 1.598121970152637594e+01 2.105046704846752093e+01 2.718933708918713776e+01 3.443497355694198347e+01 4.276090201846631089e+01 5.206246254492236858e+01 6.214719729059373066e+01 7.273265499127055023e+01 8.345349967865732310e+01 9.387878572632710927e+01 1.035388942859962071e+02 1.119601187520345320e+02 1.187035025507048545e+02 1.234035454077574911e+02 1.258020285051714922e+02 1.257725838587656284e+02 1.233327285437871410e+02 1.186417363768444204e+02 1.119846507615539224e+02 1.037446178035545330e+02 9.436721659758676140e+01 8.432134135253943441e+01 7.406133173362080413e+01 6.399448073390542646e+01 5.445692852730594780e+01 4.569951674283230858e+01 3.788370026577377558e+01 3.108633568772756917e+01 2.531125908420701975e+01 2.050511039248312173e+01 1.657484480458316867e+01 1.340470839718419427e+01 1.087101899564749452e+01 8.853748060820578303e+00 7.244526903803947704e+00 5.951216891531958098e+00 4.899544586614221764e+00 4.032501290043164488e+00 3.308261315625601107e+00 2.697318963628238642e+00 2.179420013740071216e+00 1.740706444046365986e+00 1.371332777013590576e+00 1.063669968304099100e+00 8.111004928160295835e-01 6.073312238779537964e-01 4.461080230870447805e-01 3.212027588061843741e-01 2.265524422960515927e-01 1.564531268520631957e-01 1.057403992499348216e-01 6.991734897306578489e-02 4.521544155746411164e-02 2.859145960348150398e-02 1.767417286847972405e-02 1.067857347229795098e-02 6.305032025651441385e-03 3.637461912417875448e-03 2.050176075590703743e-03 1.128797483269901054e-03 6.070563007889885751e-04 3.188529585067381212e-04 1.635554145166538459e-04 8.192573342236148415e-05 4.007077117883318858e-05 1.913642230249754469e-05 8.922686245548898637e-06 4.061726017705817566e-06 1.805036445417505124e-06 7.830754582017773130e-07 3.316248173920202991e-07 1.370885172980805680e-07 5.531614435428075827e-08 2.178646345682868069e-08 8.375174304393041943e-09 3.142407006948483805e-09 1.150754003908664156e-09 4.112868319540444970e-10 1.434633012819060226e-10 4.883853373442988689e-11 1.622567738101280342e-11 5.260834471421771028e-12 1.664606732122259173e-12 5.140056852054147966e-13 1.548880512530588419e-13 4.554664973156584582e-14 1.307009153024924126e-14 3.659990323037115747e-15 1.000129154786030056e-15 2.666877482752606592e-16 6.939322804863598660e-17 1.761954174937128417e-17 4.365482662859085562e-18 1.055423851095048496e-18 2.489863466577146777e-19 5.731592842232029127e-20 1.287430021331572347e-20 2.821745940714641901e-21 6.034701185647471261e-22 1.259316663937520308e-22 2.564208286884589724e-23 5.094584610374928529e-24 9.876417838587292696e-25 1.868200524215521138e-25 3.448094320136837598e-26 6.209615923400145119e-27 1.091135582431928659e-27 1.870766464200868093e-28 3.129578756513792669e-29 5.108298754153825613e-30 8.135598262962368145e-31 1.264224709479874359e-31 1.916811721964634247e-32 2.835658495604202549e-33 4.093045976348556011e-34 5.764432186321779719e-35 7.921048958869668003e-36 1.061999212558143251e-36 1.389249187024370020e-37 1.773167383468895263e-38 2.208168187942194774e-39 2.683036859546909041e-40 3.180771586495596859e-41 3.679162703175725183e-42
5.819997954258576460e-06 1.315118953028161252e-05 2.907093253143553941e-05 6.287681489059471240e-05 1.330910465754987510e-04 2.757563210423612547e-04 5.593887345288520944e-04 1.111239157719878367e-03 2.162223114327225214e-03 4.121777544923628869e-03 7.699253852349454558e-03 1.409540141273125935e-02 2.529589334421647462e-02 4.450804598297947168e-02 7.679044065997429891e-02 1.299305362899425831e-01 2.156237206484555857e-01 3.509934392310834483e-01 5.604600283679265216e-01 8.779097718345965085e-01 1.349031525503929352e+00 2.033576445535832278e+00 3.007164611608189375e+00 4.362128153964659028e+00 6.206772298357726925e+00 8.662391391085266790e+00 1.185743856190793188e+01 1.591845240383613280e+01 2.095771187983431716e+01 2.705811146112755239e+01 3.425637213446487550e+01 4.252633783062984918e+01 5.176462452749557031e+01 6.178115100740857457e+01 7.229696358083977259e+01 8.295120141954959081e+01 9.331804513486913777e+01 1.029331557786758822e+02 1.113276409764567916e+02 1.180662350337983213e+02 1.227854157658254337e+02 1.252268189998435588e+02 1.252616674569491124e+02 1.229029851093293217e+02 1.183039644824466166e+02 1.117427265028070167e+02 1.035955385047062549e+02 9.430202522129745546e+01 8.432678413248574145e+01 7.412198466749380543e+01 6.409501175859548994e+01 5.458415260971126060e+01 4.584394967642725760e+01 3.804041153625745153e+01 3.125502169959501941e+01 2.549558280157998524e+01 2.071146122718674931e+01 1.681074775625713613e+01 1.367714547511579859e+01 1.118491769525938651e+01 9.210846483511415883e+00 7.642753169420708481e+00 6.384634787164880088e+00 5.358831685396611810e+00 4.505852675182114631e+00 3.782561357991166773e+00 3.159401034763740679e+00 2.617240492743652336e+00 2.144291089177718046e+00 1.733402819995336408e+00 1.379912220108355569e+00 1.080100108354763222e+00 8.302290063188365599e-01 6.260708306902256215e-01 4.628040748670801396e-01 3.351524150281373626e-01 2.376479137008645215e-01 1.649252146064776048e-01 1.119817993637673148e-01 7.436787476104944616e-02 4.829367741250224083e-02 3.065963590352716039e-02 1.902535895562772542e-02 1.153760082493593409e-02 6.836772968066253536e-03 3.958068124159727988e-03 2.238522507894559910e-03 1.236632679505658000e-03 6.672377448111343123e-04 3.515966655567791493e-04 1.809257250073823832e-04 9.091125360795685730e-05 4.460359142264078695e-05 2.136645426216561168e-05 9.992711187248266291e-06 4.562493382509217434e-06 2.033624446748276796e-06 8.848547951643325599e-07 3.758292679487854657e-07 1.558161241366764127e-07 6.305571330856868644e-08 2.490662139512098868e-08 9.602239970718339974e-09 3.613162844594293674e-09 1.326937346241671751e-09 4.756117311798366879e-10 1.663741886407620752e-10 5.679932355692371416e-11 1.892418958311678420e-11 6.153212309882677266e-12 1.952499800407585064e-12 6.046150943084846399e-13 1.827092879764173886e-13 5.388042513220358261e-14 1.550549200011046486e-14 4.354315740295098764e-15 1.193246170763232898e-15 3.190892118148535154e-16 8.326500764480025757e-17 2.120205027808637935e-17 5.268110865034882942e-18 1.277293262480564295e-18 3.021914174689674842e-19 6.976324760456320634e-20 1.571526554641300541e-20 3.454337531740819709e-21 7.408895986857929846e-22 1.550549676719966979e-22 3.166352210629752293e-23 6.309168143947051855e-24 1.226654938877514918e-24 2.327064015964199522e-25 4.307528131767940372e-26 7.780009589413278174e-27 1.371079955403373209e-27 2.357624112863938659e-28 3.955615262958341165e-29 6.475597513498666039e-30 1.034357494779676866e-30 1.612075014171768207e-31 2.451446367126904041e-32 3.637315488349323478e-33 5.265745716189568576e-34 7.438032767320483680e-35 1.025119719830537718e-35 1.378505276679759639e-36 1.808667403317132477e-37 2.315392135950499762e-38 2.892045543139259959e-39 3.524517229244319970e-40 4.190900246175412655e-41
6.039313695622639681e-06 1.362615904270007056e-05 3.007405251594120140e-05 6.494281161754590539e-05 1.372405302333811893e-04 2.838835632271768852e-04 5.749116006915164917e-04 1.140150700327903456e-03 2.214731212208407695e-03 4.214762532806805122e-03 7.859797574436456699e-03 1.436561728940603452e-02 2.573917660184238052e-02 4.521661571315122724e-02 7.789360380668883255e-02 1.316024143472210584e-01 2.180882091555855218e-01 3.545229284898002708e-01 5.653629863750301299e-01 8.845008717756913663e-01 1.357576925885645824e+00 2.044206594428703561e+00 3.019748181410203181e+00 4.376104119540240589e+00 6.220943360960794699e+00 8.674691202893592745e+00 1.186469715787226420e+01 1.591619758052273603e+01 2.094005650767606141e+01 2.701778433578720851e+01 3.418494883183580413e+01 4.241471434669215768e+01 5.160374813145449480e+01 6.156298060883376166e+01 7.201558089954059483e+01 8.260394331454334349e+01 9.290648845076961493e+01 1.024637712824600868e+02 1.108119517679826203e+02 1.175203703989146362e+02 1.222290385554071150e+02 1.246815093978672451e+02 1.247489482349629100e+02 1.224422510086857869e+02 1.179106126234485146e+02 1.114267656527857042e+02 1.033608841725070420e+02 9.414657799926435189e+01 8.424326212845647888e+01 7.409936217500474243e+01 6.412032774047176531e+01 5.464440874258827563e+01 4.592782300553541575e+01 3.813955554462287267e+01 3.136480866344178153e+01 2.561523303049184719e+01 2.084359500320996972e+01 1.696047076118895092e+01 1.385083032208446774e+01 1.138886967131507610e+01 9.450041270740161536e+00 7.919811106774626630e+00 6.699154675568260942e+00 5.707152877779940958e+00 4.881253927609051857e+00 4.175846209139973730e+00 3.559770151735770050e+00 3.013318441510229206e+00 2.525163080463756149e+00 2.089527409453164619e+00 1.703805969260653752e+00 1.366733530533232654e+00 1.077121203885188283e+00 8.331142593697625776e-01 6.318836778673573296e-01 4.696408352587371771e-01 3.418600756529050488e-01 2.436039009095377628e-01 1.698656352706560402e-01 1.158697525872256773e-01 7.729586668468924060e-02 5.041492597967138500e-02 3.214307269239186082e-02 2.002908766158406281e-02 1.219579750714532701e-02 7.255584990125955001e-03 4.216895347250817529e-03 2.393990578951669078e-03 1.327448398307981385e-03 7.188519804827819392e-04 3.801482660303649665e-04 1.963030127530982405e-04 9.897675249701857699e-05 4.872438931665384204e-05 2.341767400253334338e-05 1.098764561685421318e-05 5.032808707011920977e-06 2.250319579784324403e-06 9.821789677666623676e-07 4.184424760667298531e-07 1.740070651648411631e-07 7.062726254333746173e-08 2.797960704623407932e-08 1.081844517847971611e-08 4.082565221841237148e-09 1.503620408832137391e-09 5.404711001169742316e-10 1.895958747026445965e-10 6.490840014759283420e-11 2.168615088695809143e-11 7.070790140597532580e-12 2.249842176273982622e-12 6.986020707180671042e-13 2.116882622877468496e-13 6.259626951678312216e-14 1.806262306965374082e-14 5.086160322789734548e-15 1.397566602324572095e-15 3.747354727443425439e-16 9.804911707883125184e-17 2.503376055797820280e-17 6.236904850709230187e-18 1.516247156644708377e-18 3.596881339904585822e-19 8.325972138283685419e-20 1.880590100755182921e-20 4.144779371656085893e-21 8.913630010581202301e-22 1.870473818505756116e-22 3.829927320350318178e-23 7.651902202361828950e-24 1.491717076536231472e-24 2.837526691944726162e-25 5.266574576491713811e-26 9.537833245522734166e-27 1.685399646217120997e-27 2.905937731684191776e-28 4.888758101633337595e-29 8.024875382564861719e-30 1.285299294035070693e-30 2.008608228245643433e-31 3.062739260802177973e-32 4.556669245299268761e-33 6.614645824115361147e-34 9.368849378598183680e-35 1.294748736207956747e-35 1.745835649733880817e-36 2.296883282636639032e-37 2.948433426435175365e-38 3.692833387300710653e-39 4.512770856911795316e-40
6.327519658600169358e-06 1.425148336736216266e-05 3.139796088849620325e-05 6.767799371472970672e-05 1.427551936859788742e-04 2.947350218512987817e-04 5.957530662299587729e-04 1.179223660804299160e-03 2.286241816841692864e-03 4.342538336583313258e-03 8.082716349780222354e-03 1.474536529332352332e-02 2.637088658589704232e-02 4.624279426042317981e-02 7.952140648037303583e-02 1.341236801415010560e-01 2.219006436980212604e-01 3.601493803928595416e-01 5.734639119995206258e-01 8.958729616227978365e-01 1.373128763808568076e+00 2.064900634899516696e+00 3.046497971489448009e+00 4.409617441247165814e+00 6.261506739608790895e+00 8.721899717138374086e+00 1.191714583538171013e+01 1.597116605351391527e+01 2.099323494769257081e+01 2.706310254678642480e+01 3.421457728421285793e+01 4.241930120679871408e+01 5.157293638466980923e+01 6.148621316895024336e+01 7.188315198051775212e+01 8.240819855066811783e+01 9.264302529030058508e+01 1.021324578371971796e+02 1.104175781002546159e+02 1.170727780082377620e+02 1.217426409676396588e+02 1.241742100326493556e+02 1.242405644232020450e+02 1.219526443368546325e+02 1.174577856646805714e+02 1.110251994522648289e+02 1.030203551317302839e+02 9.387161367304611304e+01 8.403328907821445171e+01 7.394948709713767698e+01 6.402259745732162344e+01 5.458933218357628903e+01 4.590591743767907928e+01 3.814269900133503199e+01 3.138723181214126257e+01 2.565405305737079544e+01 2.089886723636954713e+01 1.703479905064392952e+01 1.394862737926656493e+01 1.151539084705685312e+01 9.610330086871234911e+00 8.117694262751216527e+00 6.936410381472457587e+00 5.982950968028498906e+00 5.191930991014797492e+00 4.515036464170150587e+00 3.918867121515892560e+00 3.382199435195024417e+00 2.893074712990039377e+00 2.446011858166659447e+00 2.039547955402467583e+00 1.674227092677746720e+00 1.351089292427709143e+00 1.070656099982538745e+00 8.323664880626917562e-01 6.343862905848622891e-01 4.736967657828313749e-01 3.463630592601772418e-01 2.478901114633206282e-01 1.735893888762972681e-01 1.189011184295927781e-01 7.963950797950619664e-02 5.214920006554205761e-02 3.337742873085637607e-02 2.087685597031982421e-02 1.275894407416099108e-02 7.617991791920753104e-03 4.443122487007833236e-03 2.531105453899970634e-03 1.408198820308160419e-03 7.650888858030240611e-04 4.059014286303748616e-04 2.102617638102120443e-04 1.063419352414918392e-04 5.250850852959417962e-05 2.531130294308291733e-05 1.191077556348700576e-05 5.471283986295006078e-06 2.453278248582581803e-06 1.073739307050091575e-06 4.587043605999184284e-07 1.912658816078605209e-07 7.783993145005925891e-08 3.091848991091372337e-08 1.198605852647370975e-08 4.534912562244372444e-09 1.674513278530691043e-09 6.034325633778863123e-10 2.122184686842934200e-10 7.283601303330549322e-11 2.439564907290984144e-11 7.974011245616192949e-12 2.543518598370649326e-12 7.917393756766199678e-13 2.404998076247846535e-13 7.128998659254621189e-14 2.062148844893233674e-14 5.820840860258918328e-15 1.603328190944749576e-15 4.309501433055599127e-16 1.130307458959789949e-16 2.892866072115009280e-17 7.224695897600358856e-18 1.760628730006031006e-18 4.186687459064326552e-19 9.714613441321602703e-20 2.199533157869212280e-20 4.859408228669747020e-21 1.047567708082949102e-21 2.203559160884803805e-22 4.522820473121192718e-23 9.058039479765121122e-24 1.770099051632943196e-24 3.375186484135518303e-25 6.279618055096120279e-26 1.139993589211678119e-26 2.019313937253677297e-27 3.490085917817851732e-28 5.885696702659313220e-29 9.684736710980738740e-30 1.554907948784707420e-30 2.435831644983619954e-31 3.723183256432828885e-32 5.552710135695792595e-33 8.080122905494562064e-34 1.147234700270496175e-34 1.589303852021375389e-35 2.148231098540734522e-36 2.833175970056231298e-37 3.645723332518193681e-38 4.577313187896920411e-39
6.683739800729094213e-06 1.502531003923019438e-05 3.303892398375123015e-05 7.107520996550263247e-05 1.496220878604774909e-04 3.082887228016709330e-04 6.218787241581277478e-04 1.228409839057023048e-03 2.376698912589509174e-03 4.505064937004824889e-03 8.368045897535907746e-03 1.523487952878013404e-02 2.719167421853010275e-02 4.758798917571731291e-02 8.167645905086527713e-02 1.374985760067153617e-01 2.270669580968083245e-01 3.678793353662322407e-01 5.847662462702638564e-01 9.120175115606056204e-01 1.395648467166959561e+00 2.095556748137374026e+00 3.087192477804765023e+00 4.462237033023257027e+00 6.327686635200793219e+00 8.802704030542303215e+00 1.201267482546946752e+01 1.608011887101374526e+01 2.111247753288595774e+01 2.718731048617839363e+01 3.433603762739226539e+01 4.252795972698037019e+01 5.165676248334088427e+01 6.153192091969394539e+01 7.187726403225667582e+01 8.233837608025167754e+01 9.249952294481067838e+01 1.019095116871220910e+02 1.101145110666524687e+02 1.166946213191435362e+02 1.213001250781720728e+02 1.236830680976087393e+02 1.237202009291304563e+02 1.214243298067549972e+02 1.169426229083299802e+02 1.105421491494569324e+02 1.025845989005103007e+02 9.349347290628431040e+01 8.371782054321275268e+01 7.369676226882197057e+01 6.382856513355621075e+01 5.444708339099984329e+01 4.580713060783964607e+01 3.807904460780310529e+01 3.135155248926675142e+01 2.564119465378483653e+01 2.090610313002232701e+01 1.706185121235464308e+01 1.399733479227521293e+01 1.158910629817660087e+01 9.713141914944818822e+00 8.253574479141972731e+00 7.108388493082848036e+00 6.192405717222732697e+00 5.438079705991184731e+00 4.794682175674826574e+00 4.226435947833844686e+00 3.710066011265505281e+00 3.232135569155077270e+00 2.786431925385523645e+00 2.371580795987846102e+00 1.989000624155897734e+00 1.641258029134730512e+00 1.330846503995420926e+00 1.059378401397097491e+00 8.271529042004973631e-01 6.330403136704998435e-01 4.746073608360895646e-01 3.484012421561344941e-01 2.503125072242648463e-01 1.759479097475359077e-01 1.209614207111316675e-01 8.131141087626353459e-02 5.343109888608821995e-02 3.431501275325962719e-02 2.153488829827184675e-02 1.320384397865067942e-02 7.908552072225271887e-03 4.626786238889475829e-03 2.643633803840874340e-03 1.475101037075650422e-03 8.037203811489543673e-04 4.275819362257050459e-04 2.220940943317450435e-04 1.126246206867030685e-04 5.575534875366671041e-05 2.694494132010579452e-05 1.271124928509826631e-05 5.853345410587382316e-06 2.630941824742456749e-06 1.154242798269777164e-06 4.942547234394047491e-07 2.065675854312693966e-07 8.426012683898970296e-08 3.354457984902417786e-08 1.303332900672924229e-08 4.942130247609873873e-09 1.828910570411420509e-09 6.605174962544679107e-10 2.328007129100029606e-10 8.007322942740481453e-11 2.687749048690986105e-11 8.804080457593141229e-12 2.814291335616215791e-12 8.778897227481127134e-13 2.672348243994277697e-13 7.938251056924808865e-14 2.301081462763408746e-14 6.508957028979470079e-15 1.796635900145330159e-15 4.839217608657482796e-16 1.271902786671052152e-16 3.262073733246558847e-17 8.163797520096757059e-18 1.993640680056336232e-18 4.750676637123242247e-19 1.104627315254198153e-19 2.506257557608419059e-20 5.548597293196931887e-21 1.198633318838072006e-21 2.526581100682363668e-22 5.196633541199793737e-23 1.042920379929808816e-23 2.042296325146644567e-24 3.902323648155551827e-25 7.275505810933851765e-26 1.323539721764910109e-26 2.349325593171980489e-27 4.068932596997607748e-28 6.876184199157683571e-29 1.133816943910242683e-29 1.824171136307428943e-30 2.863612303981513181e-31 4.386192771536706813e-32 6.555185095943950778e-33 9.558833310922697012e-34 1.360023703610329800e-34 1.888029348638351746e-35 2.557353292810234948e-36 3.379804100762207925e-37 4.358231153649667784e-38
7.099201724305149174e-06 1.592888719387882516e-05 3.495790128635751495e-05 7.505529986946312857e-05 1.576848979234915049e-04 3.242440809278579559e-04 6.527257302703200681e-04 1.286683013711816675e-03 2.484280675228577647e-03 4.699193378211368420e-03 8.710487082923089666e-03 1.582547827896372411e-02 2.818769267527184222e-02 4.923070173038043146e-02 8.432627146947886676e-02 1.416793175271326144e-01 2.335187796669550009e-01 3.776176683514978483e-01 5.991414315079783837e-01 9.327660355161787598e-01 1.424922507618441303e+00 2.135914524750475607e+00 3.141528691473326251e+00 4.533631793515943365e+00 6.419154273398403276e+00 8.916831543275074878e+00 1.215115433672785272e+01 1.624319923052946990e+01 2.129838518512411127e+01 2.739171526241451105e+01 3.455165959339542781e+01 4.274442211103639977e+01 5.186078687595578174e+01 6.170793048053100449e+01 7.200840851899239681e+01 8.240792454596783045e+01 9.249249664500155177e+01 1.018143656149953387e+02 1.099246330124894087e+02 1.164094149550051469e+02 1.209254842570357482e+02 1.232311302205273336e+02 1.232083753342843266e+02 1.208737128013772661e+02 1.163760113512370680e+02 1.099819287462743489e+02 1.020507983063758672e+02 9.300223775698682971e+01 8.328048141938700155e+01 7.331956518669655054e+01 6.351302483262698928e+01 5.419082981870687377e+01 4.560506291976836479e+01 3.792459089377225467e+01 3.123785385095213130e+01 2.556207821870478369e+01 2.085676547010572790e+01 1.703922757756832596e+01 1.400017101927116947e+01 1.161777571462436498e+01 9.769261180505209197e+00 8.339475694579800091e+00 7.226506125456975127e+00 6.344639726182506045e+00 5.625200808555709919e+00 5.015848115748449132e+00 4.478883932014373848e+00 3.989031950601098053e+00 3.531024295090145149e+00 3.097227122963031931e+00 2.685445652664759653e+00 2.296988525154290972e+00 1.935034626553693959e+00 1.603324573547925347e+00 1.305185019711690764e+00 1.042880187222600119e+00 8.172688266914812649e-01 6.277270973663534592e-01 4.722818879316105778e-01 3.478885762422416761e-01 2.507847233787415253e-01 1.768572454921722159e-01 1.219736608666925348e-01 8.224508917016226661e-02 5.420634156227676498e-02 3.491370382844033449e-02 2.197197374464235353e-02 1.350832902062038335e-02 8.112126812477993623e-03 4.757921864565377648e-03 2.725241584021518854e-03 1.524260785493584611e-03 8.324277236794544194e-04 4.438512919265674901e-04 2.310502909126243177e-04 1.174170537877694494e-04 5.824943725586138524e-05 2.820790223109702243e-05 1.333377000258505366e-05 6.152116990024874758e-06 2.770597873463867013e-06 1.217835986847011245e-06 5.224692333595638611e-07 2.187662994900168592e-07 8.940048954613228166e-08 3.565593761014824723e-08 1.387872739430585628e-08 5.272142288211910988e-09 1.954513336993598100e-09 7.071294916742180267e-10 2.496681716343818075e-10 8.602541408162878209e-11 2.892580465202880308e-11 9.491507394972252780e-12 3.039290412302798106e-12 9.497140959852128026e-13 2.895968484572891210e-13 8.617311596197081540e-14 2.502209608102328354e-14 7.090005098550725555e-15 1.960367754728287858e-15 5.289248694872635201e-16 1.392557898684182352e-16 3.577609010867199970e-17 8.968719342349175272e-18 2.193934355517478252e-18 5.236851284666238212e-19 1.219742432787540322e-19 2.772140538417716736e-20 6.147656460217255553e-21 1.330298984716190251e-21 2.808874962100802039e-22 5.787050257885890060e-23 1.163381320346340381e-23 2.282050497378489403e-24 4.367824212299760873e-25 8.157183877798826401e-26 1.486445772679908410e-26 2.642957480340477437e-27 4.585241268886723454e-28 7.761824002863973558e-29 1.282016727236738123e-29 2.066096782197896917e-30 3.248878809601897942e-31 4.984723778510017198e-32 7.462293334984110838e-33 1.089999019545989837e-33 1.553464906722071117e-34 2.160216858789333800e-35 2.930980118665264304e-36 3.880137352991462368e-37
7.559764329780101792e-06 1.693212044791581140e-05 3.709245780754655492e-05 7.949199269252745154e-05 1.666946785827116148e-04 3.421226529337903022e-04 6.873977136466538889e-04 1.352406025828104420e-03 2.606071902573361704e-03 4.919862271264174858e-03 9.101470133862206435e-03 1.650300754426300628e-02 2.933613013862439167e-02 5.113503680358951614e-02 8.741566002396213009e-02 1.465829402799637970e-01 2.411339838257455515e-01 3.891880995073467853e-01 6.163394992432031927e-01 9.577695820240131885e-01 1.460470235075085554e+00 2.185319247302320633e+00 3.208622945121894166e+00 4.622618353368245891e+00 6.534336579531587752e+00 9.062207751376543996e+00 1.232987491103470035e+01 1.645691164224265890e+01 2.154651844365114144e+01 2.767078753451434991e+01 3.485471784432254339e+01 4.306073612504802384e+01 5.217591413408495526e+01 6.200423851239617079e+01 7.226608717101780144e+01 8.260644745799599775e+01 9.261241017640841733e+01 1.018392098024779244e+02 1.098427493701968984e+02 1.162153838318619421e+02 1.206209673061572261e+02 1.228249694249456638e+02 1.227159074154743479e+02 1.203153774228909896e+02 1.157754403630360116e+02 1.093637803982918939e+02 1.014386300832715762e+02 9.241668952036798146e+01 8.273797324764370842e+01 7.283161738511344652e+01 6.308620210878239476e+01 5.382721882633261146e+01 4.530312874226004993e+01 3.768023180240904679e+01 3.104548368604260133e+01 2.541560282127365156e+01 2.075036983699703441e+01 1.696793946110166118e+01 1.396020365860846901e+01 1.160667238566045079e+01 9.785868869553125293e+00 8.383770908456702031e+00 7.299290996207311366e+00 6.447128009978545293e+00 5.758523883117034003e+00 5.180528356449278782e+00 4.674340481264911418e+00 4.213193829398040435e+00 3.780121436223406128e+00 3.365808699931503334e+00 2.966639782750382981e+00 2.582975451307406800e+00 2.217666717359774164e+00 1.874800296522817211e+00 1.558676539246834247e+00 1.273026597348196676e+00 1.020475447364336707e+00 8.022483486817871823e-01 6.181023146439014182e-01 4.664460105027706804e-01 3.445965697800525973e-01 2.491142269940846143e-01 1.761570588049641561e-01 1.218076163200513262e-01 8.233805405253595555e-02 5.439696132256009037e-02 3.511620253448392848e-02 2.214741491067035231e-02 1.364444191877742067e-02 8.210124153266627756e-03 4.824549977062984364e-03 2.768443877646846029e-03 1.551139689843791889e-03 8.485387816558041287e-04 4.531808512103254459e-04 2.362802703791115502e-04 1.202594978317560317e-04 5.974888759448761857e-05 2.897633207673282980e-05 1.371660404224715505e-05 6.337637634485960627e-06 2.858084970295988579e-06 1.257998835323581592e-06 5.404233553151548723e-07 2.265838552703794442e-07 9.271664566312959240e-08 3.702660339678498777e-08 1.443083587196897749e-08 5.488896423580139553e-09 2.037461424264263535e-09 7.380737866799117206e-10 2.609226074021346058e-10 9.001625877209697660e-11 3.030564565935122041e-11 9.956705846999985876e-12 3.192227058674051308e-12 9.987445248794540064e-13 3.049259035029092587e-13 9.084695400092217687e-14 2.641189533135799481e-14 7.493056952122583381e-15 2.074368953851345170e-15 5.603737968894812961e-16 1.477174902018601089e-16 3.799669650073978203e-17 9.537119008209920277e-18 2.335843352392038529e-18 5.582428472633947198e-19 1.301827458702340861e-19 2.962323190878572420e-20 6.577459985614101706e-21 1.425045860002165306e-21 3.012606914545149769e-22 6.214372969743894710e-23 1.250810906731569733e-23 2.456540016929784679e-24 4.707520993846677282e-25 8.802284134096412052e-26 1.605948850131522819e-26 2.858905549946682573e-27 4.965903753448160291e-28 8.416389924836586788e-29 1.391813914643305245e-29 2.245758442233596996e-30 3.535658072914467619e-31 5.431273602302455796e-32 8.140596066264271318e-33 1.190509241723747052e-33 1.698753466535527276e-34 2.365091666682516443e-35 3.212807402842849880e-36
8.048942441004354844e-06 1.799990280860486394e-05 3.936965082895211427e-05 8.423742063271637509e-05 1.763589536363165014e-04 3.613599377618721231e-04 7.248314050738700626e-04 1.423624111778460906e-03 2.738564137908531138e-03 5.160921988364157616e-03 9.530463579149692915e-03 1.724983501734314584e-02 3.060810108251531270e-02 5.325463918317149825e-02 9.087164335055976372e-02 1.520965056623146683e-01 2.497403860225835548e-01 4.023313089892870398e-01 6.359735121705668570e-01 9.864544608541886417e-01 1.501444315788925010e+00 2.242521966794176702e+00 3.286636841529397834e+00 4.726495992575367566e+00 6.669280879107933657e+00 9.233084765351270207e+00 1.254055819757268608e+01 1.670948683580992622e+01 2.184041315471002065e+01 2.800192991212772853e+01 3.521485914923531624e+01 4.343708906365938560e+01 5.255125059757278905e+01 6.235755193830850374e+01 7.257385579622840055e+01 8.284444232862173862e+01 9.275789028256781421e+01 1.018732557384006157e+02 1.097524274295019922e+02 1.159954216362950348e+02 1.202746684995086639e+02 1.223641953026796330e+02 1.221600918661773250e+02 1.196896928133279658e+02 1.151083663616535233e+02 1.086844181905555189e+02 1.007741330607449726e+02 9.179014378515131511e+01 8.216696698457995751e+01 7.232760889371041912e+01 6.265465996131138127e+01 5.346839169877934239e+01 4.501322768012108355e+01 3.745278375506761392e+01 3.087263950946697122e+01 2.528924259215632020e+01 2.066292400957486919e+01 1.691291607370587613e+01 1.393246366401698388e+01 1.160251920461215747e+01 9.803015315936939089e+00 8.421225112495124066e+00 7.357175483047006637e+00 6.526425275806351678e+00 5.860736307004268397e+00 5.307252338078763287e+00 4.826779785596345462e+00 4.391665774172713199e+00 3.983630669059099905e+00 3.591767889869539765e+00 3.210800695662815674e+00 2.839600031504238675e+00 2.479923939084203166e+00 2.135331674171140115e+00 1.810241954133677833e+00 1.509129769048146663e+00 1.235876962468519524e+00 9.933002802989612245e-01 7.828747727335743090e-01 6.046535180174725799e-01 4.573629424455864512e-01 3.386334208930728562e-01 2.453126207864238240e-01 1.738066201056793492e-01 1.204006384988012407e-01 8.152451208042037212e-02 5.394405559725955895e-02 3.487461497825745244e-02 2.202486546753196217e-02 1.358606744047101411e-02 8.184627094624358570e-03 4.814868906280063941e-03 2.765749643738457577e-03 1.551143555384543096e-03 8.493259009349706738e-04 4.540005447843078654e-04 2.369068532699585125e-04 1.206758703867995459e-04 6.000250854624154806e-05 2.912131701952648622e-05 1.379536934025099560e-05 6.378606107243956957e-06 2.878584031511036202e-06 1.267897684590153723e-06 5.450470243327767767e-07 2.286763149329747132e-07 9.363525698533454787e-08 3.741818322408827049e-08 1.459303228016285473e-08 5.554216452999488404e-09 2.063049494069084889e-09 7.478276894283172179e-10 2.645417306555549579e-10 9.132370462431006327e-11 3.076561891641779850e-11 1.011432486443088799e-11 3.244843169219846814e-12 1.015857297481803652e-12 3.103491976758808495e-13 9.252185944944972013e-14 2.691602196650283952e-14 7.640948925803752864e-15 2.116658674355345832e-15 5.721617044829624201e-16 1.509206164801751488e-16 3.884522851045901632e-17 9.756267569949485071e-18 2.391026045808084883e-18 5.717909090432421351e-19 1.334259646398209379e-19 3.038026305238132553e-20 6.749766721824544450e-21 1.463288990191649360e-21 3.095377895815782346e-22 6.389070336870394809e-23 1.286768251779659876e-23 2.528715664571832695e-24 4.848808525250481176e-25 9.072017592056109547e-26 1.656170495714373930e-26 2.950102239381072699e-27 5.127416095476811535e-28 8.695372448175930419e-29 1.438814008678957621e-29 2.322986728584019714e-30 3.659428025441862565e-31 5.624746507164463591e-32 8.435578314792022719e-33 1.234377145385206640e-33 1.762385734469466535e-34 2.455122546617726054e-35
8.550934412073478040e-06 1.909880907901062561e-05 4.172055091859017362e-05 8.915303287554160894e-05 1.864063422945908552e-04 3.814381168364553896e-04 7.640646839381909751e-04 1.498597431902299465e-03 2.878697369664487329e-03 5.417142749652884698e-03 9.988792410981358130e-03 1.805201728050532389e-02 3.198193952352942210e-02 5.555707192020896412e-02 9.464766867440661813e-02 1.581564872693364820e-01 2.592567182260702152e-01 4.169524948763297933e-01 6.579490915098863413e-01 1.018757815770857444e+00 1.547872477966155458e+00 2.307743041319538779e+00 3.376148173631198901e+00 4.846452090154550696e+00 6.826152219504806773e+00 9.433119779360563228e+00 1.278904290393949239e+01 1.700982991661929944e+01 2.219312607414586580e+01 2.840361608000107196e+01 3.565736420923715855e+01 4.390698550934578037e+01 5.302982397794345815e+01 6.282141619542337452e+01 7.299625123891635781e+01 8.319716882157491966e+01 9.301371583442276858e+01 1.020085379949546791e+02 1.097496153456451822e+02 1.158450856844925170e+02 1.199767500201827914e+02 1.219282663893069127e+02 1.216045608546439922e+02 1.190400510737082698e+02 1.143947189623231111e+02 1.079386455799919418e+02 1.000270733916455015e+02 9.106915931086217597e+01 8.149417098835006357e+01 7.171890201898465023e+01 6.211958397386803199e+01 5.301068276996786466e+01 4.463186289228865888e+01 3.714327631993555912e+01 3.062835084783316830e+01 2.510253268794734183e+01 2.052603751580119962e+01 1.681858000056117675e+01 1.387423495069831603e+01 1.157495530530927752e+01 9.801744963629092311e+00 8.442975036607817785e+00 7.399773727421978364e+00 6.588767151418458923e+00 5.942677548621243311e+00 5.409393150558515551e+00 4.950123456904865549e+00 4.537169746880051591e+00 4.151705060569384820e+00 3.781804025331320318e+00 3.420820652289423336e+00 3.066103586577380913e+00 2.717974564877096988e+00 2.378877010355103128e+00 2.052618243730107039e+00 1.743665352733442919e+00 1.456494784688987965e+00 1.195025729291427030e+00 9.621797672665705070e-01 7.596032041423067538e-01 5.875686634551047227e-01 4.450466491354983511e-01 3.299139440119701061e-01 2.392499035278787545e-01 1.696666889682460488e-01 1.176247287854257639e-01 7.969725882625182389e-02 5.276365041637140485e-02 3.412656411127558409e-02 2.156002128141292981e-02 1.330295606508493170e-02 8.015709377440994460e-03 4.716182087158599968e-03 2.709318824440289965e-03 1.519574113235813186e-03 8.320537592266360116e-04 4.447619460525778631e-04 2.320772070169141844e-04 1.182089286807650510e-04 5.877156735479004438e-05 2.852143569131232665e-05 1.350989263052708634e-05 6.245960615236677060e-06 2.818414023840505002e-06 1.241254172294362445e-06 5.335312705890289233e-07 2.238183445539844853e-07 9.163513471073095576e-08 3.661450977824324395e-08 1.427788749625994363e-08 5.433619235143939873e-09 2.018014203918972712e-09 7.314160813523516430e-10 2.587055663063440816e-10 8.929845212018890617e-11 3.007980815377771627e-11 9.887702967377380876e-12 3.171767713300083396e-12 9.928633582915174875e-13 3.032888218532797836e-13 9.040634754090852906e-14 2.629746874224821607e-14 7.464461654696034052e-15 2.067519805340481196e-15 5.588107273184187837e-16 1.473808252950327608e-16 3.792938903432908050e-17 9.525040604694826777e-18 2.334057502362630045e-18 5.580944215037414149e-19 1.302125962789205582e-19 2.964458361275640736e-20 6.585407932941870355e-21 1.427456854492291939e-21 3.019147709357104057e-22 6.230816327908606304e-23 1.254708903456175306e-23 2.465339560633253908e-24 4.726553762915476503e-25 8.841887269154698873e-26 1.613898959478129663e-26 2.874334110932241315e-27 4.994894219706924501e-28 8.469195078738397462e-29 1.401146291723260135e-29 2.261773400622785326e-30 3.562359785127015928e-31 5.474549702183216321e-32 8.208803676384019615e-33 1.200967152073331010e-33 1.714356654097770097e-34
9.053581315031387761e-06 2.020388220213908221e-05 4.409545643984702951e-05 9.414290797634545778e-05 1.966577153194738043e-04 4.020341581513148048e-04 8.045365606988474959e-04 1.576391451224435540e-03 3.024986889300311683e-03 5.686295687351458801e-03 1.047334508789117546e-02 1.890564106334021929e-02 3.345354798903824034e-02 5.803976054764080350e-02 9.874636871888710365e-02 1.647777052711023593e-01 2.697220819297651562e-01 4.331345528607377093e-01 6.824225048396500570e-01 1.054951568042319598e+00 1.600199320848192830e+00 2.381672102704506688e+00 3.478177384044426113e+00 4.983931612636588682e+00 7.006911785008370863e+00 9.664865091261248153e+00 1.307851144020439982e+01 1.736173472643367077e+01 2.260896452175836302e+01 2.888047214485568759e+01 3.618687769155913969e+01 4.447468715870410705e+01 5.361503064976204058e+01 6.339783702046920411e+01 7.353337380198966855e+01 8.366238173331458938e+01 9.337499792732214132e+01 1.022374280969387002e+02 1.098240952492471934e+02 1.157519833837936432e+02 1.197133115936443915e+02 1.215026506815545275e+02 1.210351649639459168e+02 1.183537491096196277e+02 1.136242588575578765e+02 1.071195681948018432e+02 9.919457291275638511e+01 9.025528583634576307e+01 8.072569210280632035e+01 7.101600997566674778e+01 6.149548668909047677e+01 5.247197958745648805e+01 4.417950451035855508e+01 3.677385724525992572e+01 3.033548517028347646e+01 2.487811141051833630e+01 2.036124128095356056e+01 1.670460413702414471e+01 1.380275474605719666e+01 1.153840411156162205e+01 9.793490106041243592e+00 8.457459240218875962e+00 7.432652960712026413e+00 6.637033693272769597e+00 6.004724197918998918e+00 5.484961598952933670e+00 5.040091202054876263e+00 4.643162310182954222e+00 4.275564088198493096e+00 3.924984013950807871e+00 3.583814844276291378e+00 3.248004369943430447e+00 2.916253316140194229e+00 2.589427516921331662e+00 2.270056815793976668e+00 1.961832011767908002e+00 1.669064823905720640e+00 1.396126647553967759e+00 1.146916546609056953e+00 9.244210932342664666e-01 7.304191894397709106e-01 5.653603366467832014e-01 4.284141671235910942e-01 3.176613569894228828e-01 2.303776675752753911e-01 1.633564932004587522e-01 1.132200808717522267e-01 7.668221366180490162e-02 5.074127638783225425e-02 3.279822287679153708e-02 2.070620532455078391e-02 1.276619106612526637e-02 7.685825324784035899e-03 4.518066337864237725e-03 2.593091194128921764e-03 1.452983916040033897e-03 7.948041284785038523e-04 4.244213448549840543e-04 2.212361578822006475e-04 1.125700386328823220e-04 5.590942692244763279e-05 2.710390466174536495e-05 1.282488526009497539e-05 5.922991049214517778e-06 2.669848161750896767e-06 1.174579843123086579e-06 5.043385522079038829e-07 2.113484438410146060e-07 8.643850137426868144e-08 3.450174515097940253e-08 1.343987516009841678e-08 5.109338669056962535e-09 1.895590907555593388e-09 6.863259439854294538e-10 2.425033191743140963e-10 8.361846871445793055e-11 2.813713875968602031e-11 9.239467835242970221e-12 2.960735006732833875e-12 9.258360050705464066e-13 2.825186128181244028e-13 8.412695852172773366e-14 2.444529086871629288e-14 6.931448829249878935e-15 1.917867638689768471e-15 5.178168215734483356e-16 1.364249536919868254e-16 3.507267885669549026e-17 8.798303759796471958e-18 2.153681007629298358e-18 5.144152507531636997e-19 1.198930567460454764e-19 2.726589564273064661e-20 6.050467393680543197e-21 1.310084986987348434e-21 2.767893976901681158e-22 5.706068654182165588e-23 1.147784345189928675e-23 2.252774064981088277e-24 4.314270378588985101e-25 8.061723046398418385e-26 1.469865719843032235e-26 2.614901069264152981e-27 4.538990577258461646e-28 7.687557535462758623e-29 1.270402312561505781e-29 2.048409325800227110e-30 3.222653493438076741e-31 4.946872929999787959e-32 7.409128026914227750e-33 1.082733608621884862e-33
9.543901192204606201e-06 2.128810753314560290e-05 4.643975113224869884e-05 9.909985625172278536e-05 2.069090641221135642e-04 4.227720132583760292e-04 8.455768336343422306e-04 1.655853895922233636e-03 3.175527463748135850e-03 5.965364644500315873e-03 1.097958050099231281e-02 1.980427416893026579e-02 3.501451990502406353e-02 6.069296938063020036e-02 1.031588047132382668e-01 1.719567765752242072e-01 2.811476464568980482e-01 4.509184505259383191e-01 7.094881969318913573e-01 1.095217589466302543e+00 1.658738956480957594e+00 2.464809195757924343e+00 3.593466738904290914e+00 5.139965424575907882e+00 7.212895027261367886e+00 9.929916917281932598e+00 1.341067932625426984e+01 1.776675359897914319e+01 2.308885091755933416e+01 2.943210541728108609e+01 3.680077414049384288e+01 4.513420411018611844e+01 5.429623209151926488e+01 6.407020120702614463e+01 7.416142543234418838e+01 8.420819673244719183e+01 9.380137802462218133e+01 1.025114034284578821e+02 1.099203162749360985e+02 1.156555336010656134e+02 1.194215231380156581e+02 1.210256329678008598e+02 1.203949421091665641e+02 1.175821116509638671e+02 1.127596295733342515e+02 1.062033235783116965e+02 9.826732492587272816e+01 8.935360356414498995e+01 7.987963872891863559e+01 7.024771155433468550e+01 6.081876932222957777e+01 5.189294608618536131e+01 4.369779954005451117e+01 3.638430875660084496e+01 3.002981297135532657e+01 2.464645123066585342e+01 2.019332521575437056e+01 1.659054209151347692e+01 1.373345352787735330e+01 1.150572383909250895e+01 9.790262760562459476e+00 8.477482102809544173e+00 7.470729276660673435e+00 6.689078759219027503e+00 6.067903593516230210e+00 5.557793796238466477e+00 5.122438138545823527e+00 4.736050159918100633e+00 4.380816378374085218e+00 4.044698725063718747e+00 3.719762130547973555e+00 3.401049457061841697e+00 3.085912249590574863e+00 2.773640837775442680e+00 2.465223838183089544e+00 2.163096987999478582e+00 1.870798473914716320e+00 1.592513157895673936e+00 1.332543654205024186e+00 1.094780042174113621e+00 8.822477338556985460e-01 6.967976635930956952e-01 5.389727529135469597e-01 4.080498294898587952e-01 3.022261499066486445e-01 2.189005454699622377e-01 1.549931324087778783e-01 1.072530641474815222e-01 7.251716845783312548e-02 4.789890509083743336e-02 3.090280839781331043e-02 1.947168297166788561e-02 1.198111212307088197e-02 7.198489336927330409e-03 4.222841554947584161e-03 2.418582591310673886e-03 1.352344323118558934e-03 7.381839404590778047e-04 3.933473113033310407e-04 2.046008850278877673e-04 1.038832970262293717e-04 5.148484464804723457e-05 2.490567269161804223e-05 1.175961237983519242e-05 5.419448075497391462e-06 2.437679225294271418e-06 1.070163597420164043e-06 4.585313821025401684e-07 1.917462088675034989e-07 7.825592913464001951e-08 3.116984826544765017e-08 1.211639984673795040e-08 4.596515526054584542e-09 1.701747310901054720e-09 6.148480675561974367e-10 2.167915424036987061e-10 7.459577146246577314e-11 2.504835307552942483e-11 8.207920459858451515e-12 2.624654596221203045e-12 8.190161095588603323e-13 2.493964975784655382e-13 7.410753522107961420e-14 2.148845186175886912e-14 6.080165248120966080e-15 1.678765424814893096e-15 4.522994206072187588e-16 1.189105945165258964e-16 3.050498453021354032e-17 7.636144779396476255e-18 1.865211303859560925e-18 4.445596289827770914e-19 1.033898153563966344e-19 2.346221495055962245e-20 5.195192200841963292e-21 1.122466865629177815e-21 2.366370640957631575e-22 4.867740832356583054e-23 9.770251892071047651e-24 1.913444985590818244e-24 3.656423183292571798e-25 6.817507159225410604e-26 1.240286216190543151e-26 2.201628079863461664e-27 3.813206640564855097e-28 6.444062696359275994e-29 1.062553850965199816e-29 1.709474865544325103e-30 2.683452572870406517e-31 4.110015611487810492e-32 6.142007206354073274e-33
1.001583820954631243e-05 2.233942553545663793e-05 4.873021756513874552e-05 1.039807149512246917e-04 2.170830005652519417e-04 4.435180232687425147e-04 8.869633149627600271e-04 1.736629217019802903e-03 3.329770123012183031e-03 6.253526140651824092e-03 1.150628014488112860e-02 2.074608816085248691e-02 3.666196391912761310e-02 6.351171947368286497e-02 1.078756117959906308e-01 1.796750205076455831e-01 2.934954164393588361e-01 4.702277294935850449e-01 7.389965652753300862e-01 1.139273599089523525e+00 1.722979399736201733e+00 2.556262371439313341e+00 3.720523217699946095e+00 5.312150669636110045e+00 7.440381219121731782e+00 1.022272895825700445e+01 1.377758516181687654e+01 1.821388142409578492e+01 2.361814075465925811e+01 3.003977012711823136e+01 3.747600103201030919e+01 4.585835683930811513e+01 5.504279904568565485e+01 6.480567259925767587e+01 7.484716817595402460e+01 8.480324689401362548e+01 9.426590926155971317e+01 1.028104872944726367e+02 1.100274980768559914e+02 1.155557299530519089e+02 1.191128150645101726e+02 1.205196744318914881e+02 1.197159041833193385e+02 1.167643008349803893e+02 1.118441141903447971e+02 1.052340385829088092e+02 9.728717923586718541e+01 8.840107887860268931e+01 7.898625625845052411e+01 6.943657899644814790e+01 6.010423843682305289e+01 5.128124530950257309e+01 4.318838361379756918e+01 3.597160452764396865e+01 2.970504052549310714e+01 2.439925357732546018e+01 2.001303026773738480e+01 1.646698570953924090e+01 1.365739013885174735e+01 1.146892397005296615e+01 9.785434092125807837e+00 8.498149922889870922e+00 7.511179074588134164e+00 6.744409982182911101e+00 6.134184578293389478e+00 5.632258887453682306e+00 5.203640932187577839e+00 4.823887590616275922e+00 4.476365688803241483e+00 4.149855168152084772e+00 3.836716950899135004e+00 3.531691439988972281e+00 3.231260476325250153e+00 2.933415139572343566e+00 2.637633460674994712e+00 2.344884133435970242e+00 2.057522816282497669e+00 1.779018250765317388e+00 1.513516272904408488e+00 1.265304243607128676e+00 1.038266640125018014e+00 8.354227575932443584e-01 6.586149751591470203e-01 5.083805945547057448e-01 3.840027491734438470e-01 2.837053926689087069e-01 2.049393319780873357e-01 1.447019420318224059e-01 9.984039923480374223e-02 6.730275215426964608e-02 4.431816466200889232e-02 2.850322683274395669e-02 1.790279964493815199e-02 1.098050318056474628e-02 6.576037847541287007e-03 3.845199674428723038e-03 2.195139217215889404e-03 1.223413606572136070e-03 6.656330222328140072e-04 3.535340132868508068e-04 1.832941545052952194e-04 9.276301032878983153e-05 4.582461192190973660e-05 2.209583511704227252e-05 1.039921230190045017e-05 4.777055509471940331e-06 2.141814965389012531e-06 9.372553335546745237e-07 4.002958842146522334e-07 1.668571645351384580e-07 6.788014403722171401e-08 2.695061900061980832e-08 1.044280172016722673e-08 3.948953993928954764e-09 1.457332199837103581e-09 5.248574918470358585e-10 1.844699837733540383e-10 6.327130603061926272e-11 2.117776714572121452e-11 6.917377829244016247e-12 2.204888525267272098e-12 6.858223059094300098e-13 2.081673353856227683e-13 6.165749871210250046e-14 1.782083498560068011e-14 5.026152386716156052e-15 1.383265296855048575e-15 3.714791512025309148e-16 9.734632894776994543e-17 2.489190000947876084e-17 6.210794219937543420e-18 1.512113049981159834e-18 3.592253131355907304e-19 8.327080865417578911e-20 1.883473649125776377e-20 4.156856860315062856e-21 8.951736371134231214e-22 1.880980188917935392e-22 3.856505950186393543e-23 7.714980745586378656e-24 1.505930874436081260e-24 2.868157206370552833e-25 5.329997934594188522e-26 9.664420740104948430e-27 1.709810227463874148e-27 2.951494299871155759e-28 4.971147742300265798e-29 8.169413232443720782e-30 1.309915793331615352e-30 2.049335749798095874e-31 3.128232587427865268e-32
1.046997167104337906e-05 2.336001087283132854e-05 5.097351423411287361e-05 1.088037175669936122e-04 2.272257866197844266e-04 4.643828484153511029e-04 9.289480419395460984e-04 1.819267375892438332e-03 3.488869393287082066e-03 6.553118852839477128e-03 1.205802541936451880e-02 2.173977751544230175e-02 3.841188740442894739e-02 6.652463572827964355e-02 1.129465591451641049e-01 1.880166465343515725e-01 3.069041607612078004e-01 4.912852636235176540e-01 7.712966887084574674e-01 1.187653050753296080e+00 1.793716316698291457e+00 2.657190152101278624e+00 3.860993496360400457e+00 5.502771508536087985e+00 7.692460789932199283e+00 1.054737590159919236e+01 1.418445752940434090e+01 1.870963595876875019e+01 2.420470742969503775e+01 3.071265188903093701e+01 3.822285948527088806e+01 4.665817320597587781e+01 5.586588046159414489e+01 6.561469809362615990e+01 7.559933910730623552e+01 8.545343887286604456e+01 9.477054422732300054e+01 1.031316901185391970e+02 1.101370062471545452e+02 1.154380133006130507e+02 1.187669450864896845e+02 1.199596500311571674e+02 1.189693645653871670e+02 1.158697960305344310e+02 1.108473145155039390e+02 1.041834077514173913e+02 9.622968772441370788e+01 8.737848957561936913e+01 7.803238754573669667e+01 6.857577008647366767e+01 5.935104435274025292e+01 5.064121008091454001e+01 4.265960826358756464e+01 3.554675749657249639e+01 2.937345528271213624e+01 2.414881238249726181e+01 1.983162694573837115e+01 1.634347216331053687e+01 1.358201941500621146e+01 1.143338878330573749e+01 9.782651630985483848e+00 8.521956706779260315e+00 7.556076339126951424e+00 6.805449769893031409e+00 6.207023117205221929e+00 5.713342344244576765e+00 5.290443180403209489e+00 4.915099858821904810e+00 4.571947120758276917e+00 4.250887734675496965e+00 3.945058125209664812e+00 3.649470400729044162e+00 3.360304990026610206e+00 3.074716557228426517e+00 2.790951984308363443e+00 2.508567806913908349e+00 2.228569429203007157e+00 1.953360732744425565e+00 1.686470660040756187e+00 1.432093681484566838e+00 1.194529252570128541e+00 9.776244895971990534e-01 7.843153887550703418e-01 6.163323926425058330e-01 4.740967542632472664e-01 3.567958343841957647e-01 2.625964980898501389e-01 1.889404456104744057e-01 1.328638079776000569e-01 9.129269907796139227e-02 6.128204145750032472e-02 4.018214888454828271e-02 2.573253019496560615e-02 1.609300610962555167e-02 9.827896396525924103e-03 5.860327822354014990e-03 3.411890785394347102e-03 1.939357408016285965e-03 1.076194442761999092e-03 5.830111040383982634e-04 3.083195456276224431e-04 1.591658753635249231e-04 8.020682823467617940e-05 3.945245674760737467e-05 1.894208667641726689e-05 8.876936375532992098e-06 4.060420421239563341e-06 1.812771793290299676e-06 7.898990638775312568e-07 3.359300921889549789e-07 1.394337640100644394e-07 5.648354561419877904e-08 2.233080829213617261e-08 8.616070687213498568e-09 3.244370734385270080e-09 1.192236621101901406e-09 4.275626798757715509e-10 1.496364146642801840e-10 5.110577843712001216e-11 1.703307990721743105e-11 5.539904478872343458e-12 1.758299838524309301e-12 5.445791402390917661e-13 1.645896397954889313e-13 4.854154682316059632e-14 1.396981703226328061e-14 3.923108723798776448e-15 1.075051271154566717e-15 2.874643912778536326e-16 7.500530213710496984e-17 1.909633526475724326e-17 4.744118347231389064e-18 1.150021095660003372e-18 2.720184893029759233e-19 6.278140089042458207e-20 1.413843342287830703e-20 3.106756041554390276e-21 6.661109139545026627e-22 1.393533942816132270e-22 2.844581102671084196e-23 5.665615687765608001e-24 1.101037900248327805e-24 2.087767908356940686e-25 3.862650961697080810e-26 6.972854407127540424e-27 1.228163729344459366e-27 2.110674203056574353e-28 3.539192564127466137e-29 5.790340375167834566e-30 9.243146125248142746e-31 1.439628179710025158e-31
1.091856231536871995e-05 2.437748372234636193e-05 5.323035050022857596e-05 1.136990293608062906e-04 2.376095898020212497e-04 4.859213336107786490e-04 9.726335544975293641e-04 1.905903376514564776e-03 3.656853186438929239e-03 6.871544534540423473e-03 1.264806159063833722e-02 2.280841812147064301e-02 4.030342230893299571e-02 6.979629673934256706e-02 1.184753390961947039e-01 1.971436247502922623e-01 3.216199733873991717e-01 5.144547339899875338e-01 8.069113372490179792e-01 1.241086994172048819e+00 1.871944632366987937e+00 2.768911161831955958e+00 4.016581232408338309e+00 5.713976932986943424e+00 7.971785991113043757e+00 1.090706982224323340e+01 1.463512783698745068e+01 1.925853829111346371e+01 2.485385359542884842e+01 3.145695976070125255e+01 3.904863157979312405e+01 4.754221890205651135e+01 5.677557196700384878e+01 6.650916418388015927e+01 7.643185709778599346e+01 8.617490213458820847e+01 9.533369016314111377e+01 1.034956094285538768e+02 1.102713552206741383e+02 1.153263436650940577e+02 1.184086602630135729e+02 1.193702811616837067e+02 1.181791033954795722e+02 1.149204802661899265e+02 1.097882865852558467e+02 1.030668189959519481e+02 9.510587180645714511e+01 8.629197696145355678e+01 7.701899331090359624e+01 6.766099162791361721e+01 5.854979302130757191e+01 4.995870931710057050e+01 4.209315007533807318e+01 3.508793564139548238e+01 2.901048980449740000e+01 2.386863646704517095e+01 1.962150520238831319e+01 1.619203727418137007e+01 1.347972975943816465e+01 1.137250486699332974e+01 9.756891380715535078e+00 8.526013151075206409e+00 7.585166940997239315e+00 6.855021864474105442e+00 6.272676312524438913e+00 5.790960666605193374e+00 5.376471458983112406e+00 5.006861940249854648e+00 4.667894627804871632e+00 4.350687569515409692e+00 4.049468759579230692e+00 3.760010263002998787e+00 3.478767726687959083e+00 3.202625308708324070e+00 2.929059671080189720e+00 2.656500214904633062e+00 2.384676280228826162e+00 2.114795549946641984e+00 1.849474171974716086e+00 1.592418310447216268e+00 1.347921338686853154e+00 1.120279096966793286e+00 9.132338209723273037e-01 7.295392554276234343e-01 5.707041557237406693e-01 4.369300616550097494e-01 3.272221726471281622e-01 2.396264463648595799e-01 1.715346084406433602e-01 1.200006563315265257e-01 8.202402908613214139e-02 5.477111197052018932e-02 3.572362787637294729e-02 2.275642791765369877e-02 1.415651728603606503e-02 8.599602049019269140e-03 5.100830268210752860e-03 2.954058461575164232e-03 1.670288103736684198e-03 9.220167328504693316e-04 4.968719417447015020e-04 2.613925825406529708e-04 1.342367500953423997e-04 6.729246064203447768e-05 3.292809423785425564e-05 1.572755475555596646e-05 7.332298837101574492e-06 3.336521877398072240e-06 1.481882367126348135e-06 6.423784473299403403e-07 2.717800952913082257e-07 1.122241072386327962e-07 4.522611039307450600e-08 1.778770691833388693e-08 6.827657712585700327e-09 2.557633255959463864e-09 9.350041683058699400e-10 3.335737283496465548e-10 1.161362176614599976e-10 3.945807067859875638e-11 1.308251888431464261e-11 4.232817142292983449e-12 1.336428531628307854e-12 4.117520414536343422e-13 1.237928257740678176e-13 3.631792156178937516e-14 1.039701287988859862e-14 2.904388696698659399e-15 7.916917218550704525e-16 2.105763034998438864e-16 5.465273474678853493e-17 1.384077595221665861e-17 3.420207056140448580e-18 8.246795011353519992e-19 1.940244212500382194e-19 4.454138053738244613e-20 9.977111744698726892e-21 2.180609035763814059e-21 4.650296240179193200e-22 9.676346528790568877e-23 1.964574152562302622e-23 3.891795337968553391e-24 7.522367405926746273e-25 1.418667373498365221e-25 2.610518081486891642e-26 4.686963659945642531e-27 8.210582459310418015e-28 1.403371531093333673e-28 2.340380933877199610e-29 3.808154655352211698e-30 6.045827364975705410e-31
1.138262130041707463e-05 2.543864702782686792e-05 5.560241364659434729e-05 1.188820956016526298e-04 2.486794363832907991e-04 5.090294796042525065e-04 1.019777751250009173e-03 1.999897087265566347e-03 3.839975585605742963e-03 7.220136977113493677e-03 1.329637799465071234e-02 2.398630686609032336e-02 4.239378770384868989e-02 7.341947546250153500e-02 1.246080415633173399e-01 2.072792135302330974e-01 3.379736683600607638e-01 5.402108785460875140e-01 8.464993702060887859e-01 1.300458084326657326e+00 1.958802946249790677e+00 2.892834839081810827e+00 4.188952423132439762e+00 5.947633273894014749e+00 8.280313898323887756e+00 1.130368841533988622e+01 1.513116393469372589e+01 1.986156579956098156e+01 2.556565669901648263e+01 3.227156429125319903e+01 3.995071376920799366e+01 4.850622522340364640e+01 5.776585148509546741e+01 6.748131830794928021e+01 7.733535648285823072e+01 8.695682687274219802e+01 9.594324983945665508e+01 1.038889330568528067e+02 1.104159444897114213e+02 1.152045822520349816e+02 1.180198749641923541e+02 1.187310437100680360e+02 1.173217122721788570e+02 1.138898243566230235e+02 1.086375195355961125e+02 1.018524249834358386e+02 9.388275680386104227e+01 8.510917136314424170e+01 7.591641820439029686e+01 6.666755234103268890e+01 5.768285656332860611e+01 4.922483213203492625e+01 4.148977645188434593e+01 3.460570108923058541e+01 2.863574161177345090e+01 2.358581909673104349e+01 1.941513748039914944e+01 1.604811384924864726e+01 1.338649251916858951e+01 1.132063376981066938e+01 9.739244628611560373e+00 8.537094430184177796e+00 7.620508656220535748e+00 6.910649753494278791e+00 6.344769916959197786e+00 5.875757607144780792e+00 5.470395418932485931e+00 5.106798560999364689e+00 4.771506985158986858e+00 4.456659047081515723e+00 4.157584982493009562e+00 3.871036109816237580e+00 3.594128675073751555e+00 3.323951307800187216e+00 3.057682866603830707e+00 2.793008113440853535e+00 2.528608221737007611e+00 2.264537446545407562e+00 2.002363431243488368e+00 1.745028424433130887e+00 1.496463342194087165e+00 1.261041098431807894e+00 1.042981645353367570e+00 8.458181178311638959e-01 6.720073709314355881e-01 5.227291082287141011e-01 3.978767253325303788e-01 2.962091087118260968e-01 2.156115082157117058e-01 1.534067249199825567e-01 1.066632398076453186e-01 7.246042502056515566e-02 4.808786167218758595e-02 3.117188650306398218e-02 1.973502182251141157e-02 1.220169822289422085e-02 7.366787881589487684e-03 4.342931404809964591e-03 2.499827765304020715e-03 1.404875593373203528e-03 7.708094771607910348e-04 4.128766250981874141e-04 2.158946526473897755e-04 1.102040114090826805e-04 5.491279472184373828e-05 2.670902057223468920e-05 1.268057975834657944e-05 5.876329835194395632e-06 2.657963024931488402e-06 1.173431658171568984e-06 5.056193189270893778e-07 2.126365339314824764e-07 8.727548941637302724e-08 3.496061909404327441e-08 1.366755936653141930e-08 5.214598111714164545e-09 1.941610327723722515e-09 7.055183748444621882e-10 2.501805810536005298e-10 8.657493335722213741e-11 2.923604460548198939e-11 9.634469434139711564e-12 3.098238527226978509e-12 9.722436880089087490e-13 2.977174345230685112e-13 8.896068274449455759e-14 2.593896971390026595e-14 7.380136514509755180e-15 2.048941748783834245e-15 5.550665394350677118e-16 1.467261641946368348e-16 3.784549535887849952e-17 9.524937563084062061e-18 2.339099797628723870e-18 5.604947409744592124e-19 1.310473242064232473e-19 2.989622690492676312e-20 6.654786425486928225e-21 1.445371248765998127e-21 3.063023962281731809e-22 6.333522585192730916e-23 1.277799030829978195e-23 2.515362248522391565e-24 4.831231175770514205e-25 9.053844372012699872e-26 1.655483539439092592e-26 2.953467061113206035e-27 5.141071914601102751e-28 8.731491513546327661e-29 1.446889601763482543e-29 2.339341414202347026e-30
1.188656030801558567e-05 2.659802925089659468e-05 5.820840370895267682e-05 1.246046872318777707e-04 2.609555703788948833e-04 5.347543375059677501e-04 1.072432699656705735e-03 2.105163859007060535e-03 4.045507403055680247e-03 7.612032924833513937e-03 1.402605913817880391e-02 2.531287910980981742e-02 4.474843916806418159e-02 7.749966197223123743e-02 1.315096022139018161e-01 2.186733244980926805e-01 3.563316932091792344e-01 5.690726905296954463e-01 8.907688709170092922e-01 1.366693401671379426e+00 2.055449350506015627e+00 3.030328588515637467e+00 4.379608147603167190e+00 6.205222193367093020e+00 8.619251710560941859e+00 1.173778549620609724e+01 1.567194880251440203e+01 2.051627260853207702e+01 2.633505931634132935e+01 3.314792730742399129e+01 4.091619417493196664e+01 4.953207652702904085e+01 5.881273855109407123e+01 6.850094011078991230e+01 7.827340330822144665e+01 8.775709136269883004e+01 9.655250303468049822e+01 1.042620083114456833e+02 1.105203815897239537e+02 1.150241964224673126e+02 1.175567362310935238e+02 1.180055645410533458e+02 1.163708092603457800e+02 1.127633947566273633e+02 1.073937062518194949e+02 1.005522942310177825e+02 9.258505891770700202e+01 8.386579622163939973e+01 7.476901125215715638e+01 6.564555779925352397e+01 5.680303920967272546e+01 4.849213346878281072e+01 4.089921178758682885e+01 3.414491573855310946e+01 2.828781983658283039e+01 2.333197165126502881e+01 1.923696939881995860e+01 1.592927706031238522e+01 1.331364114592698478e+01 1.128370800543669539e+01 9.731198715665183130e+00 8.553245608625974938e+00 7.657711121078927263e+00 6.966489547235695134e+00 6.416937252852974893e+00 5.961691180433408732e+00 5.567221258750586266e+00 5.211517927871780920e+00 4.881336670500773245e+00 4.569402388036833962e+00 4.271916434050035960e+00 3.986613279037966695e+00 3.711494534903605036e+00 3.444243494528519189e+00 3.182213592607354702e+00 2.922806927702532587e+00 2.664025206330007389e+00 2.404987000231258776e+00 2.146254519715436349e+00 1.889885513588045463e+00 1.639203436803483127e+00 1.398344832424582851e+00 1.171684969335431648e+00 9.632561737803331248e-01 7.762601440918255324e-01 6.127435002160351862e-01 4.734653172485873140e-01 3.579466734866227906e-01 2.646630325388164562e-01 1.913245219615609394e-01 1.351869783135360714e-01 9.334516610574822293e-02 6.297445371103864431e-02 4.150389738120061067e-02 2.671850554654786949e-02 1.679923761203943461e-02 1.031532904237849983e-02 6.185288632570656170e-03 3.621526963938885221e-03 2.070395123565214532e-03 1.155638898564966856e-03 6.297647642651732795e-04 3.350453515672597487e-04 1.740127855463127586e-04 8.822580816674435820e-05 4.366493111513533262e-05 2.109498700191844990e-05 9.947699440375915914e-06 4.578795928796861225e-06 2.057094225935663807e-06 9.020300476150925057e-07 3.860486060879513666e-07 1.612530442884384575e-07 6.573703293950808548e-08 2.615413042111111402e-08 1.015525193304238619e-08 3.848167727338504999e-09 1.423059983271886608e-09 5.135606891183339368e-10 1.808645649567814946e-10 6.215878166123976365e-11 2.084650529972151469e-11 6.822453328377134261e-12 2.178810777042035621e-12 6.789932392150862670e-13 2.064781086621917118e-13 6.126904265875185092e-14 1.774037617164766109e-14 5.012282774431289428e-15 1.381834055784303925e-15 3.717239903526991930e-16 9.757232154192634928e-17 2.499028428793980822e-17 6.245275490235922509e-18 1.522878828185223983e-18 3.623348395256314844e-19 8.411697311513644175e-20 1.905390125653123222e-20 4.211230185715636829e-21 9.081488428533733660e-22 1.910849005856155980e-22 3.922973721566353540e-23 7.858191851302834984e-24 1.535842425286210539e-24 2.928776218598137659e-25 5.449290890994362912e-26 9.892519655125880881e-27 1.752209004454215609e-27 3.028139978496221230e-28 5.105944632385549470e-29 8.400120049274480277e-30
1.245160611353242625e-05 2.790292255143212008e-05 6.115078576772554008e-05 1.310826618741975423e-04 2.748800399587432073e-04 5.639756748835805323e-04 1.132299473044854178e-03 2.224897911279967704e-03 4.279270802736504821e-03 8.057527318578762421e-03 1.485475158462626344e-02 2.681742920331226659e-02 4.741441668461263831e-02 8.210980455799780919e-02 1.392890369105637127e-01 2.314824828226250131e-01 3.769090310920565345e-01 6.013207514240269669e-01 9.400640417072722022e-01 1.440182082504022576e+00 2.162272714574952293e+00 3.181697916122187664e+00 4.588637976138140395e+00 6.486425695663720958e+00 8.987618498043481452e+00 1.220740159455532847e+01 1.625418332043991754e+01 2.121764137244487713e+01 2.715497140346045057e+01 3.407660850117311213e+01 4.193314042399249786e+01 5.060539938414538597e+01 5.989970801952521384e+01 6.954990428875831299e+01 7.922707952141934129e+01 8.855700624908418206e+01 9.714414720099495071e+01 1.046001071636663937e+02 1.105736052724680860e+02 1.147786617161875711e+02 1.170177940076980292e+02 1.171975973137164999e+02 1.153350445638181583e+02 1.115540208873075585e+02 1.060728070735559498e+02 9.918426054406423020e+01 9.123116583011034209e+01 8.257956174478155731e+01 7.359279324861394400e+01 6.460863949762958214e+01 5.592123674853179693e+01 4.776876689988563385e+01 4.032713797016178603e+01 3.370923931633681292e+01 2.796887707610672180e+01 2.310821284704829992e+01 1.908743560223573610e+01 1.583546141972457377e+01 1.326063019490131545e+01 1.126060142846556644e+01 9.730896826174118885e+00 8.571763134236332959e+00 7.693217178436236203e+00 7.018283099675939773e+00 6.484544975184165061e+00 6.044225178114467134e+00 5.663066640263728857e+00 5.318347236573591985e+00 4.996383198099170642e+00 4.689879364231003933e+00 4.395451743879807083e+00 4.111581429544870936e+00 3.837164403125646661e+00 3.570712022067021874e+00 3.310149341217765162e+00 3.053070898377381326e+00 2.797260452277026133e+00 2.541269506608650364e+00 2.284877570249193912e+00 2.029315139995578665e+00 1.777203065916299618e+00 1.532232480843493283e+00 1.298663551431489482e+00 1.080750155184724948e+00 8.821992491580751272e-01 7.057525054150090016e-01 5.529423604422678551e-01 4.240351133445314225e-01 3.181391603490436037e-01 2.334329472694684771e-01 1.674570985394874534e-01 1.174173615084578570e-01 8.045605632729931067e-02 5.386523337430187963e-02 3.523056901483509473e-02 2.250814493451831419e-02 1.404507380296092511e-02 8.559218837659105655e-03 5.093736385898595814e-03 2.960066523107594046e-03 1.679588294326278064e-03 9.305011876735636749e-04 5.032946705857815070e-04 2.657660417967960755e-04 1.370031147953073094e-04 6.894433730410529689e-05 3.386792431811747425e-05 1.624000098925429923e-05 7.601120857837358678e-06 3.472568531632362072e-06 1.548438231805545435e-06 6.739005572699541928e-07 2.862505189431244265e-07 1.186685350992334793e-07 4.801252993761386971e-08 1.895809701908209181e-08 7.305466942224675807e-09 2.747304143608718991e-09 1.008239993856908465e-09 3.610878272769320652e-10 1.261964865872051659e-10 4.303891322723011394e-11 1.432350947924507588e-11 4.651644686021988631e-12 1.474102710442116909e-12 4.558359210192465909e-13 1.375449658971313663e-13 4.049787575220572771e-14 1.163502898422071216e-14 3.261721767633582308e-15 8.922105050030778043e-16 2.381363568704026916e-16 6.201820687431169165e-17 1.575960017152537052e-17 3.907520028039119933e-18 9.453333111584862753e-19 2.231486683761720172e-19 5.139575247503145319e-20 1.154999741566107453e-20 2.532541310053498856e-21 5.418131788989162358e-22 1.130991806518239101e-22 2.303481967175068533e-23 4.577457606625337074e-24 8.875172098867468993e-25 1.678962669347178175e-25 3.098960534404371532e-26 5.580856004297720987e-27 9.806057608791465593e-28 1.681109738520433109e-28 2.811932531458490279e-29
1.309927093649735966e-05 2.940123045096250043e-05 6.453326100817779912e-05 1.385342602901519797e-04 2.908993377192865175e-04 5.975814611762255953e-04 1.201094614927714207e-03 2.362324322811548607e-03 4.547154182652276416e-03 8.567066237758561020e-03 1.580045729678610303e-02 2.853008634149663270e-02 5.044067807517239876e-02 8.732711038247953361e-02 1.480644556776434806e-01 2.458818533395641104e-01 3.999573333563749555e-01 6.373049235783121436e-01 9.948549252882558092e-01 1.521533214739232198e+00 2.280032168176087115e+00 3.347849033498425886e+00 4.817071219128584048e+00 6.792343754181848325e+00 9.386497060811036519e+00 1.271347361887226057e+01 1.687848589988563930e+01 2.196575590650315490e+01 2.802468714539163841e+01 3.505582777046961240e+01 4.299839833477400930e+01 5.172137051670821961e+01 6.102000259248428904e+01 7.061931490568775871e+01 8.018523997901056077e+01 8.934319534039555322e+01 9.770275351263505570e+01 1.048861097137137648e+02 1.105573572591927984e+02 1.144493125008882970e+02 1.163848471314699964e+02 1.162903553491657505e+02 1.141999909487261817e+02 1.102504804830866902e+02 1.046674588089010598e+02 9.774520824128462948e+01 8.982228953126609383e+01 8.125577765656220208e+01 7.239667231687585058e+01 6.356861171268257493e+01 5.505138246214416142e+01 4.707000333796185743e+01 3.978947207817176235e+01 3.331468608787137953e+01 2.769463202110555144e+01 2.292970628076481887e+01 1.898096944136818820e+01 1.578022102907260837e+01 1.323996203891011625e+01 1.126254240401118700e+01 9.748026023276937124e+00 8.600515434626487377e+00 7.732845226524241333e+00 7.069675355302718955e+00 6.549100359616020661e+00 6.122950151095806426e+00 5.756003533962871010e+00 5.424372641075451362e+00 5.113344363889627431e+00 4.814977766816762816e+00 4.525746747957806626e+00 4.244479304614424464e+00 3.970778537845587763e+00 3.704022710328875867e+00 3.442945088308805079e+00 3.185705120613833152e+00 2.930296303434988037e+00 2.675103887283798887e+00 2.419431145379148607e+00 2.163851866761863807e+00 1.910307883666159778e+00 1.661938811624287471e+00 1.422691780489249824e+00 1.196800252486993843e+00 9.882373090159769502e-01 8.002406387732907689e-01 6.349797547513655882e-01 4.933996495600467824e-01 3.752385613029703415e-01 2.791883512919028920e-01 2.031485854362578836e-01 1.445206503974195145e-01 1.004941061977270289e-01 6.829021886997052593e-02 4.534301676488863148e-02 2.941266386374905006e-02 1.863706117914314120e-02 1.153437223051994621e-02 6.971787691623868542e-03 4.115219127072761857e-03 2.371970408430121476e-03 1.334950480323802762e-03 7.335596510623528486e-04 3.935475324776016213e-04 2.061244355516097463e-04 1.053933085791965770e-04 5.260537329687199252e-05 2.563092278667165389e-05 1.218990125421615906e-05 5.658792339553473547e-06 2.564021969549185989e-06 1.133918476013072004e-06 4.894322048765515793e-07 2.061783974361480568e-07 8.476638868185023062e-08 3.401142062488509778e-08 1.331796044445985231e-08 5.089257158836131262e-09 1.897873294836903225e-09 6.906676324863015834e-10 2.452751042750654931e-10 8.499906849975014538e-11 2.874388534149377981e-11 9.485103097943467253e-12 3.054210441795446754e-12 9.596471144720078746e-13 2.942222930118501472e-13 8.802114405285363883e-14 2.569461723467852489e-14 7.318760925897476461e-15 2.034089386386573711e-15 5.516156769761317387e-16 1.459602179318222569e-16 3.768436340624994082e-17 9.493235770641017387e-18 2.333412677236560351e-18 5.596171303689120267e-19 1.309515719863190758e-19 2.989846881606509141e-20 6.660457613652077120e-21 1.447686667477525182e-21 3.070146295616811915e-22 6.352669541991926414e-23 1.282522403697763575e-23 2.526294929999009129e-24 4.855260203252606627e-25 9.104359293958906470e-26 1.665688579902378556e-26 2.973342618677900362e-27 5.178477325215057600e-28 8.799631405288558463e-29
1.385398816844378269e-05 3.114622709063711008e-05 6.846880345381467850e-05 1.471924787879123214e-04 3.094807704654178090e-04 6.364830945542944863e-04 1.280546485862565920e-03 2.520629826823672821e-03 4.854869784851528758e-03 9.150603344855167201e-03 1.688003579520442818e-02 3.047860758877524515e-02 5.387164187534610599e-02 9.322067345592797982e-02 1.579403466432516279e-01 2.620251003078867824e-01 4.256964787841988618e-01 6.773315904527823506e-01 1.055557806429994860e+00 1.611299406756990571e+00 2.409446480664032109e+00 3.529701611362129565e+00 5.066071493302588991e+00 7.124441475642569799e+00 9.817735755160700961e+00 1.325835265151390274e+01 1.754788426534791412e+01 2.276456713953884403e+01 2.894941643496128236e+01 3.609248929490024693e+01 4.412109987693589375e+01 5.289196242505639844e+01 6.218908591096042926e+01 7.172874900771454065e+01 8.117207953868404502e+01 9.014475174826191051e+01 9.826225936861014532e+01 1.051583115050646740e+02 1.105133074420961634e+02 1.140796971877002477e+02 1.157013652693541559e+02 1.153249315018966996e+02 1.130019097544119546e+02 1.088818211896969075e+02 1.031974313607749281e+02 9.624411159761915258e+01 8.835581398096321948e+01 7.988026554140051871e+01 7.115576522210520238e+01 6.249148754430018471e+01 5.415256477405154811e+01 4.635054187337100018e+01 3.923916839603917595e+01 3.291497720478056266e+01 2.742174171258196225e+01 2.275771403196943510e+01 1.888451479431506996e+01 1.573664199974491318e+01 1.323075021074026125e+01 1.127407812747581417e+01 9.771631293736056989e+00 8.631926529729815556e+00 7.771258359093230261e+00 7.116551774867782676e+00 6.606927886947252304e+00 6.194143212858549852e+00 5.842084085780470559e+00 5.525515190917350772e+00 5.228299196336497090e+00 4.941319666701283531e+00 4.660344346968654961e+00 4.384052127675744259e+00 4.112409252276771454e+00 3.845519076942200076e+00 3.582992026570163802e+00 3.323800692344084595e+00 3.066513956250162654e+00 2.809756751097763683e+00 2.552726726256005829e+00 2.295616755133474740e+00 2.039836710409765885e+00 1.787987596300722126e+00 1.543601962641822034e+00 1.310713702453144114e+00 1.093349115670110949e+00 8.950364495424331102e-01 7.184155892292637402e-01 5.649999602192388171e-01 4.351077354691004762e-01 3.279473879193837704e-01 2.418194889564211636e-01 1.743852282479297633e-01 1.229520858427773922e-01 8.473575517461127971e-02 5.707096655799367979e-02 3.755845951744179317e-02 2.414800595515070175e-02 1.516635779867381642e-02 9.303801106124023196e-03 5.574128293744865480e-03 3.261324382463768028e-03 1.863281861356128619e-03 1.039443749876569614e-03 5.661538849014196217e-04 3.010611219642533496e-04 1.562929114509536250e-04 7.920779151858402234e-05 3.918517490400392356e-05 1.892272408888051217e-05 8.919439361010505379e-06 4.103635226700310395e-06 1.842738013186644439e-06 8.076244678542277836e-07 3.454575383599135509e-07 1.442143176080873437e-07 5.875442036418716201e-08 2.336048607254546503e-08 9.064080458009003536e-09 3.432086291536028180e-09 1.268171031177279237e-09 4.572732579624972546e-10 1.608962041905929218e-10 5.524359844094621346e-11 1.850882614741440648e-11 6.051061196864002144e-12 1.930346818791773964e-12 6.008775844586324627e-13 1.825070218549793103e-13 5.408943305886117284e-14 1.564160074489954789e-14 4.413496421178155363e-15 1.215106425200313271e-15 3.264173049748644550e-16 8.555727024537723302e-17 2.188080576533511069e-17 5.459970334073249749e-18 1.329339571314279325e-18 3.157900974056376326e-19 7.319415328419120400e-20 1.655267155266658175e-20 3.652348892735340998e-21 7.862987925272624858e-22 1.651630871825471446e-22 3.384911656883463834e-23 6.768456856273934109e-24 1.320502009982374374e-24 2.513591567582710763e-25 4.668268547107590475e-26 8.459052561536862727e-27 1.495518324771643417e-27 2.579676698916727556e-28
1.473818411581407136e-05 3.318450683776922260e-05 7.305133202747752239e-05 1.572408607642051712e-04 3.309718370864560321e-04 6.813173450144705207e-04 1.371783081768225120e-03 2.701743126322907803e-03 5.205594392574056616e-03 9.813165548196009849e-03 1.810110013818781380e-02 3.267396624625858170e-02 5.772223015952096525e-02 9.980935257039397213e-02 1.689382217565873479e-01 2.799328599302658427e-01 4.541391718911924613e-01 7.213934142815144890e-01 1.122126508646466014e+00 1.709368636111972428e+00 2.550301369988491551e+00 3.726892556626302699e+00 5.335069847535593546e+00 7.481876072297469094e+00 1.028013764860343215e+01 1.384039137483107140e+01 1.826016141531496828e+01 2.361113450202993036e+01 2.992529098549630362e+01 3.718152489214167389e+01 4.529462124396216893e+01 5.410854961408644925e+01 6.339580412478724725e+01 7.286395075398735344e+01 8.216968194778877432e+01 9.093964580801893760e+01 9.879628477043732460e+01 1.053860773421999397e+02 1.104070926486175779e+02 1.136327440311438437e+02 1.149290782644173845e+02 1.142637815339068226e+02 1.117061684828813526e+02 1.074185550012245471e+02 1.016404129151824947e+02 9.466742250986655449e+01 8.682790070512571390e+01 7.845908410638203634e+01 6.988544226551573502e+01 6.140068016223992942e+01 5.325446596110756303e+01 4.564428864473061509e+01 3.871228758125533176e+01 3.254645390948023476e+01 2.718530783650583160e+01 2.262501065330439687e+01 1.882786214144927328e+01 1.573123674751437484e+01 1.325619069857527954e+01 1.131518894653810392e+01 9.818619233531528323e+00 8.679951524937129292e+00 7.819546342454123611e+00 7.167209398540884457e+00 6.663637928609423611e+00 6.260919506392688128e+00 5.922242976908485446e+00 5.620977402351784669e+00 5.339276821829504804e+00 5.066377233859878260e+00 4.796762290502380566e+00 4.528376994374952780e+00 4.261055649746007923e+00 3.995296536959862976e+00 3.731462236263603849e+00 3.469418388488268779e+00 3.208556629656382331e+00 2.948092565731141868e+00 2.687497867675589180e+00 2.426922597851834063e+00 2.167488784347193942e+00 1.911381807816002976e+00 1.661720914734098331e+00 1.422241561025728185e+00 1.196859796057498038e+00 9.892063655782308285e-01 8.022148163263863596e-01 6.378275992621541546e-01 4.968541011131999974e-01 3.789827317875401613e-01 2.829225881660484831e-01 2.066332186623030809e-01 1.475950293454015294e-01 1.030766317314523589e-01 7.036590622801627837e-02 4.694507211559676568e-02 3.060328475695299477e-02 1.949087427739430375e-02 1.212615825239952462e-02 7.368755638058530760e-03 4.373209462028493019e-03 2.534560546328094247e-03 1.434387589413075280e-03 7.926118096633396606e-04 4.276184945389003341e-04 2.252312955607521140e-04 1.158121205648447646e-04 5.813143972579776914e-05 2.848265848372743731e-05 1.362211608311187568e-05 6.358972633791216606e-06 2.897294998466243407e-06 1.288392352544678416e-06 5.591658199295022696e-07 2.368419176301896152e-07 9.790195184781972808e-08 3.949382318446252991e-08 1.554758925299775904e-08 5.972892947640203999e-09 2.239167606974352958e-09 8.191467271623844342e-10 2.924176747785237275e-10 1.018606585143160793e-10 3.462301493884783096e-11 1.148348948601983348e-11 3.716455330395077363e-12 1.173615496904858804e-12 3.616269679291083249e-13 1.087252305340767383e-13 3.189563153719766559e-14 9.129783370817279624e-15 2.549854755216867073e-15 6.948541352619964694e-16 1.847535628593680447e-16 4.793038303274904836e-17 1.213237940206138582e-17 2.996376189611816534e-18 7.220385319002822593e-19 1.697604983035705882e-19 3.894249817907416481e-20 8.716068982538168034e-21 1.903382535307147466e-21 4.055450028038780718e-22 8.430603229734391865e-23 1.709952385306504768e-23 3.383875501311210012e-24 6.533546933256153917e-25 1.230799421101521419e-25 2.262187433178994264e-26 4.056695194360302455e-27 7.097708551371371603e-28
1.579472512756581963e-05 3.560652870107484740e-05 7.846693227127511530e-05 1.690526379858056172e-04 3.561025860060270829e-04 7.334772412296130650e-04 1.477398358630619118e-03 2.910379997512251883e-03 5.607702621952125217e-03 1.056928980573578446e-02 1.948833341251822796e-02 3.515719287059589082e-02 6.205927771821150712e-02 1.071999357832485317e-01 1.812256233440991404e-01 2.998635162274053689e-01 4.856774985030886671e-01 7.700763419311674740e-01 1.195424032878604104e+00 1.816994219809070055e+00 2.704392070626358446e+00 3.941958142478725780e+00 5.627599630765659278e+00 7.869499379628777547e+00 1.078026571458708460e+01 1.446832895527574436e+01 1.902676419534975594e+01 2.452019482499752456e+01 3.097094326126608976e+01 3.834605076392703893e+01 4.654707826321993025e+01 5.540462400757317596e+01 6.467918593416391104e+01 7.406935078214085877e+01 8.322737475985795186e+01 9.178116795421034624e+01 9.936068925784891803e+01 1.056259919276314037e+02 1.102937883652025590e+02 1.131595091976579823e+02 1.141124040996458149e+02 1.131421649624127355e+02 1.103366732420589074e+02 1.058715833557404551e+02 9.999337215093504483e+01 9.299808514790734648e+01 8.520824197840090619e+01 7.695024765407691802e+01 6.853426945304256890e+01 6.023798612557462206e+01 5.229500346352045881e+01 4.488814707335514242e+01 3.814735122048605831e+01 3.215149578087565629e+01 2.693331260349149758e+01 2.248638256585543260e+01 1.877325914369474802e+01 1.573386016806554188e+01 1.329343862182793501e+01 1.136964532203838374e+01 9.878401039715710041e+00 8.738476963215145332e+00 7.874821984809637243e+00 7.220764705008838824e+00 6.719259381550098276e+00 6.323348954154000445e+00 5.996000304419181859e+00 5.709443025501088620e+00 5.444125448796663491e+00 5.187396395902411861e+00 4.932026939224222417e+00 4.674696559711629007e+00 4.414572981324590195e+00 4.152106024577065568e+00 3.888128487557252821e+00 3.623312602965067075e+00 3.357976055796970893e+00 3.092177740156698551e+00 2.826001971134948221e+00 2.559909721111261582e+00 2.295040447639928427e+00 2.033375926436409298e+00 1.777720575423188842e+00 1.531500347990360167e+00 1.298423531359434335e+00 1.082073436579595871e+00 8.855110896193875147e-01 7.109564833710226850e-01 5.595944886710290112e-01 4.315230690441315686e-01 3.258340648537694229e-01 2.407960207642031447e-01 1.740972951382844247e-01 1.231062766519967211e-01 8.511204172689969261e-02 5.752009187391231293e-02 3.799057172856695058e-02 2.451782958360788911e-02 1.545861559921475441e-02 9.520999080263992109e-03 5.727510670058602246e-03 3.364921111615909542e-03 1.930495195234758436e-03 1.081461519107767113e-03 5.915198995473533667e-04 3.158743175768107740e-04 1.646719198705565667e-04 8.380331555222174638e-05 4.163107922538771298e-05 2.018688718465316817e-05 9.554290885308706259e-06 4.413557555616865145e-06 1.989874253208023972e-06 8.755794597505305421e-07 3.759987289695049350e-07 1.575748638726331276e-07 6.444468660484454047e-08 2.572039668781924643e-08 1.001728797248026726e-08 3.807123205531796990e-09 1.411922921790538936e-09 5.109588909019170833e-10 1.804330307136802610e-10 6.217215978838991567e-11 2.090359004464369193e-11 6.857825614726354966e-12 2.195273522707176723e-12 6.856837466983409031e-13 2.089723280951348097e-13 6.214131098764803944e-14 1.803001181184091357e-14 5.104263589427750025e-15 1.409903525839550395e-15 3.799818588368231398e-16 9.991981527001366572e-17 2.563621911142282569e-17 6.417536899333501081e-18 1.567448990435929150e-18 3.735320093938718924e-19 8.685012284569125405e-20 1.970244850146740359e-20 4.360900300950877982e-21 9.417539217893341153e-22 1.984281341947705718e-22 4.079180036902825005e-23 8.181739716949961482e-24 1.601109422127592520e-24 3.057020823247375083e-25 5.694784856870687724e-26 1.035040497984527358e-26 1.835430977732408862e-27
1.706908730589270473e-05 3.850699828129670459e-05 8.490798465864783629e-05 1.830091132052157456e-04 3.856106810198799638e-04 7.943562906826429635e-04 1.599964088137035591e-03 3.151179861371181459e-03 6.069380288962806028e-03 1.143311131101822087e-02 2.106563927650560372e-02 3.796789923366460789e-02 6.694714700627371617e-02 1.154950115217899254e-01 1.949630121661689308e-01 3.220633957339844589e-01 5.206825642770634976e-01 8.239288969736374701e-01 1.276245371610107426e+00 1.935305050305306196e+00 2.873287552918830645e+00 4.177029972861414642e+00 5.946487652110328703e+00 8.290964522947213311e+00 1.132271185023431315e+01 1.514776731706115953e+01 1.985430847602455273e+01 2.549928816090280392e+01 3.209463235935084668e+01 3.959471327331970514e+01 4.788705086647709663e+01 5.678814817032212403e+01 6.604597392751942664e+01 7.534988071499763862e+01 8.434777280336189165e+01 9.266926833499908867e+01 9.995262770028529076e+01 1.058725356508325319e+02 1.101655733335724676e+02 1.126504592288765991e+02 1.132408357042107809e+02 1.119493993148319220e+02 1.088833265354323601e+02 1.042320262512771762e+02 9.824908227201210309e+01 9.123072646250518858e+01 8.349328010010287926e+01 7.535176572092076697e+01 6.710142166545747955e+01 5.900326318045512863e+01 5.127423435580335820e+01 4.408196386053170812e+01 3.754372013857290113e+01 3.172887431278707382e+01 2.666401677728960351e+01 2.233982067771693636e+01 1.871878253276175386e+01 1.574307664106924065e+01 1.334191470932497836e+01 1.143798349086724464e+01 9.952718696924440778e+00 8.810341730966648299e+00 7.940719547440902026e+00 7.281196587687183808e+00 6.777589268839726344e+00 6.384534306924336100e+00 6.065355070964298712e+00 5.791570990115195272e+00 5.542138581833455646e+00 5.302489306914933032e+00 5.063423038741157178e+00 4.819923578384528007e+00 4.569976390073310135e+00 4.313478528911212528e+00 4.051327928222991481e+00 3.784759438588135350e+00 3.514959652101892207e+00 3.242948363137514889e+00 2.969671566772188243e+00 2.696219459835579091e+00 2.424070423173974032e+00 2.155270900844175053e+00 1.892488408078473183e+00 1.638913113078274808e+00 1.398022904903214902e+00 1.173258475608454976e+00 9.676724366789010157e-01 7.836176936616841004e-01 6.225271831453134119e-01 4.848146532464854830e-01 3.699008112912389734e-01 2.763468132889480566e-01 2.020618964304719267e-01 1.445457073364410649e-01 1.011279801972660153e-01 6.917642095843232197e-02 4.625494301395217250e-02 3.022587237249796735e-02 1.929922222710185251e-02 1.203846308800703840e-02 7.335189413940070360e-03 4.365227516736731699e-03 2.536940386417987567e-03 1.439724764436433073e-03 7.977691284994215372e-04 4.315889261759333121e-04 2.279444397553175266e-04 1.175240629553987693e-04 5.914797184715245092e-05 2.905673349398283121e-05 1.393247759403747681e-05 6.520294660216497987e-06 2.978158348940081869e-06 1.327565518582537449e-06 5.775359921643885428e-07 2.451916028541632458e-07 1.015839802343680196e-07 4.107036882867194774e-08 1.620344209313494343e-08 6.238118669744189879e-09 2.343477372032318169e-09 8.590579335634745479e-10 3.072791369466018309e-10 1.072475917424750722e-10 3.652424842515480505e-11 1.213696634705696695e-11 3.935232399089769885e-12 1.244969237076432493e-12 3.843012533918520852e-13 1.157463144719146237e-13 3.401435527259574843e-14 9.752922456416202024e-15 2.728492265040638440e-15 7.447736114236053211e-16 1.983525462800533509e-16 5.154205554051771912e-17 1.306756891175113607e-17 3.232479350298521151e-18 7.801597126463393228e-19 1.837118167067556165e-19 4.220807874524435744e-20 9.461460741726247861e-21 2.069303483080855779e-21 4.415632492514041933e-22 9.193138350594479213e-23 1.867395390926638138e-23 3.700921721510063752e-24 7.156228725800641292e-25 1.350077912204848622e-25 2.485040116962755399e-26 4.462801915448927055e-27
1.860850400005111411e-05 4.198403306031427541e-05 9.257352565562396445e-05 1.995047305509275114e-04 4.202601392986585367e-04 8.654016031281987686e-04 1.742161968451126685e-03 3.429007513224434714e-03 6.599271093153759316e-03 1.241968005593896245e-02 2.285870806455087348e-02 4.114909403897212131e-02 7.245646980244625779e-02 1.248083797215967655e-01 2.103302553166530586e-01 3.468113185516543684e-01 5.595780899981427359e-01 8.835819935425146543e-01 1.365510309570368230e+00 2.065612928326460374e+00 3.058816407123686076e+00 4.434596931255483376e+00 6.295038264018373297e+00 8.750546198450017243e+00 1.191285877103757507e+01 1.588529697587075340e+01 2.075063249242270658e+01 2.655746117649689353e+01 3.330648297551848458e+01 4.093849399019448754e+01 4.932608180841925360e+01 5.827088885338529423e+01 6.750782726020607072e+01 7.671682039866321645e+01 8.554161588974754693e+01 9.361413283964350285e+01 1.005818744456232139e+02 1.061353457457277045e+02 1.100322955296621501e+02 1.121159881839117247e+02 1.123255371827316651e+02 1.106974388533456306e+02 1.073586232285252464e+02 1.025123773880930003e+02 9.641923143423863962e+01 8.937524253794055085e+01 8.169007015553155782e+01 7.366688057541301760e+01 6.558556962580912852e+01 5.769017517462656741e+01 5.018077171436997475e+01 4.320966630465549940e+01 3.688137721399371571e+01 3.125567125552265679e+01 2.635284265134743364e+01 2.216040958938744865e+01 1.864046152735953754e+01 1.573699321870287093e+01 1.338269682005475580e+01 1.150483869824392258e+01 1.003000881064505911e+01 8.887682365685018127e+00 8.012660678112208501e+00 7.346548619079355191e+00 6.838473589725773572e+00 6.445256698677958695e+00 6.131219161451911148e+00 5.867759409009848603e+00 5.632784474614906500e+00 5.410036683799046564e+00 5.188332422844657899e+00 4.960726112333862403e+00 4.723625192470990442e+00 4.475901920341517126e+00 4.218064420594934028e+00 3.951553841126819844e+00 3.678222292801898163e+00 3.400018897761385439e+00 3.118875261132444177e+00 2.836746459969809564e+00 2.555738549084273004e+00 2.278245006677722007e+00 2.007024146158060685e+00 1.745173998650241254e+00 1.495993501083168642e+00 1.262750498009151956e+00 1.048400529313290974e+00 8.553109481639650236e-01 6.850416691218245147e-01 5.382193612397151439e-01 4.145210867219006334e-01 3.127618829598393102e-01 2.310634366264006090e-01 1.670708034158766009e-01 1.181818783838080311e-01 8.175887632832457008e-02 5.530006063954768375e-02 3.656059378661666304e-02 2.362124706060131016e-02 1.491117632392869284e-02 9.195359900939704956e-03 5.538735936981139737e-03 3.258238366581101518e-03 1.871704005877150622e-03 1.049859631775789661e-03 5.749468089572759566e-04 3.073925960429646866e-04 1.604350114584099092e-04 8.173704073591619350e-05 4.064710071637166330e-05 1.972924967933905652e-05 9.346382813364144770e-06 4.321278042468763489e-06 1.949853172901399464e-06 8.586172736286680678e-07 3.689722385175335506e-07 1.547297043882632219e-07 6.331845529661575213e-08 2.528454795585618902e-08 9.852373641431630074e-09 3.746111199183135128e-09 1.389852073845189021e-09 5.031520605448187258e-10 1.777329260639062283e-10 6.125903960798236241e-11 2.060166314005830755e-11 6.760218499565475308e-12 2.164424527213790549e-12 6.761524919602760267e-13 2.060937735517268476e-13 6.129158878362531866e-14 1.778486964070711744e-14 5.035151117180904166e-15 1.390864271553507630e-15 3.748573070837642811e-16 9.857230615746288966e-17 2.529009216945328976e-17 6.330695682679355203e-18 1.546169393952670048e-18 3.684397609095480354e-19 8.566017500048231001e-20 1.943093983838091440e-20 4.300415798497945704e-21 9.285992984094123906e-22 1.956352183636071538e-22 4.021296423869006043e-23 8.064642397153045898e-24 1.577988300604147392e-24 3.012463370517440874e-25 5.610981393872861819e-26 1.019658384690497465e-26
2.046749333635413483e-05 4.615303485226203038e-05 1.017025049114329588e-04 2.190235669931334811e-04 4.610106120777872503e-04 9.484750936084541603e-04 1.907527779878730829e-03 3.750434870406244882e-03 7.209330047621710300e-03 1.355027711040160399e-02 2.490460095990526534e-02 4.476390007084513761e-02 7.869234880577617719e-02 1.353110353072540795e-01 2.275990188740036058e-01 3.745284674578246431e-01 6.030007898914830911e-01 9.499733282283336910e-01 1.464562748618146504e+00 2.209789935309412368e+00 3.263509628527056616e+00 4.717973938439054216e+00 6.677447628137994862e+00 9.253362003703951899e+00 1.255669329914301002e+01 1.668759168729738462e+01 2.172274985992932272e+01 2.770153052232950230e+01 3.461238017007784151e+01 4.238142905833414886e+01 5.086530032726069805e+01 5.984993883417464389e+01 6.905669314777124157e+01 7.815598968713931072e+01 8.678785279477948222e+01 9.458743631865485213e+01 1.012128521308879670e+02 1.063720946660281470e+02 1.098458815073333739e+02 1.115037682544458590e+02 1.113118522449287440e+02 1.093315687335135351e+02 1.057102781876531736e+02 1.006653309521015132e+02 9.446392343953120019e+01 8.740126585623512767e+01 7.977939556936833299e+01 7.188849453215874519e+01 6.399194158741729410e+01 5.631568652744935122e+01 4.904197613314050841e+01 4.230705027736772195e+01 3.620217062144049436e+01 3.077722493245573432e+01 2.604613059791961049e+01 2.199330522391895926e+01 1.858055297519287663e+01 1.575381667725989665e+01 1.344936045724529805e+01 1.159907228265322665e+01 1.013470564133739238e+01 8.991006937781726549e+00 8.107789052357128767e+00 7.431100260143185920e+00 6.913692076148133303e+00 6.515005520144173445e+00 6.200875410723816650e+00 5.943105701588628165e+00 5.719009193661510615e+00 5.510947216752978051e+00 5.305861941769686396e+00 5.094773560571336901e+00 4.872217556786582193e+00 4.635618017591174755e+00 4.384621213371595161e+00 4.120438056992402842e+00 3.845255344412235043e+00 3.561769554435653351e+00 3.272875018948274928e+00 2.981507059174643981e+00 2.690609464665655981e+00 2.403173344319517124e+00 2.122286722771013601e+00 1.851142528406107157e+00 1.592973473793373840e+00 1.350909207875120366e+00 1.127776438086810717e+00 9.258801096156575872e-01 7.468096498014301643e-01 5.913086304997260401e-01 4.592318425186237563e-01 3.495953564760625465e-01 2.607075771944207809e-01 1.903564575144557625e-01 1.360219669917172303e-01 9.508367954390603560e-02 6.499944366095497528e-02 4.344016291007181396e-02 2.837528532706162093e-02 1.811172626606420005e-02 1.129449891179454442e-02 6.880014194236648735e-03 4.093211050373584022e-03 2.378136039412145734e-03 1.349147092241525375e-03 7.472918930581729565e-04 4.041039575639122266e-04 2.133220713864890882e-04 1.099234174224316465e-04 5.528809967402858945e-05 2.714178052177304109e-05 1.300442124913133570e-05 6.080969041438675529e-06 2.775036141614168585e-06 1.235848786316265832e-06 5.370950431277574798e-07 2.277800526993803829e-07 9.426484810585862606e-08 3.806670091070802338e-08 1.500012444423678728e-08 5.767561368588295090e-09 2.163872333048115199e-09 7.921511169426663455e-10 2.829547262027064418e-10 9.861759122721401913e-11 3.353642886224940069e-11 1.112758912947373177e-11 3.602503390051987883e-12 1.137952889600678948e-12 3.507183834800229095e-13 1.054642289055932306e-13 3.094300546366460315e-14 8.857862195066141579e-15 2.474019293479839048e-15 6.741922541206162253e-16 1.792544151428355166e-16 4.650079994134191305e-17 1.176940714843979745e-17 2.906374579828494963e-18 7.002461712729557499e-19 1.646081950103524136e-19 3.775314872931195698e-20 8.448029939024453970e-21 1.844411512259409739e-21 3.928800185691562265e-22 8.165099113883293523e-23 1.655625411993708416e-23 3.275378884547583279e-24 6.322074491341042800e-25 1.190573098927454787e-25 2.187513433096718150e-26
2.270985709864020534e-05 5.115173377585663703e-05 1.125857976268728556e-04 2.421665680279703754e-04 5.090765064227234342e-04 1.045976842337566562e-03 2.100699542392057625e-03 4.124223470635679512e-03 7.915732277629749028e-03 1.485407657755506532e-02 2.725470788242583681e-02 4.890069094786243104e-02 8.580308744748124661e-02 1.472457335773079967e-01 2.471567073210304555e-01 4.058172780684483616e-01 6.518630049979488028e-01 1.024447611157957683e+00 1.575330284620338084e+00 2.370521209205051605e+00 3.490998584293427243e+00 5.031923527581239952e+00 7.099764602459480045e+00 9.806839166475418423e+00 1.326301227059296828e+01 1.756467143185844293e+01 2.278159047557621619e+01 2.894284277284795337e+01 3.602342391086011020e+01 4.393357662361835025e+01 5.251286250931829613e+01 6.153071770056275369e+01 7.069455017140333553e+01 7.966545385812787572e+01 8.808047856961196942e+01 9.557931005483033005e+01 1.018323996511518317e+02 1.065672165070017741e+02 1.095894704655899687e+02 1.107968503149822652e+02 1.101839086627032742e+02 1.078379887280801768e+02 1.039272882656113381e+02 9.868307870935441883e+01 9.237860657403551556e+01 8.530726253500384360e+01 7.776227124383719058e+01 7.001956021190265744e+01 6.232476493770687398e+01 5.488466246633480949e+01 4.786279665167386099e+01 4.137871075691738554e+01 3.551003214087037918e+01 3.029662179041402936e+01 2.574605753035821820e+01 2.183981735869411267e+01 1.853963656012102135e+01 1.579361397203601847e+01 1.354173712231852633e+01 1.172058759713859644e+01 1.026708167631317359e+01 9.121197510647020223e+00 8.227733843485699694e+00 7.537227137370961394e+00 7.006213283037142858e+00 6.597048348852137423e+00 6.277496682035704545e+00 6.020257348505674067e+00 5.802541027759225756e+00 5.605743044807657505e+00 5.415199244838985848e+00 5.219972242655807726e+00 5.012602796952472239e+00 4.788773982698960374e+00 4.546867028877905170e+00 4.287425409816753685e+00 4.012575576043952985e+00 3.725469070904037672e+00 3.429807683684111375e+00 3.129492950484254354e+00 2.828410962802725415e+00 2.530332695556628320e+00 2.238887791453504139e+00 1.957561467713270442e+00 1.689670825389998576e+00 1.438294818551665744e+00 1.206155099664834696e+00 9.954658706367909282e-01 8.077841747503085035e-01 6.438950574041375496e-01 5.037592038038575248e-01 3.865371052517762585e-01 2.906878982442677728e-01 2.141270423200660744e-01 1.544180031064834868e-01 1.089703407677666130e-01 7.521957296605671917e-02 5.077114026462331564e-02 3.349947811633142980e-02 2.160147544239967438e-02 1.360997884895452127e-02 8.376790922048934010e-03 5.035851342699330761e-03 2.956525404866797851e-03 1.694925488878673775e-03 9.487107196752844968e-04 5.184313364933612481e-04 2.765592692461227449e-04 1.440106319638088917e-04 7.319543282806876194e-05 3.631061428246987801e-05 1.758018351020516784e-05 8.306841807324854459e-06 3.830504047733993825e-06 1.723732956249142267e-06 7.569486129782564092e-07 3.243656708474873291e-07 1.356333304247747281e-07 5.534177702727106473e-08 2.203372616791312741e-08 8.559824285390174353e-09 3.244728953433636958e-09 1.200117961615704386e-09 4.331090074391542387e-10 1.525086912793406497e-10 5.239777404140929708e-11 1.756503816029479323e-11 5.745143274298969042e-12 1.833436711955043912e-12 5.708767096634362294e-13 1.734316474522480871e-13 5.140702590703398968e-14 1.486700116466670960e-14 4.194979650396260062e-15 1.154890706304395103e-15 3.102098192639286299e-16 8.129671743458455653e-17 2.078703653698029885e-17 5.185774368650204128e-18 1.262221475748684953e-18 2.997491306654977436e-19 6.945128475092524680e-20 1.570009343609265125e-20 3.462768458675990399e-21 7.451498753908549076e-22 1.564452976169768962e-22 3.204644522294630447e-23 6.404651046313775209e-24 1.248846794449267802e-24 2.375859611501733681e-25 4.409914456190457162e-26
2.541271930970239812e-05 5.714868092653620761e-05 1.255834238137603926e-04 2.696851507791051612e-04 5.659899411451696418e-04 1.160957906382393623e-03 2.327609747149745733e-03 4.561633052088333480e-03 8.739331949284456086e-03 1.636875689641566906e-02 2.997541590429189315e-02 5.367349469810622081e-02 9.397954565146680872e-02 1.609236599090202446e-01 2.694973325066186698e-01 4.414409964666103359e-01 7.073117648741709118e-01 1.108680610935250943e+00 1.700191372809656043e+00 2.551083816397569759e+00 3.745662481286640588e+00 5.382115417393161572e+00 7.569091832683316312e+00 1.041957325321954997e+01 1.404184436356652554e+01 1.852778709840690397e+01 2.393924871462495219e+01 3.029379547228408498e+01 3.755164846200911910e+01 4.560588170234793637e+01 5.427793218777978268e+01 6.332005962064145166e+01 7.242560598805891914e+01 8.124683514623629321e+01 8.941895316426520424e+01 9.658784339207599601e+01 1.024383183759984774e+02 1.067194617535396048e+02 1.092639753137338232e+02 1.099993061813663502e+02 1.089495411447952478e+02 1.062283811148657406e+02 1.020246952994735068e+02 9.658299401328575584e+01 9.018153400145361331e+01 8.311067301497831750e+01 7.565361158531547403e+01 6.807095330068774786e+01 6.058975168574115600e+01 5.339703827393601898e+01 4.663733570810065743e+01 4.041338290617068907e+01 3.478921483224742417e+01 2.979479289390296515e+01 2.543150946788448863e+01 2.167803666847400024e+01 1.849611998907507271e+01 1.583601812109959717e+01 1.364136412057299808e+01 1.185328209102165609e+01 1.041365063745744202e+01 9.267467761370706825e+00 8.364342472276373286e+00 7.659209966050750218e+00 7.112428970554351970e+00 6.689460122277765208e+00 6.360334307641296370e+00 6.099097003404732042e+00 5.883363305120330899e+00 5.694049726290489666e+00 5.515278286602299573e+00 5.334391477784006241e+00 5.141985224716216329e+00 4.931865908522317099e+00 4.700863810435235379e+00 4.448478988172861470e+00 4.176382821752405050e+00 3.887835756687047617e+00 3.587099700540921976e+00 3.278919091538387676e+00 2.968121542582743633e+00 2.659355792019851616e+00 2.356951954808394145e+00 2.064865821728878448e+00 1.786660327987529051e+00 1.525483498520966208e+00 1.284019045473146381e+00 1.064406724542686700e+00 8.681477626712144069e-01 6.960212129931250269e-01 5.480380363824062240e-01 4.234521781594209333e-01 3.208352395151820580e-01 2.382077344557121945e-01 1.732090934770277590e-01 1.232828281003276599e-01 8.585315665043996569e-02 5.847393895520720808e-02 3.893807857738728478e-02 2.534350817772857561e-02 1.611872306388912116e-02 1.001551225665731591e-02 6.078752504832961659e-03 3.603180095701768223e-03 2.085589542848908726e-03 1.178670782250833271e-03 6.503296220121327189e-04 3.502793128950929718e-04 1.841633268172397934e-04 9.450868737401725366e-05 4.733650955359062855e-05 2.313960326780915746e-05 1.103907829326360664e-05 5.139387884238623546e-06 2.334953161371530156e-06 1.035193269796676938e-06 4.478484011342769037e-07 1.890593221185845886e-07 7.787802885934324759e-08 3.130220208434719961e-08 1.227642961078659219e-08 4.697874611044279637e-09 1.754116678302355344e-09 6.390566688079594461e-10 2.271646316149516439e-10 7.878790455687350956e-11 2.666203481489794933e-11 8.803181924065777408e-12 2.835937986337017764e-12 8.913796596575978852e-13 2.733607342927209021e-13 8.179290676068835201e-14 2.387811774948559759e-14 6.801245590161392887e-15 1.890078560664533272e-15 5.124759692758705879e-16 1.355716004755224299e-16 3.499168934406186176e-17 8.811737311199647020e-18 2.165001285961035762e-18 5.189844643548237337e-19 1.213807412458508696e-19 2.769772711458606794e-20 6.166477151038049875e-21 1.339456242541926590e-21 2.838691094912454749e-22 5.869562857094833416e-23 1.184107787907586852e-23 2.330635909192292297e-24 4.475640782578537120e-25 8.385587523203918955e-26
2.869655221806641069e-05 6.440826631060977861e-05 1.412617678147250774e-04 3.027634337780648471e-04 6.341663926211286691e-04 1.298224864858597231e-03 2.597586481428551791e-03 5.080314420710487985e-03 9.712685565535254459e-03 1.815283616663668914e-02 3.316919348041056509e-02 5.925705189549571733e-02 1.035118194061551145e-01 1.768134717762094299e-01 2.953573254446838492e-01 4.825245811632236648e-01 7.710165948587704987e-01 1.205077641476526962e+00 1.842507030604706442e+00 2.756027529601335235e+00 4.033459190682222584e+00 5.776082133546605490e+00 8.094600202311843518e+00 1.110227751443175492e+01 1.490513341224889032e+01 1.958954061648473299e+01 2.520812974815708074e+01 3.176547290712064964e+01 3.920547984425920163e+01 4.740266244065264090e+01 5.615929785285004527e+01 6.520999402011912593e+01 7.423426132056491156e+01 8.287654058676879743e+01 9.077192757283620494e+01 9.757480420254300668e+01 1.029869601319412027e+02 1.067817161560379873e+02 1.088210822608269552e+02 1.090640077622699948e+02 1.075651091260305776e+02 1.044646306880081568e+02 9.997154413634720527e+01 9.434242683867498158e+01 8.785898439687544226e+01 8.080682335491378865e+01 7.345745739105740313e+01 6.605472196996464618e+01 5.880596157911876531e+01 5.187768631302001410e+01 4.539495360117598466e+01 3.944353147337948684e+01 3.407390275015539061e+01 2.930630518338095669e+01 2.513619570632647182e+01 2.153971655485677417e+01 1.847889037488391395e+01 1.590636902190595059e+01 1.376961444694132908e+01 1.201441811997819187e+01 1.058768769004571197e+01 9.439460768083137054e+00 8.524152006758910716e+00 7.801098154249281436e+00 7.234526518480357105e+00 6.793121829188895511e+00 6.449392076280931363e+00 6.179027413698611859e+00 5.960406854945216715e+00 5.774342548585075896e+00 5.604074835561142720e+00 5.435460196434899416e+00 5.257244473761466530e+00 5.061295746951278041e+00 4.842686981196118623e+00 4.599561396511290923e+00 4.332770138268678295e+00 4.045326372630781542e+00 3.741758403142276368e+00 3.427458507298222212e+00 3.108113124936956240e+00 2.789269970688046829e+00 2.476059210846811354e+00 2.173050524359632529e+00 1.884204583362775631e+00 1.612870381251203078e+00 1.361787767843217312e+00 1.133072268300506780e+00 9.281796180210383218e-01 7.478638330867964923e-01 5.921508466201551579e-01 4.603487700587927112e-01 3.511075731600049599e-01 2.625290813076233132e-01 1.923166787498041819e-01 1.379461177581885745e-01 9.683591815679480630e-02 6.649788172914065931e-02 4.465386858089764183e-02 2.931222556581159974e-02 1.880422857794156882e-02 1.178624273431059383e-02 7.216383599409784654e-03 4.315314496838633385e-03 2.519934627389639522e-03 1.436795444414637728e-03 7.998018584167065816e-04 4.346218008769200101e-04 2.305408651211176727e-04 1.193609585918542596e-04 6.031558268974562364e-05 2.974596671870986112e-05 1.431658778540307113e-05 6.724313917426862803e-06 3.082051178504421492e-06 1.378489309516458526e-06 6.016287184249766290e-07 2.562162192415027482e-07 1.064706922499337027e-07 4.317103477341081631e-08 1.708001163510093132e-08 6.593444393011178392e-09 2.483480910150887577e-09 9.127040322356875512e-10 3.272778656919968970e-10 1.145033246051941953e-10 3.908696886737873261e-11 1.301835986290650454e-11 4.230475215581165818e-12 1.341309790631027197e-12 4.149299159198676052e-13 1.252347773330334003e-13 3.687896121372116319e-14 1.059583192149211117e-14 2.970252181230576566e-15 8.123679864809991733e-16 2.167768547612139176e-16 5.643819925679503815e-17 1.433616773213366018e-17 3.552976235937425700e-18 8.591134184121523330e-19 2.026783600912532105e-19 4.665118584896211710e-20 1.047649958425805137e-20 2.295449414869662611e-21 4.907011773126605207e-22 1.023444212359555122e-22 2.082614188399472893e-23 4.134765982313817488e-24 8.009223503796957371e-25 1.513655957409268874e-25
3.274050314125718169e-05 7.332017250180031557e-05 1.604477174555204262e-04 3.431127773646073273e-04 7.170598106821202090e-04 1.464574233497071458e-03 2.923666314826698243e-03 5.704637381592791469e-03 1.088017959057832607e-02 2.028506402660386343e-02 3.697209920732578980e-02 6.588021250368870929e-02 1.147745166094608915e-01 1.955117107660957476e-01 3.256604429216378715e-01 5.304583597977273746e-01 8.450102103043150015e-01 1.316523749119289821e+00 2.006249277875399528e+00 2.990652053893521956e+00 4.361233905538465905e+00 6.222370565327813630e+00 8.686587673837165013e+00 1.186689777993494133e+01 1.586617967830191844e+01 2.076408351536792196e+01 2.660253157111445432e+01 3.337145502676098374e+01 4.099683198690326691e+01 4.933323883036548807e+01 5.816289377177500342e+01 6.720252194003462876e+01 7.611835875270217855e+01 8.454838040168823454e+01 9.212962722349359979e+01 9.852751592602898256e+01 1.034635376649433312e+02 1.067378407797449000e+02 1.082439038496340800e+02 1.079736882752369951e+02 1.060130870305674620e+02 1.025288762859270975e+02 9.774946766116369190e+01 9.194236977590398396e+01 8.539133455042134813e+01 7.837574349675442420e+01 7.115403296969543590e+01 6.395206211606706859e+01 5.695648379576697096e+01 5.031252900277699069e+01 4.412522992348612405e+01 3.846298471843468292e+01 3.336245315565076197e+01 2.883398347081082136e+01 2.486702330944796557e+01 2.143519587782321523e+01 1.850088910180458512e+01 1.601930125726574516e+01 1.394192301330469341e+01 1.221943646941696038e+01 1.080400198540519519e+01 9.650903689333619084e+00 8.719545547961002896e+00 7.973832476036508687e+00 7.382026846012693433e+00 6.916225868201499871e+00 6.551644079733638826e+00 6.265895030737635985e+00 6.038441315309762913e+00 5.850325236829140074e+00 5.684214973053649089e+00 5.524720288344578734e+00 5.358866188942768893e+00 5.176577378132526164e+00 4.971028166617870170e+00 4.738749190585668458e+00 4.479442623146407065e+00 4.195524819562235663e+00 3.891472188563576129e+00 3.573079394261116981e+00 3.246743110651131747e+00 2.918862175325119601e+00 2.595405541190247245e+00 2.281655605164540912e+00 1.982098268927140028e+00 1.700410401009584405e+00 1.439492487687326960e+00 1.201506054317124095e+00 9.878952367470921203e-01 7.993920693540562672e-01 6.360194971129523589e-01 4.971116807259500781e-01 3.813680301957867447e-01 2.869483203340092992e-01 2.116051516545445210e-01 1.528406260734119781e-01 1.080688436164946864e-01 7.476544675218879665e-02 5.058919694356391050e-02 3.346679120369990684e-02 2.163890439719189096e-02 1.367119587423734801e-02 8.437814717400874895e-03 5.086541446948811274e-03 2.994427245054380893e-03 1.721248917026104450e-03 9.659654455203770451e-04 5.292056491245876720e-04 2.830061162862447196e-04 1.477218241780977486e-04 7.525661509736465660e-05 3.741739174020747007e-05 1.815566339632116469e-05 8.596948181217242758e-06 3.972430020589514096e-06 1.791167384696127838e-06 7.880866880737567847e-07 3.383460446770703388e-07 1.417392537956241229e-07 5.793683891705296478e-08 2.310732413320868651e-08 8.992285389917646429e-09 3.414381832502400060e-09 1.264946761510401918e-09 4.572435826438293888e-10 1.612633463560363200e-10 5.549248995226741670e-11 1.863122340499947295e-11 6.103170913209988200e-12 1.950631761991771777e-12 6.082742709645173261e-13 1.850661364157062478e-13 5.493598657774246678e-14 1.591067413749392488e-14 4.495947664025388033e-15 1.239522307579098938e-15 3.334167245684123255e-16 8.750238996971315778e-17 2.240534192523628396e-17 5.597344528899447894e-18 1.364303601069280531e-18 3.244429124764779034e-19 7.527722956074523818e-20 1.704067727528106863e-20 3.763637672848739580e-21 8.110102764365790091e-22 1.705070671764672153e-22 3.497484400247119742e-23 6.999491234727488927e-24 1.366703703999885982e-24 2.603630868758248961e-25
3.781616010562808780e-05 8.446844856716655690e-05 1.843659713866722179e-04 3.932368622271160811e-04 8.196592900562529220e-04 1.669694922366290763e-03 3.324182888052454668e-03 6.468396372152748243e-03 1.230248164597359806e-02 2.287147936772936097e-02 4.156453352790481781e-02 7.384160128239487808e-02 1.282484343590643283e-01 2.177709588230908322e-01 3.615513550337876025e-01 5.869330978131849230e-01 9.317161967861234961e-01 1.446387471345209841e+00 2.195953259549179304e+00 3.260864348464147966e+00 4.736418139697373242e+00 6.729993435023483350e+00 9.355562952560985579e+00 1.272517211835372741e+01 1.693748002240770489e+01 2.206400250782721884e+01 2.813430632114712893e+01 3.512196391002049012e+01 4.293345314788803080e+01 5.140224233125297815e+01 6.028994723299042136e+01 6.929566880198468937e+01 7.807349902054663460e+01 8.625689468980857555e+01 9.348740606739994519e+01 9.944436440343004335e+01 1.038717857976798484e+02 1.065990403510278384e+02 1.075527309378614831e+02 1.067585571350384583e+02 1.043334435653249983e+02 1.004695930071483048e+02 9.541312714871192213e+01 8.944044339105219876e+01 8.283531361941683713e+01 7.586917187643416582e+01 6.878616106115264017e+01 6.179354705899775269e+01 5.505725526968566896e+01 4.870167245163039382e+01 4.281254089886569147e+01 3.744173317032705484e+01 3.261286259497168061e+01 2.832696313083803830e+01 2.456777164847174433e+01 2.130639944194184565e+01 1.850535239420917932e+01 1.612194540065235770e+01 1.411117307999148274e+01 1.242807367298149046e+01 1.102958615201142933e+01 9.875875976704907799e+00 8.931106673268210727e+00 8.163665267316021712e+00 7.545902231203458044e+00 7.053506549557963190e+00 6.664686325323872396e+00 6.359349296203649970e+00 6.118465912908151338e+00 5.923749307761715599e+00 5.757710197031054022e+00 5.604056907652253727e+00 5.448331379190368473e+00 5.278619642083810959e+00 5.086161760702043289e+00 4.865713510459319657e+00 4.615571724868765102e+00 4.337251023081144297e+00 4.034872059821368318e+00 3.714373346416644406e+00 3.382679681419733075e+00 3.046948968929747537e+00 2.713982891339836279e+00 2.389838323410788501e+00 2.079629637736705838e+00 1.787478473253782951e+00 1.516552889406354687e+00 1.269141627462414323e+00 1.046725971733682536e+00 8.500335078544190015e-01 6.790773153752619473e-01 5.331957119147667790e-01 4.111099558500442841e-01 3.110118571159639078e-01 2.306835649994235515e-01 1.676418813171722533e-01 1.192924300897877793e-01 8.307647520894390070e-02 5.659504723128718634e-02 3.770004085514976760e-02 2.454825902346434094e-02 1.562029450243259364e-02 9.710474712085545232e-03 5.896357882026000488e-03 3.496574088775787625e-03 2.024661733449293569e-03 1.144612486850065834e-03 6.317055951439706557e-04 3.403160208694932121e-04 1.789487859725972900e-04 9.183879695797263491e-05 4.599931473656419453e-05 2.248456965588911056e-05 1.072529332160754905e-05 4.992419343582979974e-06 2.267661738654677082e-06 1.005080153194076659e-06 4.346800794411585758e-07 1.834332639750814589e-07 7.553001294299354068e-08 3.034511948903915688e-08 1.189546638449053863e-08 4.549813459193234344e-09 1.697938406791200948e-09 6.182494010469699720e-10 2.196425727227705042e-10 7.613394703435488871e-11 2.574823297929476711e-11 8.496152164421470626e-12 2.735278940894041027e-12 8.591803850449041139e-13 2.633113243482111854e-13 7.873292154631749824e-14 2.296910912147890434e-14 6.537810001477367294e-15 1.815600483334663817e-15 4.919349702379271356e-16 1.300451436797434805e-16 3.354125383640474332e-17 8.440397139723538206e-18 2.072262005704179833e-18 4.963916137712833464e-19 1.160117608096087079e-19 2.645314181511884054e-20 5.885048273082611533e-21 1.277380298655609437e-21 2.705127348799119658e-22 5.589236032990607441e-23 1.126715702110470140e-23 2.216018300410685655e-24 4.252353731737947157e-25
4.430802069094256753e-05 9.867039878497086791e-05 2.147099698371078059e-04 4.565553120008160608e-04 9.486934859040938896e-04 1.926485174460764328e-03 3.823217844478549871e-03 7.415372253868563260e-03 1.405707368615025619e-02 2.604552454124094488e-02 4.717006057802981128e-02 8.350541781155183807e-02 1.445101904871291809e-01 2.444779457391734745e-01 4.043536173705282177e-01 6.538646750011964937e-01 1.033821196256784480e+00 1.598313729118947091e+00 2.416394903535033389e+00 3.572694610488580391e+00 5.166325932631057327e+00 7.307434812216435205e+00 1.011087498442666899e+01 1.368678158185124083e+01 1.812827395447079937e+01 2.349710125279388251e+01 2.980866730178143342e+01 3.701840880254452060e+01 4.501180906808982485e+01 5.360027927276008342e+01 6.252465473750525149e+01 7.146714537953185697e+01 8.007135938008936193e+01 8.796869176153325043e+01 9.480819409517539498e+01 1.002862738316212585e+02 1.041723998604579009e+02 1.063274828605965467e+02 1.067126787347904724e+02 1.053878240553476644e+02 1.025002644269516594e+02 9.826617771910075305e+01 9.294738120170858053e+01 8.682691477901296651e+01 8.018641657845138582e+01 7.328757754728393081e+01 6.635898156198493325e+01 5.958863071356309860e+01 5.312161252917120180e+01 4.706180726063774244e+01 4.147629574915006145e+01 3.640117442863906660e+01 3.184772760313558493e+01 2.780824427346186667e+01 2.426110330973578755e+01 2.117502032073712215e+01 1.851252033305635081e+01 1.623277197860653587e+01 1.429391317038376030e+01 1.265494806499307323e+01 1.127723403554191961e+01 1.012553226073560353e+01 9.168582342300590327e+00 8.379183978015548817e+00 7.733820101736700536e+00 7.211920997943093603e+00 6.794928742331750371e+00 6.465357749977468593e+00 6.206047406284175949e+00 5.999762668784471842e+00 5.829224338325048826e+00 5.677557704581176701e+00 5.529057300781810902e+00 5.370097631121750759e+00 5.189990701096340864e+00 4.981607108591932231e+00 4.741633176883908618e+00 4.470417175089034245e+00 4.171442584686058552e+00 3.850535320928173633e+00 3.514950114549202809e+00 3.172483368146973071e+00 2.830730011779695410e+00 2.496552093724940580e+00 2.175772386090992327e+00 1.873061236934528972e+00 1.591958375406564707e+00 1.334965811471661157e+00 1.103659647260966103e+00 8.987899081074427476e-01 7.203598736382033074e-01 5.676930766384779004e-01 4.395037271186674754e-01 3.339849750972216369e-01 2.489219729912183210e-01 1.818271134642986953e-01 1.300867386808957082e-01 9.110433170816842341e-02 6.242531486790733192e-02 4.183227417330714903e-02 2.740507582591797386e-02 1.754618358292929850e-02 1.097615995774056143e-02 6.707120940840716541e-03 4.002736594141978466e-03 2.332616590041922903e-03 1.327200699150381420e-03 7.372037563715775352e-04 3.997190785148818648e-04 2.115455817809325061e-04 1.092711961597280461e-04 5.508529382300023742e-05 2.710025430397415089e-05 1.301072643135125912e-05 6.095449088625886506e-06 2.786593701593134026e-06 1.243068593283828357e-06 5.410798606715806537e-07 2.298080113328394020e-07 9.523581496048141036e-08 3.850893984644868114e-08 1.519303464080281807e-08 5.848512993087928488e-09 2.196651628522389778e-09 8.049872904793243364e-10 2.878237908181384151e-10 1.004089083374021980e-10 3.417622159863326021e-11 1.134960360239796154e-11 3.677401032991000368e-12 1.162529368248394258e-12 3.585656208021239283e-13 1.079032186564006336e-13 3.168112257291729784e-14 9.075417181293862022e-15 2.536483552107184249e-15 6.916661607192794853e-16 1.840177425650707622e-16 4.776626408546181669e-17 1.209709287405672684e-17 2.989088052965007326e-18 7.205998684885935082e-19 1.694912457312274640e-19 3.889536556448937128e-20 8.708549496330953570e-21 1.902352864802967485e-21 4.054464780693672016e-22 8.430884134281409457e-23 1.710447632844189126e-23 3.385660956369748678e-24 6.538439737845144771e-25
5.276370005790828599e-05 1.170793668613369446e-04 2.538469087044571216e-04 5.378021173059384938e-04 1.113385051836215164e-03 2.252444580341361486e-03 4.453103770392625484e-03 8.603718738339986155e-03 1.624574611776962232e-02 2.998053099840468708e-02 5.407570159157264883e-02 9.533363063605851395e-02 1.642821073290209599e-01 2.767291019380735406e-01 4.556816329481120920e-01 7.335566075523449747e-01 1.154506294500635022e+00 1.776547403618909504e+00 2.673036057178868052e+00 3.932899636900859974e+00 5.658960934882917293e+00 7.963717165460725056e+00 1.096210937068357261e+01 1.476116166134034557e+01 1.944687632787742970e+01 2.506938703425363002e+01 3.162799775517276757e+01 3.905823333112116558e+01 4.722325138527578758e+01 5.591179372304093675e+01 6.484423218952491652e+01 7.368722849840234801e+01 8.207622378525009310e+01 8.964363221832076078e+01 9.604950569988208997e+01 1.010108130971577367e+02 1.043255002781464640e+02 1.058881952663933106e+02 1.056956765193114762e+02 1.038417881665562419e+02 1.005030540015666531e+02 9.591751025439494072e+01 9.036002283147523428e+01 8.411748139844327454e+01 7.746681284969362480e+01 7.065788814219439473e+01 6.390233266259487976e+01 5.736822084831935342e+01 5.117982391792608610e+01 4.542108938518496331e+01 4.014137965856883028e+01 3.536212900269045178e+01 3.108339387174427060e+01 2.728965966888731387e+01 2.395463119932082208e+01 2.104501033050144088e+01 1.852342550715998470e+01 1.635072904825248585e+01 1.448784693870997664e+01 1.289728963169892673e+01 1.154434830392694344e+01 1.039793824966463198e+01 9.431026853806470100e+00 8.620602003495239529e+00 7.947190315509806702e+00 7.394006935788216772e+00 6.945889218965702661e+00 6.588214997993558697e+00 6.306017164389648322e+00 6.083473472394667070e+00 5.903878126497284384e+00 5.750104176329145389e+00 5.605464303341331167e+00 5.454795278825179672e+00 5.285547132187396357e+00 5.088661716258669365e+00 4.859074958956210999e+00 4.595759498181347880e+00 4.301318894343784116e+00 3.981228627945164522e+00 3.642874239178111484e+00 3.294553662495401714e+00 2.944590071444847190e+00 2.600653670170760545e+00 2.269331555434713543e+00 1.955930167485911753e+00 1.664457049666487221e+00 1.397713041239821541e+00 1.157431040530847444e+00 9.444163253271998792e-01 7.586671646687361825e-01 5.994750423664284567e-01 4.655161992655572623e-01 3.549491168356564419e-01 2.655279324207706626e-01 1.947333072949125332e-01 1.399138629013513824e-01 9.842580975619805161e-02 6.775703592797595320e-02 4.562435885680236891e-02 3.003750610407279406e-02 1.932896205475466769e-02 1.215362285688211322e-02 7.465344169969940526e-03 4.478697209821426092e-03 2.623834931250851842e-03 1.500864492721126027e-03 8.381351468836550304e-04 4.568885096370089928e-04 2.431046442831502770e-04 1.262502856022406749e-04 6.398849244023728055e-05 3.165047976320097212e-05 1.527740729283732788e-05 7.196062398765351642e-06 3.307527770627642343e-06 1.483422446978638108e-06 6.491874564431441210e-07 2.772119201279432235e-07 1.155005257693607743e-07 4.695491581371280387e-08 1.862510863601382381e-08 7.208310766087464050e-09 2.721961685210765968e-09 1.002863216802669684e-09 3.605042322733903876e-10 1.264404784688058365e-10 4.326805862796933538e-11 1.444617485605388408e-11 4.705885682224903019e-12 1.495656866621050078e-12 4.637926326547751163e-13 1.403189464535860109e-13 4.141987614090025000e-14 1.192891086713640163e-14 3.351906449435050082e-15 9.189285118788274511e-16 2.457932794466337940e-16 6.414406284515338221e-17 1.633205708752860768e-17 4.057168949926322173e-18 9.833382164303681563e-19 2.325306626664348699e-19 5.364817006467164255e-20 1.207610473871345277e-20 2.652137407758541642e-21 5.682798961456166248e-22 1.188025122557459263e-22 2.423181620322283294e-23 4.822178404169374236e-24 9.362622429891465888e-25
6.387933050178500017e-05 1.411415374940354003e-04 3.047028943352606445e-04 6.427422074596376511e-04 1.324790709374291248e-03 2.668210950634711861e-03 5.251317634611704470e-03 1.009962181015384118e-02 1.898212524054023256e-02 3.486602966102239631e-02 6.258843250974654993e-02 1.098086665507403553e-01 1.882991533066281920e-01 3.156086685219633980e-01 5.170820007136853746e-01 8.281380462188586700e-01 1.296593183003669658e+00 1.984675605327171244e+00 2.970228345612332177e+00 4.346476426613694599e+00 6.219680672907254682e+00 8.704065207151959527e+00 1.191362807225614695e+01 1.595084244315934008e+01 2.089280929469928338e+01 2.677606330532411505e+01 3.358184773678405577e+01 4.122411549481266491e+01 4.954263583140263449e+01 5.830328052073164713e+01 6.720679790385743502e+01 7.590622871821076956e+01 8.403174977425527459e+01 9.122040392186107738e+01 9.714716587073088760e+01 1.015533396070027834e+02 1.042685155138250792e+02 1.052232197823706201e+02 1.044508022510579934e+02 1.020787548480317071e+02 9.831120684408666932e+01 9.340551037606265083e+01 8.764641299298190802e+01 8.132125359175375934e+01 7.469899446182714087e+01 6.801490344867070803e+01 6.146156710078189178e+01 5.518588000257497583e+01 4.929089030292848861e+01 4.384097274427507784e+01 3.886874486820584451e+01 3.438236566465879918e+01 3.037224581276974789e+01 2.681663616444999576e+01 2.368594858276307136e+01 2.094593937837894515e+01 1.856002883014273053e+01 1.649105265906596784e+01 1.470267692583169605e+01 1.316059992631120501e+01 1.183355466611909357e+01 1.069404516331256438e+01 9.718717218171502026e+00 8.888282955346282321e+00 8.186979144619376925e+00 7.601623492355262357e+00 7.120417530431601527e+00 6.731706615526858783e+00 6.422929445171853047e+00 6.179963195364968520e+00 5.986998970907267292e+00 5.826979706092590305e+00 5.682520849153533504e+00 5.537137863276825556e+00 5.376545387392392961e+00 5.189783829216722211e+00 4.969971242813882029e+00 4.714560364462912823e+00 4.425082222981123969e+00 4.106454684419879264e+00 3.766005224770927917e+00 3.412388855867998672e+00 3.054572136748430644e+00 2.701010800299043613e+00 2.359087096120076499e+00 2.034810998986204655e+00 1.732741551101532052e+00 1.456058988001173837e+00 1.206715643502898727e+00 9.856084295374875071e-01 7.927390877954562098e-01 6.273514882080462041e-01 4.880515998531319566e-01 3.729227362489054287e-01 2.796471916419353554e-01 2.056386741192319512e-01 1.481819385297424019e-01 1.045699540751207496e-01 7.222653166785189538e-02 4.880369903593061859e-02 3.224717215822960059e-02 2.082842582951676888e-02 1.314660277073673514e-02 8.106805931908833002e-03 4.882809491350654715e-03 2.872059406992955553e-03 1.649504640635748864e-03 9.248983113747290133e-04 5.062532790992348456e-04 2.704805228757543303e-04 1.410476333713000076e-04 7.178439998573350202e-05 3.565382669561224712e-05 1.728124952560805086e-05 8.173749192818790242e-06 3.772519741405239430e-06 1.699005680216739655e-06 7.466242584821090104e-07 3.201442342713511998e-07 1.339427517781539688e-07 5.467859668092868753e-08 2.177888545157026017e-08 8.463896670830414430e-09 3.209359260799918995e-09 1.187345126101622117e-09 4.285920053994081435e-10 1.509446630920829167e-10 5.186764269246534474e-11 1.738917604034722409e-11 5.688059690420943693e-12 1.815310874895171787e-12 5.652477184545366140e-13 1.717223864531149502e-13 5.089964438422814349e-14 1.471979799045623243e-14 4.153247641197320284e-15 1.143331969168933481e-15 3.070825436172174414e-16 8.047035850810067320e-17 2.057380253366385971e-17 5.132049688595512509e-18 1.249006356879557847e-18 2.965758843927396886e-19 6.870752520586226509e-20 1.552994711106887424e-20 3.424780742413840173e-21 7.368729793823002706e-22 1.546854623912875930e-22 3.168132471385760112e-23 6.330734379021365328e-24 1.234246048086751183e-24
7.862606081394231752e-05 1.728543295223184848e-04 3.712777605682727935e-04 7.791720826790943244e-04 1.597698971345163418e-03 3.201072966734724076e-03 6.266828393126798805e-03 1.198850216846912391e-02 2.241098973058571961e-02 4.094031017112029908e-02 7.308886347549406470e-02 1.275200330260002624e-01 2.174458699699562403e-01 3.624009183897374253e-01 5.903563588169267184e-01 9.400464190332309400e-01 1.463254199251134979e+00 2.226657153047047810e+00 3.312686615525327838e+00 4.818747454259685092e+00 6.854119548922779082e+00 9.533970262951896757e+00 1.297018242100248564e+01 1.725915389190649663e+01 2.246731898675259487e+01 2.861579548935308992e+01 3.566614692543621601e+01 4.350961618883206228e+01 5.196219208068045958e+01 6.076742334551448721e+01 6.960799134871402316e+01 7.812579619467376801e+01 8.594890697470719942e+01 9.272244602246212253e+01 9.813959709372741713e+01 1.019686634786458086e+02 1.040725480113147512e+02 1.044181240306544538e+02 1.030745108353048067e+02 1.002009561330149552e+02 9.602653125477672802e+01 9.082488322590451446e+01 8.488769547511122937e+01 7.850026479508144917e+01 7.192182220524884428e+01 6.537212276792901378e+01 5.902465512011276871e+01 5.300580346801478981e+01 4.739859155061417084e+01 4.224931601990417107e+01 3.757541292445183956e+01 3.337320613350765086e+01 2.962463790794070206e+01 2.630255677350595889e+01 2.337453939565138228e+01 2.080549373768885246e+01 1.855941414325215888e+01 1.660065289653759990e+01 1.489497684223448992e+01 1.341053986094907380e+01 1.211876757227547152e+01 1.099505386937202189e+01 1.001912896165308986e+01 9.174978765984608486e+00 8.450264936647499781e+00 7.835292550996841854e+00 7.321672356555083638e+00 6.900900921326690529e+00 6.563115195651840317e+00 6.296258001592282660e+00 6.085820016526177767e+00 5.915215858216095413e+00 5.766729647705468587e+00 5.622855373835022874e+00 5.467783516182143089e+00 5.288763489049792987e+00 5.077105218224414074e+00 4.828663219230199033e+00 4.543753050142301575e+00 4.226557830092917634e+00 3.884167813020344973e+00 3.525442256202365510e+00 3.159884507477138893e+00 2.796684264581386081e+00 2.444019870619820622e+00 2.108646524895102292e+00 1.795739933500733132e+00 1.508929868850595657e+00 1.250447336982523083e+00 1.021318578045954828e+00 8.215605987970834301e-01 6.503570037638246593e-01 5.062121177435915387e-01 3.870919177078450679e-01 2.905620043843251121e-01 2.139283570074906604e-01 1.543796846832566905e-01 1.091242125238338773e-01 7.551080102498698710e-02 5.112488976680895636e-02 3.385310216902101543e-02 2.191500453230944487e-02 1.386500534544094984e-02 8.570648045491674819e-03 5.175125032872128668e-03 3.051800442312076634e-03 1.757307777500788848e-03 9.879522883567300445e-04 5.422136817471720016e-04 2.904755438366085586e-04 1.518862614274455846e-04 7.751188109118778630e-05 3.860422510191557395e-05 1.876282146203881389e-05 8.899006713623727055e-06 4.118614512899606550e-06 1.860010731907661920e-06 8.196432261208232698e-07 3.524287838603248720e-07 1.478591995903378999e-07 6.052715372809629559e-08 2.417533245530407467e-08 9.421305978247539175e-09 3.582308620491996547e-09 1.329001404000828080e-09 4.810566157136306428e-10 1.698921764572369664e-10 5.854036661520179337e-11 1.968072323661110196e-11 6.455488780721254171e-12 2.065944965868492729e-12 6.450734035019992190e-13 1.965167839949491477e-13 5.841034108956519313e-14 1.693865659059657649e-14 4.792553053685079694e-15 1.322980122164570063e-15 3.563180825814867084e-16 9.363114482649758329e-17 2.400493534942543945e-17 6.004520383124528317e-18 1.465391090197246838e-18 3.489201868520260160e-19 8.105799865920670609e-20 1.837226947337004143e-20 4.062812859189747729e-21 8.765725247408386186e-22 1.845210278914305424e-22 3.789664915109085071e-23 7.593686382574641352e-24 1.484572370802766310e-24
9.828757813905043004e-05 2.148307344329288893e-04 4.587494791087424204e-04 9.570785614175536006e-04 1.950852502606665153e-03 3.885248170690919732e-03 7.560385021677090006e-03 1.437520302978915337e-02 2.670815863043596999e-02 4.848972232908403679e-02 8.602965689175397224e-02 1.491617763244241224e-01 2.527535023264466663e-01 4.185891500525512066e-01 6.775672384178872409e-01 1.072049421971695615e+00 1.658065144385845624e+00 2.506925866600542729e+00 3.705663050907747280e+00 5.355615190733593600e+00 7.568499303879879569e+00 1.045945767514623448e+01 1.413690097571445925e+01 1.868947138725264878e+01 2.417107573134973464e+01 3.058559093819705055e+01 3.787338433781003744e+01 4.590206553330108363e+01 5.446376278893745848e+01 6.328062534029663055e+01 7.201922034720978161e+01 8.031315560425240108e+01 8.779184780464512983e+01 9.411215348743873221e+01 9.898885496902073555e+01 1.022199340226815849e+02 1.037032243970406284e+02 1.034423070445376425e+02 1.015411586671400102e+02 9.818876234107739265e+01 9.363631037160865844e+01 8.817051688348892924e+01 8.208678053755518533e+01 7.566551384181327933e+01 6.915403389537402745e+01 6.275522367977694671e+01 5.662297946828368111e+01 5.086347832573574834e+01 4.554067132630792969e+01 4.068417886685546847e+01 3.629789249111630056e+01 3.236796958869804541e+01 2.886941268915714787e+01 2.577092910892939059e+01 2.303817460669944595e+01 2.063574357544544569e+01 1.852836755899179622e+01 1.668174696799577106e+01 1.506331245011468134e+01 1.364304480487555615e+01 1.239432415267076237e+01 1.129466683274825556e+01 1.032616244313481246e+01 9.475446513160484585e+00 8.733124165343019385e+00 8.092673227593394358e+00 7.548972403192733438e+00 7.096692599147599090e+00 6.728834951735546355e+00 6.435685836485378175e+00 6.204388655831169608e+00 6.019218633099339577e+00 5.862514038236908753e+00 5.716093478672987338e+00 5.562900415045555214e+00 5.388581209738291911e+00 5.182727804065129007e+00 4.939592931826121358e+00 4.658195414502616316e+00 4.341849766621067808e+00 3.997252338630927770e+00 3.633316271321198165e+00 3.259961203152239584e+00 2.887034527743613577e+00 2.523482375131452571e+00 2.176818772753146725e+00 1.852878508586313977e+00 1.555795790107572962e+00 1.288131976160810543e+00 1.051079106211018077e+00 8.446841457305919176e-01 6.680624425339859451e-01 5.195897535002002021e-01 3.970755237239267932e-01 2.979248118913394028e-01 2.192942654495521337e-01 1.582422565809626647e-01 1.118680603336918988e-01 7.743205678800536840e-02 5.244914561538973480e-02 3.475036094288666555e-02 2.251181665637558629e-02 1.425422231403161190e-02 8.819248101760379654e-03 5.330490520602107658e-03 3.146731272541072010e-03 1.813980902663767493e-03 1.020992072288946393e-03 5.610158444352881819e-04 3.009167124023952983e-04 1.575428401584899152e-04 8.050098565820128975e-05 4.014468753978472877e-05 1.953699924031861577e-05 9.278391375897776701e-06 4.299893864804149243e-06 1.944467454944001778e-06 8.580078707754132882e-07 3.694205071409474683e-07 1.551968078964184336e-07 6.361664142812747072e-08 2.544368214876557834e-08 9.929019927590957238e-09 3.780477062835984069e-09 1.404422608688203259e-09 5.090467201768265895e-10 1.800214023780605312e-10 6.211488251326291398e-11 2.091081031920716089e-11 6.868289398345180823e-12 2.201039764426302046e-12 6.881893970759330700e-13 2.099366142300924278e-13 6.248387712387139967e-14 1.814457735855989811e-14 5.140726066941171460e-15 1.421020890311254341e-15 3.832433130466050606e-16 1.008431969268565669e-16 2.588906286766360960e-17 6.484606109300231673e-18 1.584704475554776584e-18 3.778420318863200949e-19 8.789607007922829328e-20 1.994921333820937905e-20 4.417526390385311902e-21 9.543980338332981651e-22 2.011763284839731165e-22 4.137339306944628732e-23 8.301609237621090081e-24 1.625175600447395332e-24
1.245450549545845784e-04 2.704502448059848785e-04 5.737289242466582853e-04 1.189042761063785958e-03 2.407537621103897872e-03 4.762640255203535664e-03 9.205269632901576932e-03 1.738421375867419891e-02 3.207894279361449968e-02 5.784277415902713132e-02 1.019203567796306414e-01 1.754992901449790865e-01 2.953340675817325289e-01 4.857335111523083393e-01 7.808239222380705113e-01 1.226887271715639605e+00 1.884433108437814752e+00 2.829512424795239234e+00 4.153652955943956115e+00 5.961731686136294783e+00 8.367150579964217627e+00 1.148388859659710626e+01 1.541538837307564336e+01 2.024078406632401794e+01 2.599962435346285261e+01 3.267687978978705132e+01 4.019050049317438322e+01 4.838395679233815372e+01 5.702593406092929484e+01 6.581861934903379563e+01 7.441487019669105507e+01 8.244316236825947897e+01 8.953782557403164333e+01 9.537098121682181784e+01 9.968204735101821257e+01 1.023008275906309166e+02 1.031610619443118253e+02 1.023027424638619465e+02 9.986321349317674390e+01 9.605875055608440505e+01 9.115962462412097977e+01 8.546237959577980803e+01 7.926308709254746532e+01 7.283474932617021125e+01 6.641097608109781447e+01 6.017681483537813136e+01 5.426642055434812306e+01 4.876632185431152067e+01 4.372249549159489135e+01 3.914932678897199736e+01 3.503875019134854796e+01 3.136831616509516607e+01 2.810748177806743797e+01 2.522194738402154002e+01 2.267626942280763558e+01 2.043522187529064382e+01 1.846445161873775120e+01 1.673090465706649610e+01 1.520334016782934050e+01 1.385305348592457086e+01 1.265474876331267673e+01 1.158737548404310758e+01 1.063469137159093059e+01 9.785340297825683820e+00 9.032323990210343823e+00 8.371874875392768089e+00 7.801872235777825182e+00 7.320053248278170166e+00 6.922329300844816125e+00 6.601512650766131252e+00 6.346689508761561349e+00 6.143357310231225554e+00 5.974301187684699421e+00 5.821047548752074086e+00 5.665629759315279124e+00 5.492352932269330523e+00 5.289259942069317155e+00 5.049073040683182967e+00 4.769496385031939845e+00 4.452888261251826130e+00 4.105420627590400606e+00 3.735916263400934412e+00 3.354579306932228722e+00 2.971814586387548474e+00 2.597276792890150787e+00 2.239220288754041999e+00 1.904152862106181843e+00 1.596746323875127826e+00 1.319930462705639407e+00 1.075093825438498074e+00 8.623286313870530684e-01 6.806788527141575118e-01 5.283717310672086942e-01 4.030282326429661666e-01 3.018552729017506819e-01 2.218231437647431858e-01 1.598283534580341447e-01 1.128381863307313521e-01 7.801098609713559562e-02 5.278639641474693750e-02 3.494226153599840762e-02 2.261855039336834947e-02 1.431229613592603644e-02 8.850187464677054458e-03 5.346646778351898596e-03 3.155009869420273474e-03 1.818148423180167023e-03 1.023055711646782880e-03 5.620221736296259971e-04 3.014005109645355560e-04 1.577723457041913815e-04 8.060848281882658397e-05 4.019441630469009039e-05 1.955971910471565470e-05 9.288639022645709930e-06 4.304453882850505181e-06 1.946467484706722063e-06 8.588715883207127240e-07 3.697873493301395052e-07 1.553498690697262693e-07 6.367931109819345961e-08 2.546883706857548196e-08 9.938909447360381248e-09 3.784282268278394435e-09 1.405854615789400009e-09 5.095735086050950906e-10 1.802107468891048216e-10 6.218135354539704991e-11 2.093359506219628533e-11 6.875913395354477217e-12 2.203529565416252060e-12 6.889828552991519393e-13 2.101833372003531436e-13 6.255872532919683985e-14 1.816672915763375040e-14 5.147121491378695788e-15 1.422822021499112359e-15 3.837381070556912480e-16 1.009757829655407275e-16 2.592371735335939525e-17 6.493441091224090466e-18 1.586901497405287846e-18 3.783749308330742273e-19 8.802214752114338010e-20 1.997830797684983226e-20 4.424075362783437333e-21 9.558359048282134446e-22 2.014842609581090849e-22 4.143771843823024098e-23 8.314716223673220013e-24 1.627780672522284349e-24
1.594954594468160451e-04 3.438644006578394112e-04 7.242104230807949869e-04 1.490033030534140953e-03 2.994995658310573017e-03 5.881417686557443604e-03 1.128419323219798619e-02 2.115337456599494792e-02 3.874613243407109414e-02 6.934840777943881984e-02 1.212900051277701341e-01 2.073079830685737590e-01 3.462843837391945123e-01 5.653279147462672016e-01 9.020797253328850518e-01 1.407001088049095960e+00 2.145255169722356303e+00 3.197648185211106941e+00 4.659982458996920762e+00 6.640141026997402385e+00 9.252318542293584969e+00 1.260807409988229111e+01 1.680431967966371332e+01 2.190894392456486628e+01 2.794542664693120670e+01 3.487840110483593037e+01 4.260251804954238253e+01 5.093701256378329845e+01 5.962797227296993441e+01 6.835943767362009282e+01 7.677322270605587562e+01 8.449592130769849518e+01 9.117023128778620844e+01 9.648676437539218398e+01 1.002121522298351550e+02 1.022096197673499631e+02 1.024492453333040913e+02 1.010066771764023201e+02 9.805083100533138918e+01 9.382271472672528034e+01 8.860871032471418118e+01 8.271218984887828185e+01 7.642719680777949520e+01 7.001717588736485709e+01 6.370058574483493885e+01 5.764394130621451495e+01 5.196165698699692825e+01 4.672119472636572368e+01 4.195156371963571473e+01 3.765317790007511434e+01 3.380737713187406257e+01 3.038443307780823943e+01 2.734945031245006319e+01 2.466611313699746688e+01 2.229863129648585129e+01 2.021246138675218518e+01 1.837442609274986083e+01 1.675275437402975953e+01 1.531737553091897297e+01 1.404057772784373270e+01 1.289794040909719186e+01 1.186930993523552402e+01 1.093953053354392679e+01 1.009867105987965274e+01 9.341587611468064267e+00 8.666805168159257278e+00 8.074853612690416682e+00 7.566320073540676816e+00 7.139952664731206156e+00 6.791154608090404388e+00 6.511141717391563333e+00 6.286914509099550408e+00 6.102044642548449360e+00 5.938125787619495277e+00 5.776622145225766225e+00 5.600786724885145063e+00 5.397326419777288997e+00 5.157557495362210531e+00 4.877905658087584584e+00 4.559733124259407688e+00 4.208592822012908741e+00 3.833093686615004270e+00 3.443597753506638881e+00 3.050958603158846927e+00 2.665462008544397854e+00 2.296060780175595006e+00 1.949925753913894333e+00 1.632279004667191780e+00 1.346442198496743403e+00 1.094023379070753643e+00 8.751742047978968708e-01 6.888683770110332061e-01 5.331724365974485069e-01 4.054963398900849336e-01 3.028206896932634784e-01 2.219006502029677030e-01 1.594457198899362216e-01 1.122724355817615455e-01 7.742586282016340749e-02 5.226636748261597604e-02 3.452052449364779313e-02 2.229825827614639530e-02 1.408139304231955866e-02 8.690909696668108753e-03 5.240983048010411025e-03 3.087366421767075066e-03 1.776259742240410061e-03 9.979197754828405924e-04 5.473874667612447630e-04 2.931250587420430593e-04 1.532240432403495151e-04 7.817730535780381489e-05 3.892997086936962576e-05 1.891959328656995034e-05 8.973104602361334169e-06 4.152974291553275891e-06 1.875627569319738040e-06 8.265945507029070950e-07 3.554567636336368582e-07 1.491491529045345761e-07 6.106430706984288119e-08 2.439387320868743382e-08 9.508145488890552337e-09 3.616000369389154536e-09 1.341761281882107665e-09 4.857729295397499780e-10 1.715932606900010252e-10 5.913900393078565803e-11 1.988625360818921495e-11 6.524327250985441061e-12 2.088435801932282535e-12 6.522411289581763599e-13 1.987449392367996051e-13 5.908593942468080353e-14 1.713846070507648036e-14 4.850188417155410490e-15 1.339195991384921326e-15 3.607680543540124032e-16 9.482222341995833381e-17 2.431588555807297422e-17 6.083699434578385090e-18 1.485056406305507659e-18 3.536841157287863920e-19 8.218365554031096394e-20 1.863170298939305486e-20 4.121134316610862729e-21 8.893609147061439609e-22 1.872562435222940081e-22 3.846728416493669386e-23 7.709809668302694917e-24 1.507622698925125408e-24
2.056616749803953561e-04 4.399822680204418896e-04 9.194784777100182931e-04 1.877110009846417061e-03 3.743670165325292242e-03 7.294303897982721413e-03 1.388571069648012087e-02 2.582681208959475630e-02 4.693678123207321168e-02 8.335237732123343402e-02 1.446466242359487064e-01 2.453063666681959409e-01 4.065793923853260883e-01 6.586354438298086533e-01 1.042885615424669288e+00 1.614174164323386451e+00 2.442408869248159586e+00 3.613056886786028432e+00 5.225841422996066576e+00 7.390977575256325594e+00 1.022242930778913106e+01 1.382798453350748247e+01 1.829643178461493136e+01 2.368273632140688889e+01 2.999276340263161345e+01 3.716964858565695806e+01 4.508421785995150799e+01 5.353177951089860187e+01 6.223706729947726757e+01 7.086812457838884427e+01 7.905860274828117440e+01 8.643652368259087382e+01 9.265630142794648805e+01 9.743000821289732016e+01 1.005537079577013060e+02 1.019252451142960751e+02 1.015510919714159996e+02 9.954150460362534147e+01 9.609500200979755391e+01 9.147472711185955063e+01 8.598028898985698731e+01 7.991905623756559862e+01 7.358055212170518189e+01 6.721671466300738018e+01 6.102955190890834558e+01 5.516641048285112703e+01 4.972193098286332003e+01 4.474496573365330221e+01 4.024836653257489871e+01 3.621959959596143364e+01 3.263052228330578686e+01 2.944522728773399223e+01 2.662548162275728814e+01 2.413383732098010626e+01 2.193488536952278523e+01 1.999532762690396481e+01 1.828355968514673435e+01 1.676932930169443026e+01 1.542381681569760588e+01 1.422023727828797313e+01 1.313484385510066232e+01 1.214805923220230177e+01 1.124539866252395726e+01 1.041787776532184395e+01 9.661705209883351131e+00 8.977216197485384797e+00 8.367170695300789163e+00 7.834683589110279733e+00 7.381141809288944700e+00 7.004477996502813220e+00 6.698109180415245056e+00 6.450725958852935982e+00 6.246959229379022815e+00 6.068790924830620881e+00 5.897445263716043051e+00 5.715423000473229820e+00 5.508335415210940944e+00 5.266254491770221868e+00 4.984404143479000737e+00 4.663148297047047919e+00 4.307356190216484748e+00 3.925318633121734901e+00 3.527436184064740576e+00 3.124898455019987864e+00 2.728531809644281214e+00 2.347926964829367691e+00 1.990887249716548846e+00 1.663178521747578964e+00 1.368522693057915518e+00 1.108760784302011082e+00 8.841145017682098262e-01 6.934901213698448919e-01 5.347870649734611792e-01 4.051899342398701531e-01 3.014338607856945074e-01 2.200386132610005485e-01 1.575086056967127390e-01 1.104960222105328405e-01 7.592454731202691320e-02 5.107257446357044844e-02 3.361722243603072063e-02 2.164337360351378456e-02 1.362444729504246402e-02 8.383113946540515435e-03 5.040393830727579391e-03 2.960689461081374325e-03 1.698642300736208279e-03 9.517350941040010615e-04 5.206801155511463783e-04 2.781071347480011538e-04 1.450084713302609175e-04 7.380330137743365429e-05 3.666287890934648194e-05 1.777534694553565371e-05 8.410603112002719669e-06 3.883597603205254990e-06 1.749939250067816254e-06 7.694486647272029006e-07 3.301358913191954597e-07 1.382141769120819005e-07 5.646133029417883510e-08 2.250512880386014757e-08 8.752620467126492983e-09 3.321361330661613512e-09 1.229735174375199100e-09 4.442435825426969361e-10 1.565820675881235040e-10 5.384827894861779113e-11 1.806793854161469507e-11 5.914944907278414150e-12 1.889281797921801236e-12 5.887698374322818893e-13 1.790177803504007801e-13 5.310651079083872230e-14 1.537091315063254314e-14 4.340615273044792448e-15 1.195920091912332841e-15 3.214784516061717167e-16 8.431407332167781693e-17 2.157478549991764755e-17 5.386304167096058535e-18 1.311997579685705336e-18 3.117976197146503788e-19 7.229529218043752504e-20 1.635477523907948487e-20 3.609743837273592605e-21 7.773298472480319973e-22 1.633169984225957757e-22 3.347761121846724836e-23 6.695368885705136028e-24 1.306446086032598877e-24
2.659462463894082026e-04 5.643385198884785705e-04 1.169780251163964448e-03 2.368683309776774444e-03 4.685630274085943701e-03 9.055415027159998895e-03 1.709818182034953532e-02 3.154391196125087837e-02 5.686289979548594248e-02 1.001647874932819343e-01 1.724247545734774734e-01 2.900745401337812002e-01 4.769504357855059995e-01 7.665138691633531787e-01 1.204150626836167692e+00 1.849217945811515662e+00 2.776361681380094204e+00 4.075498596492010961e+00 5.849793172737175695e+00 8.211001536871046724e+00 1.127174927578074914e+01 1.513467752128930854e+01 1.987892039370528252e+01 2.554500872692810631e+01 3.211992494569636136e+01 3.952452205443172062e+01 4.760571736021332612e+01 5.613565850679515279e+01 6.481938260491453718e+01 7.331139255411545719e+01 8.124020796839013769e+01 8.823854914605738031e+01 9.397566151158198977e+01 9.818764444225440968e+01 1.007016857993239825e+02 1.014508599138981566e+02 1.004775071642086175e+02 9.792492974166616193e+01 9.401888453418951030e+01 8.904180025071046600e+01 8.330353282235537904e+01 7.711266765325682115e+01 7.075189471784088369e+01 6.445997215924143120e+01 5.842149506427933403e+01 5.276436694777102332e+01 4.756377001794172799e+01 4.285070857909499153e+01 3.862292243623831922e+01 3.485610368232151757e+01 3.151379848819481211e+01 2.855499470248094696e+01 2.593904183287497034e+01 2.362810270626913933e+01 2.158771816283702094e+01 1.978624704848758853e+01 1.819393526958587515e+01 1.678221231944020175e+01 1.552357089587684946e+01 1.439211795921603532e+01 1.336464958842745965e+01 1.242193846602746454e+01 1.154985433260670291e+01 1.073996720319760279e+01 9.989395335140448751e+00 9.299825495359197447e+00 8.675814283508811897e+00 8.122637239383807994e+00 7.644054502915162530e+00 7.240387647611940203e+00 6.907247979361994972e+00 6.635134844212559280e+00 6.409959811432362820e+00 6.214383271103026907e+00 6.029708527679545682e+00 5.837992175725049471e+00 5.624012791602124750e+00 5.376791619367594421e+00 5.090463338605799137e+00 4.764426444378098147e+00 4.402831989523722456e+00 4.013570698379712809e+00 3.606975199169705437e+00 3.194461827056195968e+00 2.787302156915330009e+00 2.395653297102038781e+00 2.027906233437144490e+00 1.690349366381465490e+00 1.387100419558746189e+00 1.120237718072845778e+00 8.900589279302739687e-01 6.954054461777112728e-01 5.340065126030800746e-01 4.028128730399371249e-01 2.983020591196742788e-01 2.167451987927928869e-01 1.544296475998500340e-01 1.078342519316310977e-01 7.375614615315996547e-02 4.939038673817187919e-02 3.236645235652879649e-02 2.074823226627793907e-02 1.300601562336155259e-02 7.969786074044284130e-03 4.772735676166031324e-03 2.792551420940255196e-03 1.596088390933314430e-03 8.909557972428965066e-04 4.856590220185923461e-04 2.584789691910549677e-04 1.343037831815662082e-04 6.812063854887858674e-05 3.372570585560092439e-05 1.629690355739182799e-05 7.685733040532569799e-06 3.537366140471368962e-06 1.588806307011784817e-06 6.963741656233490182e-07 2.978393222815346416e-07 1.243019867998878601e-07 5.061991808852347914e-08 2.011426978267865331e-08 7.798658930951331347e-09 2.950277050731507829e-09 1.089000702887310612e-09 3.922039915988633930e-10 1.378195971469613945e-10 4.725221950443332951e-11 1.580677656863750390e-11 5.159079857811691130e-12 1.642885531275902633e-12 5.104427366437956261e-13 1.547355832497562897e-13 4.576524306279923030e-14 1.320635247644878019e-14 3.718183246478414685e-15 1.021360042596022207e-15 2.737326340699428354e-16 7.157699822562328307e-17 1.826077470434693416e-17 4.545308943586563170e-18 1.103839261579368902e-18 2.615449008605090354e-19 6.046227351708502182e-20 1.363704648732319376e-20 3.000914761220215551e-21 6.442944223560911430e-22 1.349622644358728467e-22 2.758274781717518270e-23 5.499963620645033525e-24 1.069988621929007255e-24
3.435795735538662373e-04 7.229637216110795621e-04 1.486033929461737929e-03 2.983906611747701686e-03 5.853398662471301882e-03 1.121812682096984606e-02 2.100612089456582385e-02 3.843346238288453814e-02 6.871272026004682232e-02 1.200481917774808699e-01 2.049712205421443112e-01 3.420408570459251840e-01 5.578804577146633248e-01 8.894342690571858112e-01 1.386209741456400746e+00 2.112130306639356192e+00 3.146480540212481802e+00 4.583314667323358016e+00 6.528663937475090329e+00 9.094964822305861674e+00 1.239237526920436139e+01 1.651706321881482253e+01 2.153711494951527783e+01 2.747734877790790975e+01 3.430491637059452614e+01 4.191798564092776758e+01 5.013988371959776202e+01 5.872073290978615034e+01 6.734780997418341997e+01 7.566467293576320685e+01 8.329770528088631920e+01 8.988737695459428778e+01 9.512049282203362566e+01 9.875923208960894328e+01 1.006630163682200561e+02 1.008001780348546390e+02 9.924788307006721766e+01 9.618052187651871066e+01 9.184848544679675797e+01 8.655057510018981759e+01 8.060401969124902166e+01 7.431609582778413881e+01 6.796071251979472549e+01 6.176220586873437668e+01 5.588724317275649867e+01 5.044442656299587213e+01 4.549014003409801887e+01 4.103854448241392561e+01 3.707343824291898216e+01 3.355991895632626409e+01 3.045429316083452065e+01 2.771133730877118850e+01 2.528867435460717772e+01 2.314857854051629360e+01 2.125788612188609861e+01 1.958684725023936579e+01 1.810772080825660524e+01 1.679373553617636716e+01 1.561877840108480875e+01 1.455788827880567027e+01 1.358838524140566939e+01 1.269129395511109060e+01 1.185264633397778233e+01 1.106427668040493018e+01 1.032383709932979343e+01 9.633932666995463023e+00 9.000466560442418995e+00 8.430455207285556085e+00 7.929688199424528960e+00 7.500645036413288835e+00 7.141034857775006017e+00 6.843207566359388316e+00 6.594521043999492349e+00 6.378574127005342653e+00 6.177064306316237818e+00 5.971931733793756969e+00 5.747423340053765095e+00 5.491753345061673564e+00 5.198134941357096750e+00 4.865087541399804039e+00 4.496055581149240865e+00 4.098482143327551341e+00 3.682545842889996202e+00 3.259786367957100861e+00 2.841818091725916151e+00 2.439275935118859984e+00 2.061070457174343673e+00 1.713966015530127951e+00 1.402447942302793127e+00 1.128816779792791047e+00 8.934386071314373012e-01 6.950853902674836160e-01 5.313117743164585960e-01 3.988292469202817103e-01 2.938515381833045614e-01 2.123950456832907341e-01 1.505251447267186016e-01 1.045443811539737283e-01 7.112266699440340789e-02 4.737321036608249658e-02 3.088103127291456224e-02 1.969326676394615380e-02 1.228173857281480812e-02 7.488299483297191673e-03 4.462397890859799016e-03 2.598423092258185345e-03 1.478140858867006560e-03 8.213077844203873308e-04 4.456671775346426000e-04 2.361401493132034290e-04 1.221607475200993777e-04 6.169524042959826629e-05 3.041526238224639522e-05 1.463587457696015168e-05 6.873928472233686544e-06 3.150842123097109351e-06 1.409493790473363027e-06 6.153145213941476284e-07 2.621282237155028568e-07 1.089683482549102560e-07 4.420242811916468308e-08 1.749612482927059335e-08 6.757402097438868187e-09 2.546555437312535165e-09 9.363889957608015189e-10 3.359575584328636612e-10 1.176070485161055625e-10 4.016979222261219524e-11 1.338690305802137960e-11 4.352836863640302872e-12 1.380938124380595302e-12 4.274484452512479142e-13 1.290920113643866216e-13 3.803818090781333653e-14 1.093562725678801898e-14 3.067398882216869450e-15 8.394572070611451878e-16 2.241444019640535963e-16 5.839257682606512415e-17 1.484182358997559586e-17 3.680580472790678001e-18 8.905215032882261864e-19 2.102186356422136295e-19 4.841683996489450841e-20 1.087977341534758238e-20 2.385290258667759863e-21 5.102234484718781382e-22 1.064822538787248374e-22 2.168161196427756586e-23 4.307281923271468918e-24 8.348574578533470584e-25
4.420914464046227189e-04 9.223137840313819355e-04 1.879677771221700605e-03 3.742388427480936204e-03 7.279450702111219668e-03 1.383429795841867142e-02 2.568915636904103503e-02 4.661258347477189451e-02 8.265031999280432473e-02 1.432195780451560874e-01 2.425527722743769654e-01 4.015010807878768850e-01 6.496442346348738628e-01 1.027556789423849315e+00 1.588955438480550875e+00 2.402309119576645724e+00 3.551358409230078728e+00 5.133899764134765675e+00 7.258188398894261262e+00 1.003644515407000881e+01 1.357524823382810197e+01 1.796305254415610264e+01 2.325566910776690577e+01 2.946117003358452635e+01 3.652623613103003208e+01 4.432628977339152954e+01 5.266172221882134608e+01 6.126204909934093479e+01 6.979891021201986234e+01 7.790757175269735058e+01 8.521518853050778830e+01 9.137280208839440832e+01 9.608715903021145266e+01 9.914814853687200014e+01 1.004480837306253989e+02 9.999014792639127336e+01 9.788490972909450250e+01 9.433558942282851945e+01 8.961439962084632782e+01 8.403348445024700197e+01 7.791454054671206109e+01 7.156105525143962609e+01 6.523632234642288097e+01 5.914918949079270760e+01 5.344811458993322617e+01 4.822282417260436205e+01 4.351188759448304921e+01 3.931397120602805728e+01 3.560044189329858710e+01 3.232728685747084540e+01 2.944488289119668778e+01 2.690483492576904823e+01 2.466376902506909019e+01 2.268450028168138743e+01 2.093533739972726337e+01 1.938841592543791492e+01 1.801789314305413470e+01 1.679863845788883481e+01 1.570577563856694070e+01 1.471514043969716390e+01 1.380446318265698835e+01 1.295491041586522130e+01 1.215254438894957723e+01 1.138928652501695638e+01 1.066308664202424339e+01 9.977174495139593091e+00 9.338466501526522023e+00 8.755378232987075293e+00 8.235417390379293323e+00 7.782979039630791185e+00 7.397727460316001924e+00 7.073836916561657695e+00 6.800201848058735621e+00 6.561549623909278317e+00 6.340232152797492304e+00 6.118366356550922092e+00 5.879955618520592786e+00 5.612657189352084686e+00 5.308951568957573919e+00 4.966595425918960416e+00 4.588371193863944875e+00 4.181257700175054381e+00 3.755218443892983871e+00 3.321829869151017078e+00 2.892954708549928977e+00 2.479617156309459336e+00 2.091173302433870340e+00 1.734807425745722442e+00 1.415333880298164315e+00 1.135251183682497444e+00 8.949798229253306259e-01 6.932146730681852942e-01 5.273315167334320375e-01 3.937999149128113552e-01 2.885679450500903687e-01 2.073961238501051685e-01 1.461275712765594814e-01 1.008893097194630967e-01 6.822587947866436131e-02 4.517139657313702650e-02 2.926977741571375191e-02 1.855500041759993585e-02 1.150391936680066410e-02 6.973410946411996714e-03 4.131842487419817335e-03 2.392425501744999822e-03 1.353437267668280639e-03 7.479328207862941634e-04 4.036838437268318400e-04 2.127712251878352296e-04 1.095023697501543728e-04 5.502076252634948827e-05 2.698868388370765593e-05 1.292271596777798363e-05 6.039661503015048988e-06 2.755065646152113348e-06 1.226561381139496400e-06 5.329238317566579833e-07 2.259658149721789817e-07 9.349914396803141675e-08 3.775264366808450782e-08 1.487480295908075741e-08 5.718866468146037522e-09 2.145436264630405151e-09 7.853465700469197571e-10 2.805054172842083306e-10 9.775753296241102383e-11 3.324175191854807089e-11 1.102905957528634870e-11 3.570349286858033953e-12 1.127710840714133991e-12 3.475339223710749420e-13 1.044977514398344124e-13 3.065668362942270326e-14 8.775064431594548448e-15 2.450648452253438740e-15 6.677533953283530314e-16 1.775229748147107533e-16 4.604638318851767664e-17 1.165301252849092916e-17 2.877279013916435763e-18 6.931484336551611254e-19 1.629185447922912579e-19 3.736064597304282623e-20 8.359059883781305114e-21 1.824733217717690661e-21 3.886332194415237845e-22 8.075674743857293240e-23 1.637253252410218652e-23 3.238551923066903335e-24 6.250052512091843875e-25
5.647806647494665964e-04 1.168187344710761239e-03 2.360527777155820017e-03 4.660078470995040502e-03 8.988543769441914577e-03 1.694037013141881307e-02 3.119753896837163670e-02 5.614474163264647488e-02 9.874556282519177108e-02 1.697365268124515492e-01 2.851758700997629181e-01 4.683403576192147755e-01 7.518902449183513248e-01 1.180117498242992058e+00 1.810960899051034190e+00 2.717329539546754713e+00 3.987151644263108530e+00 5.721497956155626952e+00 8.030163219867493041e+00 1.102426654404574258e+01 1.480577494513558534e+01 1.945435556916280362e+01 2.501256970755826359e+01 3.147103952849569453e+01 3.875571513446199390e+01 4.671960208980012652e+01 5.514115692759482812e+01 6.373095831722366000e+01 7.214724140538700681e+01 8.001957039525029813e+01 8.697853645670419098e+01 9.268817170006755646e+01 9.687702536981835522e+01 9.936374600114594102e+01 1.000736220876418088e+02 9.904377650366235741e+01 9.641637279126148030e+01 9.242096843333162326e+01 8.734871055078652091e+01 8.152213095587779890e+01 7.526468737756975713e+01 6.887388524741390938e+01 6.260090911871571251e+01 5.663841022858306928e+01 5.111670380696259741e+01 4.610738394445651522e+01 4.163246173126132987e+01 3.767667835492643036e+01 3.420064417035657556e+01 3.115282878200645200e+01 2.847904335460409797e+01 2.612876367594810034e+01 2.405830347430059390e+01 2.223136074269845963e+01 2.061777044783726609e+01 1.919139584707258450e+01 1.792800543088337761e+01 1.680376490434195702e+01 1.579468576348577713e+01 1.487707507943676433e+01 1.402877688148250890e+01 1.323082120819637453e+01 1.246902238044485500e+01 1.173509543531779009e+01 1.102697450096659537e+01 1.034819125838470377e+01 9.706368905252702461e+00 9.111068119275694599e+00 8.571351739068477471e+00 8.093490335769804034e+00 7.679202896324698102e+00 7.324723622002492718e+00 7.020830342402232915e+00 6.753794967983195008e+00 6.507057038563269558e+00 6.263308052502361889e+00 6.006625924646047388e+00 5.724319971069396829e+00 5.408226972359299722e+00 5.055316623095392536e+00 4.667593076451970191e+00 4.251392463866198845e+00 3.816255028391325688e+00 3.373585717020545882e+00 2.935310108911440174e+00 2.512693152824787557e+00 2.115430626264297675e+00 1.751062132776539437e+00 1.424701422693537722e+00 1.139041633164561862e+00 8.945715344685832848e-01 6.899321026681054514e-01 5.223467406479632702e-01 3.880688800490679768e-01 2.828038758131658503e-01 2.020755781763156067e-01 1.415203412393000459e-01 9.710184537885661882e-02 6.524868998124391806e-02 4.292311728220113420e-02 2.763340030434691466e-02 1.740442433260593752e-02 1.072103591234686328e-02 6.457228850395952194e-03 3.801714877914130156e-03 2.187454869315810010e-03 1.229807809429060315e-03 6.754541042099788907e-04 3.623643934040330391e-04 1.898562412770447231e-04 9.713590516634821757e-05 4.852467419134212238e-05 2.366636618926108368e-05 1.126808235037706633e-05 5.237039729948889948e-06 2.375806859141407682e-06 1.051965111263206610e-06 4.546059686143145138e-07 1.917316903418407390e-07 7.891533480605018073e-08 3.169738871986791121e-08 1.242418214666318677e-08 4.752078641089453667e-09 1.773623913370295881e-09 6.459417882330900543e-10 2.295472123951628593e-10 7.959599867058113630e-11 2.693057259125556225e-11 8.890584880338586773e-12 2.863791048126063579e-12 9.000672273208904121e-13 2.760120417970571393e-13 8.258435846070668155e-14 2.410914629501638067e-14 6.867173255327696100e-15 1.908466124114690135e-15 5.174871307873304930e-16 1.369058069513620617e-16 3.533866562773598976e-17 8.899862232292895567e-18 2.186856637766372227e-18 5.242764912160817650e-19 1.226317001154941580e-19 2.798638154118003579e-20 6.231488672259466390e-21 1.353746720837698134e-21 2.869347351408500725e-22 5.933740340604533966e-23 1.197218189669233756e-23 2.356769584449630620e-24 4.526470780499975510e-25
7.144097434292712113e-04 1.465174468776703513e-03 2.935828975863936235e-03 5.747721199499212195e-03 1.099535373753190472e-02 2.055404416725758326e-02 3.754800781144521787e-02 6.703567631039197838e-02 1.169724294332445957e-01 1.995029778118714014e-01 3.326094356106051309e-01 5.420895586294655066e-01 8.637575386873396210e-01 1.345646900404330104e+00 2.049859495492348138e+00 3.053565535327432467e+00 4.448548410954247245e+00 6.338645984465189898e+00 8.834511663276131799e+00 1.204534078889261828e+01 1.606759606695854004e+01 2.097130027534376850e+01 2.678508189816055562e+01 3.348175324800562436e+01 4.096663513578400284e+01 4.907097803586441387e+01 5.755255947951613393e+01 6.610482089254591642e+01 7.437479718480055624e+01 8.198874135495181292e+01 8.858298667869752308e+01 9.383648990331656137e+01 9.750090679107988478e+01 9.942412933007375386e+01 9.956399572325618408e+01 9.799025752785807697e+01 9.487461294993245531e+01 9.047037375815303051e+01 8.508480048058341083e+01 7.904805546152643103e+01 7.268294408482925917e+01 6.627914348891796692e+01 6.007459289073272402e+01 5.424537331421632302e+01 4.890400842563325057e+01 4.410492192481690665e+01 3.985497031475061647e+01 3.612661626588448627e+01 3.287140219661026919e+01 3.003183181977533422e+01 2.755042801511592998e+01 2.537545615586181214e+01 2.346345037153497159e+01 2.177916355490295786e+01 2.029383533387030525e+01 1.898273541581088963e+01 1.782282647359089722e+01 1.679115545073230109e+01 1.586428666709447555e+01 1.501879324023447460e+01 1.423257372179688218e+01 1.348659265745775215e+01 1.276657475532939756e+01 1.206421348482116152e+01 1.137757163508885583e+01 1.071052622157406553e+01 1.007130735345058703e+01 9.470362039146161592e+00 8.917905413806082038e+00 8.421579959460295584e+00 7.984619235315371988e+00 7.604814070642040846e+00 7.274428198844780091e+00 6.981038570800679466e+00 6.709117353851257626e+00 6.442057518641396641e+00 6.164290914734571025e+00 5.863161837900344509e+00 5.530291317715624544e+00 5.162277894493557007e+00 4.760704219000913007e+00 4.331530706085490401e+00 3.884038868553191914e+00 3.429528084325164539e+00 2.979970332396853383e+00 2.546795727297203715e+00 2.139929974231885801e+00 1.767146566747532788e+00 1.433742915522154382e+00 1.142507960058692484e+00 8.939222153916354108e-01 6.865191505796786053e-01 5.173365774259414129e-01 3.823947622838608229e-01 2.771507901427208709e-01 1.968934716130653351e-01 1.370577143090302707e-01 9.345037213832739498e-02 6.239024824966854510e-02 4.077267608244034697e-02 2.607380812833668543e-02 1.631159843622805375e-02 9.979945486704047339e-03 5.970231763802232722e-03 3.491293721784272022e-03 1.995369802773977810e-03 1.114346740347162698e-03 6.079997782046239144e-04 3.240457433614361187e-04 1.686823782868937755e-04 8.575128983189645154e-05 4.256690079175812566e-05 2.063107997997417432e-05 9.762326551864984934e-06 4.509550528303401372e-06 2.033446059146989212e-06 8.950057334800781029e-07 3.844944079199711355e-07 1.612149197184215312e-07 6.597109945781301374e-08 2.634631439907871016e-08 1.026809501282181586e-08 3.905274510140740365e-09 1.449419761626278352e-09 5.249382414315166652e-10 1.855176663599036022e-10 6.397612606395979697e-11 2.152779985148285406e-11 7.068456506201711874e-12 2.264579786754506207e-12 7.079200337517860477e-13 2.159286566661324090e-13 6.426319122077510185e-14 1.866109154381751426e-14 5.287272931598032505e-15 1.461651520329767247e-15 3.942495056120560124e-16 1.037556354867903671e-16 2.664180797650830946e-17 6.674605267669213973e-18 1.631533433331111139e-18 3.891111019477710171e-19 9.054352751611096489e-20 2.055636652793442379e-20 4.553439451076844871e-21 9.840932689726511687e-22 2.075084250703866502e-22 4.269110097332108907e-23 8.569205561435912013e-24 1.678204373077018097e-24 3.206636761119667801e-25
8.928850377664158088e-04 1.816162079198516523e-03 3.609574217752211604e-03 7.010096758469631234e-03 1.330405309318027224e-02 2.467527585072409185e-02 4.472859351540601353e-02 7.924678585429038857e-02 1.372398379383674705e-01 2.323329063411389839e-01 3.845068135350852012e-01 6.221453788684869757e-01 9.842534356753799285e-01 1.522589728221883654e+00 2.303320878428556817e+00 3.407668660581404385e+00 4.930927114502257069e+00 6.979211207653714943e+00 9.663408172537302221e+00 1.309006851825128059e+01 1.734940314886976154e+01 2.250111542474189719e+01 2.855941752214325291e+01 3.547914380801010026e+01 4.314524122626632163e+01 5.136795411686072299e+01 5.988563555741519195e+01 6.837629106649818311e+01 7.647777146318716746e+01 8.381515449028587739e+01 9.003253530060470666e+01 9.482545290398871884e+01 9.796974411316931253e+01 9.934287305908979704e+01 9.893473163961124328e+01 9.684639824603921454e+01 9.327711436931744515e+01 8.850146455651027111e+01 8.284010760668799378e+01 7.662816769588573607e+01 7.018544329549862937e+01 6.379196508757326001e+01 5.767129645370498991e+01 5.198257077498133327e+01 4.682087275335826604e+01 4.222443613247795469e+01 3.818640882616799814e+01 3.466868965646202128e+01 3.161553266134981044e+01 2.896513530705015427e+01 2.665812662059141047e+01 2.464259774823674576e+01 2.287594447501192008e+01 2.132423643198034924e+01 1.996005741676441403e+01 1.875978477995860416e+01 1.770113331556885328e+01 1.676153735866812156e+01 1.591764473658734858e+01 1.514590350750855663e+01 1.442398169864846125e+01 1.373260211401589537e+01 1.305731396856869253e+01 1.238976038216460829e+01 1.172812083908309333e+01 1.107658359972386108e+01 1.044389966162034078e+01 9.841249756318433128e+00 9.279785795942849802e+00 8.768265287716406675e+00 8.311173365929429124e+00 7.907630176104930797e+00 7.551233360317862520e+00 7.230817348457952320e+00 6.931956288835499080e+00 6.638924183821433900e+00 6.336772165620996766e+00 6.013193532253637841e+00 5.659913692087354065e+00 5.273446004219363381e+00 4.855172070418439567e+00 4.410813269156092176e+00 3.949441415216096374e+00 3.482220701621784542e+00 3.021079572017231651e+00 2.577486157710950021e+00 2.161455106578401342e+00 1.780859007956664408e+00 1.441064743875421605e+00 1.144871475336437294e+00 8.926965343181560986e-01 6.829390005002964337e-01 5.124466966800139689e-01 3.770179817731751926e-01 2.718818722976986679e-01 1.921156250700327417e-01 1.329753344056879005e-01 9.013026820415608042e-02 5.980413752754518836e-02 3.883544095747278740e-02 2.467422672019724608e-02 1.533437268218922588e-02 9.319483287158265850e-03 5.537640112065637076e-03 3.216443417055066083e-03 1.825845258589291458e-03 1.012778661655337710e-03 5.488580544458094559e-04 2.905622665999964336e-04 1.502438574758528460e-04 7.587220547799084511e-05 3.741556617906948882e-05 1.801628774120549452e-05 8.470042431111289626e-06 3.887593408614253543e-06 1.741895717526458533e-06 7.618749203070557289e-07 3.252687266608895537e-07 1.355430956873448022e-07 5.512777967682476163e-08 2.188291265572202942e-08 8.477475511844805941e-09 3.205099976416928975e-09 1.182547131310688619e-09 4.257813544310799499e-10 1.496017550814780828e-10 5.129324309505168867e-11 1.716127218989644088e-11 5.602706375166040748e-12 1.784839703077241655e-12 5.548148519970014154e-13 1.682827233629567570e-13 4.980456636083200026e-14 1.438245424868826558e-14 4.052541503758428291e-15 1.114164596297104171e-15 2.988792388185108205e-16 7.822832619693735427e-17 1.997799325693123096e-17 4.978025190822916272e-18 1.210257538123121856e-18 2.870861501976082499e-19 6.644447162334872097e-20 1.500431610813922267e-20 3.305848997482135974e-21 7.106538394474322453e-22 1.490529005624104623e-22 3.050205006456691582e-23 6.090080476079014315e-24 1.186374081137805277e-24 2.254883819517225339e-25
1.100629765763333923e-03 2.221239013035167850e-03 4.380648641298025975e-03 8.442966653672818664e-03 1.590341914293589426e-02 2.927863237711164288e-02 5.268691938019688659e-02 9.267748960021431059e-02 1.593652605184648074e-01 2.679108479681676647e-01 4.403462401223482425e-01 7.076793849195559538e-01 1.112112630429801907e+00 1.709084468044993255e+00 2.568704955696279324e+00 3.776027970589776572e+00 5.429524749286518848e+00 7.637136586374809966e+00 1.050943171573855217e+01 1.414969943224467386e+01 1.864128210455299595e+01 2.403303158867773348e+01 3.032439503801141356e+01 3.745216307738682815e+01 4.528121000847427524e+01 5.360149383519469524e+01 6.213308577450857939e+01 7.054006843538370219e+01 7.845288166359559057e+01 8.549730092547216032e+01 9.132696257137125428e+01 9.565547019611777557e+01 9.828384064763820049e+01 9.911948261066852695e+01 9.818400867443568814e+01 9.560878426958363718e+01 9.161892636243356947e+01 8.650814714289802509e+01 8.060808579000270413e+01 7.425637094075753453e+01 6.776753067663979380e+01 6.141008524103213517e+01 5.539191233169905360e+01 4.985453018830986593e+01 4.487557517391299911e+01 4.047768673142758900e+01 3.664139477644197029e+01 3.331947047593396150e+01 3.045049338961111118e+01 2.796998047025337542e+01 2.581815847719719770e+01 2.394418900839188424e+01 2.230725549641770655e+01 2.087532284337323674e+01 1.962256118850618947e+01 1.852640510134407492e+01 1.756504504455270776e+01 1.671587861071908421e+01 1.595514463541182337e+01 1.525867606405838650e+01 1.460347775846181761e+01 1.396968998076549084e+01 1.334244961669801732e+01 1.271320763751110050e+01 1.208018764038160775e+01 1.144784968155088656e+01 1.082542123262074618e+01 1.022473582215145527e+01 9.657746978643242386e+00 9.134138324778565021e+00 8.659422960123391633e+00 8.233825689873382814e+00 7.852093109659463721e+00 7.504210365322089515e+00 7.176852284973185725e+00 6.855287697391444723e+00 6.525405530328137971e+00 6.175543021442199354e+00 5.797860975369220959e+00 5.389110327836373671e+00 4.950746062181642593e+00 4.488447476896737065e+00 4.011181734391247033e+00 3.529991760172518589e+00 3.056698859350551967e+00 2.602690150008118763e+00 2.177920269774840545e+00 1.790206262355287903e+00 1.444843648152093873e+00 1.144527673943808832e+00 8.895310278346869604e-01 6.780696085494722913e-01 5.067808042356668485e-01 3.712422258508754069e-01 2.664701566177830050e-01 1.873529970027083269e-01 1.289926757812547564e-01 8.694376166678532969e-02 5.735391461139591890e-02 3.701923035453911354e-02 2.337363509410674695e-02 1.443315348426591795e-02 8.714462172313586219e-03 5.143743984563482925e-03 2.967557089873137151e-03 1.673122527295465081e-03 9.217207285053875300e-04 4.960822277860496912e-04 2.608169665321187491e-04 1.339356011324081581e-04 6.717211853764293100e-05 3.289833739929043447e-05 1.573307880834910841e-05 7.346405284832140185e-06 3.349093094144289079e-06 1.490539307699761584e-06 6.475881411799013511e-07 2.746447741469267943e-07 1.136948285330564268e-07 4.593977529908547831e-08 1.811754812400023227e-08 6.973608682810161448e-09 2.619690137453835795e-09 9.604269958509927797e-10 3.436290730920879575e-10 1.199821406083860704e-10 4.088231273608084854e-11 1.359371831081821640e-11 4.410802399383152998e-12 1.396582855687332325e-12 4.314986404058086507e-13 1.300918774840633410e-13 3.827135659967400417e-14 1.098615719321935865e-14 3.077243017912847332e-15 8.410424995101573128e-16 2.242904131077954038e-16 5.836290022337428159e-17 1.481813148960512340e-17 3.670943815530391969e-18 8.873342855730605664e-19 2.092761529770888114e-19 4.815851573543840730e-20 1.081297996033179123e-20 2.368835486152547086e-21 5.063373755666697209e-22 1.055988462594461236e-22 2.148775772877058641e-23 4.266134170107470989e-24 8.263960914347762318e-25 1.561892977331395385e-25
1.335863266743816339e-03 2.676450679182676168e-03 5.240732565495631774e-03 1.002962575599110166e-02 1.876128509359561644e-02 3.430452331447047393e-02 6.131653947603990518e-02 1.071441509569555639e-01 1.830423830112183625e-01 3.057423654224254994e-01 4.993549610970119401e-01 7.975217569593989753e-01 1.245619475548691790e+00 1.902693419059224400e+00 2.842656559307549902e+00 4.154171620578750890e+00 5.938572871531945019e+00 8.305226478976067028e+00 1.136391273941321245e+01 1.521416210440263583e+01 1.993197987334051291e+01 2.555500001818203515e+01 3.206772099081504024e+01 3.938896536475994736e+01 4.736392909979471000e+01 5.576302503921064613e+01 6.428911696682210675e+01 7.259371103731999142e+01 8.030134720466813292e+01 8.704003014671827998e+01 9.247432490162560725e+01 9.633698029681323760e+01 9.845482919947737344e+01 9.876532451245789446e+01 9.732133226417742833e+01 9.428350690069216000e+01 8.990141011370357660e+01 8.448616357956979073e+01 7.837855219668749385e+01 7.191692979543898900e+01 6.540898029001124314e+01 5.911045661055098321e+01 5.321267512940584510e+01 4.783906234459725226e+01 4.304970790502908073e+01 3.885188947338271248e+01 3.521402123613531643e+01 3.208045396765345458e+01 2.938494267241476976e+01 2.706125830324316439e+01 2.505018969697148989e+01 2.330290999622035386e+01 2.178125633855009013e+01 2.045583141067814736e+01 1.930296966246807244e+01 1.830154817240337906e+01 1.743041520978902525e+01 1.666692039293173266e+01 1.598671832940986448e+01 1.536473240473012147e+01 1.477694388014424298e+01 1.420253715520449589e+01 1.362589509918456088e+01 1.303799569820684390e+01 1.243689698567228952e+01 1.182718401450510193e+01 1.121845421569505952e+01 1.062309819677372325e+01 1.005375872622256495e+01 9.520899407085538613e+00 9.030880267128473804e+00 8.584830999892695047e+00 8.178458768095369535e+00 7.802759228675641978e+00 7.445450039230038897e+00 7.092842030533872411e+00 6.731819155688309131e+00 6.351615372887992272e+00 5.945143870646421469e+00 5.509732551652336774e+00 5.047227619422512745e+00 4.563524627315567628e+00 4.067659144966291329e+00 3.570630110207510644e+00 3.084137712104467077e+00 2.619399366793070616e+00 2.186170188631733513e+00 1.792047449004611881e+00 1.442090233910241936e+00 1.138742475749116689e+00 8.820141817199076417e-01 6.698542766344944832e-01 4.986393604849590488e-01 3.637046191098982639e-01 2.598537340681887908e-01 1.818008389693132887e-01 1.245160921342472610e-01 8.346429390677580218e-02 5.474086936693285665e-02 3.512008823807806490e-02 2.203620215705292401e-02 1.351967964171798750e-02 8.108912018407585590e-03 4.753897970165029893e-03 2.723698064040022074e-03 1.524847921717642496e-03 8.340550169856591860e-04 4.456672525803657080e-04 2.326090537913848885e-04 1.185765350665024824e-04 5.903200585164614648e-05 2.869835653477057429e-05 1.362305809698845070e-05 6.314089152764402199e-06 2.857185898256976058e-06 1.262215835977064272e-06 5.443446802283491759e-07 2.291603569274364542e-07 9.416985180240575018e-08 3.777239822413430485e-08 1.478809991220193996e-08 5.650820864296253099e-09 2.107460578578932430e-09 7.670870121486778485e-10 2.724937373550795172e-10 9.446817136930076408e-11 3.196117538313818686e-11 1.055261549618733003e-11 3.400088096275502181e-12 1.069069774587442134e-12 3.280208440720346120e-13 9.821334860592278206e-14 2.869511088496297325e-14 8.181042390734318740e-15 2.275978394533300669e-15 6.178486967419637452e-16 1.636615678694659333e-16 4.230173735580491614e-17 1.066874271780713922e-17 2.625479782949395624e-18 6.304368569914389804e-19 1.477097896237120777e-19 3.376830085542407844e-20 7.532498154187306773e-21 1.639443936979725725e-21 3.481607269040288827e-22 7.214176572943848967e-23 1.458531332984397714e-23 2.877167309951534363e-24 5.537749298058132537e-25 1.039965297448458825e-25
1.594260571781588127e-03 3.173325117503748762e-03 6.173723403800978650e-03 1.174036432719434767e-02 2.182442387946427823e-02 3.966032937388135754e-02 7.046089379386925866e-02 1.223896594918289227e-01 2.078609612544234930e-01 3.451914705983536447e-01 5.605750904056864270e-01 8.902710285556783010e-01 1.382782531078651456e+00 2.100669089090681840e+00 3.121496909971856581e+00 4.537322047466728847e+00 6.452058702966426473e+00 8.976156257729948962e+00 1.221822979333766490e+01 1.627367651373933910e+01 2.121084636101152299e+01 2.705595729513101588e+01 3.377854862351323106e+01 4.127971287161042824e+01 4.938549614328838544e+01 5.784759662466856156e+01 6.635277497272863911e+01 7.454126669106837255e+01 8.203310519504340448e+01 8.845985980234979706e+01 9.349814196126557420e+01 9.690059386087015980e+01 9.852012259784592629e+01 9.832392564175545147e+01 9.639526311995024344e+01 9.292272722294164566e+01 8.817861046695023219e+01 8.248953990245082935e+01 7.620354194549109650e+01 6.965797168831635133e+01 6.315227162048589804e+01 5.692845273140751772e+01 5.116075726591676442e+01 4.595445533100683377e+01 4.135241865374393910e+01 3.734720559425780806e+01 3.389598197476210828e+01 3.093568520208718553e+01 2.839631812478262063e+01 2.621098219783566563e+01 2.432205890343534804e+01 2.268367535565480608e+01 2.126113946065562743e+01 2.002835031660385212e+01 1.896427950310222954e+01 1.804951526768778791e+01 1.726362266512850852e+01 1.658376282958692371e+01 1.598469288813041622e+01 1.543998219376529946e+01 1.492406466988393632e+01 1.441462191110845303e+01 1.389476544540016256e+01 1.335455500577044674e+01 1.279153624793171318e+01 1.221017822666106056e+01 1.162030199212466997e+01 1.103477803616804209e+01 1.046689768268287146e+01 9.927869333351633685e+00 9.424849099354466020e+00 8.959799265029992910e+00 8.529304693525975978e+00 8.125302280909641794e+00 7.736527066014194709e+00 7.350377497969184049e+00 6.954865116360653410e+00 6.540339231142003662e+00 6.100751468090699348e+00 5.634327232299080279e+00 5.143618602190779043e+00 4.635006696644711432e+00 4.117788525527158683e+00 3.603018585752657987e+00 3.102280361311223089e+00 2.626543243680222961e+00 2.185224185100149707e+00 1.785528864046513231e+00 1.432101544369038360e+00 1.126971860277655946e+00 8.697544617837664749e-01 6.580361332870530156e-01 4.878753785639481366e-01 3.543407948728419798e-01 2.520248129563189554e-01 1.754856228526315287e-01 1.195889951936611323e-01 7.974006328658207743e-02 5.201044027001619496e-02 3.317679025364474871e-02 2.069271214956389798e-02 1.261701634754173670e-02 7.519281413317921610e-03 4.379327704033990527e-03 2.492225351528606827e-03 1.385667735953109150e-03 7.526124161430886809e-04 3.992800390041777213e-04 2.068881984668972560e-04 1.046906159463400094e-04 5.173201701306055539e-05 2.496086949700555564e-05 1.175927802481087323e-05 5.408750547930440349e-06 2.428766097504280310e-06 1.064697259528311451e-06 4.556165314650934188e-07 1.903218367153653971e-07 7.760291554835899825e-08 3.088542423878696993e-08 1.199781886760984835e-08 4.548963136039431003e-09 1.683344881550894708e-09 6.079591942643892836e-10 2.142926497806803329e-10 7.371624914105861032e-11 2.474768247170017543e-11 8.108005226421032852e-12 2.592358377171471835e-12 8.088564069702346959e-13 2.462847155526264751e-13 7.317922347358296807e-14 2.121863612938925866e-14 6.003739242338100251e-15 1.657664062090793451e-15 4.466193146651712160e-16 1.174196942693413250e-16 3.012335067503317388e-17 7.540864484493121662e-18 1.842007354369100592e-18 4.390469581057349199e-19 1.021120913171467222e-19 2.317326946772857050e-20 5.131435821928598165e-21 1.108739669096852444e-21 2.337529723600111820e-22 4.808609026984828803e-23 9.651939153066193524e-24 1.890342883016072613e-24 3.612399074358181139e-25 6.735631188659858048e-26
1.868834931163219654e-03 3.698730495948946307e-03 7.155591325427076120e-03 1.353237094985510966e-02 2.501857507890247259e-02 4.522063626138393688e-02 7.991376313398219910e-02 1.380838723716704131e-01 2.333064056587502433e-01 3.854772577076054918e-01 6.228529036690391152e-01 9.842677995342345998e-01 1.521278448803898398e+00 2.299845247501628442e+00 3.401026871741523294e+00 4.920061119054139454e+00 6.963183438278916171e+00 9.641634363177450595e+00 1.306256436821789180e+01 1.731696994873530571e+01 2.246536128455492332e+01 2.852249773202504457e+01 3.544311772357907131e+01 4.311099214225816922e+01 5.133370364112064976e+01 5.984519528872381500e+01 6.831731114616152922e+01 7.638033895183382072e+01 8.365113391037564838e+01 8.976600517736201823e+01 9.441446676641670877e+01 9.736944350088658950e+01 9.850973556409446985e+01 9.783149604902027363e+01 9.544702363781496501e+01 9.157104540207957655e+01 8.649651741968179408e+01 8.056346065888452301e+01 7.412521143851293459e+01 6.751656818895133938e+01 6.102768359578383439e+01 5.488634945625942407e+01 4.924981297945164016e+01 4.420574362027033288e+01 3.978070440546743214e+01 3.595365642232054881e+01 3.267171836482651770e+01 2.986558654317865447e+01 2.746258160549258776e+01 2.539606480880456019e+01 2.361078855253096975e+01 2.206446782563531173e+01 2.072638332646961246e+01 1.957411048979348323e+01 1.858951867495294152e+01 1.775504472682154145e+01 1.705097756900625328e+01 1.645416159646334009e+01 1.593819523414909511e+01 1.547491307082499112e+01 1.503672729929328078e+01 1.459928548285379790e+01 1.414388362030934942e+01 1.365915115018431791e+01 1.314168113202358157e+01 1.259548624967648678e+01 1.203038264286507086e+01 1.145959865239661468e+01 1.089703826765807726e+01 1.035467532866031171e+01 9.840508170109009356e+00 9.357378832038685701e+00 8.902786026383742168e+00 8.469635507781161365e+00 8.047713495616362067e+00 7.625566970227257713e+00 7.192442401054087497e+00 6.739968621764104384e+00 6.263353573443557032e+00 5.761974472397558777e+00 5.239351950989562745e+00 4.702591130866784930e+00 4.161434731166781198e+00 3.627101934030677821e+00 3.111085268680996663e+00 2.624053627534240096e+00 2.174971361402635139e+00 1.770499256716059566e+00 1.414699560801977229e+00 1.109028848789533450e+00 8.525726369926619475e-01 6.424561343827804860e-01 4.743570296388482377e-01 3.430481252255025426e-01 2.429081404199968375e-01 1.683553435025960943e-01 1.141775727668863233e-01 7.575048709439735628e-02 4.915101068874268980e-02 3.118337514170308605e-02 1.934050149756899248e-02 1.172425048848990854e-02 6.945474248710854955e-03 4.020242102708664750e-03 2.273404586278698469e-03 1.255805378059028556e-03 6.775501490873271897e-04 3.570191307973393001e-04 1.837106868346609920e-04 9.230734172694162072e-05 4.528627286780799270e-05 2.169193387456713054e-05 1.014394860475504528e-05 4.630961286999841679e-06 2.063816737415584099e-06 8.978204834681566787e-07 3.812506482313835376e-07 1.580229790181223641e-07 6.393015076034307461e-08 2.524384619065349919e-08 9.728798364736631281e-09 3.659378113724759443e-09 1.343356101395062850e-09 4.812856660814987634e-10 1.682811247924829599e-10 5.742248384214503928e-11 1.912214220548170977e-11 6.214318306156904368e-12 1.970823016608348416e-12 6.099498206185762019e-13 1.842164663513734290e-13 5.429332633683430010e-14 1.561507921323935777e-14 4.382460317144015634e-15 1.200229762704963047e-15 3.207599456153324797e-16 8.364926558916261364e-17 2.128665808628495084e-17 5.285832885740713274e-18 1.280788283471959962e-18 3.028285012403073971e-19 6.986654407518808884e-20 1.572869278108816793e-20 3.455132407773479621e-21 7.405994707640400659e-22 1.548983409537385193e-22 3.161206861784233656e-23 6.295062411351809942e-24 1.223168836491766175e-24 2.319051312517651638e-25 4.290128477986779720e-26
2.150435516047281316e-03 4.235850271573313522e-03 8.156232977610729587e-03 1.535315600444062470e-02 2.825459469276334068e-02 5.083799134466238101e-02 8.943760627875034508e-02 1.538541067164708731e-01 2.588092778714394804e-01 4.257523829175323682e-01 6.849604394291501919e-01 1.077778914611848160e+00 1.658724665548448440e+00 2.497031494298755927e+00 3.677084516014479387e+00 5.297098702646585444e+00 7.465393810044015588e+00 1.029374679270496884e+01 1.388759568214196349e+01 1.833333060149984206e+01 2.368350287398464715e+01 2.994143020938308908e+01 3.704725088268202882e+01 4.486783523127842699e+01 5.319295886874221679e+01 6.173968488317335357e+01 7.016598004037011549e+01 7.809329489226895760e+01 8.513636482758924728e+01 9.093710729120111580e+01 9.519848837305060840e+01 9.771385164201559803e+01 9.838757586142035905e+01 9.724403806650278170e+01 9.442352999497937560e+01 9.016571077744237073e+01 8.478301899227533056e+01 7.862787390004572785e+01 7.205822345223339198e+01 6.540594350544779445e+01 5.895181472572553361e+01 5.290949318311274396e+01 4.741932519593922279e+01 4.255133477801554420e+01 3.831548969704831364e+01 3.467659894967172107e+01 3.157097096346739917e+01 2.892222406885388963e+01 2.665426503366596833e+01 2.470027103772312671e+01 2.300735458950477863e+01 2.153731707727659739e+01 2.026441118854681278e+01 1.917129695145909096e+01 1.824440191258219457e+01 1.746972991454360269e+01 1.682987058394186164e+01 1.630261141006933912e+01 1.586120641557638855e+01 1.547605629284367090e+01 1.511733597105853200e+01 1.475798474608616928e+01 1.437645722834095174e+01 1.395871504477530323e+01 1.349910264096695123e+01 1.299996759378730893e+01 1.247011931356361991e+01 1.192242838419117668e+01 1.137101379052044869e+01 1.082852024371838695e+01 1.030394437761837878e+01 9.801339348541104002e+00 9.319543171728890130e+00 8.852878453086066912e+00 8.392601765625427035e+00 7.928771690582049558e+00 7.452170737321894833e+00 6.955954714440756526e+00 6.436795131146853421e+00 5.895398882672136409e+00 5.336407250230648991e+00 4.767771505677776744e+00 4.199763066951305746e+00 3.643799924206049035e+00 3.111263196860609259e+00 2.612447499389196626e+00 2.155746383478879924e+00 1.747128160421336895e+00 1.389914238551605674e+00 1.084835840021117326e+00 8.303179698072452597e-01 6.229229407363158222e-01 4.578797466835936025e-01 3.296292669912863071e-01 2.323268302876919655e-01 1.602603839361054772e-01 1.081612808442273671e-01 7.140248207539075243e-02 4.609338970594116514e-02 2.909017520895073802e-02 1.794505482555851239e-02 1.081811726500484482e-02 6.372257112913456457e-03 3.666939702274551148e-03 2.061220633328924787e-03 1.131627049494935561e-03 6.067280341537006558e-04 3.176550513197338565e-04 1.623873543711599142e-04 8.104969007438527829e-05 3.949343638203073331e-05 1.878658763930008048e-05 8.723649496918469779e-06 3.954178950786292490e-06 1.749463873896483012e-06 7.554903317011633721e-07 3.184304466666853422e-07 1.309935777424953858e-07 5.259258350100250097e-08 2.060765644477925831e-08 7.880501391636586375e-09 2.940984159494271528e-09 1.071120539662975026e-09 3.807016538694416114e-10 1.320463700122411200e-10 4.469495672467634675e-11 1.476306239568312177e-11 4.758567196083838585e-12 1.496766552364672204e-12 4.594165696113567566e-13 1.376039333113333159e-13 4.021830652024721005e-14 1.147051175256048470e-14 3.192312699556964185e-15 8.669406668029873732e-16 2.297378190172560760e-16 5.940633533184767121e-17 1.498953912350540038e-17 3.690602318000631526e-18 8.866617421899558508e-19 2.078589934514770558e-19 4.754756235210327751e-20 1.061291789866740377e-20 2.311463553578132446e-21 4.912285903764589928e-22 1.018645932123443683e-22 2.061126513842821980e-23 4.069364615820381957e-24 7.839492398417485080e-25 1.473626859333113740e-25 2.702864395489700496e-26
2.428736102182554868e-03 4.765937364720311716e-03 9.142493338151643639e-03 1.714560314559936127e-02 3.143664409595534753e-02 5.635576783680425889e-02 9.878312674095063306e-02 1.693139298120101555e-01 2.837862323277386412e-01 4.651592909938117026e-01 7.456700496111515752e-01 1.169092978484700396e+00 1.792798065458709234e+00 2.689157449935072552e+00 3.945719589436135433e+00 5.663489451449944312e+00 7.952669948855383808e+00 1.092537779236417883e+01 1.468517508527465587e+01 1.931375513286355527e+01 2.485574311415675908e+01 3.130322766859384132e+01 3.858219550659342190e+01 4.654334589017210533e+01 5.495967776968949892e+01 6.353268633997950587e+01 7.190798425023245954e+01 7.969979079149311474e+01 8.652222731700386760e+01 9.202400283644924173e+01 9.592216170741868098e+01 9.803032541821301038e+01 9.827739924596511401e+01 9.671398003117997177e+01 9.350548486727801389e+01 8.891299844264429453e+01 8.326464103436566688e+01 7.692155930244069850e+01 7.024321703186569721e+01 6.355644476923524877e+01 5.713178674372022670e+01 5.116927963840716131e+01 4.579420141341880424e+01 4.106183538954767442e+01 3.696914660100682681e+01 3.347061070481611722e+01 3.049530771671639684e+01 2.796273119376761684e+01 2.579543450248121417e+01 2.392747170459851347e+01 2.230842640855450298e+01 2.090352470566935139e+01 1.969081410090990403e+01 1.865662833747993687e+01 1.779056366121590571e+01 1.708101331613874407e+01 1.651200817788901531e+01 1.606175857120977923e+01 1.570294339054632360e+01 1.540449226927792914e+01 1.513438517421539942e+01 1.486286907762710285e+01 1.456546969705076222e+01 1.422525348326654004e+01 1.383395584887041174e+01 1.339180956319322746e+01 1.290614600880968155e+01 1.238905991489728109e+01 1.185458541480683969e+01 1.131589845583983411e+01 1.078302630337462453e+01 1.026141933111759386e+01 9.751553476077319260e+00 9.249526228937185124e+00 8.748429249926084950e+00 8.240161912447755199e+00 7.717310377256509923e+00 7.174754334327275274e+00 6.610759388003192960e+00 6.027438299677108091e+00 5.430588761011684973e+00 4.829015094801040853e+00 4.233502873206268724e+00 3.655636624821760883e+00 3.106637923837115789e+00 2.596365197465895225e+00 2.132569268842622989e+00 1.720449749784722204e+00 1.362513641315151069e+00 1.058702715095743319e+00 8.067321129314877215e-01 6.025694150089428991e-01 4.409805823749085030e-01 3.160753141148768819e-01 2.217973939566809660e-01 1.523228572017689686e-01 1.023473283518715055e-01 6.726088622130339811e-02 4.322218011394859949e-02 2.715208581480443861e-02 1.667082571391368534e-02 1.000191593217227524e-02 5.862804290965790630e-03 3.357036347500496135e-03 1.877479263179915618e-03 1.025438615609991846e-03 5.469061485397276080e-04 2.848022159027686602e-04 1.447988556269854874e-04 7.186978000392642415e-05 3.482242799615469111e-05 1.646944294336524553e-05 7.602991680712431136e-06 3.425761690155962941e-06 1.506539176803242738e-06 6.466064385908862008e-07 2.708465987876580693e-07 1.107183302073715907e-07 4.416912776200612641e-08 1.719542185694193703e-08 6.532721723490369626e-09 2.421900469874931849e-09 8.761803596051181604e-10 3.093148634975310038e-10 1.065549615822259221e-10 3.581857059326201378e-11 1.174900357428482700e-11 3.760529067011315223e-12 1.174489802241851374e-12 3.579311465339415046e-13 1.064381914640328268e-13 3.088454967857147838e-14 8.744381270643766584e-15 2.415790822474974182e-15 6.512242309031448481e-16 1.712937201416041459e-16 4.396335145945782767e-17 1.100975106196697526e-17 2.690298951013128262e-18 6.414443395033347581e-19 1.492285520031922686e-19 3.387494237112345805e-20 7.503054940826271931e-21 1.621548276286121832e-21 3.419425500730790656e-22 7.035699182507067691e-23 1.412510250476355511e-23 2.766977231717007677e-24 5.288696202075018952e-25 9.863252698826549351e-26 1.794814909959283203e-26
2.691314218103278266e-03 5.266640189107753278e-03 1.007518255979766506e-02 1.884275543984643628e-02 3.445324984240637906e-02 6.159312147578870078e-02 1.076644293595913904e-01 1.840228899689325126e-01 3.075759502979781845e-01 5.027301743343985940e-01 8.036010556653099268e-01 1.256289560123862170e+00 1.920893663190909928e+00 2.872776166338218751e+00 4.202481272849530214e+00 6.013622714722187901e+00 8.418103077785422883e+00 1.152821108326170751e+01 1.544550675257049832e+01 2.024693610831405621e+01 2.596926445292519858e+01 3.259357854531813103e+01 4.003214213943099509e+01 4.812014051292906913e+01 5.661468368304630872e+01 6.520278364400027726e+01 7.351890388079411309e+01 8.117123782318769543e+01 8.777434530400431356e+01 9.298445959762179314e+01 9.653296389171156022e+01 9.825343993969738676e+01 9.809839197241181807e+01 9.614315913849898720e+01 9.257640862021627015e+01 8.767860338382412522e+01 8.179158981691597319e+01 7.528363363349072301e+01 6.851465383990380076e+01 6.180603091963357798e+01 5.541832033892650600e+01 4.953872782120264873e+01 4.427859721022924333e+01 3.967971378086684808e+01 3.572715832868700403e+01 3.236588329687992882e+01 2.951813692420531510e+01 2.709925769885668245e+01 2.503006005388463961e+01 2.324486860292914159e+01 2.169507622415601134e+01 2.034877870776541542e+01 1.918750064956307355e+01 1.820124839048797227e+01 1.738312288643501446e+01 1.672454467858818816e+01 1.621184575172277675e+01 1.582463211563710992e+01 1.553597227845411766e+01 1.531416416578825235e+01 1.512560697796034681e+01 1.493817313862498075e+01 1.472444603949058006e+01 1.446425846912182145e+01 1.414612045027836906e+01 1.376733873081209047e+01 1.333286861205231411e+01 1.285316143965906477e+01 1.234143794652631421e+01 1.181089783469104582e+01 1.127235540898388599e+01 1.073267680849640726e+01 1.019421385741676289e+01 9.655224192349814771e+00 9.111082184425718822e+00 8.555957695770340266e+00 7.984590879630568239e+00 7.393821804693310185e+00 6.783626228094418842e+00 6.157534504833250821e+00 5.522438032212933834e+00 4.887891012069674801e+00 4.265079561655412910e+00 3.665652003823056226e+00 3.100589750061235161e+00 2.579259207522212716e+00 2.108734405946257606e+00 1.693428419046851818e+00 1.335026619862152986e+00 1.032680422638211803e+00 7.833978596866230104e-01 5.825568587481203542e-01 4.244671440253552919e-01 3.029153270255820485e-01 2.116425080709379014e-01 1.447217497626240024e-01 9.682122151866753845e-02 6.335509392336796664e-02 4.053654363364622704e-02 2.535462975450433754e-02 1.549940814006846301e-02 9.258321358336714380e-03 5.402939689406689554e-03 3.079915900208103283e-03 1.714733229041194833e-03 9.322847135648404827e-04 4.949333260740462629e-04 2.565361961513821631e-04 1.298127395823159454e-04 6.412394162893458405e-05 3.091924960291075490e-05 1.455186773016567203e-05 6.684485406906647882e-06 2.996800548768624084e-06 1.311209011101351316e-06 5.598813108425837963e-07 2.333015193260008882e-07 9.486934954800205651e-08 3.764537742970768394e-08 1.457694810818826462e-08 5.507870065764728586e-09 2.030751225658890945e-09 7.306011578654529202e-10 2.564778801781061967e-10 8.785395955628386366e-11 2.936372117116567807e-11 9.576263513993424754e-12 3.047288989522583679e-12 9.461530835493824939e-13 2.866403594827185995e-13 8.473047554945321233e-14 2.443806152352949925e-14 6.877289331830297222e-15 1.888382920604896567e-15 5.059225039937174800e-16 1.322507560878964463e-16 3.373119576397505132e-17 8.394290389527970548e-18 2.038235082314573541e-18 4.828831067243344185e-19 1.116212020583716300e-19 2.517490624888620743e-20 5.539940494183875334e-21 1.189482445346778036e-21 2.491875478133957568e-22 5.093422371433095147e-23 1.015799097181978099e-23 1.976607652352910526e-24 3.752730734109002026e-25 6.951657993573068750e-26 1.256444322602156551e-26
2.928192175057083881e-03 5.720041040331054830e-03 1.092292735534615075e-02 2.039104623523687806e-02 3.721522012961805265e-02 6.640520897698597158e-02 1.158520738597466210e-01 1.976264180123962211e-01 3.296437930218624190e-01 5.376783138931560124e-01 8.576235319705843851e-01 1.337784437877227672e+00 2.040842915200591801e+00 3.044989430785611795e+00 4.443587895631983642e+00 6.342681832162977429e+00 8.855707126067596135e+00 1.209499290796401461e+01 1.616002992909891134e+01 2.112305112153223163e+01 2.701313985508996751e+01 3.380074598172869571e+01 4.138499895339067791e+01 4.958640212308628747e+01 5.814724308644103701e+01 6.674130321799785293e+01 7.499324120109740477e+01 8.250652172547091823e+01 8.889722047756332302e+01 9.382976840806830410e+01 9.704999109325000006e+01 9.841084999500533570e+01 9.788715066590546598e+01 9.557702697077827736e+01 9.168996794706133358e+01 8.652316043246585764e+01 8.042960137331115789e+01 7.378248801169777948e+01 6.694065878159247518e+01 6.021933509131256557e+01 5.386925945748831168e+01 4.806580020721981583e+01 4.290799958571387407e+01 3.842615772468379021e+01 3.459557020921015891e+01 3.135356929281752514e+01 2.861705138173702068e+01 2.629811557472032746e+01 2.431614776991517957e+01 2.260550402252291846e+01 2.111873158014747887e+01 1.982590739164238514e+01 1.871110753104763091e+01 1.776722693225342908e+01 1.699036408412752408e+01 1.637481245088914150e+01 1.590941516954647561e+01 1.557570023079142985e+01 1.534787249886785077e+01 1.519443904373047971e+01 1.508101599890387057e+01 1.497372752887798164e+01 1.484256862372914121e+01 1.466416104511525376e+01 1.442347304332480640e+01 1.411427518587543517e+01 1.373833424404373815e+01 1.330356617989494161e+01 1.282153954181297095e+01 1.230481133957133189e+01 1.176457300214164725e+01 1.120898815443661256e+01 1.064244008476505421e+01 1.006571269031379856e+01 9.476947286139026261e+00 8.873086286269421308e+00 8.251456279419207007e+00 7.611161302019821662e+00 6.954038046412473584e+00 6.285042005631881423e+00 5.612056916211333402e+00 4.945223229514845720e+00 4.295948248317689178e+00 3.675785937991852492e+00 3.095362979032541428e+00 2.563490173057528576e+00 2.086547583585359522e+00 1.668179175869131559e+00 1.309286482549588237e+00 1.008275746633445547e+00 7.614909243875033207e-01 5.637556232539661094e-01 4.089489135218989380e-01 2.905505540457904434e-01 2.021075695526323712e-01 1.375931615401410346e-01 9.164762509129815993e-02 5.970680911699583621e-02 3.803507583877724363e-02 2.368606804237348082e-02 1.441620454201115661e-02 8.573717391402802326e-03 4.981590038254777968e-03 2.827329195185678337e-03 1.567224736983468484e-03 8.483535181107024941e-04 4.483982195717775609e-04 2.313923313140779485e-04 1.165719424039316719e-04 5.732785841761844995e-05 2.751913726792794943e-05 1.289364795036358061e-05 5.896121660478518960e-06 2.631402571952385238e-06 1.146097293736459943e-06 4.871405820825253614e-07 2.020565727331209951e-07 8.178363174563055462e-08 3.230166367184421521e-08 1.244916145222801646e-08 4.681712541512834448e-09 1.717957890153611617e-09 6.151172877261857198e-10 2.148999176280410674e-10 7.325602363638333846e-11 2.436551722090460796e-11 7.907333001952731197e-12 2.503824201192080484e-12 7.735612634945982622e-13 2.331850202081917292e-13 6.858353686354868165e-14 1.968116852428960053e-14 5.510516808525524342e-15 1.505369399747872318e-15 4.012380765989856936e-16 1.043442769742632473e-16 2.647535633738409645e-17 6.554220171182121184e-18 1.583090352619093363e-18 3.730743131919422701e-19 8.578068971277479531e-20 1.924366930457531517e-20 4.212016618517632334e-21 8.994889293211497640e-22 1.874152285457960269e-22 3.809930231160105743e-23 7.556698090437929339e-24 1.462345043436546357e-24 2.761024346686049548e-25 5.086195872074517730e-26 9.141517195146971045e-27
3.131146030409644870e-03 6.111287581968624302e-03 1.165952859895339616e-02 2.174532600609324282e-02 3.964652352058416901e-02 7.066688770812366849e-02 1.231446955359198209e-01 2.098076942819056268e-01 3.495022749082056790e-01 5.692700715370792031e-01 9.066575504629343918e-01 1.412022760723852022e+00 2.150456494269963326e+00 3.202783134808598220e+00 4.664983664513486339e+00 6.645335418308770947e+00 9.258640496724540370e+00 1.261715979869247661e+01 1.681830129674571594e+01 2.192970869730302041e+01 2.797308881992447738e+01 3.490878134351418538e+01 4.262355621993294363e+01 5.092426070217849343e+01 5.953960526859980718e+01 6.813153124255838122e+01 7.631630895259597480e+01 8.369395807620088590e+01 8.988303922983527627e+01 9.455665527189901809e+01 9.747490605654978424e+01 9.850923874715945772e+01 9.765514543475539710e+01 9.503132477027250502e+01 9.086544343307929239e+01 8.546862662578718073e+01 7.920240246653149541e+01 7.244274261366787471e+01 6.554594984851148354e+01 5.882048066382118634e+01 5.250754202960269623e+01 4.677174439152064167e+01 4.170153006364754589e+01 3.731778981938247597e+01 3.358820699287154099e+01 3.044449861815353131e+01 2.779982861864746013e+01 2.556414617636433562e+01 2.365591038683904657e+01 2.200945080558545897e+01 2.057795289885213563e+01 1.933265369643689979e+01 1.825923322574691099e+01 1.735257731969989692e+01 1.661108388927582524e+01 1.603152568309005588e+01 1.560521719294099618e+01 1.531591376997158704e+01 1.513954557940177281e+01 1.504559824072877738e+01 1.499972628832014898e+01 1.496704455402062095e+01 1.491549508996130946e+01 1.481873171707035652e+01 1.465808888802090948e+01 1.442338478779815247e+01 1.411252074107177279e+01 1.373004525308067336e+01 1.328501655026771999e+01 1.278859384199055427e+01 1.225179887755535724e+01 1.168381680342544371e+01 1.109106733015410384e+01 1.047710579823496957e+01 9.843246781554416458e+00 9.189674922643220611e+00 8.516741750306699998e+00 7.826150029620860593e+00 7.121789208147752959e+00 6.410085267307403356e+00 5.699839255548674544e+00 5.001626618290375248e+00 4.326897280999625117e+00 3.686947212491033188e+00 3.091927918147385324e+00 2.550029344872097870e+00 2.066925222945846574e+00 1.645518916446644164e+00 1.285981216791231008e+00 9.860350235742312286e-01 7.414184135788434160e-01 5.464476616963092059e-01 3.946039650246207509e-01 2.790792793529319193e-01 1.932344066414571904e-01 1.309426532203501192e-01 8.681168904654169849e-02 5.629210619087883505e-02 3.569207437867508853e-02 2.212301935740158820e-02 1.340197195092027518e-02 7.933367629944227187e-03 4.588099070525198525e-03 2.591936356269255396e-03 1.430111224633012898e-03 7.705729597028074251e-04 4.054217222730941371e-04 2.082601053642937482e-04 1.044413813637031749e-04 5.112964684937621140e-05 2.443300745486209726e-05 1.139617001322003185e-05 5.187951265887886042e-06 2.304983315551605741e-06 9.994407869565681250e-07 4.229104248294513715e-07 1.746338140148408254e-07 7.036961868964377486e-08 2.766997306091449379e-08 1.061671173853848780e-08 3.974854854327865291e-09 1.452097194352996071e-09 5.176155715162492890e-10 1.800325547945672965e-10 6.109734151806775181e-11 2.023099344908297415e-11 6.536304940470078373e-12 2.060462016931493144e-12 6.337405953053677624e-13 1.901825984886810320e-13 5.568527651019027378e-14 1.590811093436155464e-14 4.434084460837183809e-15 1.205855081745428840e-15 3.199564977907711380e-16 8.283052437197223963e-17 2.092149304872482533e-17 5.155810708040846378e-18 1.239660078019547730e-18 2.908098070596065158e-19 6.656037443446118933e-20 1.486354142356617640e-20 3.238383563167439412e-21 6.883881495229237101e-22 1.427701119687530104e-22 2.888948323568734002e-23 5.703488636540287071e-24 1.098599824609178699e-24 2.064602438972586958e-25 3.785568966866178240e-26 6.772103302633351099e-27
3.294542035316658148e-03 6.429987172480499356e-03 1.226621710916345372e-02 2.287240755250648933e-02 4.168971082393772842e-02 7.428080860180313882e-02 1.293808498261282969e-01 2.203047618671986896e-01 3.667356920649611496e-01 5.968605633403617494e-01 9.497256922186930739e-01 1.477558078858220325e+00 2.247645905652346787e+00 3.343217502212239456e+00 4.862638222261193022e+00 6.916207420359239855e+00 9.619934572712351084e+00 1.308594633977299537e+01 1.740964030374815152e+01 2.265432881385552477e+01 2.883482766888679549e+01 3.590210830766572769e+01 4.373158494704260590e+01 5.211768674349440289e+01 6.077695133062665178e+01 6.936093973063043450e+01 7.747890032196259824e+01 8.472850736002546057e+01 9.073146269379925855e+01 9.516960207817375306e+01 9.781666654167399599e+01 9.856124063566525706e+01 9.741751027821771913e+01 9.452226436139314103e+01 9.011862894815655523e+01 8.452898890296599177e+01 7.812105314510245080e+01 7.127179821469812282e+01 6.433398243569330077e+01 5.760913207119320845e+01 5.132957346288838352e+01 4.565051245454852591e+01 4.065164396198317576e+01 3.634655571552742259e+01 3.269742196013906721e+01 2.963220968604297312e+01 2.706179262722066881e+01 2.489487358243781401e+01 2.304931156429925920e+01 2.145919768125842353e+01 2.007770832829798735e+01 1.887630805682927360e+01 1.784123673343313143e+01 1.696838816524948612e+01 1.625768685281609649e+01 1.570792890621975779e+01 1.531281439404727074e+01 1.505860637375482369e+01 1.492354960307116762e+01 1.487890698432128467e+01 1.489125360286921484e+01 1.492552659219702527e+01 1.494827344786698475e+01 1.493057092124404939e+01 1.485019052329387002e+01 1.469274547969503253e+01 1.445174132966614877e+01 1.412763794703514542e+01 1.372618451897082181e+01 1.325638614594071996e+01 1.272848659973987751e+01 1.215230537627888907e+01 1.153616177535345955e+01 1.088647918133036185e+01 1.020801974887125496e+01 9.504582714202157945e+00 8.779929857292090745e+00 8.038688093396327616e+00 7.287017366898080439e+00 6.532906931798696526e+00 5.786054084952716003e+00 5.057365829673747371e+00 4.358189769602905272e+00 3.699416931514271756e+00 3.090604844349094105e+00 2.539248742893348787e+00 2.050290569834304133e+00 1.625909111632676707e+00 1.265589010990056273e+00 9.664284889429209935e-01 7.236197686277071606e-01 5.310241540356027690e-01 3.817648156093610412e-01 2.687720181297093003e-01 1.852340508020511312e-01 1.249283379455831955e-01 8.242733231611061584e-02 5.318998666910618178e-02 3.356030585720105874e-02 2.069943902973047853e-02 1.247776195122302957e-02 7.349842138901220047e-03 4.229689949482317440e-03 2.377726478845093496e-03 1.305505516344522684e-03 7.000127836066835207e-04 3.665189572285748642e-04 1.873734784480916209e-04 9.351982872318586996e-05 4.556696652976573148e-05 2.167295200328815078e-05 1.006193796601648246e-05 4.559507134080835712e-06 2.016538948060711853e-06 8.704220863752015337e-07 3.666671341627320956e-07 1.507366772505211128e-07 6.047257788997586572e-08 2.367444397861351991e-08 9.044265485874458413e-09 3.371557744710794572e-09 1.226434220073048996e-09 4.353191003029949914e-10 1.507700963858148904e-10 5.095204617949458783e-11 1.680128405712700996e-11 5.405722849184713483e-12 1.697039795810592420e-12 5.198213712290737081e-13 1.553593341403931968e-13 4.530428397580370363e-14 1.289014349311450511e-14 3.578416634941460299e-15 9.692527788416841899e-16 2.561502145487247155e-16 6.604844556628624613e-17 1.661649898116178265e-17 4.078725405283406653e-18 9.768244409492340125e-19 2.282521437012760158e-19 5.203778389875026175e-20 1.157517765628411951e-20 2.512123092418867698e-21 5.319343574643584974e-22 1.098951682056978076e-22 2.215145136330198321e-23 4.356407069182842015e-24 8.359053149332212051e-25 1.564904372596462322e-25 2.858382583339275731e-26 5.093948184794200042e-27
3.415635503860970073e-03 6.670656308381889971e-03 1.273229593645679517e-02 2.375193057162965429e-02 4.330699432705877733e-02 7.717862644049676424e-02 1.344401357067746827e-01 2.289111262042216322e-01 3.809994187503514262e-01 6.198903438680534173e-01 9.859449822134473962e-01 1.533036070083295677e+00 2.330393407542091566e+00 3.463374147857499530e+00 5.032456299581985704e+00 7.149726392255223217e+00 9.932247281796502847e+00 1.349199052232706997e+01 1.792251142643276296e+01 2.328320011806195922e+01 2.958266993830603653e+01 3.676350583185187304e+01 4.469101970737266072e+01 5.314868323109812565e+01 6.184241912185969881e+01 7.041491332680880078e+01 7.846966836721250615e+01 8.560287891609512201e+01 9.143968485367749111e+01 9.567027405712357790e+01 9.808093549377556997e+01 9.857563773912134764e+01 9.718498659812136964e+01 9.406127871504526183e+01 8.946046547403710747e+01 8.371377215427014562e+01 7.719312283656422835e+01 7.027516635326149697e+01 6.330851597922290352e+01 5.658790988916272369e+01 5.033760678624798857e+01 4.470475351097056205e+01 3.976199398188169454e+01 3.551745961487399228e+01 3.192961684860976490e+01 2.892426692461968329e+01 2.641122807169389120e+01 2.429875778494651328e+01 2.250445199313484679e+01 2.096205941641062509e+01 1.962427439606662816e+01 1.846205773486424206e+01 1.746135465389937735e+01 1.661823075228478430e+01 1.593344819857192185e+01 1.540738390862448171e+01 1.503598383778008518e+01 1.480818974956877909e+01 1.470500334758092542e+01 1.470010059679368730e+01 1.476170366678463886e+01 1.485527843740720044e+01 1.494656178562335036e+01 1.500443505399688249e+01 1.500323918149002722e+01 1.492425622380155303e+01 1.475623905328913210e+01 1.449503069712325676e+01 1.414245232497381899e+01 1.370473379438943162e+01 1.319080002888398973e+01 1.261070759780211148e+01 1.197445671513096599e+01 1.129130162766743695e+01 1.056956954554676464e+01 9.816897778775008021e+00 9.040728908951718878e+00 8.248874812042050308e+00 7.449972792939782984e+00 6.653703108189708892e+00 5.870703160781439500e+00 5.112184063046962379e+00 4.389315980045616072e+00 3.712489610301007659e+00 3.090577513937955434e+00 2.530311177054855865e+00 2.035862391079742650e+00 1.608678157763853589e+00 1.247575364783076513e+00 9.490627868027343705e-01 7.078295440094213298e-01 5.173242975255436527e-01 3.703485666860794612e-01 2.595984406357345065e-01 1.781076961944134118e-01 1.195672950776468513e-01 7.851711965630410461e-02 5.042243643550683996e-02 3.165827466430962828e-02 1.942948399135825330e-02 1.165364832529164688e-02 6.829889843660432759e-03 3.910649772196102616e-03 2.187292654960630404e-03 1.194904747888287646e-03 6.374990092106135302e-04 3.321254528851045359e-04 1.689516552903147972e-04 8.391233045972515511e-05 4.068752563721457992e-05 1.925934011769535659e-05 8.899007918407919184e-06 4.013654170643354329e-06 1.766920217391720910e-06 7.591981537793490250e-07 3.183750431045168653e-07 1.303030825244103054e-07 5.204629019449026724e-08 2.028771913188605655e-08 7.717473388678125089e-09 2.864881693717888185e-09 1.037815070116469305e-09 3.668663715253747197e-10 1.265505819839941893e-10 4.259739255039385022e-11 1.399134331812197295e-11 4.484239094440159403e-12 1.402383987686415943e-12 4.279472753512991746e-13 1.274252209709483750e-13 3.702195382082011371e-14 1.049540930885852854e-14 2.903174176365460084e-15 7.835708426609870619e-16 2.063540102014987738e-16 5.302433466305366796e-17 1.329424194338898335e-17 3.252194300556603236e-18 7.762696425437406198e-19 1.807884629203721291e-19 4.108182266095067709e-20 9.108535709617766321e-21 1.970454342885444652e-21 4.159128091577312020e-22 8.565555936748933023e-23 1.721176677820070450e-23 3.374514848927148726e-24 6.455243626252570537e-25 1.204838377229791142e-25 2.194114611164073801e-26 3.898555571264896356e-27
3.494954488860954524e-03 6.833417590081495435e-03 1.305639345925744231e-02 2.437858940928473023e-02 4.448415720613821400e-02 7.932775640987753396e-02 1.382546659645126352e-01 2.354948304581426510e-01 3.920509002307924207e-01 6.379344786610333662e-01 1.014602429363454128e+00 1.577307343594491318e+00 2.396915081294935579e+00 3.560583827982884753e+00 5.170584419439120616e+00 7.340522972610071584e+00 1.018835790888160986e+01 1.382592457453496415e+01 1.834520052643325272e+01 2.380222368741339523e+01 3.020031781718894948e+01 3.747493772762100406e+01 4.548284486568844187e+01 5.399829770554425323e+01 6.271838487405103280e+01 7.127853832435553727e+01 7.927776234200125316e+01 8.631144572663401959e+01 9.200811270992866753e+01 9.606544603940405125e+01 9.828064322687929177e+01 9.857075951344791065e+01 9.698007982619760980e+01 9.367350083945758854e+01 8.891702330389129827e+01 8.304834651896109676e+01 7.644187123739480683e+01 6.947294010176560164e+01 6.248583778138985423e+01 5.576906878168950499e+01 4.953998624371464388e+01 4.393927031905172242e+01 3.903433991446686235e+01 3.482973860620220563e+01 3.128196828462199264e+01 2.831614926343986482e+01 2.584217708025380844e+01 2.376859221367759289e+01 2.201303924959748670e+01 2.050884649526972581e+01 1.920782080189051300e+01 1.807977846026715341e+01 1.710960633319560742e+01 1.629277472010102912e+01 1.563022428360413052e+01 1.512344919304932311e+01 1.477042537817608192e+01 1.456281518849780632e+01 1.448464638710602337e+01 1.451244125264768137e+01 1.461658401376385541e+01 1.476357951273604741e+01 1.491878300282374425e+01 1.504917217434866394e+01 1.512578181000348820e+01 1.512551620856678980e+01 1.503217734961410912e+01 1.483667804717062566e+01 1.453652963049871794e+01 1.413478635466272593e+01 1.363868224570456178e+01 1.305820568530433512e+01 1.240482544576561885e+01 1.169051858750930073e+01 1.092716993603002251e+01 1.012633100642947781e+01 9.299258253457560741e+00 8.457107434387879152e+00 7.611147997722285119e+00 6.772877858339585444e+00 5.953958329991804632e+00 5.165941236636090395e+00 4.419813675641772299e+00 3.725429744119021613e+00 3.090924793325054321e+00 2.522212663729715310e+00 2.022650724269013711e+00 1.592926341260785916e+00 1.231179308040307729e+00 9.333362915448754071e-01 6.936029292098963017e-01 5.050416860334053792e-01 3.601604841046404659e-01 2.514467904004135113e-01 1.718003297021171716e-01 1.148398836233189696e-01 7.508100721137556111e-02 4.799843062090989460e-02 2.999759812801859257e-02 1.832407036027024899e-02 1.093846672931355138e-02 6.380011095276062749e-03 3.635430651711051703e-03 2.023510095115015756e-03 1.100073038198337528e-03 5.840648986167351923e-04 3.028207259059206911e-04 1.533065039954413272e-04 7.578012333568817551e-05 3.657145775121773508e-05 1.723045873956464483e-05 7.924957298129295594e-06 3.558137479153727564e-06 1.559395978423311143e-06 6.670862065666688283e-07 2.785383101244034265e-07 1.135147526648778714e-07 4.515151217650431812e-08 1.752807654560293313e-08 6.640924402401101432e-09 2.455536327985872666e-09 8.860939638526654077e-10 3.120480905402101451e-10 1.072420252121307221e-10 3.596699658335292331e-11 1.177154613306365716e-11 3.759654665348778430e-12 1.171771347021026695e-12 3.563805565263314472e-13 1.057687606572876620e-13 3.063158717256895488e-14 8.656591400156922835e-15 2.387187799758721810e-15 6.423705857656626918e-16 1.686714004785978504e-16 4.321669397973721903e-17 1.080472280155240841e-17 2.635879708199387915e-18 6.274591063910039510e-19 1.457442043830262637e-19 3.303250069459300689e-20 7.305236465536364168e-21 1.576406604273930022e-21 3.319264970191303121e-22 6.819522429691820974e-23 1.367108851478338654e-23 2.674164535308333159e-24 5.103967740262467911e-25 9.505203373408227787e-26 1.727219730281820964e-26 3.062425208651785535e-27
3.533467149513863734e-03 6.919049066054234164e-03 1.323805750507085592e-02 2.474827504872665826e-02 4.520838650451297624e-02 8.069700121483910915e-02 1.407574571300506672e-01 2.399235312734817605e-01 3.996446920266518710e-01 6.505610372272722097e-01 1.034972127596640368e+00 1.609202095357848750e+00 2.445398555828754095e+00 3.632142543237840027e+00 5.273133737832881529e+00 7.483203488256159552e+00 1.038105224624764134e+01 1.407844775529857806e+01 1.866616171964769322e+01 2.419762147022218102e+01 3.067200685747969757e+01 3.801917748078241743e+01 4.608919146914633558e+01 5.464910947683758025e+01 6.338916564950022803e+01 7.193923809842348760e+01 7.989500254383612798e+01 8.685146286168524909e+01 9.244005519835690166e+01 9.636455329560189398e+01 9.843081385453467647e+01 9.856609039433219266e+01 9.682512095124813811e+01 9.338219122446091092e+01 8.851050530564421592e+01 8.255204928664048225e+01 7.588236727734953035e+01 6.887508915221106065e+01 6.187064063783535062e+01 5.515248470800299430e+01 4.893276170561215821e+01 4.334763027788309131e+01 3.846124666364467259e+01 3.427635354864675321e+01 3.074896640279590443e+01 2.780462260727266610e+01 2.535399619878201705e+01 2.330623967988821121e+01 2.157905469411329236e+01 2.010510302225072721e+01 1.883487559620706975e+01 1.773650651240389564e+01 1.679324792376042907e+01 1.599942482755643347e+01 1.535568840959655823e+01 1.486430616393626991e+01 1.452508856325031772e+01 1.433237644406405487e+01 1.427332086072932427e+01 1.432749793917724723e+01 1.446773377920419001e+01 1.466188400771756228e+01 1.487522939104107600e+01 1.507311698523420063e+01 1.522349334834645163e+01 1.529903460300836571e+01 1.527866586418573824e+01 1.514836570243256908e+01 1.490125533732929242e+01 1.453706370421661731e+01 1.406112754822794209e+01 1.348312319785369517e+01 1.281573117172149168e+01 1.207340864099858457e+01 1.127139482256926151e+01 1.042501082198127627e+01 9.549250244332361248e+00 8.658601767366933544e+00 7.767009235472456474e+00 6.887864022096584549e+00 6.033938610456337948e+00 5.217204544310677150e+00 4.448522980167167518e+00 3.737240895423016518e+00 3.090760062486850757e+00 2.514161798132058756e+00 2.009965644675966612e+00 1.578077101829138185e+00 1.215945021494064804e+00 9.189121223502940694e-01 6.807107752790630961e-01 4.940368535311543963e-01 3.511295530330428849e-01 2.442935421771302296e-01 1.663177173158952027e-01 1.107670254482566313e-01 7.214524338814524984e-02 4.594353258237458132e-02 2.860010062009270618e-02 1.740025065375119806e-02 1.034466328875090387e-02 6.008788368637837420e-03 3.409663179931605916e-03 1.889909396736403659e-03 1.023132947428523820e-03 5.409366221077446584e-04 2.792864916371486984e-04 1.408031937922245909e-04 6.931180655129354088e-05 3.331271763474897765e-05 1.563146054030061091e-05 7.160715608210570461e-06 3.202309607343549407e-06 1.397991664266779420e-06 5.957527407007029872e-07 2.478191480873631747e-07 1.006234739335961103e-07 3.987940785097853590e-08 1.542670780217732393e-08 5.824571416314730455e-09 2.146409511617094591e-09 7.719895741226403447e-10 2.709901124539863689e-10 9.283933862906740996e-11 3.104138506952836429e-11 1.012919406042780059e-11 3.225730603074919296e-12 1.002526101992413483e-12 3.040695747363119892e-13 9.000269120206796704e-14 2.599794941202351781e-14 7.328579638537577038e-15 2.016015686702334970e-15 5.412000576076288172e-16 1.417777974674511410e-16 3.624448038911633941e-17 9.041817625769464455e-18 2.201136185695064039e-18 5.228927432800642105e-19 1.212132779292210906e-19 2.741934787153739312e-20 6.052446575362373867e-21 1.303675187534895323e-21 2.740123878386959040e-22 5.619934028973025862e-23 1.124735507637078701e-23 2.196472592025701403e-24 4.185578264689124889e-25 7.782831286597703192e-26 1.412116339474403424e-26 2.500071109582277575e-27
3.533284519972795974e-03 6.930424330241086346e-03 1.328060997762650630e-02 2.486355606811292696e-02 4.547847657080095196e-02 8.127498212900213792e-02 1.419147528807288283e-01 2.421195583033090293e-01 4.036235825475023575e-01 6.574776410589954212e-01 1.046544306142811465e+00 1.627878024283919700e+00 2.474516538823594125e+00 3.676047956732470201e+00 5.337205761913620172e+00 7.573737115439528544e+00 1.050494334020253184e+01 1.424264494499183975e+01 1.887688101900548077e+01 2.445936645670764520e+01 3.098649295410168136e+01 3.838431238993439365e+01 4.649830074517875289e+01 5.509060204111368364e+01 6.384679829169439103e+01 7.239305858955061979e+01 8.032293698416353323e+01 8.723138450941986832e+01 9.275205716912645926e+01 9.659307534083960434e+01 9.856626646333089070e+01 9.860568662870927881e+01 9.677275909367473616e+01 9.324740404960242302e+01 8.830666781789459208e+01 8.229417689024364790e+01 7.558490879177568900e+01 6.855010755088615326e+01 6.152668206436583631e+01 5.479428487454937624e+01 4.856176272909930702e+01 4.296311921568922543e+01 3.806181351498600662e+01 3.386132305563641864e+01 3.031948995116081846e+01 2.736421265014396909e+01 2.490842163376615659e+01 2.286284531135801501e+01 2.114569033899456940e+01 1.968892373830117037e+01 1.844129101124138970e+01 1.736851453613660112e+01 1.645129852946442384e+01 1.568184399597064171e+01 1.505957530482224804e+01 1.458672121147800915e+01 1.426429349348425646e+01 1.408887810840103327e+01 1.405050790545831951e+01 1.413173411204828334e+01 1.430786873944098225e+01 1.454824422685090468e+01 1.481824066195168932e+01 1.508177187851974921e+01 1.530390240549423631e+01 1.545328604284949314e+01 1.550416841209679220e+01 1.543777190624154905e+01 1.524297179285476567e+01 1.491626549262717560e+01 1.446112188257719566e+01 1.388686353862611256e+01 1.320727415633336577e+01 1.243913161582207749e+01 1.160084457828853921e+01 1.071132246073093164e+01 9.789145004334489641e+00 8.852031233834500412e+00 7.916551628017450604e+00 6.997992520985833131e+00 6.110273804389600549e+00 5.265839084474927212e+00 4.475474496113591272e+00 3.748057029325334799e+00 3.090272985121802041e+00 2.506371817935270752e+00 1.998024796585726071e+00 1.564342220349113299e+00 1.202073165975387381e+00 9.059767784149812542e-01 6.693230995417019935e-01 4.844612991991221196e-01 3.433871734513248009e-01 2.382492211271734217e-01 1.617497791955633812e-01 1.074193610481046224e-01 6.976336492934565037e-02 4.429686976211136273e-02 2.749335717316430186e-02 1.667676660389327825e-02 9.884525168630899083e-03 5.723993697366410414e-03 3.238091223835838986e-03 1.789284923544082716e-03 9.656729223615092119e-04 5.089853880240872465e-04 2.619836074254825549e-04 1.316767053336293436e-04 6.462275182694307400e-05 3.096577420677613446e-05 1.448702142375436908e-05 6.616976603704938368e-06 2.950583009166079713e-06 1.284427862082591001e-06 5.458237606905798547e-07 2.264249685347585090e-07 9.168845417091835730e-08 3.624211961698550499e-08 1.398337561314553527e-08 5.266250294585612558e-09 1.935860793022926975e-09 6.945804070323432042e-10 2.432426793768294502e-10 8.314178462727828343e-11 2.773671619168004332e-11 9.031107711933629443e-12 2.869932682941645546e-12 8.901061406098679307e-13 2.694301610969111801e-13 7.959395689173138312e-14 2.294768054539379274e-14 6.456807504200512892e-15 1.773017107922867205e-15 4.751381653408543734e-16 1.242609928443295913e-16 3.171420180536670861e-17 7.899017910362169624e-18 1.919946686037384781e-18 4.554057692272765103e-19 1.054138854125919911e-19 2.381133824246157459e-20 5.248719200655045628e-21 1.129024560306136346e-21 2.369905433038560840e-22 4.854375607242681471e-23 9.703037683705374215e-24 1.892567495166109119e-24 3.602149850024429129e-25 6.690158703276647795e-26 1.212475292242374427e-26 2.144217678424882404e-27
3.496569175133515915e-03 6.870535847040898890e-03 1.318764168721396970e-02 2.472759276332327227e-02 4.529448246843834069e-02 8.105291529777364223e-02 1.416979513907533628e-01 2.420151197812458466e-01 4.038486258079742042e-01 6.584244971874353425e-01 1.048865279451184129e+00 1.632585939255354113e+00 2.483090749051030333e+00 3.690527377385417473e+00 5.360242212122315664e+00 7.608576153003844489e+00 1.055529881353173316e+01 1.431244062412027063e+01 1.896984980337825633e+01 2.457852451427261187e+01 3.113353938417603928e+01 3.855903804899262610e+01 4.669811381782581350e+01 5.531028355042014510e+01 6.407858128768012307e+01 7.262707880920393677e+01 8.054803606590787979e+01 8.743617218640744682e+01 9.292607380244558613e+01 9.672785861272875252e+01 9.865612913239772297e+01 9.864805974920419374e+01 9.676803932814299003e+01 9.319834655566756965e+01 8.821746342317902645e+01 8.216941984977147229e+01 7.542868208689836251e+01 6.836538075232688527e+01 6.131513974594918182e+01 5.455660009856833881e+01 4.829822509510336914e+01 4.267444501788875044e+01 3.774992507865989921e+01 3.352989335608786803e+01 2.997410356594898673e+01 2.701208130904525717e+01 2.455769214604711692e+01 2.252162795586878019e+01 2.082099846019470846e+01 1.938573843441563227e+01 1.816194496408776970e+01 1.711253118255360306e+01 1.621573878115187028e+01 1.546211873187558616e+01 1.485059519465904820e+01 1.438419146509966673e+01 1.406593080009789531e+01 1.389533517503637583e+01 1.386583582622664856e+01 1.396328639549029127e+01 1.416564066594225402e+01 1.444373230642880124e+01 1.476298432034487007e+01 1.508579054431038458e+01 1.537425777470471822e+01 1.559297910073027715e+01 1.571152761364270845e+01 1.570641213756703713e+01 1.556231668797659751e+01 1.527254326613610225e+01 1.483868077085836745e+01 1.426961715532277886e+01 1.358008386912013954e+01 1.278896046247959895e+01 1.191756770794156317e+01 1.098814140062210143e+01 1.002261497308757043e+01 9.041761635253742213e+00 8.064672799334617892e+00 7.108494392143558827e+00 6.188316285340425438e+00 5.317114765005788612e+00 4.505678027101833294e+00 3.762488473756936180e+00 3.093579099775721541e+00 2.502412227218433483e+00 1.989839968852002983e+00 1.554196236625984495e+00 1.191544903175652204e+00 8.960765813646970335e-01 6.606168039286185456e-01 4.771885264772309787e-01 3.375654997585441630e-01 2.337597938206878723e-01 1.584030874591656757e-01 1.050021462518519882e-01 6.806913202603553925e-02 4.314322706524875706e-02 2.672959716629962762e-02 1.618485775583957537e-02 9.576174378141790247e-03 5.535809311842514527e-03 3.126247054080046831e-03 1.724537228916525004e-03 9.291563911393047482e-04 4.889189828349941322e-04 2.512383748662129230e-04 1.260691632192329718e-04 6.177056054858313635e-05 2.955171111292451526e-05 1.380362259788773964e-05 6.295000636128987929e-06 2.802691705417433245e-06 1.218197680291431735e-06 5.169045903378951047e-07 2.141122716303963388e-07 8.657661078313850882e-08 3.417256387311737385e-08 1.316628724034619178e-08 4.951642678935195235e-09 1.817721954091234282e-09 6.513137399819197041e-10 2.277878373789820852e-10 7.775737194503351856e-11 2.590698959643293692e-11 8.424624412620185370e-12 2.673846837361163867e-12 8.282649721940711779e-13 2.504052860257134256e-13 7.388460696943452429e-14 2.127628327331829654e-14 5.979489504579487194e-15 1.640039831737695459e-15 4.389976391323688831e-16 1.146788113554233357e-16 2.923568293085358661e-17 7.273582279522132677e-18 1.765975373295207995e-18 4.184257009000456161e-19 9.674885932046353916e-20 2.183049749056501628e-20 4.806935456068836453e-21 1.032895859853647526e-21 2.165834095386570094e-22 4.431708214595045593e-23 8.848944527114886182e-24 1.724182547572702383e-24 3.278262201313301823e-25 6.082331693531118155e-26 1.101183966903578731e-26 1.945407133579179597e-27
3.430967255871237871e-03 6.752674978786919746e-03 1.298156527787209212e-02 2.437701596476952309e-02 4.471437095935468925e-02 8.011950071647404303e-02 1.402380779338035510e-01 2.397966479481714874e-01 4.005745824364264629e-01 6.537345542021385514e-01 1.042348650369472551e+00 1.623809510984368654e+00 2.471644849101839903e+00 3.676088820891030728e+00 5.342650334178754790e+00 7.587913042860437329e+00 1.053196104638837660e+01 1.428718785278494607e+01 1.894381694976143748e+01 2.455318967896271332e+01 3.111064850660005376e+01 3.854049791262730906e+01 4.668587408773417025e+01 5.530623256655552922e+01 6.408447646946690668e+01 7.264451996805803446e+01 8.057847087604693570e+01 8.748090277371301227e+01 9.298621906527012015e+01 9.680422551680042886e+01 9.874896214261008254e+01 9.875667024209489853e+01 9.689036002471043219e+01 9.333049870834524597e+01 8.835345359068365667e+01 8.230108719149478702e+01 7.554599018063110805e+01 6.845709178178229593e+01 6.136983345094272835e+01 5.456392118398530044e+01 4.825017918841098208e+01 4.256653076521525492e+01 3.758189819511385821e+01 3.330600814531752718e+01 2.970276020718442567e+01 2.670490746085752676e+01 2.422818579800324557e+01 2.218356608637902383e+01 2.048685834126466077e+01 1.906537778195400890e+01 1.786174412502219155e+01 1.683512335863371234e+01 1.596035683351638390e+01 1.522548629417032373e+01 1.462820249058376199e+01 1.417173637373910111e+01 1.386068236702182865e+01 1.369719280155016072e+01 1.367790932721318420e+01 1.379190098878298265e+01 1.401976372850177377e+01 1.433391045800129682e+01 1.469995551184368665e+01 1.507898442266283823e+01 1.543041131092498119e+01 1.571507175428522984e+01 1.589818576135463246e+01 1.595185613159077143e+01 1.585683937217109296e+01 1.560343079122133325e+01 1.519142804070442132e+01 1.462925985523868455e+01 1.393246957920511697e+01 1.312180960770742111e+01 1.222122292703684465e+01 1.125596052247422207e+01 1.025101725632976368e+01 9.229980506988388456e+00 8.214295883742099846e+00 7.222881978040137874e+00 6.271984727120482717e+00 5.375155949991730964e+00 4.543265007108143294e+00 3.784495239218516716e+00 3.104322695376040109e+00 2.505509986722296301e+00 1.988164325929604903e+00 1.549904143455351990e+00 1.186157579782263438e+00 8.905870837551264074e-01 6.556066521883776588e-01 4.729393795434311820e-01 3.341567720049462009e-01 2.311475568508364054e-01 1.564791883039718390e-01 1.036350169227064910e-01 6.712926942995074697e-02 4.251693081218145542e-02 2.632449096174168529e-02 1.593023613046548950e-02 9.420535342855831246e-03 5.443227913153081930e-03 3.072625219672667479e-03 1.694284636070352099e-03 9.125243284697124278e-04 4.800058985770647353e-04 2.465811696516485808e-04 1.236959313070536116e-04 6.059088666235783465e-05 2.897961396223582662e-05 1.353289431516738417e-05 6.169970275936970129e-06 2.746331819758441966e-06 1.193398027473532944e-06 5.062512971583890897e-07 2.096441911829913824e-07 8.474687916215191993e-08 3.344090562697698474e-08 1.288059153651442914e-08 4.842702278431403817e-09 1.777154782866336956e-09 6.365611813517685335e-10 2.225485866822990182e-10 7.594027192252232204e-11 2.529154136621496332e-11 8.221061146677947711e-12 2.608097419743107559e-12 8.075274873170713672e-13 2.440185796165075594e-13 7.196400283272927312e-14 2.071235900594319815e-14 5.817827985023087277e-15 1.594794304323281037e-15 4.266351059236598398e-16 1.113813360013300919e-16 2.837710968794125787e-17 7.055372377689791927e-18 1.711843529335302266e-18 4.053190151426596635e-19 9.365161339909026677e-20 2.111619368014242613e-20 4.646168336767780552e-21 9.975855262644822161e-22 2.090154125736400079e-22 4.273430518489025860e-23 8.525943322989005127e-24 1.659866236643730353e-24 3.153305807745819121e-25 5.845464509938956904e-26 1.057376321744486758e-26 1.866360407535046622e-27
3.344023549079669540e-03 6.590347469627192908e-03 1.268588577338273897e-02 2.385158515073743796e-02 4.380348623898696475e-02 7.857903879815880677e-02 1.376967458466464844e-01 2.357071097398718840e-01 3.941556306654287467e-01 6.439080489178163891e-01 1.027678356365366863e+00 1.602452938168455576e+00 2.441333136024712136e+00 3.634152674198344979e+00 5.286110897995150104e+00 7.513654151792155567e+00 1.043699272057609306e+01 1.416899984067173257e+01 1.880080622283352554e+01 2.438512866044047200e+01 3.091914401802599954e+01 3.832937746173737281e+01 4.646142933789691654e+01 5.507725217587570654e+01 6.386201339472991378e+01 7.244136175577943959e+01 8.040831380921736127e+01 8.735726897326463813e+01 9.292119555941913234e+01 9.680714086055195366e+01 9.882514392608563014e+01 9.890644036197666367e+01 9.710841925796671603e+01 9.360582496350689041e+01 8.866978902112511207e+01 8.263802162608078561e+01 7.588056963098007657e+01 6.876580227550699931e+01 6.163074529027803550e+01 5.475873967824704636e+01 4.836594442765711932e+01 4.259674482200541945e+01 3.752692987409037073e+01 3.317272273258220139e+01 2.950342916498507151e+01 2.645555310132328586e+01 2.394659240146469514e+01 2.188722982623970736e+01 2.019114822648304397e+01 1.878214007874221636e+01 1.759851101687026542e+01 1.659499501620500084e+01 1.574252879938166672e+01 1.502630518381585212e+01 1.444256440085780824e+01 1.399460250446680476e+01 1.368847936479089533e+01 1.352889092608894650e+01 1.351562523784490821e+01 1.364094575221890260e+01 1.388814001988958857e+01 1.423134402354070538e+01 1.463661310445166208e+01 1.506407370450892813e+01 1.547087109269515182e+01 1.581454152757723008e+01 1.605639522118807250e+01 1.616450676529270680e+01 1.611597335892646399e+01 1.589821091848311241e+01 1.550919819369493702e+01 1.495672703257970326e+01 1.425684796719758118e+01 1.343179191856350307e+01 1.250768636419459945e+01 1.151236445360689764e+01 1.047349720797741490e+01 9.417180951979222669e+00 8.367008374403702931e+00 7.343564853880326204e+00 6.364237962504620150e+00 5.443213282096105665e+00 4.591549221261836955e+00 3.817264827852313136e+00 3.125421601874444288e+00 2.518218414938764749e+00 1.995138469429811323e+00 1.553186399097320924e+00 1.187236152233385855e+00 8.904843255734785634e-01 6.549782452525019227e-01 4.721706437813166790e-01 3.334470793894525609e-01 2.305782530650428708e-01 1.560640308248631702e-01 1.033546505467309029e-01 6.695266000270749807e-02 4.241313792157035828e-02 2.626795524414670541e-02 1.590217782714776693e-02 9.408353829688714809e-03 5.439127052334895296e-03 3.072157275624332225e-03 1.695132803080544575e-03 9.136158889431566068e-04 4.809303301806822388e-04 2.472423853074200866e-04 1.241233732723161774e-04 6.084785038803365413e-05 2.912541345928727765e-05 1.361165520754199043e-05 6.210704204583997133e-06 2.766577907467194488e-06 1.203095099223485067e-06 5.107359038421671073e-07 2.116498389617187869e-07 8.561533576643551265e-08 3.380533694065505408e-08 1.302890812169359165e-08 4.901281386156735285e-09 1.799619496946023413e-09 6.449297962305564603e-10 2.255780160306697922e-10 7.700627561877230461e-11 2.565626471425191226e-11 8.342421058820214462e-12 2.647378164382927752e-12 8.198969543136444323e-13 2.478086985571850548e-13 7.309416312787383124e-14 2.104034811874731881e-14 5.910479107933752322e-15 1.620271232488323846e-15 4.334549720794047221e-16 1.131586280875089163e-16 2.882804311467648487e-17 7.166762879993838982e-18 1.738633515877045172e-18 4.115921841293499341e-19 9.508178514039476397e-20 2.143363796242261159e-20 4.714766251631610521e-21 1.012016598629538989e-21 2.119707324554193071e-22 4.332341408917413486e-23 8.640239351161970726e-24 1.681446742895913155e-24 3.192954369100581503e-25 5.916333649492778194e-26 1.069697876600008456e-26 1.887193348498858874e-27
3.243418804669005989e-03 6.397814571951636158e-03 1.232638154869388630e-02 2.319665960213914205e-02 4.263951624490962267e-02 7.656103165334342264e-02 1.342840375291343702e-01 2.300781247690830145e-01 3.851010668107197055e-01 6.297058610180774618e-01 1.005960013171899314e+00 1.570078482352430527e+00 2.394301818520723213e+00 3.567584777137067675e+00 5.194342403004802655e+00 7.390486181244085628e+00 1.027612920472004809e+01 1.396468751488052717e+01 1.854866053034084317e+01 2.408308978653163734e+01 3.056846451958915978e+01 3.793550487334797339e+01 4.603462326500374502e+01 5.463277469899687588e+01 6.341976015329630201e+01 7.202485985748674580e+01 8.004309644086873732e+01 8.706873384854081621e+01 9.273214921240227682e+01 9.673530576976234840e+01 9.888094493528515727e+01 9.909138048324926729e+01 9.741429991812599098e+01 9.401496777759220436e+01 8.915628866496888350e+01 8.316992129164988512e+01 7.642272319493521593e+01 6.928309075504002124e+01 6.209126480403655535e+01 5.513658207021330071e+01 4.864324931019140053e+01 4.276480376185136834e+01 3.758625347752341384e+01 3.313211908882706780e+01 2.937826665229468404e+01 2.626547431471354344e+01 2.371299732317299558e+01 2.163085123712982494e+01 1.993000408509699284e+01 1.853007549924780761e+01 1.736444957805771594e+01 1.638291962712285965e+01 1.555211940636472967e+01 1.485408483423000803e+01 1.428335381376727398e+01 1.384306002121761558e+01 1.354050834109550649e+01 1.338272780381990934e+01 1.337247386606191490e+01 1.350509030319938830e+01 1.376654195641437006e+01 1.413279906672021191e+01 1.457060299519255686e+01 1.503948667218186408e+01 1.549477849450812883e+01 1.589120376283847946e+01 1.618662984490002188e+01 1.634549238297407925e+01 1.634149469179696013e+01 1.615928541551554076e+01 1.579497392973337888e+01 1.525551325263319136e+01 1.455713642652190920e+01 1.372314672821043402e+01 1.278141573370057138e+01 1.176193068096286254e+01 1.069466280771848332e+01 9.607922307160661646e+00 8.527250183383754845e+00 7.474798399499985813e+00 6.469085606887431616e+00 5.524993503859829680e+00 4.653884068927975903e+00 3.863757531686613511e+00 3.159418267435209593e+00 2.542655589206835209e+00 2.012468805320266618e+00 1.565368134968839309e+00 1.195768796739819173e+00 8.964725577996492945e-01 6.592080308335719341e-01 4.751851118375309824e-01 3.356138984954278315e-01 2.321442721301446577e-01 1.571962266329577362e-01 1.041686564620320637e-01 6.753132731928551680e-02 4.281789109829067796e-02 2.654543150353067676e-02 1.608808069333814844e-02 9.529829743961505326e-03 5.516438681123660322e-03 3.120038995807192239e-03 1.723975573049190552e-03 9.305095830922303609e-04 4.905505103087267780e-04 2.525685113205126757e-04 1.269904509572914494e-04 6.234863065964284213e-05 2.988943556343805072e-05 1.398998772946747553e-05 6.392963942376536101e-06 2.852011302733440420e-06 1.242067180619591781e-06 5.280394580471578725e-07 2.191287200967473552e-07 8.876249043346233617e-08 3.509488294291355610e-08 1.354348070793598596e-08 5.101266624803053945e-09 1.875326832760059876e-09 6.728495066682867851e-10 2.356093364416326652e-10 8.051798174987115045e-11 2.685418301947728332e-11 8.740637290218618195e-12 2.776388645861857809e-12 8.606326223055723870e-13 2.603457710290186779e-13 7.685526214183320981e-14 2.214025266835982674e-14 6.224052779274031156e-15 1.707425750667064720e-15 4.570720418072017214e-16 1.193983720764342022e-16 3.043546520252109058e-17 7.570531163720731695e-18 1.837531929405427527e-18 4.352141558944604059e-19 1.005838622596268159e-19 2.268341958673007027e-20 4.991620397355813228e-21 1.071828716871200209e-21 2.245733215609754821e-22 4.591325688873750146e-23 9.159326287825793835e-24 1.782924153893767872e-24 3.386449600090485118e-25 6.276208358405366728e-26 1.134983972051921744e-26 2.002721041420845432e-27
[truncated: 7,157,401 more chars]
