# Supplementary material for: Ultrafast electronic relaxation pathways of the molecular photoswitch quadricyclane
Source: Nat Chem. 2024 Feb 2;16(4):499–505. doi: 10.1038/s41557-023-01420-w (PMC10997510; doi:10.1038/s41557-023-01420-w)
Supplement: Supplementary file 5 — ASCII data. [file 41557_2023_1420_MOESM5_ESM.zip › figure_4_s21/fig_4b_populations/S2_FV_nb.txt]

0.000000000000000000e+00
0.000000000000000000e+00
0.000000000000000000e+00
0.000000000000000000e+00
0.000000000000000000e+00
0.000000000000000000e+00
0.000000000000000000e+00
0.000000000000000000e+00
0.000000000000000000e+00
0.000000000000000000e+00
0.000000000000000000e+00
0.000000000000000000e+00
0.000000000000000000e+00
0.000000000000000000e+00
0.000000000000000000e+00
0.000000000000000000e+00
0.000000000000000000e+00
0.000000000000000000e+00
0.000000000000000000e+00
0.000000000000000000e+00
0.000000000000000000e+00
0.000000000000000000e+00
0.000000000000000000e+00
0.000000000000000000e+00
0.000000000000000000e+00
8.264462809917355601e-03
8.264462809917355601e-03
6.611570247933884481e-02
1.157024793388429784e-01
2.066115702479338900e-01
3.636363636363636465e-01
4.545454545454545303e-01
5.537190082644628530e-01
6.363636363636363535e-01
7.438016528925619486e-01
7.603305785123967153e-01
7.933884297520661377e-01
8.347107438016528880e-01
8.512396694214876547e-01
8.595041322314049825e-01
8.760330578512396382e-01
8.842975206611570771e-01
8.925619834710744049e-01
8.925619834710744049e-01
9.008264462809917328e-01
9.008264462809917328e-01
9.008264462809917328e-01
9.090909090909090606e-01
9.090909090909090606e-01
9.090909090909090606e-01
9.090909090909090606e-01
9.090909090909090606e-01
9.090909090909090606e-01
9.090909090909090606e-01
9.090909090909090606e-01
9.090909090909090606e-01
9.090909090909090606e-01
9.090909090909090606e-01
9.090909090909090606e-01
9.090909090909090606e-01
9.090909090909090606e-01
9.090909090909090606e-01
9.090909090909090606e-01
9.090909090909090606e-01
9.090909090909090606e-01
9.090909090909090606e-01
9.090909090909090606e-01
9.090909090909090606e-01
9.090909090909090606e-01
9.090909090909090606e-01
9.090909090909090606e-01
9.090909090909090606e-01
9.090909090909090606e-01
9.173553719008264995e-01
9.173553719008264995e-01
9.173553719008264995e-01
9.173553719008264995e-01
9.090909090909090606e-01
9.090909090909090606e-01
9.090909090909090606e-01
9.090909090909090606e-01
9.090909090909090606e-01
9.090909090909090606e-01
9.090909090909090606e-01
9.090909090909090606e-01
9.090909090909090606e-01
9.090909090909090606e-01
9.090909090909090606e-01
9.090909090909090606e-01
9.090909090909090606e-01
9.090909090909090606e-01
9.090909090909090606e-01
9.090909090909090606e-01
9.090909090909090606e-01
9.090909090909090606e-01
9.090909090909090606e-01
9.090909090909090606e-01
9.090909090909090606e-01
8.925619834710744049e-01
8.925619834710744049e-01
8.925619834710744049e-01
8.842975206611570771e-01
8.677685950413223104e-01
8.595041322314049825e-01
8.595041322314049825e-01
8.595041322314049825e-01
8.595041322314049825e-01
8.595041322314049825e-01
8.429752066115702158e-01
8.429752066115702158e-01
8.347107438016528880e-01
8.347107438016528880e-01
8.264462809917355601e-01
8.099173553719007934e-01
8.099173553719007934e-01
8.099173553719007934e-01
8.099173553719007934e-01
8.099173553719007934e-01
8.099173553719007934e-01
7.933884297520661377e-01
8.016528925619834656e-01
8.016528925619834656e-01
8.016528925619834656e-01
7.933884297520661377e-01
7.685950413223140432e-01
7.603305785123967153e-01
7.438016528925619486e-01
7.438016528925619486e-01
7.438016528925619486e-01
7.438016528925619486e-01
7.190082644628099651e-01
7.190082644628099651e-01
7.190082644628099651e-01
6.942148760330578705e-01
6.694214876033057759e-01
6.694214876033057759e-01
6.528925619834711203e-01
6.280991735537190257e-01
6.280991735537190257e-01
6.115702479338842590e-01
5.619834710743801809e-01
5.619834710743801809e-01
5.454545454545454142e-01
4.958677685950413361e-01
4.628099173553719137e-01
4.380165289256198191e-01
3.966942148760330689e-01
3.884297520661156855e-01
3.884297520661156855e-01
3.884297520661156855e-01
3.801652892561983577e-01
3.636363636363636465e-01
3.636363636363636465e-01
3.636363636363636465e-01
3.636363636363636465e-01
3.553719008264462631e-01
3.388429752066115519e-01
3.388429752066115519e-01
3.305785123966942241e-01
3.223140495867768407e-01
3.140495867768595128e-01
3.140495867768595128e-01
3.057851239669421295e-01
3.057851239669421295e-01
3.057851239669421295e-01
2.975206611570248016e-01
3.223140495867768407e-01
3.305785123966942241e-01
3.305785123966942241e-01
3.553719008264462631e-01
3.553719008264462631e-01
3.553719008264462631e-01
4.132231404958677801e-01
4.380165289256198191e-01
4.380165289256198191e-01
4.710743801652892415e-01
4.876033057851239527e-01
5.041322314049586639e-01
5.123966942148759918e-01
5.206611570247934306e-01
5.289256198347107585e-01
5.289256198347107585e-01
5.371900826446280863e-01
5.537190082644628530e-01
5.702479338842975087e-01
6.033057851239669311e-01
6.115702479338842590e-01
6.363636363636363535e-01
6.528925619834711203e-01
6.528925619834711203e-01
6.611570247933884481e-01
6.694214876033057759e-01
6.694214876033057759e-01
6.694214876033057759e-01
6.694214876033057759e-01
6.942148760330578705e-01
7.024793388429751984e-01
7.107438016528925262e-01
7.190082644628099651e-01
7.272727272727272929e-01
7.272727272727272929e-01
