# Supplementary material for: Ultrafast electronic relaxation pathways of the molecular photoswitch quadricyclane
Source: Nat Chem. 2024 Feb 2;16(4):499–505. doi: 10.1038/s41557-023-01420-w (PMC10997510; doi:10.1038/s41557-023-01420-w)
Supplement: Supplementary file 5 — ASCII data. [file 41557_2023_1420_MOESM5_ESM.zip › figure_4_s21/fig_4b_populations/S2_FV_pop.txt]

0.000000000000000000e+00 0.000000000000000000e+00 1.210000000000000000e+02 0.000000000000000000e+00 0.000000000000000000e+00 0.000000000000000000e+00 0.000000000000000000e+00 0.000000000000000000e+00 0.000000000000000000e+00
4.724365074054605008e-06 9.435911852126860344e-03 1.200750148972682467e+02 9.065075162912278328e-01 4.966823617792969978e-03 4.065882581624043028e-03 5.357594017292845932e-07 3.616766604042463266e-06 9.149771074158914755e-08
4.337409026487339235e-06 3.143516261433166453e-02 1.194281179859169271e+02 1.511778619205593976e+00 1.869028377045531958e-02 9.967001473440680395e-03 7.456063340720624995e-07 5.669886829666383791e-06 1.941167788022385156e-07
3.170204014572116229e-06 6.142179753733508635e-02 1.187339595735536761e+02 2.143775066796358875e+00 4.744339938946397217e-02 1.338984617948270339e-02 6.968367796295476565e-07 6.192956671913274195e-06 2.565460125708977087e-07
3.260515802237957278e-06 8.249315201439497147e-02 1.179039841945966174e+02 2.926240615016086455e+00 7.090019635066507897e-02 1.637066541062742742e-02 7.394117760767759252e-07 6.899403579098556439e-06 2.772801126326269265e-07
3.604783853220349232e-06 1.002522229559568434e-01 1.171768409446464858e+02 3.608848832057356404e+00 9.386119374244322744e-02 2.018382169905778498e-02 8.600145056448149679e-07 8.196065424371311412e-06 3.240345896113188659e-07
4.302940283142285054e-06 1.335796369234338310e-01 1.163061732102506198e+02 4.414657379677170645e+00 1.175660383969012734e-01 2.800815597470911883e-02 1.005327309129692175e-06 9.881130350771020546e-06 3.893795880201319591e-07
5.583197013927954489e-06 1.686172900026277621e-01 1.154166003822507918e+02 5.232849758135538210e+00 1.374079040261379780e-01 4.450512681003088167e-02 1.169006873945818161e-06 1.228228334265325981e-05 5.042884602907186978e-07
6.120135824551215585e-06 1.910336821196852997e-01 1.145825198212176161e+02 6.001254486864237236e+00 1.502583952435027903e-01 7.490935249185021183e-02 1.292146877718787699e-06 1.617514816361160845e-05 6.746317606266109184e-07
7.072352583388843057e-06 2.113269648897404818e-01 1.136600175056084936e+02 6.843994305247197651e+00 1.587643175396260542e-01 1.258664554079653164e-01 1.670531176129101528e-06 2.078827094920924768e-05 9.201527822521370625e-07
9.934858579784240851e-06 2.530913319106857240e-01 1.127424925764958914e+02 7.628432650100587686e+00 1.593868599919323337e-01 2.165546041523060961e-01 2.707169984941892229e-06 2.788498494274064778e-05 1.450334621853046059e-06
1.132856879427419000e-05 4.676665198539139423e-01 1.115762084818731950e+02 8.203216487534993107e+00 1.640993030247484830e-01 5.887550273796015032e-01 3.442822551881902385e-06 3.734614783332618557e-05 2.062793253332642920e-06
1.504062643739503977e-05 6.981932149809124688e-01 1.105748312466365348e+02 8.585364265479951129e+00 1.693746676028509424e-01 9.721631764090918892e-01 5.655185505996646830e-06 4.989592703964822819e-05 2.837151209252572581e-06
2.103995869376060099e-05 1.073379726236597609e+00 1.092913860513003073e+02 8.892253205656812654e+00 1.818875608351631923e-01 1.560986496970304449e+00 1.177398007079967721e-05 7.036946086077744086e-05 3.775601473040478066e-06
3.099354309581315328e-05 3.974736681934106119e+00 1.051617018041864355e+02 9.049660278342283704e+00 2.750038674743970901e-01 2.538726419819868241e+00 3.507849097618069665e-05 9.983570757815368442e-05 5.040500113790017621e-06
4.738886632389517693e-05 1.572698085092747000e+01 9.276279525712870111e+01 9.078135488363853867e+00 8.675777196428446914e-01 2.564234719280532815e+00 9.057853905242261184e-05 1.316510808835750287e-04 6.346170557680470838e-06
8.046490302242999238e-05 2.931459643617460742e+01 7.903263792533491028e+01 9.141058887355358209e+00 1.435872314114053250e+00 2.075290043901029335e+00 2.897519637237986646e-04 1.660130595396519201e-04 8.163193828960969988e-06
1.892266026452740096e-04 4.475517189175495503e+01 6.299564060848945957e+01 9.178213901115427120e+00 1.696677162245050496e+00 2.373016204714848865e+00 8.737080649306702739e-04 2.055766142222223306e-04 1.172039888786280844e-05
6.165329950667129862e-04 5.660983643864052794e+01 5.077415822845452453e+01 9.101964753336119429e+00 2.471582969776015659e+00 2.039815864026224279e+00 1.791681601851941377e-03 2.154275376828249089e-04 1.810363167040339148e-05
2.983133015867803391e-03 6.994567086157357494e+01 3.696608613680398747e+01 9.043182524007367107e+00 3.747886746953426940e+00 1.289437164491324062e+00 4.465029551604566410e-03 2.566160336082261577e-04 3.178756884354714190e-05
1.083930474593567707e-02 7.985386502450157309e+01 2.680297614559418662e+01 8.997721855827863990e+00 4.486791304959345972e+00 8.408196042048091678e-01 6.647332071370670378e-03 2.873753654728188165e-04 5.205272957070481614e-05
1.899818627677060667e-02 8.753380768479817675e+01 1.897605519305245636e+01 9.152373826138509472e+00 4.862408190833238386e+00 4.469281659972856313e-01 8.909933434111108261e-03 4.393297471882403921e-04 7.948972241211969185e-05
6.218797642942986981e-01 9.284094462878198328e+01 1.292896026694239708e+01 9.213404697335922933e+00 5.000447711107976367e+00 3.588619057800704337e-01 3.468153935830118467e-02 7.021436996863630094e-04 1.173426992338966163e-04
9.963775567073965833e-01 9.665266334015997529e+01 8.601270023278306809e+00 9.372657396949003683e+00 3.615693221305045224e+00 1.720331837093956873e+00 3.971522673477060478e-02 1.108803490589953863e-03 1.825942807219328213e-04
1.160849412816107984e+00 9.695705222332307471e+01 8.030094593087897081e+00 9.355429028461692553e+00 3.060400826917508699e+00 2.363312137680581237e+00 2.246972027370536945e-02 6.147479185342788824e-03 4.424457825474271272e-02
1.271465803568926134e+00 9.675929336980533435e+01 8.007223308680698537e+00 9.665449974067865213e+00 2.717653187249831959e+00 2.447666651832174800e+00 4.980630754139727528e-02 1.269609351150725526e-02 6.874530374269231803e-02
1.307724887529238655e+00 9.473172721288928244e+01 8.941664673469665203e+00 1.062120163693624519e+01 2.545009695967238805e+00 2.504004404855056265e+00 5.851173574354434637e-02 4.181330108780300508e-02 2.483424515226886897e-01
1.325019518314851208e+00 9.369003647933180901e+01 9.764936004632179589e+00 1.040854865832175591e+01 3.148746151777911173e+00 1.565046378446858455e+00 7.084124865214757039e-01 2.048707822580532120e-02 3.687672444278867756e-01
1.420516611363659143e+00 9.152434225359887421e+01 1.161462221372281967e+01 8.651242058635080667e+00 4.964261716707081717e+00 1.581130854786302997e+00 5.846349855039878474e-01 4.746385504285733498e-02 6.117854506379054591e-01
1.447031063083795921e+00 8.860279287241004909e+01 1.430187934403810246e+01 7.805337181006841263e+00 5.036762409850256361e+00 2.048422102641634268e+00 9.478843913306761459e-01 8.576434454794666651e-02 7.241262910903619732e-01
1.344024847583264570e+00 8.873535706313582239e+01 1.414338522579540580e+01 7.391760144636823071e+00 4.407527501653084379e+00 2.728491785960954985e+00 1.278847760621883101e+00 6.746880552806031051e-02 9.031368650839854961e-01
1.286446281218265320e+00 8.834804648368178448e+01 1.442812416220738925e+01 6.768490822216557845e+00 4.882354214882115961e+00 2.401905555548204063e+00 1.862967534078515675e+00 1.179881504269907899e-01 9.036767957409765906e-01
1.210854414413701452e+00 8.714672837547422546e+01 1.569728597632957268e+01 6.129182293820459648e+00 5.352922149311427624e+00 2.279797776282203703e+00 2.291324935079980474e+00 9.314739959467531472e-02 7.987566796941892866e-01
1.187028471096492011e+00 8.821147541859377839e+01 1.463904117488025136e+01 5.794200337416931745e+00 5.832205000188894317e+00 2.895926004695385636e+00 1.454397734006963150e+00 1.993613831393728497e-01 7.863644759817309815e-01
1.117360533711709625e+00 8.799217091158732273e+01 1.546718692224525249e+01 5.190117610604291443e+00 6.480159932754755658e+00 2.344342981845855878e+00 1.486615813451966250e+00 9.667251590108574821e-02 8.253727778982696828e-01
1.116301500275104663e+00 8.822446174416170095e+01 1.561733789916586801e+01 4.944857944337763378e+00 5.362872850075653730e+00 2.122197893365948662e+00 2.043518756065039632e+00 2.533118719337947300e-01 1.315139540618411429e+00
1.093441355781912927e+00 8.878028975288764002e+01 1.506846191563363213e+01 4.915106036255459721e+00 5.596778597316115267e+00 2.218238549995527720e+00 1.924191939830798725e+00 1.509209665482725005e-01 1.252570885750582397e+00
1.067234053951095607e+00 8.918458763702349756e+01 1.471278903487042733e+01 4.848796170547336359e+00 5.525264536990267317e+00 2.245556720560379471e+00 2.069808930653735946e+00 1.365257874337739430e-01 1.209437127969592352e+00
1.033297916206610267e+00 8.961663742396095245e+01 1.436948127020748345e+01 4.615180419956782742e+00 5.505968341120417442e+00 2.132111638507786733e+00 1.703051873457789300e+00 1.734890626432130933e-01 1.850782053938702987e+00
1.014946899135633185e+00 9.020587130616250704e+01 1.379012497559017980e+01 4.156643806730654589e+00 5.913844373475317440e+00 1.994656197010257870e+00 1.930634865806422074e+00 1.349836901691333635e-01 1.858293885919393817e+00
1.007349651209060948e+00 9.060273690175881711e+01 1.338075225422237224e+01 4.293700649012651915e+00 5.839652846427124011e+00 1.720486682694942981e+00 2.211127992385488295e+00 1.021120975711970330e-01 1.842080924718542567e+00
1.004328712627032827e+00 9.080722153454691181e+01 1.415891766279033348e+01 3.701667131952010692e+00 5.476500119177826420e+00 1.717272550261443209e+00 2.243462609555801013e+00 7.621219619643802845e-02 1.814417482891476752e+00
1.002993041386034623e+00 9.091945959019872703e+01 1.306426664877480093e+01 6.355430389737029451e+00 3.827367720493494385e+00 2.192558517380406080e+00 1.825792903044526350e+00 5.867692661556127981e-02 1.753454262369235295e+00
1.002364120709025697e+00 9.102741743022255605e+01 1.294600577127297747e+01 6.691381028964301869e+00 3.535916024042085493e+00 2.202551464878562459e+00 1.942677325136850985e+00 4.919253355913096731e-02 1.602494301215221295e+00
1.002236938162202051e+00 9.126834165591959902e+01 1.270062347516183721e+01 6.707032918549331590e+00 3.546661449053986725e+00 2.177805871117286518e+00 2.182211992709866877e+00 7.159951654473666049e-02 1.343486182780863070e+00
1.002851375297499903e+00 9.162692422161971706e+01 1.234021407321450603e+01 6.813472316822847041e+00 3.497058061296312470e+00 2.183976067202129556e+00 2.225414558054847891e+00 9.064899534322971852e-02 1.219440331149066026e+00
1.005528984702384498e+00 9.231804883965133968e+01 1.164963616519804468e+01 6.887707620194102098e+00 3.448808361373492559e+00 2.161669595380877773e+00 2.270225828511084121e+00 9.932369757613422612e-02 1.159050907412644271e+00
1.005631426830690733e+00 9.241526805832977232e+01 1.155833745021102743e+01 6.904666216709062887e+00 4.367812201064395161e+00 1.154356875500428314e+00 2.362784997673037957e+00 1.051076573774279987e-01 1.126035116303780947e+00
1.004726912248639525e+00 9.267337967550385258e+01 1.130765283090070028e+01 6.887398603294736077e+00 4.385647866915373783e+00 1.116428645801115671e+00 2.409680212675576971e+00 1.066773129316090779e-01 1.108407939727909852e+00
1.005364940553913122e+00 9.291089184441582915e+01 1.107578654218336212e+01 6.927126606286027055e+00 3.599520574439896148e+00 2.567071754708380116e+00 1.713920364329564849e+00 1.049828751240655528e-01 1.095334497958024622e+00
1.005637875889530131e+00 9.326946202454257673e+01 1.072055685556104798e+01 7.671597041910692916e+00 2.641464350632266367e+00 2.858461788507776546e+00 1.648593766558358098e+00 1.020304784482018584e-01 1.082195817948575334e+00
1.007499542900886391e+00 9.377363520724311741e+01 1.021568602744503274e+01 7.617656270960563525e+00 2.731322567685015912e+00 2.866334804931864877e+00 1.622245239509161552e+00 1.006821798727424166e-01 1.064938159451852995e+00
1.010985498739346289e+00 9.421447096567437995e+01 9.770765865686335871e+00 7.669867955026150597e+00 2.734539414920362788e+00 2.865602579921721293e+00 1.585090589317486698e+00 1.047969279875047149e-01 1.043880202727293316e+00
1.025702531532509898e+00 9.454781452844136425e+01 9.422558267915604802e+00 8.392324013246938108e+00 2.904479445017104755e+00 2.032691775761552133e+00 1.532769471205641443e+00 1.167825241479089199e-01 1.024877442731763733e+00
1.040463279467991553e+00 9.489883620146356691e+01 9.058573335029585394e+00 8.336867466327097631e+00 2.109080890828300081e+00 2.906978687900998892e+00 1.499749338688414202e+00 1.322106004050101480e-01 1.017240199888737928e+00
1.026419328818370280e+00 9.523345856647739538e+01 8.738778045962227736e+00 8.289043871097748095e+00 2.116250060923356102e+00 2.951151283369453537e+00 1.502354716896514786e+00 1.282323016324160292e-01 1.014311824822837993e+00
1.017764366020458722e+00 9.539342571860176179e+01 8.593125576006816146e+00 8.213778107299321007e+00 2.149045539252070203e+00 2.972958979473804941e+00 1.546185382091498361e+00 1.008485808097521336e-01 1.012867750445097803e+00
1.016225940079678702e+00 9.576342438866269902e+01 9.384998452226268384e+00 7.964174654042543544e+00 1.221739338182515233e+00 2.965150700201149458e+00 1.610396931303389234e+00 6.323726330776230364e-02 1.010652331994506437e+00
1.018142943342987161e+00 9.590166181568579873e+01 1.003927813031383742e+01 6.924901140594492688e+00 1.637833110548839954e+00 2.763971776455311780e+00 1.669589944590067487e+00 3.590603442252319338e-02 1.008715104046924882e+00
1.015741963589101404e+00 9.577605906793938573e+01 1.019350458518739977e+01 6.480307601723361621e+00 2.583406854516358653e+00 2.204823554121134066e+00 1.718826128259548280e+00 1.967378828988581435e-02 1.007656456374055542e+00
1.013037058602938023e+00 9.549881325865277404e+01 1.047914337852210309e+01 6.399400883633967752e+00 2.880943054171230866e+00 1.958503340221456002e+00 1.752763998687003832e+00 1.096488638141834837e-02 1.006430141126651190e+00
1.009525126229681602e+00 9.522981993864630113e+01 1.075514104128658310e+01 6.391778906131420968e+00 3.075196573875059070e+00 1.789181288021840732e+00 1.737555426241290890e+00 7.145489331954700367e-03 1.004656210236170910e+00
1.006592722757929215e+00 9.495429599481775540e+01 1.103620516062099277e+01 6.300545721393972620e+00 3.322649738989120305e+00 1.802719955500066140e+00 1.564924263245637270e+00 9.120540453699966382e-03 1.002945902219531282e+00
1.005273829855115597e+00 9.462056949667342565e+01 1.137352591783952427e+01 6.294929881693138718e+00 3.492770975186998861e+00 1.900438500869247482e+00 1.262692858194693679e+00 4.840299867859045729e-02 1.001395541009054257e+00
1.004845983228687789e+00 9.444908849206825607e+01 1.154810020884416844e+01 6.329854358030194028e+00 3.580795474628704067e+00 1.921520277757336581e+00 1.068291185682607614e+00 9.743342507830984878e-02 1.000070594682811009e+00
1.005326327952420051e+00 9.447081455489727375e+01 1.152602032514398012e+01 6.315132183405979482e+00 3.695324536341070942e+00 1.914681066870933979e+00 9.880390318499525648e-01 8.530259318933074153e-02 9.993593803474069004e-01
1.003852811161650482e+00 9.451437122303229899e+01 1.148517522463420271e+01 6.539917037466770111e+00 3.560789687455281349e+00 1.974976124824238122e+00 8.473659782560032383e-01 7.439239866098543152e-02 9.991595145083342899e-01
1.003223172241276551e+00 9.438648445574960988e+01 1.161457098269380595e+01 6.654349281760018719e+00 3.508945500396136730e+00 2.042674244930125393e+00 7.225949019596120682e-01 6.795318593482449487e-02 9.992042743346793987e-01
1.002465437686615113e+00 9.428075787555384579e+01 1.172038220892991056e+01 6.585315561438275012e+00 3.564540966216902529e+00 2.141722371225565080e+00 6.409740044252417723e-01 6.453821902684353518e-02 9.993033554964003695e-01
1.002283858121587379e+00 9.418849564606371416e+01 1.181365889271524772e+01 6.575685373177138082e+00 3.573989176068846252e+00 2.190356990010582372e+00 5.977612195892336722e-01 5.842643270410505241e-02 9.993424115499217608e-01
1.001883273824951903e+00 9.413187011346003885e+01 1.179321719346260622e+01 6.795532019776914012e+00 3.464812072887992311e+00 2.182407761535475110e+00 5.832222110529329262e-01 4.779412183154703453e-02 9.992612321674086973e-01
1.001357349075129965e+00 9.408973331753728075e+01 1.097167465214175586e+01 7.690106350619534403e+00 3.476402998592769578e+00 2.134674782210383093e+00 6.003345406673002982e-01 3.660656571134562193e-02 9.991094434445207950e-01
1.001123088494325630e+00 9.407882808045374645e+01 1.094891571879202985e+01 7.832412724341397237e+00 3.425320518590685204e+00 2.035540293511460153e+00 6.524752778571618617e-01 2.647657227400415994e-02 9.989077256860682263e-01
1.001245358759741189e+00 9.407878486674594853e+01 1.094228399585797717e+01 6.980697660227153989e+00 3.597377044272766611e+00 2.185729162554934213e+00 1.196484597247230441e+00 1.877730482504107873e-02 9.986200095083495043e-01
1.001078000535890355e+00 9.407456246626853158e+01 1.094211981773620934e+01 6.852753083004268220e+00 2.790869826244894103e+00 2.696389295127757268e+00 1.630432125623327844e+00 1.369339528528264877e-02 9.981019901732297583e-01
1.000952405141534829e+00 9.406584831598792107e+01 1.094477509702889684e+01 6.866194463819079274e+00 2.554358115506953464e+00 2.761100681725924044e+00 1.799519967106034013e+00 1.023964742885001729e-02 9.970113062540102433e-01
1.001018805526314059e+00 9.403252656734682091e+01 1.094673283035554334e+01 6.993011558354606194e+00 2.399250815807692394e+00 2.686389119963283445e+00 1.939383165463638425e+00 6.994088931995818929e-03 9.946930482501760151e-01
1.002904341422122148e+00 9.392457040469798812e+01 1.080535186720330998e+01 7.300677887276674660e+00 2.290298728064513956e+00 2.664002636127735801e+00 2.017929464550481722e+00 4.841748893958244988e-03 9.894229217633042639e-01
1.001311634225234837e+00 9.394186097092610055e+01 1.011949681875368334e+01 7.975342542320348116e+00 2.222302616377091589e+00 2.747763521631292338e+00 2.011191936654411982e+00 3.539179508679908461e-03 9.771907796039436267e-01
1.000794158919586563e+00 9.389065510379377599e+01 9.927228175771169560e+00 8.190739911017159258e+00 2.020227721568061519e+00 3.075368399007866849e+00 1.944948533854318873e+00 2.866897771703487332e-03 9.471710982961271119e-01
1.001008786145433538e+00 9.383694941574938753e+01 9.075548126284934014e+00 9.038860636102562296e+00 2.073146832512590798e+00 3.190385970224637546e+00 1.910245719544823473e+00 1.827443935450932854e-03 8.720270695000711392e-01
1.000675563021875547e+00 9.368983712840001488e+01 9.055081993676147079e+00 9.063422294866931850e+00 2.226731053522787107e+00 3.306713602559752552e+00 1.957043708747005839e+00 5.993254753926933326e-02 6.405621076659475666e-01
1.000767167328350915e+00 9.378190248333163481e+01 8.712492895233234336e+00 8.798844292836630387e+00 2.693450005087315802e+00 3.509049694323558288e+00 2.487191713832577644e+00 6.376338639806169474e-03 9.925409387122956575e-03
1.003288874528801777e+00 9.406228261673150826e+01 8.229063834657342369e+00 8.788380705259406511e+00 2.960557615231980133e+00 4.032448324328698597e+00 1.672335231387824583e+00 2.469669670044006837e-01 4.675830870150066328e-03
1.001935593656643642e+00 9.302808297232074608e+01 9.140462251804697402e+00 9.495777745909608214e+00 2.598316417806187939e+00 3.935269197145973674e+00 1.701056123101694295e+00 2.644828571588911294e-03 9.645486968247096726e-02
1.001815929841318953e+00 9.289458367082778523e+01 9.086117700146763454e+00 1.010158870035208700e+01 2.417224207315475049e+00 3.651791185474552393e+00 1.704417271239009324e+00 1.402989244965352766e-01 2.162410305748701991e-03
1.000946786351026407e+00 9.143098416159574526e+01 1.004930019344886816e+01 1.062758118689275655e+01 2.819498686949291066e+00 3.335906686181400183e+00 1.640379744568805531e+00 9.134467848515372135e-02 4.057875527176398739e-03
1.000580878073203062e+00 9.076745139757323955e+01 1.052349429396540970e+01 1.071982413268709777e+01 3.938891142418936120e+00 3.296475053041457492e+00 6.849259656065028734e-01 6.511591749861635192e-02 3.241219136113349802e-03
1.000449662960419817e+00 9.055763227064575460e+01 1.060511662784334419e+01 1.083303663996139754e+01 5.522070492781415929e+00 1.858031717374945657e+00 5.784470611768216530e-01 4.348786547730287833e-02 1.727661779970713360e-03
1.000526097236731360e+00 9.042978036890325200e+01 1.093175682925232373e+01 1.066207642433896119e+01 5.747012858414936254e+00 1.660361919628459137e+00 5.407412353351649381e-01 2.713741728199849101e-02 6.068496079813248071e-04
1.000456367254962231e+00 9.035354933677736256e+01 1.157833467745310152e+01 9.453689766994592958e+00 6.425181112818669327e+00 1.634372089199912059e+00 5.381715180362247608e-01 1.579659434563201320e-02 4.485371199169343927e-04
1.000398877536869291e+00 9.040785229117562949e+01 1.156496363633942437e+01 9.329708358275292213e+00 6.492055954700914455e+00 1.649016365769401027e+00 5.470227283832747034e-01 8.577954083782615008e-03 4.038337365329594400e-04
1.000529308559233721e+00 9.053912169283047717e+01 1.268814053033183598e+01 8.055717625791560366e+00 6.406724588222068917e+00 1.367706936431330123e+00 9.356503066092899390e-01 5.178680360974620596e-03 1.230330862887461536e-03
1.000635195794368659e+00 9.063657208982390046e+01 1.284018488018099902e+01 7.778850588479591543e+00 5.994260099663603292e+00 1.725847784834353194e+00 1.020804741876385924e+00 2.390740544500721126e-03 4.538787999815098082e-04
1.002510768423455101e+00 9.118235692488835298e+01 1.221092392318832509e+01 7.888524535624152456e+00 5.685076602418480007e+00 1.958658867074770660e+00 1.070510119970915719e+00 1.099599361386177209e-03 3.386590502875788406e-04
1.001489269134993698e+00 9.156879240043366508e+01 1.178097235935077336e+01 7.972383559034674327e+00 5.743819912588595145e+00 1.843666761212657379e+00 1.088148690410239539e+00 5.472987770803820198e-04 1.797490565644256047e-04
1.002531750766836094e+00 9.157304329162612078e+01 1.172649380564276100e+01 8.078112818226438563e+00 5.699654016387143862e+00 1.832983650699145928e+00 1.086640776017039123e+00 3.112166423002578038e-04 2.286739926052239105e-04
1.004609430800398551e+00 9.144604291231307513e+01 1.179251066093859635e+01 8.433224966857077121e+00 5.443052642430130206e+00 1.757566176151874826e+00 1.122602035500453566e+00 1.976107021826563402e-04 1.935643050053688266e-04
1.008057037056557359e+00 9.231074964571847374e+01 1.090926383369980712e+01 9.051011559138157025e+00 4.984260267108267861e+00 1.194037113979549591e+00 1.542367898804091642e+00 1.580567782129818275e-04 9.458771636696910242e-05
1.006450040451844608e+00 9.351406101357731870e+01 1.002113278613646763e+01 8.803331306937515421e+00 5.124235818277712795e+00 1.080314690110378395e+00 1.450227426976615330e+00 1.657348313299841910e-04 8.118270047965997678e-05
1.016531845307709903e+00 9.398813878229529450e+01 9.744899478256632719e+00 8.580598135177124774e+00 5.302770626288733524e+00 9.669611768309326338e-01 1.399853367610794930e+00 1.016190975857260436e-04 1.449691348622263404e-04
1.020879586935151684e+00 9.542458385107430274e+01 8.437488382672913900e+00 8.465203706120526306e+00 5.521842155599064661e+00 8.094803359849541691e-01 1.320258545463011135e+00 1.550005770302402943e-04 1.084355732978468185e-04
1.014262293935344950e+00 9.594052376718684627e+01 8.020467965663339527e+00 8.400576109048545348e+00 5.798618044630116763e+00 5.716786797393400565e-01 1.253124093132657046e+00 6.667225491660169322e-04 8.232411538232552682e-05
1.016351625552369242e+00 9.576238881070335651e+01 8.261927396677416269e+00 8.403925781040046061e+00 6.004381207350869332e+00 3.549982593909961626e-01 1.195219204820755277e+00 6.265885863365042770e-04 1.811258777845426956e-04
1.027809770246600252e+00 9.679422102702275765e+01 7.241643831324966030e+00 8.528176159215549390e+00 5.949877185775126698e+00 3.324897382928274636e-01 1.124901618838427098e+00 6.947284047496590613e-04 1.859408790244185196e-04
1.015029843150309086e+00 9.717379952438855639e+01 5.954025925131150032e+00 9.781105089244528372e+00 5.595863542466560148e+00 1.269044277664638676e+00 2.106114911406073709e-01 3.920466618042357148e-04 1.282601520353437009e-04
1.010985614637016416e+00 9.787755780727417232e+01 5.252187579230181314e+00 9.738010285883010653e+00 4.959552879690554583e+00 2.003390842584610976e+00 1.579920720239649523e-01 2.135444573742877495e-04 1.093742192372314644e-04
1.034399033300008375e+00 9.878518996908859151e+01 4.211514380649339806e+00 9.417395186452507616e+00 4.724254319942810199e+00 1.962295278478192628e+00 8.646192385377159395e-01 1.376070140923544118e-04 1.949865355230706782e-04
1.380811669972681566e+00 9.845138898807765315e+01 4.284903397233036593e+00 9.248310499900156856e+00 5.549617927224802294e+00 1.351466768195325185e+00 7.332896431591724440e-01 8.399356605039888925e-05 1.271126718947893433e-04
1.621468980356562950e+00 9.780253752547501733e+01 4.925620244869105768e+00 9.217006310861368235e+00 5.468027351399961766e+00 1.436155494379133479e+00 5.289115363441549977e-01 6.846467433952726578e-05 2.040916416365186510e-04
1.744511115399329348e+00 9.703132431310378081e+01 6.361580584625428969e+00 8.868533008955148844e+00 5.136731825725925127e+00 1.549323093732623446e+00 3.073578427483252273e-01 1.624122493348250469e-04 4.758034603805844152e-04
1.798546201000561284e+00 9.671529930431903210e+01 6.642291766015331334e+00 9.225967606276432420e+00 4.806430807039025588e+00 1.660951148683430523e+00 1.502742005801515901e-01 6.686363556640312258e-05 1.721024509697350658e-04
1.860144146997696923e+00 9.646040877216262288e+01 6.864107259647615145e+00 9.165444704481700455e+00 4.808832145795503443e+00 1.773675236377574960e+00 6.713315558742262434e-02 4.615163163460911724e-05 2.084273173914024009e-04
1.923321921145140889e+00 9.649074989386295442e+01 6.785011184764651482e+00 9.201365713243253808e+00 4.672828672018985330e+00 1.896163171476018316e+00 3.009482846231255337e-02 8.094822054382916896e-05 3.836668065150772799e-04
2.571454547751788944e+00 9.645459710202277392e+01 6.174838226132104424e+00 8.613518845103641297e+00 5.203268562690464449e+00 1.966527754999334965e+00 1.537410724766589964e-02 9.551139105584585502e-05 3.253426619623592253e-04
2.830859461535485178e+00 9.582295008287860583e+01 6.539194862775328687e+00 8.335069633707433923e+00 5.406121301321483053e+00 2.055344588483591473e+00 1.001368186151606159e-02 1.365652833380149472e-04 3.098221535375426678e-04
2.371403190931972826e+00 9.516894577370253216e+01 7.659266899598080158e+00 8.258997704373117088e+00 5.348237892745474120e+00 2.184251011418774535e+00 8.157745065373835786e-03 3.984241835872852724e-04 3.413579806498275959e-04
2.171752622817132217e+00 9.452779575441702775e+01 8.520256991478841968e+00 8.316399638653052762e+00 4.152056025369018855e+00 3.303207159539900850e+00 8.130681684249149374e-03 1.712592541785549073e-04 2.298667874200736004e-04
2.102405568418764137e+00 9.429358427772579887e+01 8.840553464379432569e+00 8.329297580730171902e+00 3.939594539458199929e+00 3.483088179688776265e+00 1.108204536936205006e-02 1.524924605242205947e-04 2.418517681568308538e-04
2.064758457199286301e+00 9.437340091687651977e+01 8.815459711511774543e+00 8.315994400587060298e+00 3.784305993016722436e+00 3.630776724109612719e+00 1.496635653482883063e-02 1.112582106466799198e-04 2.261819531072123163e-04
2.041835854683232476e+00 9.460164802477332557e+01 8.665087112491212551e+00 8.286649772856305773e+00 3.745605212524939276e+00 3.609351212269391151e+00 4.938007063893248838e-02 2.837713190157566730e-04 1.589684435741581985e-04
2.043577063830778862e+00 9.547595481947250562e+01 7.837525139136255703e+00 8.652249253074561608e+00 3.033376898238532071e+00 3.928498048669968323e+00 2.591309433786155927e-02 2.552607339965649630e-04 2.650422506266048549e-03
2.058867854438124034e+00 9.497284177767815549e+01 7.808275381598229536e+00 8.367414341753393714e+00 3.743636666721933182e+00 4.020959626561090516e+00 2.692827182876673248e-02 1.323923447270695919e-04 9.436870748785434896e-04
2.107101521034760783e+00 9.461394601004620597e+01 7.922711387329146149e+00 8.226951264324329216e+00 3.764200375616970629e+00 3.951571377896184956e+00 4.127921780495860116e-01 4.074465113370023643e-04 3.184391916643124101e-04
2.141621497672933305e+00 9.437720005292446501e+01 8.049188469209495267e+00 8.158033168313565398e+00 3.754771835220349629e+00 3.635084000264285464e+00 8.836343667306062466e-01 2.761544521804499565e-04 1.904552120643036904e-04
2.219832352816644594e+00 9.425554340698505484e+01 8.075214218972801561e+00 8.103323522863551176e+00 3.741837627278167488e+00 3.665700157276210458e+00 9.383225469584924872e-01 9.164011717046083056e-05 1.345267322935214682e-04
2.702645803420341331e+00 9.389316825809638090e+01 8.000075688807454455e+00 8.013276342828030252e+00 3.737177824807735416e+00 3.810966741902051869e+00 8.425121738367421509e-01 6.534757934433095496e-05 1.118187212484632353e-04
2.928544402339378738e+00 9.389667621750879789e+01 7.788118163591205345e+00 7.997580138144543938e+00 3.660184673316325910e+00 4.138045486408505447e+00 5.906016542772356548e-01 1.301597500633720067e-04 1.191046634827088542e-04
2.990567443333299380e+00 9.394305143934234081e+01 7.707851868678309515e+00 7.985018875776606961e+00 2.966217142385604522e+00 4.968693493193327981e+00 4.383328445881452540e-01 1.718020471918825965e-04 9.509065540355434419e-05
3.004702032183162785e+00 9.453187802063061440e+01 7.141782421659144120e+00 7.753854507160661491e+00 2.963296427360548879e+00 5.243721540461310227e+00 3.601862574834797104e-01 3.440824074699134452e-04 2.347106532626295182e-04
3.007558588972636837e+00 9.555831866061745927e+01 6.160734189615649115e+00 7.696505604446452153e+00 2.969119744674369787e+00 5.319534384739643684e+00 2.864210181006162093e-01 1.680622126772266618e-03 1.271867073098957373e-04
3.018623417144695953e+00 9.610207391729589688e+01 5.636550120479372872e+00 7.642081985981077352e+00 2.992737322281678214e+00 5.379854979912319202e+00 2.242848129345618446e-01 3.557849254326265857e-03 2.355947157346307370e-04
3.054687688234965393e+00 9.597470981939919454e+01 5.821003824827425177e+00 7.561715872442022146e+00 2.996039630818656985e+00 5.381433680055550894e+00 2.050070386495396468e-01 5.112205816443070143e-03 2.902397549454781181e-04
3.099103976846522723e+00 9.613228435752246526e+01 5.681660784401894482e+00 7.512668646936367267e+00 3.415818018107609433e+00 4.886459344286858020e+00 2.675407855785785216e-01 4.347826351672073354e-03 1.162599678145717017e-04
3.179159515259782687e+00 9.681859096320610547e+01 4.974513882130677800e+00 7.501402416566594233e+00 3.123064324403989289e+00 4.445429621984547275e+00 9.135264294592536638e-01 4.419683933273955978e-02 1.160076552515450828e-04
5.371064686003752087e+00 9.530927449282023645e+01 4.283218069054608890e+00 7.543851520138627365e+00 3.004302122945678999e+00 4.203917120134250673e+00 1.260266733811925777e+00 2.382172011682871446e-02 2.835349736805865156e-04
6.292135263399005751e+00 9.455140578132144924e+01 4.151473789680586002e+00 7.549927435008537024e+00 3.049583208124751810e+00 3.748738471686506202e+00 1.638727981747340579e+00 1.637884217723009975e-02 1.629226854024025005e-03
8.377919630829380182e+00 9.231667404553489575e+01 4.361950005880183667e+00 7.561415507497517119e+00 2.863355984652300013e+00 3.742895890884007315e+00 9.738836634050538343e-01 7.997964027978031465e-02 7.219256310375102847e-01
1.053203660494490634e+01 9.000889927466705842e+01 4.562475330997695977e+00 7.504734485933811428e+00 2.859869581232118207e+00 3.710111524316410225e+00 9.710205114312708830e-01 7.063777929368493524e-02 7.802149071828621274e-01
1.232431002858191071e+01 8.761004285596008856e+01 5.177044799487537929e+00 7.522891406519033985e+00 2.836984453861164379e+00 3.679822300451492723e+00 9.696510355652780966e-01 6.626350529419855473e-02 8.129896142786920965e-01
1.315992376853918344e+01 8.658450381004223573e+01 5.374672620704226134e+00 7.568405658940799974e+00 2.788863760834726424e+00 3.655855244871375476e+00 9.909038251429258537e-01 6.242250236587810336e-02 8.144488085585830373e-01
1.444528401589493072e+01 8.508546554036939824e+01 5.592698260704514368e+00 7.643849291072156049e+00 2.721422622714275263e+00 3.619367686927511318e+00 1.029210977028637508e+00 1.795984798962952655e-01 6.831031253915683665e-01
1.560937787695061019e+01 8.440713105338619471e+01 5.085687412974184696e+00 7.734582485298400201e+00 2.647685449257904278e+00 3.600706023192336236e+00 1.046196429126051708e+00 4.983020970498296953e-01 3.703311727640894446e-01
1.791948342818930229e+01 8.187527065433954476e+01 5.308515502789897589e+00 7.803848679761395957e+00 2.613674247807445283e+00 3.589534030154297728e+00 1.811981060268146315e+00 1.752481082312570999e-04 7.751714858183877954e-02
1.998706876874336302e+01 7.897625313198633989e+01 6.132572491875277088e+00 7.844913533318328192e+00 2.631732377750296337e+00 3.553474125906957770e+00 1.762703852225637746e+00 7.145947141110017831e-02 3.982224678245800675e-02
2.210801017485772135e+01 7.686113023021194124e+01 6.108499102360018362e+00 7.872423207010521118e+00 2.678217389497137724e+00 3.498290652887380059e+00 1.771997904393248557e+00 6.822125491452711576e-02 3.321008386710552068e-02
2.484831613800872674e+01 7.490428229878436639e+01 5.209472532935221167e+00 7.926928620399752212e+00 2.790654798735455522e+00 3.447979223822128958e+00 1.777036097584694163e+00 6.788845060825350608e-02 2.744183912112054674e-02
2.659931915196613161e+01 7.243479715226646931e+01 5.956832374437230015e+00 7.865312293139258948e+00 2.884493512781697522e+00 3.384735436524608510e+00 1.793554608202364120e+00 5.920348326080083351e-02 2.175198742109916983e-02
2.808933341383934845e+01 7.181785467391374311e+01 5.095254569528761657e+00 7.733054517350099744e+00 3.074646941770069475e+00 3.449597807541061378e+00 1.674633710340175607e+00 4.972285999189435951e-02 1.590150572352410155e-02
3.012884900564331048e+01 6.972626757924682295e+01 5.167223755349004577e+00 7.464540365563140156e+00 3.380895857543289029e+00 3.263518350757334208e+00 1.818933570478273198e+00 3.863921840950015202e-02 1.113229700994170651e-02
3.148619524628390565e+01 6.836823339183490589e+01 5.187212463568263487e+00 7.161482958187050052e+00 3.741470347469695312e+00 3.255114824844659083e+00 1.765104568199594492e+00 2.698356711834970501e-02 8.202632493569245870e-03
3.287387058979726362e+01 6.712212247537176779e+01 5.030478929497077090e+00 6.983288395201662446e+00 3.982258558070309817e+00 3.211190810913913563e+00 1.769623341693591589e+00 2.123844051151748888e-02 5.928458942320395490e-03
3.450524560970063703e+01 6.573304280488726192e+01 4.815799689713831100e+00 6.174320576142817707e+00 5.042666570406887594e+00 2.936795842414019919e+00 1.776878342280471257e+00 1.202052580042233670e-02 3.230038653833920779e-03
3.584292969718278243e+01 6.496717445731576390e+01 4.259166011136284347e+00 5.910718129861082915e+00 5.901985683394386228e+00 1.868486700393418021e+00 2.240522556422465783e+00 7.282374100732394960e-03 1.734390192829868759e-03
3.679763423813306389e+01 6.442068969176450821e+01 3.867167880663865631e+00 5.726042398006420342e+00 5.376196786184237020e+00 2.404193845617018432e+00 2.403757530668824582e+00 3.412349326542557602e-03 9.052796356928561466e-04
3.751508160467420083e+01 6.391718808519534178e+01 3.701823945059837584e+00 5.591980884995134460e+00 6.219542384894535481e+00 1.638569385931352373e+00 2.413573976075427119e+00 1.753925565014384383e-03 4.858076096706039244e-04
3.784716085566384436e+01 6.374384956549548775e+01 3.601291905680087613e+00 5.502216058246769848e+00 6.266743067851470173e+00 1.626898047547025383e+00 2.410690012198421606e+00 9.354980266522175359e-04 2.149892905215367164e-04
3.830808337110976680e+01 6.338796383657876277e+01 3.528183280869518601e+00 5.405145506930391086e+00 6.275041006756427286e+00 1.654774758937740176e+00 2.411095028149848218e+00 1.487905899288368252e-03 2.822530476820573828e-02
3.899861025224585376e+01 6.280587521724518041e+01 3.508081033423404271e+00 5.319688148567045971e+00 6.327418134176370224e+00 1.647072458213424406e+00 2.384087648883308042e+00 6.260788730659109808e-04 8.541028373597410808e-03
3.966019237019299482e+01 6.213706761132888090e+01 3.584208599535279038e+00 5.227493884880034969e+00 6.188189295664416889e+00 1.905760139739482550e+00 2.292950459344829994e+00 1.709800994852863102e-03 2.427838318347533535e-03
4.021272792830128395e+01 6.160817551710127304e+01 3.582011201093299402e+00 5.211532005356476205e+00 6.076291057809063645e+00 2.133407839691153107e+00 1.671760894576744372e+00 5.031464276914371370e-01 9.471283791914010325e-04
4.043986318790948076e+01 6.140128350726229911e+01 3.413446943036861025e+00 5.435068042765045071e+00 5.961839457579651835e+00 2.361282102136164074e+00 1.369090630712947343e+00 6.178877849388532129e-01 2.383436589101916995e-04
4.088189290384515573e+01 6.095985455712261114e+01 2.731933014092230660e+00 6.360259127303351079e+00 5.827240867763982202e+00 2.314700248314169428e+00 1.204962198700157305e+00 7.189768611970022150e-01 1.802216611959132821e-04
4.172931448661373821e+01 6.009461734221142848e+01 2.798525249084738320e+00 6.310220101085489475e+00 6.279847969577270206e+00 1.880929901228125312e+00 1.034645728321434310e+00 8.712306978919330813e-01 6.685239852591484330e-04
4.339365110312915874e+01 5.814033690848117431e+01 3.132712775245972470e+00 6.424359899441660637e+00 6.257404814468499055e+00 1.745186614677111558e+00 9.740854908703037163e-01 9.286396858027587964e-01 3.622707883445705664e-03
4.519079251949586506e+01 5.600396426073765355e+01 3.530226723835824032e+00 6.499542552907993986e+00 6.142684220942334683e+00 1.720519538936144732e+00 9.704269652795217693e-01 9.359292952627712436e-01 5.913922602326744313e-03
4.620369298263978663e+01 5.491789719576144080e+01 3.656684336008242386e+00 6.486196382444796349e+00 6.101168580288769405e+00 1.716938091476872152e+00 9.716412070707176607e-01 9.395622800032991107e-01 6.218944305729365123e-03
4.688105261828105341e+01 5.463473831542206938e+01 3.306379675754974379e+00 5.465544215813952889e+00 7.081908016522955762e+00 1.716663401510826192e+00 1.882159598110472398e+00 2.601858462906742053e-02 5.535573953708659151e-03
4.827881856125264193e+01 5.357961910778429626e+01 3.018944812429833480e+00 5.404635268133421100e+00 7.065921338141270880e+00 1.685576262144632409e+00 1.947214442307771076e+00 1.447125602734867199e-02 4.798951779435079931e-03
4.888252985223625302e+01 5.304753561916987792e+01 2.993825586306786857e+00 5.534641035913121954e+00 6.627641570482317057e+00 1.157459867310264290e+00 2.742976676981785822e+00 9.262227848209401634e-03 4.127563751334644565e-03
4.925597950800592173e+01 5.272880311430067479e+01 2.973492540655718663e+00 5.262371367879605799e+00 6.584245508508843159e+00 1.590283690782374304e+00 2.595264514016976332e+00 6.207435784183384757e-03 3.352320065426629605e-03
5.012258941275582913e+01 5.191469791218559493e+01 2.945811255203716339e+00 5.091364629947698006e+00 6.825419304039736623e+00 1.604065808151184047e+00 2.489581503491274717e+00 4.479655681291736490e-03 1.990518543629399457e-03
5.113126739876274485e+01 5.093107410644952182e+01 2.932562748548803278e+00 5.084814927983161148e+00 6.883364711389490687e+00 1.571050947497714567e+00 2.461155380942658510e+00 3.470219806573153834e-03 1.239558619269847187e-03
5.267496984012519334e+01 4.938519236589606010e+01 2.944367862780540079e+00 5.143484912167029854e+00 6.826546105112051066e+00 1.915470152161623307e+00 2.106239919919036030e+00 2.912055084935743533e-03 8.167867548349286213e-04
5.378135497223082950e+01 4.827334001911560080e+01 2.960967977836834297e+00 4.967575929535040125e+00 6.872748640204529025e+00 2.140430965690941267e+00 1.999573261268453361e+00 3.151561843537570729e-03 8.566722745840515138e-04
5.479060237922811183e+01 4.725323375832650896e+01 2.972684225064600838e+00 4.887870934733365758e+00 6.851547919898257177e+00 2.295197449713830107e+00 1.939011010684537961e+00 8.358100741290768604e-03 1.494221609377225984e-03
5.638569793727868529e+01 4.564138531969044266e+01 2.988550993725154203e+00 5.165029968186501286e+00 6.400489471587030188e+00 3.113051182811524153e+00 1.278989649457635380e+00 2.381133365603743668e-02 2.994143608181399664e-03
5.795580889960552895e+01 4.405739687292044948e+01 3.000702989939577847e+00 5.371352050164595937e+00 6.168355504879171392e+00 3.161252606186374603e+00 1.274181722262300864e+00 5.487911356373256257e-03 5.461442685451519709e-03
5.846036386899329784e+01 4.354105842680868221e+01 3.016176718459117723e+00 5.579703513812543036e+00 5.963257448752618650e+00 2.745273581686999975e+00 1.323062465796365439e+00 3.624225971455103945e-01 8.681378544957974591e-03
5.953769706480182577e+01 4.246009509567971207e+01 3.028600962565532129e+00 5.703970562549985246e+00 6.000250885469560203e+00 2.640641187798441702e+00 1.253548744934183112e+00 3.655900497483101641e-01 9.605446451906184471e-03
6.098636962674318340e+01 4.101051694239588130e+01 3.032648278676315812e+00 5.769333136070642354e+00 6.075027962784943725e+00 2.771633058123514903e+00 1.176997529289822930e+00 1.673163641866530771e-01 1.015710172905444526e-02
6.103270469363244644e+01 4.096235481323822114e+01 3.031698776863697820e+00 5.797196369058862153e+00 4.914443682621812748e+00 3.751103495182086522e+00 1.499227886240958263e+00 2.448045592950855338e-03 8.822237569307151903e-03
6.112623962526395616e+01 4.086146788468927582e+01 3.041056230884214173e+00 6.149001796933561970e+00 5.598919443237666549e+00 2.731635434601518586e+00 1.479967239564684789e+00 5.058423591569881882e-03 6.653921234220900628e-03
6.122103034003824007e+01 4.077706603164901367e+01 3.022648285749818697e+00 6.022994950130802216e+00 5.786515506211218351e+00 2.697119356049443084e+00 1.456173032722965166e+00 1.199541125637363856e-02 4.457086192294530853e-03
6.151685471921895498e+01 4.048527221713278834e+01 3.011102881211789928e+00 5.751875991786409514e+00 6.067714642254816937e+00 2.715825084979361037e+00 1.427572758903764338e+00 2.067156668636475209e-02 3.110137826720978365e-03
6.147433146976958795e+01 4.054073802015656725e+01 2.997602617970065886e+00 5.470464321504942440e+00 6.335978838084256104e+00 2.712774725653461783e+00 1.432236447059429763e+00 3.295199392292593593e-02 2.921565879779890532e-03
6.143911213958448059e+01 4.062750776041978895e+01 2.945291094386308650e+00 5.172186879461123432e+00 6.852093315885525726e+00 2.639203844574600222e+00 1.271860540124105210e+00 4.956552323250978942e-02 3.178902331355100853e-03
6.174017715523962835e+01 4.052810745876575282e+01 2.739337894282004360e+00 4.996603048813814674e+00 6.876396555539486144e+00 2.814901677009365333e+00 1.258885868603572877e+00 4.187351158748794239e-02 3.716830159090538880e-03
6.214530815997373736e+01 4.065686012253161863e+01 2.205904189665835347e+00 4.908485814488917853e+00 6.622763488433434098e+00 3.167138960042494400e+00 1.266042713077049520e+00 2.382765095262361077e-02 3.668900833676145157e-03
6.273543537788869173e+01 4.022448808644224272e+01 2.049720418930211618e+00 4.832192254480969673e+00 7.929895383907288320e+00 1.944597971104574441e+00 1.239692078275739684e+00 4.139976971632321895e-02 2.578659253444946526e-03
6.286458119779472042e+01 4.013236375949656320e+01 2.014398272480407481e+00 4.772422969283689476e+00 7.847487258822862799e+00 2.033235056811234287e+00 1.275344082743961716e+00 5.837179401249264349e-02 1.795608553013597992e-03
6.291698456864346412e+01 4.008595568270946075e+01 2.010044968063568582e+00 4.677869203389526831e+00 8.054013258143495335e+00 2.001015170446706737e+00 1.189286336986020709e+00 6.333264547771717823e-02 1.498166140234358625e-03
6.296551977150166124e+01 4.004457371051188375e+01 2.006506391004152956e+00 4.635693479960038665e+00 8.316257951107164814e+00 1.789519398095877012e+00 1.194391123751915584e+00 4.627881525472304219e-02 1.259358812898302192e-03
6.301790093959374417e+01 3.999614031051955010e+01 2.287526654332119325e+00 4.723351201689546031e+00 8.206768484503664141e+00 1.505375209511357282e+00 1.226723853784582596e+00 3.519764214709948658e-02 1.015703917926172317e-03
6.306810307618157907e+01 3.990484514694903595e+01 2.272432930974357390e+00 4.492334193750527227e+00 8.393644663175720666e+00 1.570422979654145124e+00 1.267805913965656783e+00 2.964955058876224750e-02 7.615447606766724336e-04
6.311004295283482435e+01 3.989483616340924499e+01 2.197895596234724636e+00 4.708002202730642516e+00 8.097712727931234866e+00 1.664583160221788427e+00 1.299863094725467239e+00 2.647613191138442276e-02 5.879700007127726651e-04
6.314022236020395695e+01 4.001625375621492253e+01 2.017042752634456537e+00 4.880378419906446830e+00 7.737912574817237932e+00 1.958679620340012084e+00 1.225091011224050508e+00 2.388940050901803766e-02 5.301041500566362709e-04
6.338225293922562997e+01 4.001211041587154682e+01 1.771306268898699132e+00 5.059176874290280956e+00 7.109287234311030268e+00 2.490861590153215843e+00 1.153384204795049328e+00 2.108276316232138986e-02 5.377092912619332301e-04
6.357130654417338178e+01 3.993772213260846371e+01 6.768887852270888406e-01 5.957707898208008501e+00 7.241124497592445586e+00 2.495128077295469815e+00 1.101040051500346006e+00 1.846407930587094445e-02 6.179340877574836764e-04
6.337516620104126019e+01 4.015580146913708148e+01 6.089612796694534591e-01 5.939803036395549185e+00 7.278929876947977107e+00 2.773656287162028278e+00 8.517511024555584065e-01 1.546514916460168219e-02 4.655980254580220396e-04
6.324982007767699344e+01 4.022164465096803809e+01 6.731046601945731567e-01 5.889938351346353684e+00 6.963352072766022971e+00 2.948117987931028416e+00 1.041389911780678190e+00 1.210826238321848110e-02 5.240249529770330027e-04
