# Supplementary material for: Ultrafast electronic relaxation pathways of the molecular photoswitch quadricyclane
Source: Nat Chem. 2024 Feb 2;16(4):499–505. doi: 10.1038/s41557-023-01420-w (PMC10997510; doi:10.1038/s41557-023-01420-w)
Supplement: Supplementary file 5 — ASCII data. [file 41557_2023_1420_MOESM5_ESM.zip › figure_4_s21/fig_4b_populations/S2_FV_qc.txt]

1.000000000000000000e+00
1.000000000000000000e+00
1.000000000000000000e+00
1.000000000000000000e+00
1.000000000000000000e+00
1.000000000000000000e+00
1.000000000000000000e+00
1.000000000000000000e+00
1.000000000000000000e+00
1.000000000000000000e+00
1.000000000000000000e+00
1.000000000000000000e+00
1.000000000000000000e+00
1.000000000000000000e+00
1.000000000000000000e+00
1.000000000000000000e+00
1.000000000000000000e+00
1.000000000000000000e+00
1.000000000000000000e+00
1.000000000000000000e+00
1.000000000000000000e+00
1.000000000000000000e+00
1.000000000000000000e+00
1.000000000000000000e+00
1.000000000000000000e+00
9.917355371900826722e-01
9.917355371900826722e-01
9.338842975206611552e-01
8.842975206611570771e-01
7.933884297520661377e-01
6.363636363636363535e-01
5.454545454545454142e-01
4.462809917355372025e-01
3.636363636363636465e-01
2.561983471074379959e-01
2.396694214876033124e-01
2.066115702479338900e-01
1.652892561983471120e-01
1.487603305785124008e-01
1.404958677685950452e-01
1.239669421487603340e-01
1.157024793388429784e-01
1.074380165289256228e-01
1.074380165289256228e-01
9.917355371900826722e-02
9.917355371900826722e-02
9.917355371900826722e-02
9.090909090909091161e-02
9.090909090909091161e-02
9.090909090909091161e-02
9.090909090909091161e-02
9.090909090909091161e-02
9.090909090909091161e-02
9.090909090909091161e-02
9.090909090909091161e-02
9.090909090909091161e-02
9.090909090909091161e-02
9.090909090909091161e-02
9.090909090909091161e-02
9.090909090909091161e-02
9.090909090909091161e-02
9.090909090909091161e-02
9.090909090909091161e-02
9.090909090909091161e-02
9.090909090909091161e-02
9.090909090909091161e-02
9.090909090909091161e-02
9.090909090909091161e-02
9.090909090909091161e-02
9.090909090909091161e-02
9.090909090909091161e-02
9.090909090909091161e-02
9.090909090909091161e-02
8.264462809917355601e-02
8.264462809917355601e-02
8.264462809917355601e-02
8.264462809917355601e-02
9.090909090909091161e-02
9.090909090909091161e-02
9.090909090909091161e-02
9.090909090909091161e-02
9.090909090909091161e-02
9.090909090909091161e-02
9.090909090909091161e-02
9.090909090909091161e-02
9.090909090909091161e-02
9.090909090909091161e-02
9.090909090909091161e-02
9.090909090909091161e-02
9.090909090909091161e-02
9.090909090909091161e-02
9.090909090909091161e-02
9.090909090909091161e-02
9.090909090909091161e-02
9.090909090909091161e-02
9.090909090909091161e-02
9.090909090909091161e-02
9.090909090909091161e-02
1.074380165289256228e-01
1.074380165289256228e-01
1.074380165289256228e-01
1.157024793388429784e-01
1.322314049586776896e-01
1.404958677685950452e-01
1.404958677685950452e-01
1.404958677685950452e-01
1.404958677685950452e-01
1.404958677685950452e-01
1.570247933884297564e-01
1.570247933884297564e-01
1.652892561983471120e-01
1.652892561983471120e-01
1.735537190082644676e-01
1.900826446280991788e-01
1.900826446280991788e-01
1.900826446280991788e-01
1.900826446280991788e-01
1.900826446280991788e-01
1.900826446280991788e-01
2.066115702479338900e-01
1.983471074380165344e-01
1.983471074380165344e-01
1.983471074380165344e-01
2.066115702479338900e-01
2.314049586776859568e-01
2.396694214876033124e-01
2.561983471074379959e-01
2.561983471074379959e-01
2.561983471074379959e-01
2.561983471074379959e-01
2.809917355371900904e-01
2.809917355371900904e-01
2.809917355371900904e-01
3.057851239669421295e-01
3.305785123966942241e-01
3.305785123966942241e-01
3.471074380165289353e-01
3.719008264462809743e-01
3.719008264462809743e-01
3.884297520661156855e-01
4.380165289256198191e-01
4.380165289256198191e-01
4.545454545454545303e-01
5.041322314049586639e-01
5.371900826446280863e-01
5.619834710743801809e-01
6.033057851239669311e-01
6.115702479338842590e-01
6.115702479338842590e-01
6.115702479338842590e-01
6.198347107438016979e-01
6.363636363636363535e-01
6.363636363636363535e-01
6.363636363636363535e-01
6.363636363636363535e-01
6.446280991735536814e-01
6.611570247933884481e-01
6.611570247933884481e-01
6.694214876033057759e-01
6.776859504132231038e-01
6.859504132231405427e-01
6.859504132231405427e-01
6.942148760330578705e-01
6.942148760330578705e-01
6.942148760330578705e-01
7.024793388429751984e-01
6.776859504132231038e-01
6.694214876033057759e-01
6.694214876033057759e-01
6.446280991735536814e-01
6.446280991735536814e-01
6.446280991735536814e-01
5.867768595041322754e-01
5.619834710743801809e-01
5.619834710743801809e-01
5.289256198347107585e-01
5.123966942148759918e-01
4.958677685950413361e-01
4.876033057851239527e-01
4.793388429752066249e-01
4.710743801652892415e-01
4.710743801652892415e-01
4.628099173553719137e-01
4.462809917355372025e-01
4.297520661157024913e-01
3.966942148760330689e-01
3.884297520661156855e-01
3.636363636363636465e-01
3.471074380165289353e-01
3.471074380165289353e-01
3.388429752066115519e-01
3.305785123966942241e-01
3.305785123966942241e-01
3.305785123966942241e-01
3.305785123966942241e-01
3.057851239669421295e-01
2.975206611570248016e-01
2.892561983471074183e-01
2.809917355371900904e-01
2.727272727272727071e-01
2.727272727272727071e-01
