# Supplementary material for: Ultrafast electronic relaxation pathways of the molecular photoswitch quadricyclane
Source: Nat Chem. 2024 Feb 2;16(4):499–505. doi: 10.1038/s41557-023-01420-w (PMC10997510; doi:10.1038/s41557-023-01420-w)
Supplement: Supplementary file 5 — ASCII data. [file 41557_2023_1420_MOESM5_ESM.zip › figure_4_s21/fig_4b_populations/S2_FV_time.txt]

0.000000000000000000e+00
5.000000000000000000e-01
1.000000000000000000e+00
1.500000000000000000e+00
2.000000000000000000e+00
2.500000000000000000e+00
3.000000000000000000e+00
3.500000000000000000e+00
4.000000000000000000e+00
4.500000000000000000e+00
5.000000000000000000e+00
5.500000000000000000e+00
6.000000000000000000e+00
6.500000000000000000e+00
7.000000000000000000e+00
7.500000000000000000e+00
8.000000000000000000e+00
8.500000000000000000e+00
9.000000000000000000e+00
9.500000000000000000e+00
1.000000000000000000e+01
1.050000000000000000e+01
1.100000000000000000e+01
1.150000000000000000e+01
1.200000000000000000e+01
1.250000000000000000e+01
1.300000000000000000e+01
1.350000000000000000e+01
1.400000000000000000e+01
1.450000000000000000e+01
1.500000000000000000e+01
1.550000000000000000e+01
1.600000000000000000e+01
1.650000000000000000e+01
1.700000000000000000e+01
1.750000000000000000e+01
1.800000000000000000e+01
1.850000000000000000e+01
1.900000000000000000e+01
1.950000000000000000e+01
2.000000000000000000e+01
2.050000000000000000e+01
2.100000000000000000e+01
2.150000000000000000e+01
2.200000000000000000e+01
2.250000000000000000e+01
2.300000000000000000e+01
2.350000000000000000e+01
2.400000000000000000e+01
2.450000000000000000e+01
2.500000000000000000e+01
2.550000000000000000e+01
2.600000000000000000e+01
2.650000000000000000e+01
2.700000000000000000e+01
2.750000000000000000e+01
2.800000000000000000e+01
2.850000000000000000e+01
2.900000000000000000e+01
2.950000000000000000e+01
3.000000000000000000e+01
3.050000000000000000e+01
3.100000000000000000e+01
3.150000000000000000e+01
3.200000000000000000e+01
3.250000000000000000e+01
3.300000000000000000e+01
3.350000000000000000e+01
3.400000000000000000e+01
3.450000000000000000e+01
3.500000000000000000e+01
3.550000000000000000e+01
3.600000000000000000e+01
3.650000000000000000e+01
3.700000000000000000e+01
3.750000000000000000e+01
3.800000000000000000e+01
3.850000000000000000e+01
3.900000000000000000e+01
3.950000000000000000e+01
4.000000000000000000e+01
4.050000000000000000e+01
4.100000000000000000e+01
4.150000000000000000e+01
4.200000000000000000e+01
4.250000000000000000e+01
4.300000000000000000e+01
4.350000000000000000e+01
4.400000000000000000e+01
4.450000000000000000e+01
4.500000000000000000e+01
4.550000000000000000e+01
4.600000000000000000e+01
4.650000000000000000e+01
4.700000000000000000e+01
4.750000000000000000e+01
4.800000000000000000e+01
4.850000000000000000e+01
4.900000000000000000e+01
4.950000000000000000e+01
5.000000000000000000e+01
5.050000000000000000e+01
5.100000000000000000e+01
5.150000000000000000e+01
5.200000000000000000e+01
5.250000000000000000e+01
5.300000000000000000e+01
5.350000000000000000e+01
5.400000000000000000e+01
5.450000000000000000e+01
5.500000000000000000e+01
5.550000000000000000e+01
5.600000000000000000e+01
5.650000000000000000e+01
5.700000000000000000e+01
5.750000000000000000e+01
5.800000000000000000e+01
5.850000000000000000e+01
5.900000000000000000e+01
5.950000000000000000e+01
6.000000000000000000e+01
6.050000000000000000e+01
6.100000000000000000e+01
6.150000000000000000e+01
6.200000000000000000e+01
6.250000000000000000e+01
6.300000000000000000e+01
6.350000000000000000e+01
6.400000000000000000e+01
6.450000000000000000e+01
6.500000000000000000e+01
6.550000000000000000e+01
6.600000000000000000e+01
6.650000000000000000e+01
6.700000000000000000e+01
6.750000000000000000e+01
6.800000000000000000e+01
6.850000000000000000e+01
6.900000000000000000e+01
6.950000000000000000e+01
7.000000000000000000e+01
7.050000000000000000e+01
7.100000000000000000e+01
7.150000000000000000e+01
7.200000000000000000e+01
7.250000000000000000e+01
7.300000000000000000e+01
7.350000000000000000e+01
7.400000000000000000e+01
7.450000000000000000e+01
7.500000000000000000e+01
7.550000000000000000e+01
7.600000000000000000e+01
7.650000000000000000e+01
7.700000000000000000e+01
7.750000000000000000e+01
7.800000000000000000e+01
7.850000000000000000e+01
7.900000000000000000e+01
7.950000000000000000e+01
8.000000000000000000e+01
8.050000000000000000e+01
8.100000000000000000e+01
8.150000000000000000e+01
8.200000000000000000e+01
8.250000000000000000e+01
8.300000000000000000e+01
8.350000000000000000e+01
8.400000000000000000e+01
8.450000000000000000e+01
8.500000000000000000e+01
8.550000000000000000e+01
8.600000000000000000e+01
8.650000000000000000e+01
8.700000000000000000e+01
8.750000000000000000e+01
8.800000000000000000e+01
8.850000000000000000e+01
8.900000000000000000e+01
8.950000000000000000e+01
9.000000000000000000e+01
9.050000000000000000e+01
9.100000000000000000e+01
9.150000000000000000e+01
9.200000000000000000e+01
9.250000000000000000e+01
9.300000000000000000e+01
9.350000000000000000e+01
9.400000000000000000e+01
9.450000000000000000e+01
9.500000000000000000e+01
9.550000000000000000e+01
9.600000000000000000e+01
9.650000000000000000e+01
9.700000000000000000e+01
9.750000000000000000e+01
9.800000000000000000e+01
9.850000000000000000e+01
9.900000000000000000e+01
9.950000000000000000e+01
1.000000000000000000e+02
