# Supplementary material for: Ultrafast electronic relaxation pathways of the molecular photoswitch quadricyclane
Source: Nat Chem. 2024 Feb 2;16(4):499–505. doi: 10.1038/s41557-023-01420-w (PMC10997510; doi:10.1038/s41557-023-01420-w)
Supplement: Supplementary file 5 — ASCII data. [file 41557_2023_1420_MOESM5_ESM.zip › figure_4_s21/fig_4b_populations/S34_SR_nb.txt]

0.000000000000000000e+00
0.000000000000000000e+00
0.000000000000000000e+00
0.000000000000000000e+00
0.000000000000000000e+00
0.000000000000000000e+00
0.000000000000000000e+00
0.000000000000000000e+00
0.000000000000000000e+00
0.000000000000000000e+00
0.000000000000000000e+00
0.000000000000000000e+00
0.000000000000000000e+00
0.000000000000000000e+00
0.000000000000000000e+00
0.000000000000000000e+00
0.000000000000000000e+00
0.000000000000000000e+00
0.000000000000000000e+00
0.000000000000000000e+00
0.000000000000000000e+00
0.000000000000000000e+00
0.000000000000000000e+00
0.000000000000000000e+00
0.000000000000000000e+00
0.000000000000000000e+00
0.000000000000000000e+00
0.000000000000000000e+00
0.000000000000000000e+00
0.000000000000000000e+00
0.000000000000000000e+00
0.000000000000000000e+00
0.000000000000000000e+00
0.000000000000000000e+00
6.849315068493150305e-03
6.849315068493150305e-03
6.849315068493150305e-03
2.054794520547945091e-02
2.739726027397260122e-02
3.424657534246575152e-02
3.424657534246575152e-02
4.109589041095890183e-02
4.794520547945205213e-02
4.794520547945205213e-02
4.794520547945205213e-02
4.794520547945205213e-02
4.794520547945205213e-02
5.479452054794520244e-02
5.479452054794520244e-02
5.479452054794520244e-02
6.164383561643835274e-02
5.479452054794520244e-02
5.479452054794520244e-02
5.479452054794520244e-02
5.479452054794520244e-02
6.164383561643835274e-02
6.164383561643835274e-02
6.164383561643835274e-02
6.164383561643835274e-02
6.849315068493150305e-02
7.534246575342465335e-02
8.219178082191780366e-02
8.219178082191780366e-02
8.219178082191780366e-02
8.219178082191780366e-02
8.219178082191780366e-02
8.904109589041095396e-02
8.904109589041095396e-02
9.589041095890410427e-02
1.027397260273972546e-01
1.027397260273972546e-01
1.027397260273972546e-01
1.027397260273972546e-01
1.164383561643835552e-01
1.164383561643835552e-01
1.232876712328767055e-01
1.232876712328767055e-01
1.232876712328767055e-01
1.232876712328767055e-01
1.301369863013698558e-01
1.369863013698630061e-01
1.369863013698630061e-01
1.369863013698630061e-01
1.506849315068493067e-01
1.506849315068493067e-01
1.575342465753424570e-01
1.575342465753424570e-01
1.575342465753424570e-01
1.575342465753424570e-01
1.575342465753424570e-01
1.575342465753424570e-01
1.643835616438356073e-01
1.643835616438356073e-01
1.643835616438356073e-01
1.643835616438356073e-01
1.643835616438356073e-01
1.643835616438356073e-01
1.712328767123287576e-01
1.712328767123287576e-01
1.712328767123287576e-01
1.780821917808219079e-01
1.780821917808219079e-01
1.780821917808219079e-01
1.849315068493150582e-01
1.917808219178082085e-01
1.917808219178082085e-01
1.917808219178082085e-01
1.917808219178082085e-01
1.986301369863013588e-01
1.986301369863013588e-01
1.986301369863013588e-01
1.986301369863013588e-01
2.054794520547945091e-01
2.054794520547945091e-01
2.054794520547945091e-01
2.054794520547945091e-01
2.123287671232876594e-01
2.123287671232876594e-01
2.123287671232876594e-01
2.123287671232876594e-01
2.123287671232876594e-01
2.054794520547945091e-01
2.054794520547945091e-01
1.986301369863013588e-01
1.986301369863013588e-01
1.917808219178082085e-01
1.917808219178082085e-01
1.917808219178082085e-01
1.986301369863013588e-01
1.986301369863013588e-01
1.986301369863013588e-01
1.986301369863013588e-01
1.986301369863013588e-01
1.986301369863013588e-01
2.054794520547945091e-01
2.054794520547945091e-01
2.123287671232876594e-01
2.123287671232876594e-01
2.123287671232876594e-01
2.054794520547945091e-01
2.054794520547945091e-01
2.054794520547945091e-01
2.054794520547945091e-01
1.986301369863013588e-01
1.986301369863013588e-01
1.986301369863013588e-01
1.986301369863013588e-01
1.986301369863013588e-01
1.917808219178082085e-01
1.917808219178082085e-01
1.780821917808219079e-01
1.780821917808219079e-01
1.712328767123287576e-01
1.712328767123287576e-01
1.712328767123287576e-01
1.712328767123287576e-01
1.712328767123287576e-01
1.712328767123287576e-01
1.780821917808219079e-01
1.849315068493150582e-01
1.780821917808219079e-01
1.780821917808219079e-01
1.780821917808219079e-01
1.780821917808219079e-01
1.849315068493150582e-01
1.849315068493150582e-01
1.986301369863013588e-01
1.986301369863013588e-01
1.986301369863013588e-01
1.986301369863013588e-01
1.986301369863013588e-01
2.054794520547945091e-01
2.054794520547945091e-01
2.054794520547945091e-01
2.123287671232876594e-01
2.123287671232876594e-01
2.123287671232876594e-01
2.123287671232876594e-01
2.123287671232876594e-01
2.328767123287671104e-01
2.328767123287671104e-01
2.328767123287671104e-01
2.328767123287671104e-01
2.328767123287671104e-01
2.328767123287671104e-01
2.397260273972602607e-01
2.397260273972602607e-01
2.397260273972602607e-01
2.397260273972602607e-01
2.397260273972602607e-01
2.397260273972602607e-01
2.397260273972602607e-01
2.397260273972602607e-01
2.397260273972602607e-01
2.397260273972602607e-01
2.397260273972602607e-01
2.397260273972602607e-01
2.397260273972602607e-01
2.397260273972602607e-01
2.397260273972602607e-01
2.397260273972602607e-01
