# Supplementary material for: Ultrafast electronic relaxation pathways of the molecular photoswitch quadricyclane
Source: Nat Chem. 2024 Feb 2;16(4):499–505. doi: 10.1038/s41557-023-01420-w (PMC10997510; doi:10.1038/s41557-023-01420-w)
Supplement: Supplementary file 5 — ASCII data. [file 41557_2023_1420_MOESM5_ESM.zip › figure_4_s21/fig_4b_populations/S34_SR_pop.txt]

0.000000000000000000e+00 0.000000000000000000e+00 0.000000000000000000e+00 8.400000000000000000e+01 6.200000000000000000e+01 0.000000000000000000e+00 0.000000000000000000e+00 0.000000000000000000e+00 0.000000000000000000e+00
6.672582964311636024e-06 5.652246053911545026e-03 8.498617929207860633e-02 8.390978148683221605e+01 6.199577894012622892e+01 3.791178709520032653e-03 1.561884614078395085e-07 5.839752590038421278e-08 3.081816919316009296e-06
6.069595221997301472e-06 2.012966444342587785e-02 3.366653789046877288e-01 8.364722630555053229e+01 6.198622973901117206e+01 9.737743250424018421e-03 2.002870794164573481e-07 9.976060016539310312e-08 4.799195705289992448e-06
4.310743246550569340e-06 3.708897109968909561e-02 7.310593248259817933e-01 8.324506237637338302e+01 6.197511481024984903e+01 1.166466581068610966e-02 1.760618223001154676e-07 1.115455715501808713e-07 5.253291099863333423e-06
4.699998683670838540e-06 5.056388622790978365e-02 1.109339630327485615e+00 8.286210890480973035e+01 6.196482594083503415e+01 1.315101519772153560e-02 2.279766963490129242e-07 1.303246402694000879e-07 5.564302357965311149e-06
5.121084652777754753e-06 6.026681030254311955e-02 1.473686415323722576e+00 8.249625306912776068e+01 6.195390521735858158e+01 1.587657558003574207e-02 1.900664013346178527e-07 1.562285460194820851e-07 6.444927408531010264e-06
5.538008624940042361e-06 7.017531739821612768e-02 1.789537226528702618e+00 8.216707584762569638e+01 6.195139662889553733e+01 2.180137245860716555e-02 1.944916038644648932e-07 1.928584745058349382e-07 7.681733585849921157e-06
5.865502706611946016e-06 7.637899618852860006e-02 2.099413670603210491e+00 8.180305639171955079e+01 6.199886766753031253e+01 2.226807207673094438e-02 1.852480073251279499e-07 2.937258126072615562e-07 8.857404483473717952e-06
6.195809665195274817e-06 8.103219014476838178e-02 2.568521937374358188e+00 8.128256642095198004e+01 6.204628667541071962e+01 2.157623288984138535e-02 2.141507423983435678e-07 3.741399514417761959e-07 9.759128080554155724e-06
6.535864774508113765e-06 8.330912952613357680e-02 2.957651545640937574e+00 8.079668696634935543e+01 6.214018555556531709e+01 2.214871426529958082e-02 2.771629737310421742e-07 4.653591449298637676e-07 1.081026577182166441e-05
6.814591733935446587e-06 8.244666565387442914e-02 3.157743396237607580e+00 8.049843650136899953e+01 6.223666485637340173e+01 2.468832221761729437e-02 3.289521083441119667e-07 5.970440234899960529e-07 1.251755954388667039e-05
7.067972337733948808e-06 7.967529640881391984e-02 3.363591341762896647e+00 8.018996933608914901e+01 6.233678435195371037e+01 2.995620744426623697e-02 3.748382092870341094e-07 7.996770730595958564e-07 1.522385370834445637e-05
7.269907007384362544e-06 7.682620588020983021e-02 3.524746694110422851e+00 7.991955791752718596e+01 6.243949581375625968e+01 3.934524719291210282e-02 4.449233181398368366e-07 1.101028266638567302e-06 1.930567404101612988e-05
7.483779252685634150e-06 7.628701997627249098e-02 3.585145345456668409e+00 7.974703152172895670e+01 6.253405161056876693e+01 5.744974934316061238e-02 8.675811242631470820e-07 1.539029459653517928e-06 2.486253553736901501e-05
7.719643934451555893e-06 7.629334930966939765e-02 3.653527176621330863e+00 7.957088573286900157e+01 6.261862286302203984e+01 8.062674781341473695e-02 8.133495993047783778e-07 2.146054373945495509e-06 3.345131692914922700e-05
8.060232513354836524e-06 8.208870246623613254e-02 3.684668455037158008e+00 7.942930750732683975e+01 6.266830082659352996e+01 1.355760148621805439e-01 1.424307850875250324e-06 2.753970253393544426e-06 4.625520312172347830e-05
8.676899881125625766e-06 1.269335336516838608e-01 3.707055308504719093e+00 7.925689212993933097e+01 6.266411814814878056e+01 2.449213386619613630e-01 2.641257583267495965e-06 3.443527063456328583e-06 6.477940965654116305e-05
9.723528435131198705e-06 2.435788880005006762e-01 3.698267563503940369e+00 7.902972661119331121e+01 6.245738039358518279e+01 5.709362939883977361e-01 4.083688181188005501e-06 4.681491681379251998e-06 9.176102085023469710e-05
1.115587983236717681e-05 2.805844547894617014e-01 3.852151141345268481e+00 7.869463182747092844e+01 6.070846416746916674e+01 2.464015271714801170e+00 6.236074129907379768e-06 6.407715937143190257e-06 1.293375403779234369e-04
1.289019289155836115e-05 3.404963629297467209e-01 3.990501218239252523e+00 7.842841793161906594e+01 5.906956068225354528e+01 4.170814045819983384e+00 1.097533229811090015e-05 8.232986790536612665e-06 1.776606258121244829e-04
1.576387853320795497e-05 9.336880747182388918e-01 3.600119631014569777e+00 7.803728605020059206e+01 5.779626890263500627e+01 5.632343804922737895e+00 2.453395973195050459e-05 1.161310282177015009e-05 2.416255669728241634e-04
2.083869018672246726e-05 1.831170124134730237e+00 2.765453657924862085e+00 7.724330347855928380e+01 5.561967077420683836e+01 8.539958692002025842e+00 7.807724168218612315e-05 1.812712518521074332e-05 3.262301154978085815e-04
3.224025576969347291e-05 2.176647068709753441e+00 2.481544030578839877e+00 7.610368449166956850e+01 5.383421572993740511e+01 1.140300658849730198e+01 4.071175366110484821e-04 2.338445942798532865e-05 4.393483557923732064e-04
5.858021311713010207e-05 2.606604023160331352e+00 2.132320383626225446e+00 7.382177057273779042e+01 4.695394220868784885e+01 2.048105755741153899e+01 3.596688619000552867e-03 3.744521609709105229e-05 6.125403270565107396e-04
1.188979331430681702e-04 3.181655410550575880e+00 1.665405578753624161e+00 7.173316328300678890e+01 4.263064999722030279e+01 2.598575102416073435e+01 8.023350185089175302e-01 6.367975914101052233e-05 8.571101072714185391e-04
2.533597636783712845e-04 4.473059669367240865e+00 4.937289128815888772e-01 6.919970142489839304e+01 3.987017259957893600e+01 3.096716037240566877e+01 9.946092894630922387e-01 1.204401618130980555e-04 1.193931480190266745e-03
5.491869075327642262e-04 4.863527722751175730e+00 1.925697739489716787e-01 6.705262231419814611e+01 3.730471340745764053e+01 3.557052417928895949e+01 1.013607689913692544e+00 2.457242467205266118e-04 1.640001286800353304e-03
1.491019286671518233e-03 4.965827902952617556e+00 1.463459101222416292e-01 6.129056089228422621e+01 3.890418154188551370e+01 3.876483006777583284e+01 1.924043786662410715e+00 4.802323225619849136e-04 2.238646707632786521e-03
4.332509027545995012e-03 4.979657768041291455e+00 1.303098931107928293e-01 5.832695633096081167e+01 3.851548510770025047e+01 4.258683380502983340e+01 1.286625410803401204e+00 1.666959936758525829e-01 3.103181649135116748e-03
1.031779687209946270e-02 4.913485617058186428e+00 1.821623040598365495e-01 5.476374406303514064e+01 4.063136808157730684e+01 4.333347687357442624e+01 1.990585640125191347e+00 1.705057661281516868e-01 4.353857570036480731e-03
9.229642763200622199e-03 4.741363304282215196e+00 3.443217927266837286e-01 5.176847496847466346e+01 4.026464654010556643e+01 4.559624153662571189e+01 3.071952944630198967e+00 1.959781517614065660e-01 7.791118630483544368e-03
1.177453009954258605e-02 4.732162323310543428e+00 3.363061680988099211e-01 4.940069277507897283e+01 4.062401564510273744e+01 4.381091709058620864e+01 6.867974592547306578e+00 1.861327268751666875e-01 3.002414830079259966e-02
1.204610356509070238e-02 4.789151265457382678e+00 2.865652967698893994e-01 4.556082125635574442e+01 4.302613983998086411e+01 4.439374596037400522e+01 7.664957936887793366e+00 1.917687716838504808e-01 7.480356892513696787e-02
2.311716120744395503e-02 4.678994872174428998e+00 3.803929491933854545e-01 4.271750712536550054e+01 4.404901774474544851e+01 4.296325715017575675e+01 1.088781461434580677e+01 1.868639818564322708e-01 1.130344009372845071e-01
1.808624714359307814e-02 4.607974501700208059e+00 4.564401674314830237e-01 4.043818543965348766e+01 4.506607585931556059e+01 4.366839096449646007e+01 1.134468410119222348e+01 2.193992281337555916e-01 1.807634909344641161e-01
9.036619956175851245e-03 4.538623752097866948e+00 5.131795606641200713e-01 3.864913247071562807e+01 4.524955817608463349e+01 4.375754518476375665e+01 1.282016197974123095e+01 2.344117944307071155e-01 2.283504615467855658e-01
3.317288937137656806e-03 4.079959571755983561e+00 1.001606819516063895e+00 3.744341028780798553e+01 4.465681318720575632e+01 4.280592960609369868e+01 1.499304926686268757e+01 7.555388829216318491e-01 2.603750888993023871e-01
4.463298167641308913e-03 4.160550772912951167e+00 9.337615881678956731e-01 3.614767615655047450e+01 4.460991391738963330e+01 4.474660838106348137e+01 1.319747966793912397e+01 1.919569995231464654e+00 2.799762225781958214e-01
8.439768500618463620e-03 4.330941083171602202e+00 7.464270630402976003e-01 3.481875564876983020e+01 4.408389768105701023e+01 4.705315773977922333e+01 1.260500781303860940e+01 2.081245029032694482e+00 2.721281736100792936e-01
7.768649057490924215e-03 4.467916607625867620e+00 6.389787820935204365e-01 3.433412746874721932e+01 4.331386800298307094e+01 4.507514897707984858e+01 1.575627589487547198e+01 2.136396607157392324e+00 2.695190103796377690e-01
4.887984165799701824e-03 4.474790392119983196e+00 7.317151990470605050e-01 3.420099027028462046e+01 4.504173247782910749e+01 4.230077337913755287e+01 1.646644329874181523e+01 2.525566301896307042e+00 2.531006967763066440e-01
2.448407892343443595e-03 4.408146494525717607e+00 7.971199879353955131e-01 3.378080163296012017e+01 4.459187978389033447e+01 4.433227785461425441e+01 1.489997798855869426e+01 2.376788035659100906e+00 8.105598139634676569e-01
1.029043020327283144e-03 4.310374472106301091e+00 8.592251530254079173e-01 3.348551936702492071e+01 4.591575995500383556e+01 4.283043526804307533e+01 1.518106726620826663e+01 2.875496358084533188e+00 5.410931174824238354e-01
6.477816075011804883e-04 4.217284053734824845e+00 9.175595302997672231e-01 3.359581775013464977e+01 4.560794104767869328e+01 4.302518476930267610e+01 1.477749650953628979e+01 3.601935036786994893e+00 2.561335209168933424e-01
3.701100235657590366e-04 4.165670312067584646e+00 9.610857168656542493e-01 3.264539924186894382e+01 4.702636030234339160e+01 4.183007516383146651e+01 1.531897484153060951e+01 3.788167356450189871e+00 2.638969550189443902e-01
1.714569326822950907e-04 4.110420036309422542e+00 9.392472845231084611e-01 3.315585420299450448e+01 4.589408669607911406e+01 4.211440829561811938e+01 1.561167161401314729e+01 3.931625087595937984e+00 2.425153259337692602e-01
9.595208988508401417e-05 4.065442407393597080e+00 9.849048186292786999e-01 3.379627861754840268e+01 4.460934409216729080e+01 4.391243010691410831e+01 1.350813096740969144e+01 4.901561550561956970e+00 2.218114872848751806e-01
6.260363871361174150e-05 4.040072411642551486e+00 1.019944926209576330e+00 3.451753417722981965e+01 4.436730348472855212e+01 4.423822491707402804e+01 1.266614644235037268e+01 4.930921594663080221e+00 2.197894424620245313e-01
5.948741801794346965e-05 4.028771228592924913e+00 1.033427511564963819e+00 3.579673450525505984e+01 4.301210106074058359e+01 4.468180023384228150e+01 1.233936815064469172e+01 4.866068639599851586e+00 2.416691823421372731e-01
4.609538473019970272e-05 4.025711519958226070e+00 1.016133151524561518e+00 3.670667798212605248e+01 4.334154222827169178e+01 4.480831648945789425e+01 1.197634403646736345e+01 3.864563084023804329e+00 2.606654127849169500e-01
3.289633074873531669e-05 4.030056847426632061e+00 1.009276825553085954e+00 3.821525833449850040e+01 3.984865470334112558e+01 4.651893706373442683e+01 1.222341954770021388e+01 3.886980679680234640e+00 2.673831017349388994e-01
7.027313503946169175e-05 4.042849835044398432e+00 1.005719684821717586e+00 3.812339958173669885e+01 4.222775897290968317e+01 4.517091427709820550e+01 1.122562725852168697e+01 3.937898129584015194e+00 2.657619871481763374e-01
1.055118878628282750e-04 4.035325015704069429e+00 1.207960628274036052e+00 3.729160920782491928e+01 4.281178163552060312e+01 4.499058074791098250e+01 1.135565553217982426e+01 4.048235971748884054e+00 2.587457489487294260e-01
2.269546253454593574e-04 4.023063143353655668e+00 1.435982454185139368e+00 3.675858154323087490e+01 4.370156820627084926e+01 4.364539112572293078e+01 1.246012413162432253e+01 3.593752797785342068e+00 3.813096432016810367e-01
2.175250120525302946e-04 4.019750797365178485e+00 1.422945671395526857e+00 3.698933358984601227e+01 4.271939074012903603e+01 4.526803562444095519e+01 1.125377717001337885e+01 3.989862527631326206e+00 3.366863541648472125e-01
2.834070110309097525e-04 4.029913547879139024e+00 1.584395178439709673e+00 3.742761351040081053e+01 4.301068918398910057e+01 4.417315777459545956e+01 1.148566542196427065e+01 3.995387892775802641e+00 2.928940829438317350e-01
3.841524054441353142e-04 4.066746125552824331e+00 1.622342284047382233e+00 3.704185596822669879e+01 4.423533746219570872e+01 4.335993256057297884e+01 1.234227438462455950e+01 3.001336983525128232e+00 3.297900788497793445e-01
5.529943036979031003e-04 4.137378392503272551e+00 1.660187248354944911e+00 3.711104303921704428e+01 4.425901689938979899e+01 4.365463718353358757e+01 1.200675093258289117e+01 2.869247618456693960e+00 3.011856916580312737e-01
7.477716136110058040e-04 4.244370349768883166e+00 1.604387647100023129e+00 3.781193675639372742e+01 4.395948629563228138e+01 4.458729902480945384e+01 1.076140709442365129e+01 2.753308195866272179e+00 2.770568643909426254e-01
5.850001945842341587e-04 4.446355077930128630e+00 1.472378919470438419e+00 3.796482186090147337e+01 4.282540162375757120e+01 4.641352668810923632e+01 9.455756414120223496e+00 3.156750706267216433e+00 2.644237092488142538e-01
6.614392706280826546e-04 4.612520881438378240e+00 1.357477917822785596e+00 3.797408457280278782e+01 4.285614980951709185e+01 4.849010780308558566e+01 7.398769760248438132e+00 3.049747606406269185e+00 2.604802094074266106e-01
1.728225900206762982e-03 4.724588142789849954e+00 1.274254104607745575e+00 3.778965636014171281e+01 4.383156970822397369e+01 4.696716824135339152e+01 8.804831111011989009e+00 2.359679518759778549e+00 2.465245872121892001e-01
1.917271139734360707e-03 5.144549784183434227e+00 8.751970280901304466e-01 3.827958503878045349e+01 4.318794910790374075e+01 4.677977907705457739e+01 9.115064963618515037e+00 2.373340408967166137e+00 2.426173202628036929e-01
1.316726777574342856e-03 5.744138345801343526e+00 3.816362264587577213e-01 3.805639587985033501e+01 4.561813411088644443e+01 4.554072282405459760e+01 7.976375988563605191e+00 2.438127534722761780e+00 2.431523628850122409e-01
2.352340137918539076e-03 5.854324577252296713e+00 2.895096556187391479e-01 3.788938289354456401e+01 4.372493194232323077e+01 4.632287129785687796e+01 9.162323148002847972e+00 2.486928502394216256e+00 2.673756428711174804e-01
3.618742688040923593e-03 5.892112668867056868e+00 2.391826920371981635e-01 3.764097113014124574e+01 4.433690169608096454e+01 4.637648960690405175e+01 8.722304380733103102e+00 2.468092838993400484e+00 3.203262435543531850e-01
2.592505738325698045e-03 5.926359582240769086e+00 1.953251794053824097e-01 3.827724790184465320e+01 4.501468825081498437e+01 4.555809258024120112e+01 8.082118852870491921e+00 2.443413050663529873e+00 5.001620961809527532e-01
1.043946743969444233e-03 5.958633511296120844e+00 1.653811865288172533e-01 3.870190102889351635e+01 4.468994120372654777e+01 4.530944772183544700e+01 7.983162296373386368e+00 2.479427085012133158e+00 7.110620195895709372e-01
5.018653343616259451e-04 5.982046714315022662e+00 7.767806180493087576e-01 3.861587332524119631e+01 4.401656063510314709e+01 4.546712322613686297e+01 7.888552872169155350e+00 2.499428536725703420e+00 7.531322069253680862e-01
6.017961885814982186e-04 5.999414553947087114e+00 9.093867618881766868e-01 3.857692915912699050e+01 4.491336066784187153e+01 4.515045309923185357e+01 7.724211169935052190e+00 1.950017231563952347e+00 7.756255602768090673e-01
5.317983802988816800e-04 6.003874395400170982e+00 1.009072078186826538e+00 3.842941902069868831e+01 4.523231815129361166e+01 4.574798808579965481e+01 7.342326568352672389e+00 1.458236096402279136e+00 7.762338054868301862e-01
1.073902267747457945e-03 6.015307965789824962e+00 2.046166035167509278e+00 3.907902433641097417e+01 4.586833030239422726e+01 4.421786070184425199e+01 6.529196257842471596e+00 1.387462060118761054e+00 8.555784381635891389e-01
1.322978306893109928e-03 6.019067947531786089e+00 2.062199479386596312e+00 4.112621321189767798e+01 4.560891774356417017e+01 4.265360689196972288e+01 6.377737889704357066e+00 1.335273822424551726e+00 8.156600352126723852e-01
1.971262303312498916e-03 6.061189929059814574e+00 2.046131703125813495e+00 4.258994077400168976e+01 4.776237546906629206e+01 3.898338480498762948e+01 6.458591919133064074e+00 1.274569832868289732e+00 8.218443054530324421e-01
2.459580178220359317e-03 6.396130873250180926e+00 2.520030232522298963e+00 4.287917927917384731e+01 4.912852323145636291e+01 3.673757793929934934e+01 6.273315255200627050e+00 1.219344176422772819e+00 8.434394324978887747e-01
3.540062719721653439e-03 6.755923532722077240e+00 2.251212986630156010e+00 4.411171123882284206e+01 5.095180112282248786e+01 3.386619397254473540e+01 6.011567789981183907e+00 1.183564260128794343e+00 8.644850336283161907e-01
2.005930818284697333e-03 6.924145878946425192e+00 2.119950359146867136e+00 4.458414248589270557e+01 5.324405006691936393e+01 3.132433038778027168e+01 5.618645233250630255e+00 1.296909244876931933e+00 8.858204123685046172e-01
2.232679331808748013e-03 6.932944351392999138e+00 2.149694413511383573e+00 4.532372934372536832e+01 5.398757267195984610e+01 3.013415219899433239e+01 5.193514603157940890e+00 1.365973844133415493e+00 9.101858937923404946e-01
1.701912599701945741e-03 6.959245179858152497e+00 2.141267644528726422e+00 4.655651089734551107e+01 5.544075305580687285e+01 2.809712004338464553e+01 5.244588998932675494e+00 6.237725966820909518e-01 9.350396708610162477e-01
2.178086128202254019e-03 7.045565258097913564e+00 2.064829036823537578e+00 4.678647543147404519e+01 5.721460887788836658e+01 2.661613669623140410e+01 4.719793450193654927e+00 1.410693699562113101e+00 1.397194636009831126e-01
2.777217913576489859e-03 7.259411755212801687e+00 1.860215331171654274e+00 4.703535551861463659e+01 5.834875286597884525e+01 2.515039285312668582e+01 4.834517852799384841e+00 1.441812965706241290e+00 6.676363947612776184e-02
3.982701818685339956e-03 7.418163089829816315e+00 2.114227980928205852e+00 4.804297225339021793e+01 5.637276839770355252e+01 2.683559613636152008e+01 4.327786063984477849e+00 8.268026807992249205e-01 5.770069518484173543e-02
1.780563034338513134e-03 7.414597835613791155e+00 2.803439353437549464e+00 4.859096651644804865e+01 5.582732246011546096e+01 2.647344231693075400e+01 3.918317278590465413e+00 9.238796000317703871e-01 4.625407579817119447e-02
6.948646140127354110e-04 7.337328510454294239e+00 2.941315129627489977e+00 5.124680419818088239e+01 5.549401543443765661e+01 2.457095863451033324e+01 3.083018444023264859e+00 1.286900282471916901e+00 3.896450168008067094e-02
5.610009036474102387e-04 7.249190617447638374e+00 3.020821754191809205e+00 5.209647056002928878e+01 5.911154558778198975e+01 2.036494966947363849e+01 2.952859394104446533e+00 1.175348926795096949e+00 2.825248927398644333e-02
3.165567070619178139e-04 7.177792755497184096e+00 3.062317226828567218e+00 5.392037205593018001e+01 5.806578397569462879e+01 1.986604530409500313e+01 3.273221055138931579e+00 6.121055862880095955e-01 2.204548382028019213e-02
3.230371290425168834e-04 7.127533673621208266e+00 3.105618776495543187e+00 5.592358788009667592e+01 5.556909574112385997e+01 2.056623963880809214e+01 3.063855577879827319e+00 6.260145901637220733e-01 1.773108468173251184e-02
7.900503784451963366e-04 7.044925928570885176e+00 3.199182089188899791e+00 5.562549269728198453e+01 5.720442871005021601e+01 1.925717104753797315e+01 3.007121653976112530e+00 6.024088945609820112e-01 5.847892845414025265e-02
1.971054806897101080e-03 7.013860538087154595e+00 3.306788093081193480e+00 5.597430774187770908e+01 5.853700009994457787e+01 1.737700818813343417e+01 3.029549648200343892e+00 7.315980875729530819e-01 2.791654829559402778e-02
2.737305664207146955e-03 7.013864535994726701e+00 3.904332250132241722e+00 5.686447510529502125e+01 5.725859623977277124e+01 1.705549484878359223e+01 3.181525597270893790e+00 6.951605111488039501e-01 2.381360593749553070e-02
5.106127215472362410e-03 7.015022672167769535e+00 4.066741942814301680e+00 5.719551797754801470e+01 5.663276778899687258e+01 1.717876050629109486e+01 3.158804162808503069e+00 7.107936953983227113e-01 3.648512675981155362e-02
1.412796748610480914e-02 6.972169115742977041e+00 4.278377220228934519e+00 5.855638027058135719e+01 5.555586269235019614e+01 1.666078042696440420e+01 3.202590860572013032e+00 7.293590319078240292e-01 3.035241416643542564e-02
1.778175137383770574e-02 7.255135405726554687e+00 4.172585933003037262e+00 5.762251568730845719e+01 5.781944252349403968e+01 1.512997277372635807e+01 3.216188787148819728e+00 7.459963111748606490e-01 2.038082704485446456e-02
1.176150890524590986e-02 7.972034259616134655e+00 3.646535775672241630e+00 5.836078892861846157e+01 5.742231125697005467e+01 1.465108531254638535e+01 3.100521758352080770e+00 8.207959865716352166e-01 1.416521274829192142e-02
9.517416266972068481e-03 8.013513987780786607e+00 3.734538429785213776e+00 5.852306435970348986e+01 5.927445183449382426e+01 1.236967057205530374e+01 3.243395054155941093e+00 8.200330404281971353e-01 1.181530533000124672e-02
2.967098251246621642e-03 8.032758849152658698e+00 3.757358040357938300e+00 5.866055736984034041e+01 5.881745829040435325e+01 1.281121195340262098e+01 3.106072275567009822e+00 7.998989486855984099e-01 1.171717433795226374e-02
3.110859766413050752e-03 8.038264511097628073e+00 3.763952517417173294e+00 5.846371427615714822e+01 5.979733569130547721e+01 1.218971440398491524e+01 3.015376593620330059e+00 7.151817575197121357e-01 1.334938913107005728e-02
1.812590127842727064e-03 8.243503580397446129e+00 3.599587344984276793e+00 5.859874610100725789e+01 6.026033571907220221e+01 1.164337755003785979e+01 3.327596577215270912e+00 3.070003278230408195e-01 1.804020933373490579e-02
5.068851087987467008e-04 8.398824388617031289e+00 4.235328028326589944e+00 5.839855892372559509e+01 6.034873354962873293e+01 1.070975524896957332e+01 3.736790063087686686e+00 1.436661622401697036e-01 2.783675029584951888e-02
6.292680153060586055e-04 8.417812456209743388e+00 4.300480349065653130e+00 5.841070574451265429e+01 6.078661788456989967e+01 9.784628991392279929e+00 4.031506711980804347e+00 2.154997798516428420e-01 5.211881440215052758e-02
7.020829938221475469e-04 8.362619539548767023e+00 4.448712174019401111e+00 5.839363060036276210e+01 6.203051348070876969e+01 7.966852149912527992e+00 4.365739802233872702e+00 2.653773110928380752e-01 1.658528591269758379e-01
3.708400397002126203e-04 8.306322568478627488e+00 4.576609531862125380e+00 5.856788969904531683e+01 6.199276097579903677e+01 7.602186479133678176e+00 4.257571811873964940e+00 3.976800431841318595e-01 2.986080505815627006e-01
2.862243990397972068e-04 8.251999441145567715e+00 5.691952808744024317e+00 5.714137996709933276e+01 6.280960969590032761e+01 7.550142416512420240e+00 3.548879003553671474e+00 4.823189926033010777e-01 5.234314500435051087e-01
3.677552298432290221e-04 8.200730684747224331e+00 5.841996849849427242e+00 5.691559713015492150e+01 6.278699031610107539e+01 7.651984544001025235e+00 3.381313162866987465e+00 4.600450249303502104e-01 7.609745321186570655e-01
4.466903783871369114e-04 8.155248904120057318e+00 5.963416755388124990e+00 5.703121061557798299e+01 6.225991532104650616e+01 7.593222839677190805e+00 3.729504075383528239e+00 4.418166550167654250e-01 8.252181434106888869e-01
7.021880505583526092e-04 8.129010798369339597e+00 6.076249203885551786e+00 5.716860371194072599e+01 6.176350505222131915e+01 7.664247924150890512e+00 3.790451205271729851e+00 6.333896715462100646e-01 7.738402445640646388e-01
7.304694633027044443e-04 8.370546073656251806e+00 6.208716059518517127e+00 5.787796312589041037e+01 6.098559590704328315e+01 7.101631073033730424e+00 4.002555532101581548e+00 7.682598494773642539e-01 6.840019098153869992e-01
7.849301670893188160e-04 8.302030946638298659e+00 6.409018690878474978e+00 5.772325526117839445e+01 6.083446889853620121e+01 7.192026030186156049e+00 4.335491918031995517e+00 6.967206369751188788e-01 5.062026874087149908e-01
1.084059858056869111e-03 8.279407365760627968e+00 6.393428773586542491e+00 5.765237382515758213e+01 5.984941353176834156e+01 8.392255182609485331e+00 4.354393514989008729e+00 7.144293705614779277e-01 3.632143757072001655e-01
1.446040264591881607e-03 8.458259220038552684e+00 6.403384735663444793e+00 5.733047438376222971e+01 6.010650839722875105e+01 8.234999290604372746e+00 4.512798888522685736e+00 6.454620887336145474e-01 3.066669551824421913e-01
1.836469553389483839e-03 9.183478682471273302e+00 5.951339948002284608e+00 5.689813786007402285e+01 6.021501762572965077e+01 8.265810388788011664e+00 4.235779044628083412e+00 9.809512806853060152e-01 2.676487000671483596e-01
2.347319914359877364e-03 9.247842194581272324e+00 6.130364677316979538e+00 5.673532654541746467e+01 6.023623844158954910e+01 8.552224665640919099e+00 3.920797880955598114e+00 7.554909462588523805e-01 4.193673283232369764e-01
3.160401307221675365e-03 9.859331498624854362e+00 5.698772881515016486e+00 5.710285366535796214e+01 6.030489116286018003e+01 7.792887423004675185e+00 4.204154597864866005e+00 7.249254487427756466e-01 3.090229207234793107e-01
4.881848254009133435e-03 1.007361959993234635e+01 5.607056195856394254e+00 5.800425687232044680e+01 5.974171631739804411e+01 7.313227588477121621e+00 4.333366482410395903e+00 6.855346538367729226e-01 2.363404415133885106e-01
8.695244109538239133e-03 1.056161923613584896e+01 5.192647994122644661e+00 5.820149667205870259e+01 5.916942519421272095e+01 8.084863591607044597e+00 3.959997482229980825e+00 6.425681570028338729e-01 1.786864285214505577e-01
1.567983795920352766e-02 1.111118806563564831e+01 4.680131764828201035e+00 5.833802954945566199e+01 5.872821555306703800e+01 8.767534419702723625e+00 3.599843111645916860e+00 6.280807607035894247e-01 1.312969370021111748e-01
2.558476246282814434e-02 1.155518636481867745e+01 4.251047540391884816e+00 5.815343032027505643e+01 5.839521337518429078e+01 9.530825136153172394e+00 3.362200527582342779e+00 6.317654394743765778e-01 9.474653365700713703e-02
3.603704245511057253e-02 1.179673867324900449e+01 4.010867769930870352e+00 5.795616586760621658e+01 5.846060977727747598e+01 9.797823787272299967e+00 3.230089329151424771e+00 6.423066449061562988e-01 6.936110815121276918e-02
4.338801380673680541e-02 1.192254415227300512e+01 3.931053426377395077e+00 5.784262823514077922e+01 5.853439625493730603e+01 9.811673471053637741e+00 3.225893765712064098e+00 6.352973124566062557e-01 5.312536824157432225e-02
4.506869307384777507e-02 1.199219394549727902e+01 3.807176308703270173e+00 5.841246277181080870e+01 5.754127818855474885e+01 1.046087237467855680e+01 3.397620854549721958e+00 3.001522193434748575e-01 4.317464378787724821e-02
4.198262128445477692e-02 1.204107981285300077e+01 4.686631711052963389e+00 5.805138257729013418e+01 5.659786973705157465e+01 1.176029566089525780e+01 2.652684185704828224e+00 1.331151023130117683e-01 3.495859155452979428e-02
3.405518259724164137e-02 1.211869658579985121e+01 4.645037626473495607e+00 5.729773388960215641e+01 5.654259000590954543e+01 1.274477715882802364e+01 2.396991388429227765e+00 1.913752941326481716e-01 2.874286822788152743e-02
2.455914535427304937e-02 1.232323771834318826e+01 4.437070531795130002e+00 5.743707803045077753e+01 5.487676955328237227e+01 1.441381935017958860e+01 2.240591381470157906e+00 2.225732950682844380e-01 2.430099405473015034e-02
1.760523649833730525e-02 1.263027637630078814e+01 4.139935933322933082e+00 5.764925531040572082e+01 5.389916750833772596e+01 1.479458878849550452e+01 2.646364809411377639e+00 2.011878296900462826e-01 2.161820753841163512e-02
1.496602041283651499e-02 1.291893288595591649e+01 3.916613907366071512e+00 5.775090341343782541e+01 5.352533228591014591e+01 1.544577902012083293e+01 2.266791802711604298e+00 1.391594852703153529e-01 2.152117881456945200e-02
1.804876845197411761e-02 1.238671034354294065e+01 4.458149158041296189e+00 5.763115020092768503e+01 5.318317550126946003e+01 1.603211425954891922e+01 2.148046063841140274e+00 8.509023617024176478e-02 5.751546820745678801e-02
1.650743022224648859e-02 1.278614344547971271e+01 4.316660954817230333e+00 5.765529990939290883e+01 5.287973893196870989e+01 1.632786125772235408e+01 1.780714898605358254e+00 1.610277417402532774e-01 7.604543005180007531e-02
2.212087536597686505e-02 1.287941399112784069e+01 4.230120191680092567e+00 5.873667080339628654e+01 5.182391391940962677e+01 1.658868482499477537e+01 1.422896200176979375e+00 2.431383043840840696e-01 5.304088946421232215e-02
2.730566736029837321e-02 1.291457106087034390e+01 4.676173221550403269e+00 5.918662848152381173e+01 5.102288402249758548e+01 1.653247864748758644e+01 1.438397354489475033e+00 1.972977722229601605e-01 4.263771997360072535e-03
4.973623078804589870e-02 1.350529949562654153e+01 4.282223583394279665e+00 5.959770471460399222e+01 4.964615243253656729e+01 1.712055578942549872e+01 1.687055796611888869e+00 2.655572751527999001e-02 8.471622949795110102e-02
8.021893914719661900e-02 1.356565008041219045e+01 4.366279164212132358e+00 5.949027440793503274e+01 4.974811380137884242e+01 1.715303404759817596e+01 1.534320753617371524e+00 1.945291813303309802e-02 4.265588756710660817e-02
1.330600395707078332e-01 1.357610299470402815e+01 4.419239399933613477e+00 5.967903737872281056e+01 5.041022505065190984e+01 1.648961627712009559e+01 1.233549822316267308e+00 4.215806665777725032e-02 1.701097032327681530e-02
1.840559845436634256e-01 1.435623066267258530e+01 3.641979706471272671e+00 6.012764943372376081e+01 5.097593097489428260e+01 1.573756624278891714e+01 9.530919635115717714e-01 1.224202123607841253e-02 1.125301015801746622e-02
1.995619715609135147e-01 1.454124334959385756e+01 3.525897930910800060e+00 6.037558203047220218e+01 5.070864783722044677e+01 1.590942412175061804e+01 7.196313114262077315e-01 1.496261936573035564e-02 5.048827699947887500e-03
1.703408083327115075e-01 1.448048221255481494e+01 3.719138417424241450e+00 6.054271859442184223e+01 5.065858435727543707e+01 1.564563722470606777e+01 7.684810911155693924e-01 1.230245620312240759e-02 2.314837966187556755e-03
1.247674171281175082e-01 1.477854257355262391e+01 4.454461513663080297e+00 5.983440199844700658e+01 5.016407768067189465e+01 1.565305483044610924e+01 9.803795791109544133e-01 9.157006869952896699e-03 1.157400110580986911e-03
8.193080623346382652e-02 1.475595099512301367e+01 4.542783695916606135e+00 6.014344264250449612e+01 4.912277285771812529e+01 1.610487328879820268e+01 1.240060337907993526e+00 7.455315956471522329e-03 7.300598405304603621e-04
4.918833861090825543e-01 1.430450134437981902e+01 4.553492915572788569e+00 6.044312853507068439e+01 4.784398738849088772e+01 1.730445108482352268e+01 1.049475909748426972e+00 8.380809402275507525e-03 6.986264021196505547e-04
7.021779731618118525e-01 1.399926148377610780e+01 4.619016532877019188e+00 6.049082011998069675e+01 4.801866998340485537e+01 1.730395813694894613e+01 8.557022983904275515e-01 9.487394441364174064e-03 9.060770192329916425e-04
8.100622993273763894e-01 1.378231241379261540e+01 4.703192802150018892e+00 6.068874876713169186e+01 4.827126978327249418e+01 1.696375422334013905e+01 7.718779534460239455e-01 7.444122443580338325e-03 1.337635096660072303e-03
8.705108495845279570e-01 1.360456534477357060e+01 4.834441821424912966e+00 6.150203719083898335e+01 4.725012617316745889e+01 1.730379641016780567e+01 6.274638368286717949e-01 6.198705193120421231e-03 8.596680192571098597e-04
9.193303576346467665e-01 1.344114927666162274e+01 4.958388228271052078e+00 6.185975159930986678e+01 4.641652515348506114e+01 1.806643318951223876e+01 3.336073284573090603e-01 4.295907985759736709e-03 5.189586824428748081e-04
9.737607403914807502e-01 1.331307150925511884e+01 5.036201547316093041e+00 6.181358729894978410e+01 4.538134763733924615e+01 1.926790183406238555e+01 2.112868767064501885e-01 2.468904178932317377e-03 3.736518004477352929e-04
1.035340682824513081e+00 1.332198686139966171e+01 5.045818072603705851e+00 6.195428310873429467e+01 4.442286659752235778e+01 1.915958180714099868e+01 1.058593100991146674e+00 1.153825066734743849e-03 3.759437168163425047e-04
1.086372237587105660e+00 1.398687404502278397e+01 4.438869612115796670e+00 6.136274612617028623e+01 4.452220908630983587e+01 1.952253506388246507e+01 1.079290322058823692e+00 6.977558771171047400e-04 4.057509745863524531e-04
1.103887202345793295e+00 1.491987800804622388e+01 3.595778596870921273e+00 6.104094637864022133e+01 4.466113477905482654e+01 1.958687985446795210e+01 1.090579015139818253e+00 5.527923086745228747e-04 3.633731247202854828e-04
1.086999961788932767e+00 1.508693694058091239e+01 3.500930362272943075e+00 6.114402144012007057e+01 4.452516972420821162e+01 1.955135348149394758e+01 1.103815467022172703e+00 4.950605510993644600e-04 2.775619626914420336e-04
1.054743667781981031e+00 1.523838658874074348e+01 3.775537421104346425e+00 6.083143463355193603e+01 4.380038774089523912e+01 2.010413307898179980e+01 1.194603645429955785e+00 5.528527289029622378e-04 2.203707861773229553e-04
1.027519424485840105e+00 1.537043780212760069e+01 4.284328880566786957e+00 5.995027671867341468e+01 4.320572313152793242e+01 2.064612664335919945e+01 1.514846942334435953e+00 5.433573604054896949e-04 1.970995636958736206e-04
1.012886915876819005e+00 1.541339983591411311e+01 4.318636842510940710e+00 5.856522743154916100e+01 4.420270124237364229e+01 2.048986528083106506e+01 1.996703369966765118e+00 3.857923077796971095e-04 1.932886699364472563e-04
1.006902926857080605e+00 1.457511350092226898e+01 5.155003947039029200e+00 5.817631133349222239e+01 4.350163412475273361e+01 2.163519029197919963e+01 1.949386579376838347e+00 2.527647822995577557e-04 2.045307985095074258e-04
1.008814459503967642e+00 1.466793611603828396e+01 5.080789067553650007e+00 5.750283250379153799e+01 4.336390662999875190e+01 2.255375801963442228e+01 1.821431737565557984e+00 2.975296170481786561e-04 2.339362969228607470e-04
1.014282127848947557e+00 1.499986130003591001e+01 4.766614604850967218e+00 5.679045282810876927e+01 4.283465754615825460e+01 2.383806901048794558e+01 1.755328725655489697e+00 4.208774349518331790e-04 3.129794179350023201e-04
1.023668312362208344e+00 1.433304318251063592e+01 5.447831159422106495e+00 5.607628712879909472e+01 4.127431183617991906e+01 2.604384270338391616e+01 1.800041370628457926e+00 4.030238659182558479e-04 5.712828477334784636e-04
1.041465072153360261e+00 1.445635633696204891e+01 5.359764239486681348e+00 5.546251974539050167e+01 3.925596279234054009e+01 2.811996522098602824e+01 2.303089602309387196e+00 2.737944628084587671e-04 6.031959082094409761e-04
1.076133288230021412e+00 1.471256191913247058e+01 5.128999440457628012e+00 5.496066193445577142e+01 3.908890129354081466e+01 2.883877257770204494e+01 2.192890208851473233e+00 1.951044266413084441e-04 8.842332026589156931e-04
1.128744100273811446e+00 1.529863936832332350e+01 4.561821770725438263e+00 5.449901123203542141e+01 3.895040413696438009e+01 2.944505261677037211e+01 2.114144938846923782e+00 3.433389655058529462e-04 1.838497094602340853e-03
1.177061260127965525e+00 1.613416732266342635e+01 3.734379205088999232e+00 5.367993740316167361e+01 3.982922520114865961e+01 2.938163042151475679e+01 2.056338828272552099e+00 5.644854139414402262e-03 1.615503882164341697e-03
1.404227072281924782e+00 1.612440977470525993e+01 3.565104739011390134e+00 5.239666202370798942e+01 3.990860803085719510e+01 3.053654847716071785e+01 2.061324514206733127e+00 1.873892384218758854e-03 1.241475684824593214e-03
1.611050264435518242e+00 1.600838933614017279e+01 3.499919692821023887e+00 5.227073044511945454e+01 3.850007618633581785e+01 3.169020938128979736e+01 2.417810419815789924e+00 7.040980014034141756e-04 1.110176041570398210e-03
2.004604396593337334e+00 1.567064214842227088e+01 3.459043924607167142e+00 5.178730228373910194e+01 3.871106406534267563e+01 3.196874497400325055e+01 2.397146071873748951e+00 4.116390970910563255e-04 1.040496322140271619e-03
2.311596090187176600e+00 1.544330161677657642e+01 3.382272001194109645e+00 5.104871360305688910e+01 3.914287611374528808e+01 3.194618847434474773e+01 2.723707232079914942e+00 4.398583658987891346e-04 9.050102506906693243e-04
2.532511737383746908e+00 1.532040363428177088e+01 3.315642898778452086e+00 5.032482228730009410e+01 3.835272699875059033e+01 3.302614083966978598e+01 3.126231857495887390e+00 7.046601148502387680e-04 8.150862255640904316e-04
3.527370679823941924e+00 1.441507126674026118e+01 3.196588015458132315e+00 5.076962696204556380e+01 3.770298386404927271e+01 3.243766258473866060e+01 3.949242756881235827e+00 6.887428427309545730e-04 7.651274201078411960e-04
4.094360541791925989e+00 1.389727132345530869e+01 3.172434724230514647e+00 5.026333200093146303e+01 3.766582928840610123e+01 3.239904081295779292e+01 4.506162934798998876e+00 7.838294301526604457e-04 7.845439975532471051e-04
4.409222845913896904e+00 1.361237615331854833e+01 3.026092959356805778e+00 5.012645712349538485e+01 3.753120237586099961e+01 3.269526870309857003e+01 4.597049058460105364e+00 1.468107273688962081e-03 8.626732225983285490e-04
4.632187398751025142e+00 1.339685373529786006e+01 2.178592813906792269e+00 5.058191621868068921e+01 3.606838521574917422e+01 3.447565684722263057e+01 4.661953240205429339e+00 3.476070569278454613e-03 9.784596169396940924e-04
4.798322197130171496e+00 1.314732259695663608e+01 2.149343480032987141e+00 5.040161383718456989e+01 3.516462120791318569e+01 3.486559703211435846e+01 5.463364249053188182e+00 8.663430751398738111e-03 1.151968864067634025e-03
4.916080430267628643e+00 1.246670558125097727e+01 2.742724500205514282e+00 4.972138813415048020e+01 3.387619666076210478e+01 3.638065129791591801e+01 5.887709459183505523e+00 7.152268599659367988e-03 1.391667664273601480e-03
5.107223738511844857e+00 1.270724138993450403e+01 2.609606912080184582e+00 4.847080202529063797e+01 3.133270969456969723e+01 3.977507549945075738e+01 5.990721896146582459e+00 4.897181942968761685e-03 1.721662070581566305e-03
5.781967015854863057e+00 1.152126439032070238e+01 3.082022744044527585e+00 4.762588985573371758e+01 3.149725868422175168e+01 4.032790857739108503e+01 6.157493469714362178e+00 3.995457374234896546e-03 2.199805345732926218e-03
6.360218053861228960e+00 1.071379062579850405e+01 3.046488330049800020e+00 4.668429810500400379e+01 3.233999391566336357e+01 4.123896409204279934e+01 5.563985555144832063e+00 4.944009502854921495e-02 2.821227405653535004e-03
6.708799611936083984e+00 1.038873055164421011e+01 3.186975669098567110e+00 4.634411732267835760e+01 3.261563230854928719e+01 4.080503451831795303e+01 5.789123130426204078e+00 1.581492405619439323e-01 3.437646786177804212e-03
6.820485192311787515e+00 1.026478987418357391e+01 3.277923941844517408e+00 4.598604096452415746e+01 3.298557217030310085e+01 3.918311457923482521e+01 6.356044263577909526e+00 1.118684977608612963e+00 7.344036411242741216e-03
6.820230447114096428e+00 1.023531088898366370e+01 3.458329099536092244e+00 4.550632851042319515e+01 3.433529825701003801e+01 3.730127503984974879e+01 7.190413228310520211e+00 1.149996009530401819e+00 2.818519242309969631e-03
6.818086815703845893e+00 1.022479907426362011e+01 3.647674098408573595e+00 4.455532139996332575e+01 3.531241566845783098e+01 3.719476046394614599e+01 7.028564786291714661e+00 1.170172215343177946e+00 4.820547762152700699e-02
6.832619097562176336e+00 1.021264637783372287e+01 3.773319175734897168e+00 4.395918108565761884e+01 3.618891623556457660e+01 3.701510310326612796e+01 6.766981397838013557e+00 1.159877694476728172e+00 9.135583206575643989e-02
6.862983217928474211e+00 1.013924253752274218e+01 4.582021789825891922e+00 4.307601440540526028e+01 3.605348794178657812e+01 3.740052264717758845e+01 6.528791604424575290e+00 1.160612615165825146e+00 1.963232407625020159e-01
6.902022092878579151e+00 1.068713684335710390e+01 5.134628897475003839e+00 4.244929498375663712e+01 3.653281966464172825e+01 3.652346430927119769e+01 6.493544403805452170e+00 9.866974265277445033e-01 2.903913782863700721e-01
6.938018979756551907e+00 1.088181934808538465e+01 5.038423882554758038e+00 4.233688381816375568e+01 3.666080121020178240e+01 3.633955522157799578e+01 6.442561042744072708e+00 9.849565012421608312e-01 3.769799956721426315e-01
6.962807032284535680e+00 1.084886063809870826e+01 5.088735691023661190e+00 4.299376283576290803e+01 3.692674540495433888e+01 3.520977366976049439e+01 6.520411846217369245e+00 9.807522798585283086e-01 4.681506020390350797e-01
6.976461422022676828e+00 1.097914603205031092e+01 5.014791860675862800e+00 4.396695019041668218e+01 3.666425854428693754e+01 3.349381391115590390e+01 7.394404960510039260e+00 9.815520775204924497e-01 5.286210013596912560e-01
6.984068417534208706e+00 1.114924624519789020e+01 4.862042300920817794e+00 4.590648752678022504e+01 3.591135465278803451e+01 3.279466960945480736e+01 6.718715501755953667e+00 1.086470374221837343e+00 5.869453713469333644e-01
6.987012000554431168e+00 1.122852811139854090e+01 4.801494945066741238e+00 4.714324951188987001e+01 3.413533434566455327e+01 3.398425095803874285e+01 6.087114637397363026e+00 9.968957656678504309e-01 6.361197243213477792e-01
6.986344902006233148e+00 1.113179706168334882e+01 4.915884136568377194e+00 4.777232351290452073e+01 3.397109363891414091e+01 3.454665752438317838e+01 4.953265305067564128e+00 1.044722178760632225e+00 6.779117397129611478e-01
6.989362889803768297e+00 1.113063082421718697e+01 4.928318144078031260e+00 4.841080038429382171e+01 3.327051571422435217e+01 3.448367044524398040e+01 4.968326851994504523e+00 1.105142237430586816e+00 7.132325087134094854e-01
6.993517490756905097e+00 1.168378849622648197e+01 4.400818280189829679e+00 4.871413863736101746e+01 3.451153273948534661e+01 3.245500757773110934e+01 5.180608472586455626e+00 1.118053901550936313e+00 9.425344041128332906e-01
6.997464596947305715e+00 1.186952505750811504e+01 4.216455864639017115e+00 4.924565014726621826e+01 3.713868421314854373e+01 2.922884281865199085e+01 5.337249543625817161e+00 1.015669780445521475e+00 9.504579777675817853e-01
6.999645580615859508e+00 1.193520353220992369e+01 4.132120418099685111e+00 5.007550624833883290e+01 3.787698489816682468e+01 2.784178979232290274e+01 5.192057306194721278e+00 9.982086044124696134e-01 9.484836196387615992e-01
7.000159015477429136e+00 1.197535021016903656e+01 4.000522480022286942e+00 5.076565829890608228e+01 3.757230627602504569e+01 2.844371010967811131e+01 5.196479838484807878e+00 3.705313407200644948e-01 6.752824305166741370e-01
7.000787107290324940e+00 1.200075078907037707e+01 3.890737573206315414e+00 5.199955265016759398e+01 3.889886507169740071e+01 2.624228664376626696e+01 4.948272101532569245e+00 8.650643388593681760e-01 1.536837244093693933e-01
7.002046805323844936e+00 1.200184112457867158e+01 4.353934150828316696e+00 5.267760225142192354e+01 4.074817739262933003e+01 2.333860341185130594e+01 4.887638218503730592e+00 8.837884921947389838e-01 1.063681526685369833e-01
7.005396270629147715e+00 1.197756426086629311e+01 4.789281263567930047e+00 5.335911808339793794e+01 3.995111465254139915e+01 2.312311305045613352e+01 4.886586433340869284e+00 8.253869583773302265e-01 8.243902682199093224e-02
7.005645726529260209e+00 1.176722551629790203e+01 5.084228086983455519e+00 5.393290912334255438e+01 3.917082117874132763e+01 2.368052866176996929e+01 5.158582291670745334e+00 1.326322845123350247e-01 6.742713015398799081e-02
7.011870367936926307e+00 1.162772256197526488e+01 5.288825446820477616e+00 5.422593377958378369e+01 3.972679131894853555e+01 2.286249419878371469e+01 5.094180960814492565e+00 9.694604620618105240e-02 6.523531892999395732e-02
7.011711359229585661e+00 1.198933654701539631e+01 4.929705783183846002e+00 5.449060246254895645e+01 4.092457068966476896e+01 2.096835224610924797e+01 5.516613709776692076e+00 9.366036350372666797e-02 7.544683896776889498e-02
7.015698501269520548e+00 1.220422749902795267e+01 4.558089514886824567e+00 5.523406989113397714e+01 4.135303486433270592e+01 2.074381970260888863e+01 4.740482462985807111e+00 1.312112363771720247e-01 1.936632737794982684e-02
7.028455529634352494e+00 1.205065603283161479e+01 4.564680016018891173e+00 5.604047248341287712e+01 4.197040464155489303e+01 1.917424784086222544e+01 5.018404137032700163e+00 1.157052321006564466e-01 3.697408655184409448e-02
7.041840495767829999e+00 1.193767708685429518e+01 5.304220532879817540e+00 5.617578804474557330e+01 4.276802714984912512e+01 1.837758893847698616e+01 4.296658634241060426e+00 7.232248421864448384e-02 2.587663296685903391e-02
7.066298592090991093e+00 1.188040325164032396e+01 5.523882834923601770e+00 5.660713038542539977e+01 4.253744112010154055e+01 1.796941071472178564e+01 4.296236369153271006e+00 1.034558126196238464e-01 1.574091932220852627e-02
7.102076027382414836e+00 1.187239429968369464e+01 5.724404472285984369e+00 5.675285717014386222e+01 4.260073239241239662e+01 1.853469897136215039e+01 3.309667817839294646e+00 9.452496920971321936e-02 8.643879679305108837e-03
