# Supplementary material for: Ultrafast electronic relaxation pathways of the molecular photoswitch quadricyclane
Source: Nat Chem. 2024 Feb 2;16(4):499–505. doi: 10.1038/s41557-023-01420-w (PMC10997510; doi:10.1038/s41557-023-01420-w)
Supplement: Supplementary file 5 — ASCII data. [file 41557_2023_1420_MOESM5_ESM.zip › figure_4_s21/fig_4b_populations/S34_SR_qc.txt]

1.000000000000000000e+00
1.000000000000000000e+00
1.000000000000000000e+00
1.000000000000000000e+00
1.000000000000000000e+00
1.000000000000000000e+00
1.000000000000000000e+00
1.000000000000000000e+00
1.000000000000000000e+00
1.000000000000000000e+00
1.000000000000000000e+00
1.000000000000000000e+00
1.000000000000000000e+00
1.000000000000000000e+00
1.000000000000000000e+00
1.000000000000000000e+00
1.000000000000000000e+00
1.000000000000000000e+00
1.000000000000000000e+00
1.000000000000000000e+00
1.000000000000000000e+00
1.000000000000000000e+00
1.000000000000000000e+00
1.000000000000000000e+00
1.000000000000000000e+00
1.000000000000000000e+00
1.000000000000000000e+00
1.000000000000000000e+00
1.000000000000000000e+00
1.000000000000000000e+00
1.000000000000000000e+00
1.000000000000000000e+00
1.000000000000000000e+00
1.000000000000000000e+00
9.931506849315068219e-01
9.931506849315068219e-01
9.931506849315068219e-01
9.794520547945205768e-01
9.726027397260273988e-01
9.657534246575342207e-01
9.657534246575342207e-01
9.589041095890410427e-01
9.520547945205479756e-01
9.520547945205479756e-01
9.520547945205479756e-01
9.520547945205479756e-01
9.520547945205479756e-01
9.452054794520547976e-01
9.452054794520547976e-01
9.452054794520547976e-01
9.383561643835616195e-01
9.452054794520547976e-01
9.452054794520547976e-01
9.452054794520547976e-01
9.452054794520547976e-01
9.383561643835616195e-01
9.383561643835616195e-01
9.383561643835616195e-01
9.383561643835616195e-01
9.315068493150684414e-01
9.246575342465753744e-01
9.178082191780821963e-01
9.178082191780821963e-01
9.178082191780821963e-01
9.178082191780821963e-01
9.178082191780821963e-01
9.109589041095890183e-01
9.109589041095890183e-01
9.041095890410958402e-01
8.972602739726027732e-01
8.972602739726027732e-01
8.972602739726027732e-01
8.972602739726027732e-01
8.835616438356164171e-01
8.835616438356164171e-01
8.767123287671232390e-01
8.767123287671232390e-01
8.767123287671232390e-01
8.767123287671232390e-01
8.698630136986301720e-01
8.630136986301369939e-01
8.630136986301369939e-01
8.630136986301369939e-01
8.493150684931506378e-01
8.493150684931506378e-01
8.424657534246575707e-01
8.424657534246575707e-01
8.424657534246575707e-01
8.424657534246575707e-01
8.424657534246575707e-01
8.424657534246575707e-01
8.356164383561643927e-01
8.356164383561643927e-01
8.356164383561643927e-01
8.356164383561643927e-01
8.356164383561643927e-01
8.356164383561643927e-01
8.287671232876712146e-01
8.287671232876712146e-01
8.287671232876712146e-01
8.219178082191780366e-01
8.219178082191780366e-01
8.219178082191780366e-01
8.150684931506849695e-01
8.082191780821917915e-01
8.082191780821917915e-01
8.082191780821917915e-01
8.082191780821917915e-01
8.013698630136986134e-01
8.013698630136986134e-01
8.013698630136986134e-01
8.013698630136986134e-01
7.945205479452054353e-01
7.945205479452054353e-01
7.945205479452054353e-01
7.945205479452054353e-01
7.876712328767123683e-01
7.876712328767123683e-01
7.876712328767123683e-01
7.876712328767123683e-01
7.876712328767123683e-01
7.945205479452054353e-01
7.945205479452054353e-01
8.013698630136986134e-01
8.013698630136986134e-01
8.082191780821917915e-01
8.082191780821917915e-01
8.082191780821917915e-01
8.013698630136986134e-01
8.013698630136986134e-01
8.013698630136986134e-01
8.013698630136986134e-01
8.013698630136986134e-01
8.013698630136986134e-01
7.945205479452054353e-01
7.945205479452054353e-01
7.876712328767123683e-01
7.876712328767123683e-01
7.876712328767123683e-01
7.945205479452054353e-01
7.945205479452054353e-01
7.945205479452054353e-01
7.945205479452054353e-01
8.013698630136986134e-01
8.013698630136986134e-01
8.013698630136986134e-01
8.013698630136986134e-01
8.013698630136986134e-01
8.082191780821917915e-01
8.082191780821917915e-01
8.219178082191780366e-01
8.219178082191780366e-01
8.287671232876712146e-01
8.287671232876712146e-01
8.287671232876712146e-01
8.287671232876712146e-01
8.287671232876712146e-01
8.287671232876712146e-01
8.219178082191780366e-01
8.150684931506849695e-01
8.219178082191780366e-01
8.219178082191780366e-01
8.219178082191780366e-01
8.219178082191780366e-01
8.150684931506849695e-01
8.150684931506849695e-01
8.013698630136986134e-01
8.013698630136986134e-01
8.013698630136986134e-01
8.013698630136986134e-01
8.013698630136986134e-01
7.945205479452054353e-01
7.945205479452054353e-01
7.945205479452054353e-01
7.876712328767123683e-01
7.876712328767123683e-01
7.876712328767123683e-01
7.876712328767123683e-01
7.876712328767123683e-01
7.671232876712328341e-01
7.671232876712328341e-01
7.671232876712328341e-01
7.671232876712328341e-01
7.671232876712328341e-01
7.671232876712328341e-01
7.602739726027397671e-01
7.602739726027397671e-01
7.602739726027397671e-01
7.602739726027397671e-01
7.602739726027397671e-01
7.602739726027397671e-01
7.602739726027397671e-01
7.602739726027397671e-01
7.602739726027397671e-01
7.602739726027397671e-01
7.602739726027397671e-01
7.602739726027397671e-01
7.602739726027397671e-01
7.602739726027397671e-01
7.602739726027397671e-01
7.602739726027397671e-01
