# Supplementary material for: Ultrafast electronic relaxation pathways of the molecular photoswitch quadricyclane
Source: Nat Chem. 2024 Feb 2;16(4):499–505. doi: 10.1038/s41557-023-01420-w (PMC10997510; doi:10.1038/s41557-023-01420-w)
Supplement: Supplementary file 5 — ASCII data. [file 41557_2023_1420_MOESM5_ESM.zip › figure_4_s21/fig_4c_PES/README]

S2_FV indicates the fast valence trajectories
S34_SR indicates the slow rydberg trajectories

_signal.txt is the PES signal (arbitrary units)
_time.txt is the time axis (fs)
_EBE.txt is the EBE axis (eV)
