# Supplementary material for: Ultrafast electronic relaxation pathways of the molecular photoswitch quadricyclane
Source: Nat Chem. 2024 Feb 2;16(4):499–505. doi: 10.1038/s41557-023-01420-w (PMC10997510; doi:10.1038/s41557-023-01420-w)
Supplement: Supplementary file 5 — ASCII data. [file 41557_2023_1420_MOESM5_ESM.zip › figure_4_s21/fig_4c_PES/S2_FV_S2EBE.txt]

1.000000000000000000e+00
1.050000000000000044e+00
1.100000000000000089e+00
1.150000000000000133e+00
1.200000000000000178e+00
1.250000000000000222e+00
1.300000000000000266e+00
1.350000000000000311e+00
1.400000000000000355e+00
1.450000000000000400e+00
1.500000000000000444e+00
1.550000000000000488e+00
1.600000000000000533e+00
1.650000000000000577e+00
1.700000000000000622e+00
1.750000000000000666e+00
1.800000000000000711e+00
1.850000000000000755e+00
1.900000000000000799e+00
1.950000000000000844e+00
2.000000000000000888e+00
2.050000000000000711e+00
2.100000000000000977e+00
2.150000000000001243e+00
2.200000000000001066e+00
2.250000000000000888e+00
2.300000000000001155e+00
2.350000000000001421e+00
2.400000000000001243e+00
2.450000000000001066e+00
2.500000000000001332e+00
2.550000000000001599e+00
2.600000000000001421e+00
2.650000000000001243e+00
2.700000000000001510e+00
2.750000000000001776e+00
2.800000000000001599e+00
2.850000000000001421e+00
2.900000000000001688e+00
2.950000000000001954e+00
3.000000000000001776e+00
3.050000000000001599e+00
3.100000000000001865e+00
3.150000000000002132e+00
3.200000000000001954e+00
3.250000000000001776e+00
3.300000000000002043e+00
3.350000000000002309e+00
3.400000000000002132e+00
3.450000000000001954e+00
3.500000000000002220e+00
3.550000000000002487e+00
3.600000000000002309e+00
3.650000000000002132e+00
3.700000000000002398e+00
3.750000000000002665e+00
3.800000000000002487e+00
3.850000000000002309e+00
3.900000000000002576e+00
3.950000000000002842e+00
4.000000000000002665e+00
4.050000000000002487e+00
4.100000000000003197e+00
4.150000000000003020e+00
4.200000000000002842e+00
4.250000000000002665e+00
4.300000000000002487e+00
4.350000000000003197e+00
4.400000000000003020e+00
4.450000000000002842e+00
4.500000000000003553e+00
4.550000000000003375e+00
4.600000000000003197e+00
4.650000000000003020e+00
4.700000000000002842e+00
4.750000000000003553e+00
4.800000000000003375e+00
4.850000000000003197e+00
4.900000000000003908e+00
4.950000000000003730e+00
5.000000000000003553e+00
5.050000000000003375e+00
5.100000000000003197e+00
5.150000000000003908e+00
5.200000000000003730e+00
5.250000000000003553e+00
5.300000000000004263e+00
5.350000000000004086e+00
5.400000000000003908e+00
5.450000000000003730e+00
5.500000000000003553e+00
5.550000000000004263e+00
5.600000000000004086e+00
5.650000000000003908e+00
5.700000000000004619e+00
5.750000000000004441e+00
5.800000000000004263e+00
5.850000000000004086e+00
5.900000000000003908e+00
5.950000000000004619e+00
6.000000000000004441e+00
6.050000000000004263e+00
6.100000000000004974e+00
6.150000000000004796e+00
6.200000000000004619e+00
6.250000000000004441e+00
6.300000000000004263e+00
6.350000000000004974e+00
6.400000000000004796e+00
6.450000000000004619e+00
6.500000000000005329e+00
6.550000000000005151e+00
6.600000000000004974e+00
6.650000000000004796e+00
6.700000000000004619e+00
6.750000000000005329e+00
6.800000000000005151e+00
6.850000000000004974e+00
6.900000000000005684e+00
6.950000000000005507e+00
7.000000000000005329e+00
7.050000000000005151e+00
7.100000000000004974e+00
7.150000000000005684e+00
7.200000000000005507e+00
7.250000000000005329e+00
7.300000000000006040e+00
7.350000000000005862e+00
7.400000000000005684e+00
7.450000000000005507e+00
7.500000000000005329e+00
7.550000000000006040e+00
7.600000000000005862e+00
7.650000000000005684e+00
7.700000000000006395e+00
7.750000000000006217e+00
7.800000000000006040e+00
7.850000000000005862e+00
7.900000000000005684e+00
7.950000000000006395e+00
