# Supplementary material for: Ultrafast electronic relaxation pathways of the molecular photoswitch quadricyclane
Source: Nat Chem. 2024 Feb 2;16(4):499–505. doi: 10.1038/s41557-023-01420-w (PMC10997510; doi:10.1038/s41557-023-01420-w)
Supplement: Supplementary file 5 — ASCII data. [file 41557_2023_1420_MOESM5_ESM.zip › figure_4_s21/fig_4c_PES/S2_FV_S2signal.txt]

2.839902063660146858e-01 3.232390641424416344e-01 3.623632488010672947e-01 4.000980746983068270e-01 4.351048138054268710e-01 4.660480369478892104e-01 4.916800527765680662e-01 5.109251205215903369e-01 5.229555543848243282e-01 5.272522162518329392e-01 5.236432146484071293e-01 5.123167556403023237e-01 4.938067640707007322e-01 4.689527569180096389e-01 4.388381240387768667e-01 4.047131065630639735e-01 3.679100787187237209e-01 3.297591189504028852e-01 2.915112827517091221e-01 2.542756150605163246e-01 2.189740004825009856e-01 1.863157448175285780e-01 1.567916149589760888e-01 1.306851981456883804e-01 1.080980614980762700e-01 8.898439038356978359e-02 7.319056056998646254e-02 6.049537292075377742e-02 5.064732741997830801e-02 4.339618116496383321e-02 3.851698258394483515e-02 3.582568455873576252e-02 3.518623570119799177e-02 3.650969538689210342e-02 3.974641204973107522e-02 4.487266548160753765e-02 5.187343007168693232e-02 6.072308949426119540e-02 7.136603258455069543e-02 8.369907594929731909e-02 9.755756791898523295e-02 1.127068020222563721e-01 1.288399812945629497e-01 1.455834313144059311e-01 1.625090676513098742e-01 1.791533623789871299e-01 1.950412896482316694e-01 2.097130796054919033e-01 2.227511732475185302e-01 2.338046349793652945e-01 2.426084912224066858e-01 2.489960164248163910e-01 2.529028192715788714e-01 2.543625785430426722e-01 2.534952938431720426e-01 2.504897974158630247e-01 2.455828855672624877e-01 2.390376828717790114e-01 2.311237215094452402e-01 2.221007414428919358e-01 2.122074856346657934e-01 2.016559269975852775e-01 1.906305376252128148e-01 1.792915659597608957e-01 1.677808746529255990e-01 1.562287713566051783e-01 1.447604141557146951e-01 1.335007213041060903e-01 1.225771701533549807e-01 1.121203329439958291e-01 1.022623778906252001e-01 9.313400774615128441e-02 8.486039651262562711e-02 7.755663739513327104e-02 7.132307883100875989e-02 6.624076153718733151e-02 6.236703691314317982e-02 5.973138859686322188e-02 5.833151215983087279e-02 5.812982163671881475e-02 5.905071244786998935e-02 6.097906504639451220e-02 6.376057138902374577e-02 6.720445970406135894e-02 7.108905816617412665e-02 7.517037530940451351e-02 7.919351289043763398e-02 8.290631704878000108e-02 8.607428217209076027e-02 8.849541765298545026e-02 9.001362960732339769e-02 9.052919550144819527e-02 9.000512901673109190e-02 8.846862402369963518e-02 8.600728120843220692e-02 8.276038977247529571e-02 7.890608224778732083e-02 7.464562924060258453e-02 7.018643454532094705e-02 6.572539490526760342e-02 6.143419566184184222e-02 5.744784503330162273e-02 5.385734257808212633e-02 5.070690347053780078e-02 4.799565417578263021e-02 4.568327445170956846e-02 4.369869177714293118e-02 4.195070753667794194e-02 4.033933703797837333e-02 3.876669180976408113e-02 3.714639643001589608e-02 3.541078671512438991e-02 3.351544409759264764e-02 3.144094227414369336e-02 2.919198235245126435e-02 2.679433803957037910e-02 2.429020056998279498e-02 2.173260400684394467e-02 1.917960509269845890e-02 1.668882264527956488e-02 1.431281036643357492e-02 1.209557526186830732e-02 1.007038326233327535e-02 8.258836311245654552e-03 6.671075405605882483e-03 5.306880467299353657e-03 4.157386031830738460e-03 3.207132099229056520e-03 2.436194738719553877e-03 1.822190286221228800e-03 1.342008551590267605e-03 9.731924065819913842e-04 6.949369344539415823e-04 4.887258151365143520e-04 3.386535856713706791e-04 2.315001071164535544e-04 1.566299220807942135e-04 1.057870999942454231e-04 7.284880188631129034e-05 5.359102693888478008e-05 4.551004763757558215e-05 4.773426690450100380e-05 6.105398741640849806e-05 8.809172745466437157e-05 1.336269465435633349e-04 2.050878420595242781e-04 3.132062425434389017e-04 4.728206300019535896e-04 7.037888583005341659e-04 1.031943582233686620e-03 1.489988417942150756e-03 2.118194416246839840e-03 2.964719411680285556e-03 4.085344222844874799e-03 5.542408216952318493e-03 7.402741758510216451e-03 9.734442928955399851e-03 1.260243605189744105e-02 1.606288002554517522e-02 2.015665865879941870e-02 2.490236743322420468e-02 3.028938891058023664e-02 3.627179346145222721e-02 4.276388053504017600e-02 4.963816512535368375e-02 5.672648843109703853e-02 6.382469500774749782e-02 7.070097941720294987e-02 7.710759963263211225e-02 8.279523106954170264e-02 8.752885356241324466e-02 9.110378380808684118e-02 9.336033774602359170e-02 9.419566143426388871e-02 9.357150917660445044e-02 9.151714914962101599e-02 8.812708884540833287e-02 8.355386641866158204e-02 7.799667375760536980e-02 7.168699276372156315e-02 6.487268509685281681e-02 5.780205001758140920e-02 5.070925608677559482e-02 4.380228826547619830e-02 3.725418060434262241e-02 3.119788528459357252e-02 2.572472077372609661e-02 2.088599587153430054e-02 1.669715740937557577e-02 1.314367351524752155e-02 1.018783952665549414e-02 7.775762764385417240e-03 5.843918770252393147e-03 4.324844771220267767e-03 3.151717086992141415e-03 2.261724424734273473e-03 1.598282614075230900e-03 1.112230533390718389e-03 7.622011377122739871e-04 5.143803541504566191e-04 3.418581097664906616e-04
2.040366396419653061e-01 2.333380574224305781e-01 2.628323986702371107e-01 2.916155780935849040e-01 3.187203792017084258e-01 3.431728306329199230e-01 3.640546250853659016e-01 3.805660857410131936e-01 3.920836439760528314e-01 3.982059713406432278e-01 3.987838364217041187e-01 3.939303461854630761e-01 3.840102980985921621e-01 3.696096300798719092e-01 3.514881239605086027e-01 3.305202865123403888e-01 3.076304716952619200e-01 2.837286862702572132e-01 2.596531085386486470e-01 2.361242436635997144e-01 2.137140222559103520e-01 1.928312673357345242e-01 1.737230715887941312e-01 1.564899823133591994e-01 1.411116694566347529e-01 1.274790588772957145e-01 1.154287705214516180e-01 1.047760541836201820e-01 9.534315017068463460e-02 8.698096983450653852e-02 7.958303562748933468e-02 7.309160177022885896e-02 6.749668813861574301e-02 6.282933799198277269e-02 5.915073534145246642e-02 5.653890886761301499e-02 5.507465192946579130e-02 5.482806116360439130e-02 5.584679839622112146e-02 5.814686100155934401e-02 6.170633793985907944e-02 6.646234942034222326e-02 7.231112160140105993e-02 7.911093398472007765e-02 8.668748942475336394e-02 9.484110527367757559e-02 1.033550131697454633e-01 1.120040041324838753e-01 1.205626793138534769e-01 1.288126747735384436e-01 1.365484175833677205e-01 1.435812206131546476e-01 1.497417987966874198e-01 1.548815440779953978e-01 1.588730813635669814e-01 1.616107043952514644e-01 1.630112381153107082e-01 1.630156976841078686e-01 1.615918448768117743e-01 1.587374329522058536e-01 1.544836423696406003e-01 1.488980081907885500e-01 1.420860629541919606e-01 1.341909962529698463e-01 1.253908500288771766e-01 1.158930843271368250e-01 1.059267188188008912e-01 9.573260007669763538e-02 8.555261189505890262e-02 7.561878849179851092e-02 6.614329037371749487e-02 5.731006472448781086e-02 4.926876970499781405e-02 4.213124004468212641e-02 3.597046386762371012e-02 3.082177691237380016e-02 2.668579702695327710e-02 2.353253838326999081e-02 2.130616149118776809e-02 1.992991129923879848e-02 1.931095006758877172e-02 1.934495375024635963e-02 1.992049108105232308e-02 2.092330291913715307e-02 2.224063369379377514e-02 2.376573092425701694e-02 2.540253165558160192e-02 2.707041602649349135e-02 2.870875540085002231e-02 3.028084597134015482e-02 3.177672737523956625e-02 3.321436236506920825e-02 3.463871230324502837e-02 3.611838563249974987e-02 3.773975406285485362e-02 3.959870252411936548e-02 4.179047451364034660e-02 4.439835838974756643e-02 4.748219448671046200e-02 5.106783196908448730e-02 5.513869918020831984e-02 5.963055459343039738e-02 6.443025231404651831e-02 6.937900612405688283e-02 7.428018944896427889e-02 7.891122921532094103e-02 8.303867662750269441e-02 8.643514659792886357e-02 8.889655343294092238e-02 9.025798104009122302e-02 9.040662949359108691e-02 8.929057017339246671e-02 8.692248657392899480e-02 8.337811637515628316e-02 7.878968305940255157e-02 7.333511946128107306e-02 6.722429264006947458e-02 6.068368210351253456e-02 5.394101738919587774e-02 4.721125916310132953e-02 4.068503442578336876e-02 3.452026368980665172e-02 2.883730381549905880e-02 2.371753271265874749e-02 1.920496813399730565e-02 1.531027992683711703e-02 1.201642656122506835e-02 9.285133682917232414e-03 7.063503508266361780e-03 5.290180620694940120e-03 3.900669226637749638e-03 2.831571819684078166e-03 2.023677185542946226e-03 1.423951988959356370e-03 9.865779628277745236e-04 6.732259886385868553e-04 4.527741829471782658e-04 3.006674835424091429e-04 1.980901060655625785e-04 1.310879497664902272e-04 8.974230521557390679e-05 6.746359408985019141e-05 6.044703266538962517e-05 6.731173144381032538e-05 8.892883242975597134e-05 1.284348725261650584e-04 1.914151475585301287e-04 2.862332430180384679e-04 4.244701816724320148e-04 6.214211707852614064e-04 8.965790213312643331e-04 1.274012347967600411e-03 1.782526394667515888e-03 2.455478925254406600e-03 3.330118298734821135e-03 4.446321261362565745e-03 5.844639192301364500e-03 7.563616762721714348e-03 9.636426258321671365e-03 1.208695991472628559e-02 1.492563230262473721e-02 1.814525100319034495e-02 2.171740035373295741e-02 2.558982591841555201e-02 2.968530350669442569e-02 3.390239325483133948e-02 3.811833812196411403e-02 4.219415889785282231e-02 4.598175313727795310e-02 4.933255121647388275e-02 5.210705515205873301e-02 5.418442094742103449e-02 5.547117282283678397e-02 5.590817549429895339e-02 5.547514036417627858e-02 5.419218735822926153e-02 5.211829494528975870e-02 4.934680464602615724e-02 4.599845728298002784e-02 4.221268436174950567e-02 3.813802802030726025e-02 3.392260117331798164e-02 2.970542742995748928e-02 2.560933578099224353e-02 2.173585768754967076e-02 1.816232005880601130e-02 1.494108259089090007e-02 1.210066225355511775e-02 9.648341875342102136e-03 7.573782843526266455e-03 5.853151882409791083e-03 4.453317788129662266e-03 3.335759334489749907e-03 2.459931721318097102e-03 1.785948452375848029e-03 1.276534414062474154e-03 8.982849149149943046e-04 6.223202062767142339e-04 4.244555104366147568e-04 2.850159767203457235e-04 1.884192563249403852e-04
3.825334530775037489e-01 4.397077245897818565e-01 4.979191520395502280e-01 5.555036231195983332e-01 6.106450237533688208e-01 6.614759585047502721e-01 7.061923674755593572e-01 7.431722639205218250e-01 7.710875125323637391e-01 7.889975619856521849e-01 7.964154346520174732e-01 7.933389462395474823e-01 7.802437714885372966e-01 7.580390981528953853e-01 7.279906820843711213e-01 6.916195584304323241e-01 6.505870272005112032e-01 6.065775215686867172e-01 5.611905022140786237e-01 5.158507357196256971e-01 4.717435282081737236e-01 4.297781400114106809e-01 3.905791932645280573e-01 3.545028600417391429e-01 3.216723431720516224e-01 2.920258505014703410e-01 2.653699701141212230e-01 2.414319816420769649e-01 2.199059714739066140e-01 2.004893703613991329e-01 1.829083948300017082e-01 1.669325729519240964e-01 1.523798616131000760e-01 1.391146963743214449e-01 1.270416296997583516e-01 1.160970646174833421e-01 1.062410949133091587e-01 9.745076780762824964e-02 8.971534185850651988e-02 8.303345069322942695e-02 7.741159581513198940e-02 7.286312161462993320e-02 6.940678179800721659e-02 6.706415212127697645e-02 6.585542861753239385e-02 6.579350951388157620e-02 6.687663117165348892e-02 6.908016174829888223e-02 7.234841127368370206e-02 7.658746714383612986e-02 8.166009472167765071e-02 8.738364912717463961e-02 9.353173051953196648e-02 9.983999522866669751e-02 1.060161336255218828e-01 1.117535789167007493e-01 1.167480661050958046e-01 1.207157712464561328e-01 1.234114828172374750e-01 1.246451365526426991e-01 1.242951118151386924e-01 1.223169485317956162e-01 1.187465751120234392e-01 1.136976850518841009e-01 1.073535141087891276e-01 9.995382444429354307e-02 9.177838142687845535e-02 8.312850119531094151e-02 7.430834662993575368e-02 6.560754254660083884e-02 5.728640577168570697e-02 4.956468054369157772e-02 4.261421686635119555e-02 3.655558562743033146e-02 3.145825348258084186e-02 2.734368148592584633e-02 2.419058017343275399e-02 2.194154800115904677e-02 2.051040931415483784e-02 1.978972054722137261e-02 1.965809115364252832e-02 1.998711991195799634e-02 2.064786881231370219e-02 2.151685711345767069e-02 2.248156466661895697e-02 2.344539518992590915e-02 2.433198604418807670e-02 2.508868320595445192e-02 2.568894920023416517e-02 2.613345346628996937e-02 2.644961838711328353e-02 2.668945907471459433e-02 2.692566167967349808e-02 2.724597391739405974e-02 2.774613006282378169e-02 2.852167931373685017e-02 2.965922080723443557e-02 3.122765648016204848e-02 3.327014229336794360e-02 3.579743793940594332e-02 3.878331581554612939e-02 4.216258566677568570e-02 4.583212052498601002e-02 4.965503939522966648e-02 5.346792577584635192e-02 5.709066539723983008e-02 6.033820058496792982e-02 6.303326124488745075e-02 6.501897793682155646e-02 6.617023887670915594e-02 6.640273617903411085e-02 6.567885429998145119e-02 6.400986667188791890e-02 6.145428226943908112e-02 5.811258712638096152e-02 5.411898428515130727e-02 4.963102254648254358e-02 4.481817195035624896e-02 3.985043981187279261e-02 3.488802861251893983e-02 3.007283690698932602e-02 2.552233231319124204e-02 2.132602380623418656e-02 1.754447092466090291e-02 1.421052501798137670e-02 1.133232681510823632e-02 8.897494018673610117e-03 6.877921937183565509e-03 5.234674283832303938e-03 3.922541951923345580e-03 2.893972441952853952e-03 2.102201301363081348e-03 1.503533049205724821e-03 1.058811780051100533e-03 7.341859259169525309e-04 5.013075303121387015e-04 3.371175352886961315e-04 2.233608975975568854e-04 1.459553747193756401e-04 9.431166845927168533e-05 6.067556225045796090e-05 3.953691496586538392e-05 2.713115824517968406e-05 2.104174724608352267e-05 1.990224711601061759e-05 2.318971233972937589e-05 3.109713484412666588e-05 4.447086036621579111e-05 6.479770140635246977e-05 9.422548151212987815e-05 1.355994285581100340e-04 1.924952458772910134e-04 2.692279269868654446e-04 3.708141996888039216e-04 5.028665343689883282e-04 6.713988718950416506e-04 8.825294025940587372e-04 1.142074388832195041e-03 1.455039213887404301e-03 1.825027944836543322e-03 2.253609349573254192e-03 2.739693319313485018e-03 3.278985328136650983e-03 3.863591139531004793e-03 4.481846878856598007e-03 5.118433138790810799e-03 5.754813070828050138e-03 6.370002113034367933e-03 6.941640222981447332e-03 7.447299098193136020e-03 7.865922514044778116e-03 8.179273026270618419e-03 8.373247376086386320e-03 8.438928666594234726e-03 8.373266011485667321e-03 8.179309504824089708e-03 7.865975306952396537e-03 7.447366046044469855e-03 6.941718681601773654e-03 6.370089126133221709e-03 5.754905552831881231e-03 5.118528053078359209e-03 4.481941396911097442e-03 3.863682769941331838e-03 3.279072008125875903e-03 2.739773465590920019e-03 2.253681653848794118e-03 1.825091742413651212e-03 1.455094007353846140e-03 1.142119719299153910e-03 8.825644674421538475e-04 6.714218698832240002e-04 5.028735225272612953e-04 3.707970785230887685e-04 2.691708909031510560e-04 1.923685808333232500e-04 1.353488151596476605e-04 9.375383712226825522e-05 6.393489091486771910e-05 4.292409015845154358e-05 2.837125650998020458e-05
6.020862745676309746e-01 6.907266997015109045e-01 7.809350064662603508e-01 8.701957369508859230e-01 9.557677194834166556e-01 1.034832891078295347e+00 1.104665170037868016e+00 1.162805145878164748e+00 1.207224524535515320e+00 1.236464307394549600e+00 1.249732732575427940e+00 1.246952891503737115e+00 1.228755200045053897e+00 1.196415852640902333e+00 1.151748218470152629e+00 1.096959049046647205e+00 1.034484692120986926e+00 9.668238415276769748e-01 8.963825908929372588e-01 8.253449157178456286e-01 7.555776654026478134e-01 6.885743632351328802e-01 6.254373073811450023e-01 5.668932999666558281e-01 5.133353063513377279e-01 4.648807412852078436e-01 4.214369267882047687e-01 3.827653792492593521e-01 3.485386047071409310e-01 3.183855670785363801e-01 2.919244935711226008e-01 2.687838124645176019e-01 2.486135183116366110e-01 2.310900127001168647e-01 2.159175005970566108e-01 2.028284768607426791e-01 1.915849296182952355e-01 1.819808579276662452e-01 1.738457694867048264e-01 1.670481510883449761e-01 1.614975853396810601e-01 1.571442162827949018e-01 1.539746101053715566e-01 1.520035956166375657e-01 1.512622971233334446e-01 1.517831724116013858e-01 1.535833527848325941e-01 1.566478938828295420e-01 1.609146618760773639e-01 1.662625056998574824e-01 1.725041232186079188e-01 1.793846547590649543e-01 1.865865642741577624e-01 1.937408350179183614e-01 2.004439488544821069e-01 2.062795755791358987e-01 2.108434147705801620e-01 2.137692542582859401e-01 2.147540865119786091e-01 2.135800950118603714e-01 2.101315086169108226e-01 2.044047363043818288e-01 1.965107851622246160e-01 1.866696750643005998e-01 1.751973584114384086e-01 1.624863224177492960e-01 1.489816447738348815e-01 1.351546102195770871e-01 1.214760873955032100e-01 1.083916990267529690e-01 9.630044372550658482e-02 8.553789570629867500e-02 7.636453206968482621e-02 6.895918752978565103e-02 6.341719716945826146e-02 5.975250534425941007e-02 5.790290346799947113e-02 5.773760531554752995e-02 5.906650680810922316e-02 6.165068025524635120e-02 6.521382792577681831e-02 6.945453844359482376e-02 7.405921328361451950e-02 7.871545798216553202e-02 8.312558657018556674e-02 8.701970872679663793e-02 9.016770790021493009e-02 9.238932373010716459e-02 9.356155954035412503e-02 9.362276111103222387e-02 9.257295000581070021e-02 9.047030848231898958e-02 8.742407236969974849e-02 8.358441900953483827e-02 7.913021562721811453e-02 7.425566491970565786e-02 6.915693896116792416e-02 6.401982745244499950e-02 5.900926111781791550e-02 5.426133400712905563e-02 4.987817712770344081e-02 4.592576386993427878e-02 4.243448254702059108e-02 3.940211644209799802e-02 3.679872994327636204e-02 3.457287948182549697e-02 3.265854087163902464e-02 3.098216306866346387e-02 2.946931927324011879e-02 2.805051140193795534e-02 2.666579659212105907e-02 2.526802747427321985e-02 2.382462878334422676e-02 2.231795589813156955e-02 2.074439545654599773e-02 1.911245511312659878e-02 1.744014618623463200e-02 1.575198857368736299e-02 1.407595525588845736e-02 1.244063284377068535e-02 1.087281099249850363e-02 9.395637274539358347e-03 8.027395803645460612e-03 6.780896999575891475e-03 5.663409502688438943e-03 4.677027456583281000e-03 3.819347949382125278e-03 3.084332502246169092e-03 2.463239185356989186e-03 1.945533502110044456e-03 1.519711707153771933e-03 1.173995831489897061e-03 8.968820704285336608e-04 6.775420661532145783e-04 5.060888695780393735e-04 3.737271101768508460e-04 2.728098219264369012e-04 1.968247611770815276e-04 1.403310962095150407e-04 9.886426320388104743e-05 6.882430514890385681e-05 4.735667664830375882e-05 3.223692848707023612e-05 2.176204782517641528e-05 1.465320876661430173e-05 9.971444695382100767e-06 7.046756999654351160e-06 5.420232272509503414e-06 4.798053048425481377e-06 5.015997639548728624e-06 6.012226452453949135e-06 7.806951505068815197e-06 1.048649346433000690e-05 1.418998843469733920e-05 1.909687726389432816e-05 2.541359789900682304e-05 3.335825472915689762e-05 4.314251170709602228e-05 5.495054343801807691e-05 6.891554893320551794e-05 8.509506531195035780e-05 1.034469438705244758e-04 1.238084861273438554e-04 1.458812736696050657e-04 1.692247245158070407e-04 1.932603122280460736e-04 2.172880743987523199e-04 2.405156574767115937e-04 2.620987916760404214e-04 2.811906393580837385e-04 2.969961912633778574e-04 3.088268601189337052e-04 3.161501674877839640e-04 3.186294618134702925e-04 3.161495782050705722e-04 3.088257081613880761e-04 2.969945277548081400e-04 2.811885359425206473e-04 2.620963272317711049e-04 2.405129256027587089e-04 2.172851609051078183e-04 1.932572856912637333e-04 1.692216181567214464e-04 1.458780575930897227e-04 1.238050216131420466e-04 1.034429050448335544e-04 8.508976349809497196e-05 6.890775233356362091e-05 5.493802101018715577e-05 4.312132503700810107e-05 3.332156135197632458e-05 2.534969554495846233e-05 1.898603650836228941e-05 1.399941973271939034e-05 1.016248499909013617e-05 7.262797921419020979e-06 5.110014894698325534e-06 3.539602871003230474e-06 2.413798931836441768e-06 1.620547824881925659e-06 1.071116963397570180e-06
7.330621000787098662e-01 8.364783341380270798e-01 9.410091308376774544e-01 1.043721201053918080e+00 1.141462315346012169e+00 1.231034550974235753e+00 1.309387068899191986e+00 1.373811980799542809e+00 1.422125128074669842e+00 1.452813977734884743e+00 1.465137484465316442e+00 1.459167432475361181e+00 1.435766919924442053e+00 1.396508469939181651e+00 1.343540823297430631e+00 1.279418880299718175e+00 1.206914766977909448e+00 1.128829165066217666e+00 1.047820778066836489e+00 9.662683922552448568e-01 8.861750246060162706e-01 8.091179217950654756e-01 7.362425382445891842e-01 6.682938481686441223e-01 6.056750096810746831e-01 5.485217982076540100e-01 4.967813674079594732e-01 4.502855208399327847e-01 4.088113370000613922e-01 3.721251417649216187e-01 3.400089225122997494e-01 3.122708855360531999e-01 2.887436694282654592e-01 2.692746267681485062e-01 2.537126095962138339e-01 2.418950266421108219e-01 2.336378251562966635e-01 2.287297689149372926e-01 2.269311816074526811e-01 2.279763835260931737e-01 2.315784780968584977e-01 2.374349486114939733e-01 2.452326776077868309e-01 2.546513894686148749e-01 2.653650418969760727e-01 2.770412385547712519e-01 2.893392155105444230e-01 3.019073058468337845e-01 3.143809752954566106e-01 3.263825459904908799e-01 3.375235831493554328e-01 3.474106529379714647e-01 3.556547828855258220e-01 3.618845155668815039e-01 3.657619778091744100e-01 3.670009366795833339e-01 3.653854287271345314e-01 3.607872739832080899e-01 3.531806764405512888e-01 3.426521825883996897e-01 3.294045444157449043e-01 3.137535107245904564e-01 2.961171728368102163e-01 2.769981982889820893e-01 2.569600122193115288e-01 2.365985754519628337e-01 2.165118929536822834e-01 1.972696083012835944e-01 1.793850138124655769e-01 1.632915328474179306e-01 1.493252479281782508e-01 1.377144163912255859e-01 1.285762329484692046e-01 1.219204388686145335e-01 1.176588246958242684e-01 1.156192791024967248e-01 1.155628290828668303e-01 1.172021013647597254e-01 1.202197715711058879e-01 1.242858337850313438e-01 1.290728467011565683e-01 1.342686531716164866e-01 1.395863798290995217e-01 1.447717713188116928e-01 1.496080857023624200e-01 1.539188727049921046e-01 1.575689854979311078e-01 1.604641569396821066e-01 1.625494217326147184e-01 1.638066040221697606e-01 1.642510286633441230e-01 1.639275609560560953e-01 1.629060446899658898e-01 1.612761851625489629e-01 1.591419275781449372e-01 1.566154046284590762e-01 1.538105762889398764e-01 1.508367527450109602e-01 1.477922774639298109e-01 1.447587248758761269e-01 1.417960299713662831e-01 1.389389855752043434e-01 1.361954988409027623e-01 1.335468945900923077e-01 1.309503723196015490e-01 1.283435076914939688e-01 1.256504537455964965e-01 1.227892826223172668e-01 1.196797655540558503e-01 1.162508210959406624e-01 1.124469133258036574e-01 1.082328189585450157e-01 1.035964018144271553e-01 9.854928320119332730e-02 9.312554787816257340e-02 8.737882862568766007e-02 8.137824334058157971e-02 7.520371077465670684e-02 6.894114060627128115e-02 6.267790443920839838e-02 5.649887097262891456e-02 5.048315909725180350e-02 4.470165035003579451e-02 3.921522172042930104e-02 3.407361592680870077e-02 2.931485471374200430e-02 2.496511120836609338e-02 2.103897745386850218e-02 1.754008172769532664e-02 1.446202008952809578e-02 1.178956395081455846e-02 9.500095340436588709e-03 7.565203545473668349e-03 5.952362986420975388e-03 4.626601135580232088e-03 3.552068407362090046e-03 2.693429338290811818e-03 2.017015456104985418e-03 1.491703880436333254e-03 1.089511654347808398e-03 7.859204503771810351e-04 5.599623309347483580e-04 3.941147126893335345e-04 2.740523741779524549e-04 1.883079893984434617e-04 1.278855573128086134e-04 8.586358022913088354e-05 5.701534089448716735e-05 3.746430484407914418e-05 2.438530615431428670e-05 1.575308061537439500e-05 1.013967124360009877e-05 6.554004862748811336e-06 4.318837609796707757e-06 2.978404752811862043e-06 2.230557565229107581e-06 1.877829646989086315e-06 1.792740072251137110e-06 1.893571612412554920e-06 2.127605905167722582e-06 2.459910067207087843e-06 2.865686672024764151e-06 3.325048881925226055e-06 3.820239745826951427e-06 4.333720742387884943e-06 4.847370371073446806e-06 5.342400076945164830e-06 5.799789122897766906e-06 6.201071332716741063e-06 6.529277387948517370e-06 6.770168832749799082e-06 6.912853316492501354e-06 6.950818548800317764e-06 6.882309608370110482e-06 6.710451497764907263e-06 6.443006176099267536e-06 6.091787750165835168e-06 5.671795678552922195e-06 5.200153129166654059e-06 4.694957917300700577e-06 4.174143104780903455e-06 3.654459108549149051e-06 3.150641960605473249e-06 2.674823637159808307e-06 2.236203562073343607e-06 1.840973257554163798e-06 1.492462473398226435e-06 1.191458579014677106e-06 9.366424530166812610e-07 7.250832679673666010e-07 5.527401523573665692e-07 4.149287903559485249e-07 3.067234613312167139e-07 2.232778177185854239e-07 1.600592534816542827e-07 1.130009641988662322e-07 7.858224515995545919e-08 5.385120861395946751e-08 3.640528094713106977e-08 2.434413288087323222e-08 1.620773981735010513e-08
6.697776986296928303e-01 7.614029378622827471e-01 8.535907666004332039e-01 9.438034180552492547e-01 1.029364285948683566e+00 1.107612434570519389e+00 1.176068966534159488e+00 1.232600189947601788e+00 1.275561596692901478e+00 1.303907687726859832e+00 1.317255714996875993e+00 1.315896137288849133e+00 1.300748449859073119e+00 1.273267255392509956e+00 1.235309121840043378e+00 1.188975113803389938e+00 1.136446253157890052e+00 1.079829245503738155e+00 1.021027629270707893e+00 9.616494430028299512e-01 9.029572202891951171e-01 8.458604303827877979e-01 7.909452269183236961e-01 7.385322715385499448e-01 6.887509596968799386e-01 6.416177951409389735e-01 5.971078369224106508e-01 5.552107171542537412e-01 5.159661585911455850e-01 4.794776058191533852e-01 4.459059318257556637e-01 4.154477633584209295e-01 3.883044906193492407e-01 3.646484384928389000e-01 3.445920658741413178e-01 3.281646992055026191e-01 3.152994989505613077e-01 3.058314529970446727e-01 2.995054797120801915e-01 2.959924220006849849e-01 2.949099417180741090e-01 2.958451005952745794e-01 2.983756846837790633e-01 3.020879706315907631e-01 3.065895081653777776e-01 3.115164427300557426e-01 3.165357951173294326e-01 3.213438390626046637e-01 3.256621969031802677e-01 3.292334775308499717e-01 3.318181913018318774e-01 3.331943465191605780e-01 3.331605972979825303e-01 3.315431627370341583e-01 3.282060546852175187e-01 3.230635261958354487e-01 3.160931664902347782e-01 3.073477778548731054e-01 2.969641288073173735e-01 2.851668644977793932e-01 2.722662855523252934e-01 2.586493017333458821e-01 2.447635590179567111e-01 2.310954875305742395e-01 2.181436823383641754e-01 2.063895732112676074e-01 1.962677122245084227e-01 1.881381367575751529e-01 1.822631631457867218e-01 1.787906298663770599e-01 1.777450762993888489e-01 1.790276491065675990e-01 1.824247617232656604e-01 1.876247465204200493e-01 1.942410275688707111e-01 2.018397684129615011e-01 2.099695883955252085e-01 2.181908178709431323e-01 2.261019108522092091e-01 2.333610158784467092e-01 2.397013023184767222e-01 2.449393472213993450e-01 2.489766435999830052e-01 2.517949823875488269e-01 2.534470080306626127e-01 2.540435843499032620e-01 2.537396993046007188e-01 2.527204873254670914e-01 2.511885945488763761e-01 2.493536245481540459e-01 2.474238635668363773e-01 2.455999951821098981e-01 2.440701425867255470e-01 2.430053968285868227e-01 2.425550183166169382e-01 2.428407321742092617e-01 2.439499301554010624e-01 2.459280659272383707e-01 2.487710049107660637e-01 2.524184517871182476e-01 2.567497686224650133e-01 2.615834464276430293e-01 2.666811943665103324e-01 2.717571041715370894e-01 2.764916901048022901e-01 2.805499195602167428e-01 2.836017403034408746e-01 2.853431876851263427e-01 2.855160040102198704e-01 2.839238352797041065e-01 2.804434950769865154e-01 2.750303978151514839e-01 2.677179888768589366e-01 2.586116977294577457e-01 2.478785116060626681e-01 2.357336322133357087e-01 2.224257927471879615e-01 2.082226998361259018e-01 1.933977668782074222e-01 1.782189044670012268e-01 1.629397137585982813e-01 1.477930644024809670e-01 1.329867804362004080e-01 1.187010253193054865e-01 1.050869617128761674e-01 9.226633176845075446e-02 8.033171768642262400e-02 6.934735907746726602e-02 5.935049171353463937e-02 5.035321620715589586e-02 4.234489896445764456e-02 3.529507474141885259e-02 2.915675830840209690e-02 2.387002378738279848e-02 1.936566809777778495e-02 1.556876931526430738e-02 1.240195892274349038e-02 9.788267558728015044e-03 7.653452186892677374e-03 5.927766269716671851e-03 4.547183567022309095e-03 3.454124104968914026e-03 2.597756794329508963e-03 1.933963619092188019e-03 1.425053578938013108e-03 1.039304421189451814e-03 7.504005238040943083e-04 5.368206575566154132e-04 3.812159778532553064e-04 2.698076852414875220e-04 1.918208161480748663e-04 1.389687693057081144e-04 1.049910018796576961e-04 8.524652778321311936e-05 7.636134742408664752e-05 7.592642690806664129e-05 8.224190935809158175e-05 9.410297026089402316e-05 1.106233125706985868e-04 1.310919458948670263e-04 1.548622235184744496e-04 1.812689187483972932e-04 2.095733553541950518e-04 2.389360506160814800e-04 2.684135276966308106e-04 2.969781942192692360e-04 3.235575443996777686e-04 3.470879689756748636e-04 3.665772719205695408e-04 3.811690296379898662e-04 3.902026611520133747e-04 3.932602951687099346e-04 3.901986122196097182e-04 3.811591187543808957e-04 3.665569737871280601e-04 3.470491889986250631e-04 3.234855247883596159e-04 2.968471517268085657e-04 2.681791975308723641e-04 2.385236767126268321e-04 2.088584567448849131e-04 1.800473756669764144e-04 1.528043391278757746e-04 1.276729050945081372e-04 1.050209543046605026e-04 8.504863668847374226e-05 6.780675391100957018e-05 5.322219940449566172e-05 4.112700767177177475e-05 3.128788855380123661e-05 2.343372444424840590e-05 1.727925567298129616e-05 1.254395140296912786e-05 8.965760070154330235e-06 6.309990567210769667e-06 4.373962448687175925e-06 2.988280408922845274e-06 2.015657323882875903e-06 1.348166251957560517e-06 9.036840101092929166e-07 6.221334989078282172e-07
7.520230736564724738e-01 8.495498932282834481e-01 9.465263507807135657e-01 1.040165078568887624e+00 1.127589147287020310e+00 1.206003442170644480e+00 1.272873867935579995e+00 1.326097847316502154e+00 1.364149149233989222e+00 1.386181771784332550e+00 1.392081367733883024e+00 1.382458135666368104e+00 1.358581539084291467e+00 1.322263794777721158e+00 1.275704847618880589e+00 1.221315713571492712e+00 1.161539009372036801e+00 1.098684952805846660e+00 1.034798233476165619e+00 9.715664071006864244e-01 9.102746144476485668e-01 8.518053664203221187e-01 7.966767535660362887e-01 7.451084579052630330e-01 6.971028267914887167e-01 6.525281479194002809e-01 6.111929559620572494e-01 5.729032560417667286e-01 5.374983511624866761e-01 5.048648543112963516e-01 4.749318381723754423e-01 4.476525032352701161e-01 4.229789715623228918e-01 4.008368355499832836e-01 3.811050706640951580e-01 3.636051727130207301e-01 3.481012785567869083e-01 3.343109415772359538e-01 3.219244748992488026e-01 3.106295566464902236e-01 3.001372105802989632e-01 2.902053296714223185e-01 2.806564976438323811e-01 2.713878387484024435e-01 2.623718172367075496e-01 2.536481320421850039e-01 2.453079669651558326e-01 2.374727415508449679e-01 2.302700868854135330e-01 2.238100096446388465e-01 2.181641011298989796e-01 2.133502348540836646e-01 2.093245266635111457e-01 2.059814870999341074e-01 2.031623656229609720e-01 2.006707682085297206e-01 1.982938177335645258e-01 1.958265032765606761e-01 1.930965081416717577e-01 1.899867216119860147e-01 1.864528916578639395e-01 1.825343734058754441e-01 1.783566638725498643e-01 1.741252958832870956e-01 1.701115715734752287e-01 1.666314723583133817e-01 1.640197869452350854e-01 1.626019625494765364e-01 1.626663696063672115e-01 1.644395547792583401e-01 1.680666683893139723e-01 1.735986315588662898e-01 1.809868539886375360e-01 1.900855063449246873e-01 2.006606046039398905e-01 2.124045591195495852e-01 2.249544650026258641e-01 2.379122685554984906e-01 2.508650785201180233e-01 2.634042108614148003e-01 2.751420337259190552e-01 2.857261892987714713e-01 2.948512317828243523e-01 3.022680423560395457e-01 3.077915101791762753e-01 3.113068872240843943e-01 3.127749632877899200e-01 3.122358351478058958e-01 3.098106573278870401e-01 3.057004648762756127e-01 3.001810442317023320e-01 2.935929600349675428e-01 2.863262273730131646e-01 2.787997289755783092e-01 2.714362183332206246e-01 2.646345133588163256e-01 2.587411339257781329e-01 2.540240574830294751e-01 2.506513561056903927e-01 2.486772009620321355e-01 2.480370846080812153e-01 2.485531847730106936e-01 2.499496919611984280e-01 2.518767945899870186e-01 2.539410112762240379e-01 2.557388240158892656e-01 2.568901995404626604e-01 2.570686406810628322e-01 2.560248768264062891e-01 2.536021083268409360e-01 2.497417570914334528e-01 2.444797842640987484e-01 2.379346791798929439e-01 2.302890596909806797e-01 2.217673572350726818e-01 2.126122583372858643e-01 2.030624244927716482e-01 1.933335930831838745e-01 1.836045440417482244e-01 1.740087105179232430e-01 1.646315143152405347e-01 1.555129004863520237e-01 1.466540853897113084e-01 1.380272460668535706e-01 1.295867644243765548e-01 1.212806806645566060e-01 1.130611731620193294e-01 1.048931320604699902e-01 9.676019493439871888e-02 8.866793366969064061e-02 8.064418916822238548e-02 7.273683210874631877e-02 6.500944476118883375e-02 5.753557681775694349e-02 5.039230051517980258e-02 4.365378732755995778e-02 3.738554868088639349e-02 3.163984299054225374e-02 2.645257440677774990e-02 2.184181444287207688e-02 1.780789376585862130e-02 1.433485876127168004e-02 1.139297711667051211e-02 8.941922572977229616e-03 6.934263043188887768e-03 5.318910337663894719e-03 4.044259266541257516e-03 3.060824312729940218e-03 2.323266010766149303e-03 1.791774006808774349e-03 1.432831045511486585e-03 1.219423441948421947e-03 1.130782700434445351e-03 1.151751186247274884e-03 1.271861540629214355e-03 1.484212776308474913e-03 1.784219338134885842e-03 2.168305637203784240e-03 2.632619744358257862e-03 3.171839821638594483e-03 3.778156645462198409e-03 4.440507783054718945e-03 5.144139850531295396e-03 5.870556794920335150e-03 6.597886765756211767e-03 7.301666650552179894e-03 7.956001684838662213e-03 8.535015353916139413e-03 9.014467014131138933e-03 9.373387441228444791e-03 9.595571922359933878e-03 9.670775523351320124e-03 9.595486304425783486e-03 9.373190351310529272e-03 9.014100021370388682e-03 8.534373544003701073e-03 7.954908310184182277e-03 7.299832879839479073e-03 6.594848663788596514e-03 5.865579518613310388e-03 5.136072882668344004e-03 4.427571514610666517e-03 3.757631122438271753e-03 3.139618344253664473e-03 2.582579686151371175e-03 2.091436948975894730e-03 1.667439292920609153e-03 1.308788857093987111e-03 1.011355146042352280e-03 7.694013440382238686e-04 5.762605691345069805e-04 4.249184210853144982e-04 3.084772005089065510e-04 2.204943116982841064e-04 1.552010827321843238e-04 1.076177793600413025e-04 7.358595582698621181e-05 4.974102140338453444e-05 3.344686488748688989e-05 2.271152710903096003e-05 1.609912683605460492e-05
1.308646838049457140e+00 1.479221242679075843e+00 1.648530566415854715e+00 1.811434942867685471e+00 1.962575650672526262e+00 2.096684585455523830e+00 2.208914685510955600e+00 2.295162224519510907e+00 2.352350349156802078e+00 2.378645397111010862e+00 2.373583365264734013e+00 2.338092819289488311e+00 2.274411448558233850e+00 2.185904929348855941e+00 2.076807187636394048e+00 1.951909118515545938e+00 1.816227259070804401e+00 1.674684307295697616e+00 1.531829843877190900e+00 1.391622840196150346e+00 1.257288669926005964e+00 1.131253765650860776e+00 1.015152156200196387e+00 9.098910394728275675e-01 8.157580519244346240e-01 7.325512765791020175e-01 6.597141046202340542e-01 5.964602674512806679e-01 5.418788815744345344e-01 4.950143183933138347e-01 4.549203181115148986e-01 4.206914083194058795e-01 3.914770116862997251e-01 3.664845614177313360e-01 3.449776466619898230e-01 3.262739945544837483e-01 3.097463759902481240e-01 2.948276755145055050e-01 2.810197318118504706e-01 2.679043513441302649e-01 2.551542281541366863e-01 2.425413710702642722e-01 2.299409533601492195e-01 2.173291395013751959e-01 2.047742565588302477e-01 1.924215269797402428e-01 1.804723556804952722e-01 1.691597864531037554e-01 1.587221635860411317e-01 1.493772372084137823e-01 1.412989303662934848e-01 1.345987664128281414e-01 1.293135560734401668e-01 1.254004046010087081e-01 1.227394617198893090e-01 1.211441526415375086e-01 1.203779500187406315e-01 1.201761387946485987e-01 1.202705503187301850e-01 1.204149258019331648e-01 1.204084969355558032e-01 1.201155003241587416e-01 1.194787149022028261e-01 1.185256792798630165e-01 1.173669294037149174e-01 1.161863708290316599e-01 1.152246415201688134e-01 1.147569852930802325e-01 1.150676518544675453e-01 1.164231337244709674e-01 1.190466149878061930e-01 1.230958425667413175e-01 1.286462654556645990e-01 1.356807652811807541e-01 1.440866800066367692e-01 1.536601687081215473e-01 1.641173474305580859e-01 1.751110819355261028e-01 1.862519378983529539e-01 1.971315401019897162e-01 2.073465295727497937e-01 2.165214049079091652e-01 2.243287618703156960e-01 2.305057720957236767e-01 2.348661168349631123e-01 2.373069712165460921e-01 2.378109807312638324e-01 2.364434586624903356e-01 2.333452546691014984e-01 2.287218960460169759e-01 2.228297170949032624e-01 2.159597653458164845e-01 2.084203436106085716e-01 2.005191116641216742e-01 1.925457305810613362e-01 1.847560738034773886e-01 1.773590216390934504e-01 1.705067872126159179e-01 1.642895511011925325e-01 1.587349187022178143e-01 1.538123535314958046e-01 1.494423126639315424e-01 1.455093597472336686e-01 1.418781111324957933e-01 1.384105390694654047e-01 1.349829635622697976e-01 1.315010462351699771e-01 1.279112679102945294e-01 1.242077139994137158e-01 1.204334703789951277e-01 1.166764930527621480e-01 1.130603894044206470e-01 1.097310726989786100e-01 1.068406660216785486e-01 1.045302933276518326e-01 1.029134866002620607e-01 1.020618521363497039e-01 1.019943951420386602e-01 1.026715330555421496e-01 1.039943703160201433e-01 1.058093080562649557e-01 1.079175660844530760e-01 1.100887436755183524e-01 1.120771849559523692e-01 1.136396653662609807e-01 1.145528174180159564e-01 1.146287637144532551e-01 1.137276287635204663e-01 1.117659350907025811e-01 1.087203189283171417e-01 1.046264765111546563e-01 9.957372093316091410e-02 9.369593207665867507e-02 8.715997758545866725e-02 8.015283696288957871e-02 7.286866535622775476e-02 6.549690580316511190e-02 5.821231496807710570e-02 5.116746848663560054e-02 4.448798965777258502e-02 3.827045008690133088e-02 3.258265455352622741e-02 2.746586040070433249e-02 2.293840616711691205e-02 1.900021520112309126e-02 1.563768806633090980e-02 1.282857797198368351e-02 1.054653317316264945e-02 8.765074042498939566e-03 7.460839364737270260e-03 6.615981329594722987e-03 6.219619634349803604e-03 6.268282564189916160e-03 6.765285617537259398e-03 7.719030552699771355e-03 9.140260486719968894e-03 1.103838237226650518e-02 1.341706440511769398e-02 1.626942489576805803e-02 1.957323184866921473e-02 2.328662150385436141e-02 2.734488083966107180e-02 3.165882670996445630e-02 3.611522495068787003e-02 4.057953290933151436e-02 4.490102554818051206e-02 4.892010069050523047e-02 5.247728560241061990e-02 5.542322303599626215e-02 5.762873835471545025e-02 5.899401214690423723e-02 5.945592281029315335e-02 5.899278414514919772e-02 5.762596483612888315e-02 5.541820844982933009e-02 5.246882850316118840e-02 4.890628454464242270e-02 4.487890753853873704e-02 4.054470263191865820e-02 3.606119920550123620e-02 3.157623813123648648e-02 2.722041738730764798e-02 2.310166764984358800e-02 1.930216584305468469e-02 1.587752917200635841e-02 1.285801656736723295e-02 1.025130796003631203e-02 8.046350606278016362e-03 6.217751315893027542e-03 4.730241956654891201e-03 3.542837632007964695e-03 2.612418993217635772e-03 1.896587691768130985e-03 1.355749243463139899e-03 9.544621280361355103e-04 6.621508340655466850e-04 4.533138325462869578e-04 3.073684731466536676e-04 2.082688110945787408e-04 1.440152332414731148e-04 1.061518245638004793e-04
1.830054993194256019e+00 2.073052033116506543e+00 2.314428824711142418e+00 2.546634359839686113e+00 2.761750780187050225e+00 2.951948934113051592e+00 3.109979228510574956e+00 3.229655100924992084e+00 3.306283798787630346e+00 3.337001916794737788e+00 3.320981303735956125e+00 3.259483667678488850e+00 3.155757911939116145e+00 3.014790846701593807e+00 2.842937201802258507e+00 2.647466746215052069e+00 2.436073301679821945e+00 2.216391749206981565e+00 1.995564898452946823e+00 1.779893243139005321e+00 1.574588700947567421e+00 1.383640295868439951e+00 1.209787244583779398e+00 1.054584619545949398e+00 9.185397325594992779e-01 8.012940533500905183e-01 7.018256884690661224e-01 6.186505525936032424e-01 5.500054158302711826e-01 4.940019506586038056e-01 4.487467526517999739e-01 4.124273087271347338e-01 3.833675615291102790e-01 3.600589053540864115e-01 3.411732243510597340e-01 3.255642359788465390e-01 3.122622921073878732e-01 3.004663032027996561e-01 2.895349233419821089e-01 2.789778106925351331e-01 2.684468052020354545e-01 2.577262953588595473e-01 2.467218545257866547e-01 2.354463469062037795e-01 2.240030375166134902e-01 2.125656930952137258e-01 2.013561437587234604e-01 1.906202175275540089e-01 1.806033076423723127e-01 1.715270583400084481e-01 1.635687249678515198e-01 1.568446933340576499e-01 1.513994173849451674e-01 1.472006818425597163e-01 1.441416359756973464e-01 1.420495133067789240e-01 1.407003904218494528e-01 1.398387920126385742e-01 1.392004860882531669e-01 1.385364496446806759e-01 1.376358120675282015e-01 1.363455908711209974e-01 1.345852478970822053e-01 1.323545584827501009e-01 1.297338402515708089e-01 1.268763537406853437e-01 1.239934341768803294e-01 1.213336761692965504e-01 1.191581232087016579e-01 1.177138710078390049e-01 1.172087112167395084e-01 1.177893936554995774e-01 1.195257577623197176e-01 1.224024158121112954e-01 1.263188982468902710e-01 1.310982875785384194e-01 1.365034514870804572e-01 1.422591410629798492e-01 1.480775573045312044e-01 1.536845718525789994e-01 1.588436906837178697e-01 1.633750961047717720e-01 1.671676648645709362e-01 1.701826943364855849e-01 1.724490683449435013e-01 1.740506405108972754e-01 1.751075712913023608e-01 1.757540938491734261e-01 1.761156153433191540e-01 1.762881000672547605e-01 1.763223547376865374e-01 1.762151574658884501e-01 1.759082579552245229e-01 1.752952432517000392e-01 1.742352542069647292e-01 1.725716959560996411e-01 1.701535072323865361e-01 1.668563178551216997e-01 1.626009406493049148e-01 1.573670754162883600e-01 1.512007794026091201e-01 1.442150666804512815e-01 1.365838260037832153e-01 1.285299836052106182e-01 1.203093994275901690e-01 1.121923218706695619e-01 1.044443226744384556e-01 9.730850917266511968e-02 9.099051365633556432e-02 8.564734328751272274e-02 8.138070726790214149e-02 7.823497257032524521e-02 7.619948129081460797e-02 7.521461992194405921e-02 7.518077988688216806e-02 7.596918942277157416e-02 7.743353970343982984e-02 7.942134542383955109e-02 8.178408750621646295e-02 8.438535612056023705e-02 8.710644150024735022e-02 8.984909123424561495e-02 9.253544327323530438e-02 9.510543844973040617e-02 9.751227014616101196e-02 9.971663899981755841e-02 1.016807004800517888e-01 1.033626190359764468e-01 1.047125608647903466e-01 1.056707738278930969e-01 1.061681348342252973e-01 1.061292218768119661e-01 1.054776284328303726e-01 1.041429273493684193e-01 1.020684474604485192e-01 9.921889476283921039e-02 9.558683811306246947e-02 9.119720368899253415e-02 8.610916256618490749e-02 8.041511867977790828e-02 7.423686619241975926e-02 6.771933379440878142e-02 6.102261879930097332e-02 5.431319886737447783e-02 4.775526810793315896e-02 4.150307602505239751e-02 3.569496584945091450e-02 3.044954410204276860e-02 2.586410591004001044e-02 2.201513476048363657e-02 1.896042659216812948e-02 1.674219960992763892e-02 1.539044507120327157e-02 1.492577943848922596e-02 1.536115612930468062e-02 1.670198109965761665e-02 1.894442599612786160e-02 2.207201959015329951e-02 2.605089099735198241e-02 3.082430196157123423e-02 3.630730878315856225e-02 4.238250274942375467e-02 4.889777196210469412e-02 5.566689203951843967e-02 6.247349314018881689e-02 6.907858663878300998e-02 7.523140526253913052e-02 8.068286852411034327e-02 8.520059166800124373e-02 8.858407076184265927e-02 9.067854748340362092e-02 9.138611345277689035e-02 9.067285457708210150e-02 8.857124092227136591e-02 8.517747379450088530e-02 8.064405185734668802e-02 7.516832784905913556e-02 6.897823206433242871e-02 6.231658566701350765e-02 5.542549096155237331e-02 4.853216745466319010e-02 4.183733675543584857e-02 3.550688350587949405e-02 2.966711081841774678e-02 2.440350072421390223e-02 1.976256053146766348e-02 1.575609444984152688e-02 1.236711536544722947e-02 9.556596278374039632e-03 7.270333775644169903e-03 5.445340693510147649e-03 4.015353883965481693e-03 2.915226278479892720e-03 2.084133563456158200e-03 1.467656258980691185e-03 1.018888986392059524e-03 6.987804775070496086e-04 4.759255643589124481e-04 3.260220534273143610e-04 2.311799329035888015e-04 1.792358854715915583e-04
1.681059879752740738e+00 1.905691373965961777e+00 2.129178382799151503e+00 2.344599040368072984e+00 2.544687768119147542e+00 2.722254669981178044e+00 2.870638016910024071e+00 2.984150438430181573e+00 3.058476927570450421e+00 3.090985240428312686e+00 3.080916749939003552e+00 3.029437529668013163e+00 2.939543955099404471e+00 2.815832500107466885e+00 2.664157598080411304e+00 2.491212508479861309e+00 2.304074674103714138e+00 2.109758345827433601e+00 1.914813385558604697e+00 1.725000986177247730e+00 1.545065983868120441e+00 1.378613217893097875e+00 1.228083748802621944e+00 1.094817144281320376e+00 9.791794753009622765e-01 8.807335553414779028e-01 7.984281615220411021e-01 7.307858994205038705e-01 6.760741209859632006e-01 6.324488807007128122e-01 5.980673928348706481e-01 5.711691078186351689e-01 5.501289082816527287e-01 5.334878811889931516e-01 5.199677307341159516e-01 5.084744479651045479e-01 4.980957010055050427e-01 4.880949494349260398e-01 4.779038486527582563e-01 4.671133433653235079e-01 4.554630897753203511e-01 4.428285298792817293e-01 4.292050183898867277e-01 4.146887668555094275e-01 3.994548860099154663e-01 3.837333411385372983e-01 3.677840719075274878e-01 3.518727874462709293e-01 3.362489944806179021e-01 3.211276505103457524e-01 3.066755012958974902e-01 2.930027164194065059e-01 2.801599577978295952e-01 2.681405698311178920e-01 2.568872150118011177e-01 2.463020292093397456e-01 2.362592388048277148e-01 2.266191452849879440e-01 2.172424334680146119e-01 2.080038268286398817e-01 1.988042214276515285e-01 1.895805336350812886e-01 1.803125861545161746e-01 1.710265404847922110e-01 1.617945117597756610e-01 1.527302832495050500e-01 1.439813158087857037e-01 1.357176103255157973e-01 1.281183350398198695e-01 1.213574534628404367e-01 1.155898147097648154e-01 1.109392536947553520e-01 1.074901371153834662e-01 1.052834927258082670e-01 1.043183645640449464e-01 1.045584001832287890e-01 1.059429780741184407e-01 1.084014845749357164e-01 1.118687867406345793e-01 1.162995817072844523e-01 1.216792243137882756e-01 1.280288874438480773e-01 1.354034821664975019e-01 1.438816330144875866e-01 1.535480636864273440e-01 1.644698813873203824e-01 1.766693023775018079e-01 1.900961745747166143e-01 2.046041030692851148e-01 2.199339441219772540e-01 2.357078894112386303e-01 2.514363268349759650e-01 2.665382445651647281e-01 2.803743154812674554e-01 2.922901539902921231e-01 3.016658284553852543e-01 3.079667144800965484e-01 3.107903645305292728e-01 3.099043156675351240e-01 3.052706275297619731e-01 2.970543492468542546e-01 2.856148544484635177e-01 2.714808363079040943e-01 2.553114783192779180e-01 2.378476974840597891e-01 2.198582455558646398e-01 2.020857661151195805e-01 1.851976481113045137e-01 1.697457721660740604e-01 1.561381263562418575e-01 1.446239514972055273e-01 1.352927062885215803e-01 1.280858695011559134e-01 1.228195280930861472e-01 1.192149109386786976e-01 1.169335512406445288e-01 1.156136131044359638e-01 1.149040661506952332e-01 1.144938173203425280e-01 1.141335551412764882e-01 1.136488670621654679e-01 1.129440934673661967e-01 1.119972984173284447e-01 1.108475922655094703e-01 1.095767479291445690e-01 1.082875503618599133e-01 1.070815475834581421e-01 1.060388117108459344e-01 1.052019743688799303e-01 1.045662131082773089e-01 1.040761039568236512e-01 1.036294119645338463e-01 1.030870694002558458e-01 1.022878904074380063e-01 1.010660709091115855e-01 9.926928875286233911e-02 9.677525516541340966e-02 9.350487445711243295e-02 8.943067980698048147e-02 8.457985770676222648e-02 7.903185699526148189e-02 7.291121095617525416e-02 6.637670248566447662e-02 5.960831914115556629e-02 5.279355213156385757e-02 4.611449797082816521e-02 3.973695760705107938e-02 3.380234894592958061e-02 2.842281830882512420e-02 2.367951488621363246e-02 1.962363572022189639e-02 1.627958774363599467e-02 1.364947408953662462e-02 1.171808667780240704e-02 1.045766614481131659e-02 9.831850843844651758e-03 9.798444620215049361e-03 1.031086192928741020e-02 1.131832922205219458e-02 1.276511007011211889e-02 1.458916039508467190e-02 1.672069721671292503e-02 1.908117401372554436e-02 2.158309860371511110e-02 2.413101270367927487e-02 2.662378967582604283e-02 2.895821779570675533e-02 3.103364427817876386e-02 3.275728552291324452e-02 3.404968529105274061e-02 3.484974323580448258e-02 3.511875298241778215e-02 3.484297588214319008e-02 3.403443673584977819e-02 3.272981735986511126e-02 3.098754053931885785e-02 2.888333303828818227e-02 2.650471373672825398e-02 2.394494933994674446e-02 2.129704582990489883e-02 1.864829970880113943e-02 1.607583102571046377e-02 1.364337672206308860e-02 1.139946644033825070e-02 9.376945391821326498e-03 7.593683456985381337e-03 6.054216378205648508e-03 4.752017246012674515e-03 3.672091252806879754e-03 2.793612610399273666e-03 2.092382092139717566e-03 1.542944284209610576e-03 1.120277056190148706e-03 8.010267093546458075e-04 5.643127891688607669e-04 3.921617855011251107e-04 2.696491864123948582e-04 1.848365745804273624e-04 1.285877378078241614e-04 9.433848122163224843e-05 7.788200890155505464e-05
1.281250589237490800e+00 1.458206260694422385e+00 1.635851603565595003e+00 1.808897779334186495e+00 1.971702636225864058e+00 2.118588528246676983e+00 2.244193981936914106e+00 2.343829100183818959e+00 2.413801547742908227e+00 2.451680821024385892e+00 2.456473457887001111e+00 2.428690447840900823e+00 2.370299326806184936e+00 2.284565811070154773e+00 2.175801656360520475e+00 2.049045081636048593e+00 1.909706300178269922e+00 1.763212693411186249e+00 1.614685848334644458e+00 1.468676632130467397e+00 1.328975757885135556e+00 1.198507318094976792e+00 1.079302992977758224e+00 9.725463783966350473e-01 8.786710580495038503e-01 7.974931274214369648e-01 7.283588325954312159e-01 6.702903620115510108e-01 6.221168780281753907e-01 5.825827209256146944e-01 5.504295166231131242e-01 5.244529801990469586e-01 5.035380936037860966e-01 4.866778722128559664e-01 4.729812020461000577e-01 4.616744996805340895e-01 4.521005975007992284e-01 4.437166998279983843e-01 4.360918364546010340e-01 4.289032290880026022e-01 4.219304960342281641e-01 4.150466581321187176e-01 4.082053634359796845e-01 4.014244443074811985e-01 3.947666583116130057e-01 3.883190622160955785e-01 3.821727976895407108e-01 3.764050685877968760e-01 3.710647905110594502e-01 3.661628540837428281e-01 3.616673250487024704e-01 3.575032885542416272e-01 3.535565922955070106e-01 3.496804927531808049e-01 3.457041852365828616e-01 3.414423642341286591e-01 3.367052299382295999e-01 3.313086413091907434e-01 3.250843158101890396e-01 3.178900348775167140e-01 3.096197228757749387e-01 3.002130471299516712e-01 2.896639015529244854e-01 2.780269189143838582e-01 2.654210220936883413e-01 2.520291076244788875e-01 2.380932291995316863e-01 2.239051238639537533e-01 2.097925043686998947e-01 1.961021486239584999e-01 1.831813347847332241e-01 1.713595056893220392e-01 1.609321201018932002e-01 1.521484442048962327e-01 1.452045588091026573e-01 1.402421684386174483e-01 1.373529972188778370e-01 1.365877290576129610e-01 1.379677453850688407e-01 1.414974028761329383e-01 1.471743897237356435e-01 1.549958286093753301e-01 1.649582832376967623e-01 1.770506344125030440e-01 1.912398408908152492e-01 2.074507720389272836e-01 2.255424420865780322e-01 2.452839205022707691e-01 2.663337840284264457e-01 2.882270776264639345e-01 3.103732910659119382e-01 3.320678414663021938e-01 3.525180553689259977e-01 3.708828561240722355e-01 3.863234884888699927e-01 3.980609564282946433e-01 4.054346310828166322e-01 4.079559355366866868e-01 4.053512319597907254e-01 3.975890218346040950e-01 3.848882110564382786e-01 3.677062615812755064e-01 3.467082687607750957e-01 3.227200656539586654e-01 2.966700852877349748e-01 2.695257232548037285e-01 2.422302204504808432e-01 2.156456570943860174e-01 1.905066243273187410e-01 1.673876888879101688e-01 1.466861288379597561e-01 1.286197984601553657e-01 1.132385699148847208e-01 1.004467301232641607e-01 9.003304803541903323e-02 8.170497694733297456e-02 7.512358546543604354e-02 6.993622664202855943e-02 6.580458302274803939e-02 6.242647123866934544e-02 5.955055497883882110e-02 5.698385244122831234e-02 5.459256291498369024e-02 5.229724804659651588e-02 5.006376013928902358e-02 4.789150310786634279e-02 4.580064193373897807e-02 4.381975682776835523e-02 4.197519198367422044e-02 4.028300854442785212e-02 3.874405727228456137e-02 3.734228018150510808e-02 3.604597813612395868e-02 3.481147452357259697e-02 3.358839680036308784e-02 3.232570028042149740e-02 3.097757256436191320e-02 2.950847292010508674e-02 2.789675040381584328e-02 2.613652532820233063e-02 2.423776300562191857e-02 2.222469913445910758e-02 2.013295545517714349e-02 1.800580029108357280e-02 1.589005305434770463e-02 1.383210853643074799e-02 1.187447806768871655e-02 1.005312839472464331e-02 8.395767294569710798e-03 6.921091482849972554e-03 5.638909658710852466e-03 4.550960515334139672e-03 3.652214126287034630e-03 2.932423746827621854e-03 2.377717170433253993e-03 1.972056970436206463e-03 1.698450136211678441e-03 1.539843719771102036e-03 1.479695299385119182e-03 1.502250268910213871e-03 1.592588960282441488e-03 1.736524151187831058e-03 1.920433975715077346e-03 2.131108227841409415e-03 2.355669949077854840e-03 2.581611960294462153e-03 2.796962823857438059e-03 2.990571810436506561e-03 3.152480774021990204e-03 3.274334906959054572e-03 3.349775845824854749e-03 3.374761016715614129e-03 3.347759295762911622e-03 3.269790891371405356e-03 3.144294960765566666e-03 2.976831669077031287e-03 2.774644026293467559e-03 2.546120593144404060e-03 2.300209853677355910e-03 2.045839886711519565e-03 1.791393037483004829e-03 1.544275650962783361e-03 1.310609345403103594e-03 1.095055411057006952e-03 9.007687415196489935e-04 7.294658367601914058e-04 5.815824015045997254e-04 4.564915040263473013e-04 3.527529618719851237e-04 2.683664890333782170e-04 2.010080254401713697e-04 1.482332251088704024e-04 1.076400107025840346e-04 7.698764753870124830e-05 5.427472862908829405e-05 3.778188530128452752e-05 2.608703144677830321e-05 1.806170300491732281e-05 1.285686120957000223e-05 9.885705932667101958e-06 8.809874200377951748e-06
1.304969307190330996e+00 1.487141384453019022e+00 1.670418592171823091e+00 1.849361638245669237e+00 2.018137745779592596e+00 2.170845711299064895e+00 2.301878218648023999e+00 2.406290481902658485e+00 2.480140867492679480e+00 2.520769774553528020e+00 2.526987962464553483e+00 2.499154288166869353e+00 2.439134390272499786e+00 2.350144724411257435e+00 2.236498737543294979e+00 2.103282151147006562e+00 1.955990944065501225e+00 1.800167860521197483e+00 1.641070992116597571e+00 1.483401763368961124e+00 1.331110592580597274e+00 1.187288075761121942e+00 1.054139293986558812e+00 9.330301497191650917e-01 8.245884938112495455e-01 7.288397157182735508e-01 6.453564209819453446e-01 5.734043492304958800e-01 5.120710155125485219e-01 4.603687622940176860e-01 4.173090958566189057e-01 3.819495933094460560e-01 3.534178390398273195e-01 3.309185572779845819e-01 3.137304306916322005e-01 3.011982923822268954e-01 2.927248585140159731e-01 2.877643648534562448e-01 2.858187659610643694e-01 2.864358679619291026e-01 2.892080339055843052e-01 2.937699647830722682e-01 2.997944182512053968e-01 3.069854068144651227e-01 3.150692044406164793e-01 3.237841825304321741e-01 3.328709385328223469e-01 3.420642903763325693e-01 3.510884927700085312e-01 3.596565418774808620e-01 3.674738233748505722e-01 3.742457149668692584e-01 3.796882512044461588e-01 3.835406376478843749e-01 3.855783131745164072e-01 3.856253723153079127e-01 3.835654045985027460e-01 3.793501074524007199e-01 3.730052911687078976e-01 3.646340681123559913e-01 3.544170915730595617e-01 3.426096834246464273e-01 3.295356519241542381e-01 3.155775699858410777e-01 3.011633852767124919e-01 2.867494180545573923e-01 2.728001573965639359e-01 2.597657005992035084e-01 2.480581385796618576e-01 2.380285911193565918e-01 2.299468483047453216e-01 2.239856108594125428e-01 2.202111026675125927e-01 2.185813569052200700e-01 2.189527856245093718e-01 2.210948183930101230e-01 2.247115140630664143e-01 2.294682374470341235e-01 2.350208439755817613e-01 2.410444086114883755e-01 2.472584580640819762e-01 2.534459164631907013e-01 2.594635744961530377e-01 2.652427779029191135e-01 2.707801279684017848e-01 2.761191772586326088e-01 2.813252511436553638e-01 2.864564831702722247e-01 2.915347831058046069e-01 2.965206529671709501e-01 3.012954673643027936e-01 3.056540470849689051e-01 3.093091482833264516e-01 3.119080148790027152e-01 3.130595721408676591e-01 3.123694190850428987e-01 3.094786799765076868e-01 3.041021953432464509e-01 2.960615432092137955e-01 2.853089927535077397e-01 2.719396153418798256e-01 2.561902453621645592e-01 2.384255801365616767e-01 2.191132060633796674e-01 1.987905306712938747e-01 1.780273423534939337e-01 1.573879425591204195e-01 1.373965023378677652e-01 1.185085897408918731e-01 1.010908221270516161e-01 8.540949274978024142e-02 7.162796324898322575e-02 5.981173235520265141e-02 4.993948568674350108e-02 4.191811960770618767e-02 3.559971642109723000e-02 3.079867381745084176e-02 2.730757103579734002e-02 2.491081978620243720e-02 2.339561577219157612e-02 2.256010777205860046e-02 2.221901012285222923e-02 2.220707292224556595e-02 2.238090169520467673e-02 2.261960215910105779e-02 2.282464484752970771e-02 2.291923016195478516e-02 2.284731622436519602e-02 2.257237269065269850e-02 2.207585775906057909e-02 2.135538939920609766e-02 2.042258714970335981e-02 1.930060108235222976e-02 1.802138615228773139e-02 1.662283252074026746e-02 1.514589515071157640e-02 1.363188524986309186e-02 1.212007762740767609e-02 1.064575939724032166e-02 9.238807817986891685e-03 7.922826895006292169e-03 6.714826120567163152e-03 5.625378407953232282e-03 4.659162861106820076e-03 3.815780541919641493e-03 3.090728517731835320e-03 2.476426845993610123e-03 1.963211183985139920e-03 1.540227254901544883e-03 1.196184772340660703e-03 9.199562692477811741e-04 7.010134986754397056e-04 5.297210483157431494e-04 3.975023106213994685e-04 2.969040189659820123e-04 2.215838885805550252e-04 1.662442088616493190e-04 1.265311837847538665e-04 9.891613763791309714e-05 8.057102280105891783e-05 6.924731737731587133e-05 6.316453771480064433e-05 6.091224785742299007e-05 6.136758205200014123e-05 6.362883621287186307e-05 6.696455514460353633e-05 7.077668549197625324e-05 7.457574266871421572e-05 7.796553342233579216e-05 8.063478677125451096e-05 8.235304667802737194e-05 8.296846892922278625e-05 8.240533380751692788e-05 8.066001770779317539e-05 7.779432933371029416e-05 7.392603757105715610e-05 6.921686841327108540e-05 6.385871733530913794e-05 5.805911406247414098e-05 5.202706201544293329e-05 4.596051674766185260e-05 4.003590444061022694e-05 3.440098032076192093e-05 2.917065864606482618e-05 2.442599229187679397e-05 2.021587082504969649e-05 1.656085774798605928e-05 1.345848604331485089e-05 1.088934319616408433e-05 8.823277056052442001e-06 7.225291458784904163e-06 6.060716884372985978e-06 5.299461389527418886e-06 4.919242094441066012e-06 4.907787654141442798e-06 5.264055108511218607e-06 5.998526263969599796e-06 7.132642131816408210e-06 8.697436031146825420e-06 1.073140445664167525e-05 1.327768221040948664e-05
1.460951899198829729e+00 1.669652672381741976e+00 1.880229199836320975e+00 2.086378323086261588e+00 2.281290324025789129e+00 2.458024065878535502e+00 2.609929754824808157e+00 2.731083698294105133e+00 2.816695016114060479e+00 2.863444523091110305e+00 2.869721251324982791e+00 2.835731889800101158e+00 2.763471601137868383e+00 2.656559519631649380e+00 2.519956699177556381e+00 2.359596389415716366e+00 2.181964661711193187e+00 1.993672600387015548e+00 1.801059316343060379e+00 1.609858505963754016e+00 1.424951383317371256e+00 1.250217181123618904e+00 1.088480773632341858e+00 9.415468778301332442e-01 8.103028815406301266e-01 6.948682340019934900e-01 5.947675532370400031e-01 5.091066995108790572e-01 4.367352340185232107e-01 3.763839602117983740e-01 3.267716915734630856e-01 2.866802076615354578e-01 2.550000448435197353e-01 2.307520643523963133e-01 2.130907015079198941e-01 2.012946431413047410e-01 1.947497915700466264e-01 1.929281286797449591e-01 1.953648522466415738e-01 2.016351857167706374e-01 2.113316819340984587e-01 2.240426812846126048e-01 2.393327422848536834e-01 2.567261880300631960e-01 2.756952206182332055e-01 2.956541838487155016e-01 3.159613893985883104e-01 3.359294220627088157e-01 3.548440512321274221e-01 3.719908899322371676e-01 3.866879524937062995e-01 3.983213775187288697e-01 4.063810281244893408e-01 4.104924996138668569e-01 4.104423295959960249e-01 4.061938677782329643e-01 3.978922257044119615e-01 3.858578438840126745e-01 3.705693326292176515e-01 3.526371976390713092e-01 3.327707657314594725e-01 3.117409796665068233e-01 2.903417987209991336e-01 2.693526661608800499e-01 2.495041133051574267e-01 2.314479992005124553e-01 2.157333702425640598e-01 2.027884654592782276e-01 1.929090472945956536e-01 1.862530230956178368e-01 1.828412078458609424e-01 1.825640200664767621e-01 1.851938444496248060e-01 1.904026863535969172e-01 1.977845443216515453e-01 2.068816399853806443e-01 2.172132648276524081e-01 2.283056082240452755e-01 2.397205615960819047e-01 2.510812455422476996e-01 2.620919623182316194e-01 2.725504790477977224e-01 2.823510542734916640e-01 2.914774007153795310e-01 2.999857864054980006e-01 3.079796070707563338e-01 3.155778774397910436e-01 3.228810290643407965e-01 3.299380127012715436e-01 3.367188578644828567e-01 3.430964694999273368e-01 3.488405401868664435e-01 3.536251081771055738e-01 3.570496535382818859e-01 3.586719063061317714e-01 3.580489927194309141e-01 3.547823821314876613e-01 3.485615133525900022e-01 3.392010609658364650e-01 3.266675518590510530e-01 3.110923507118246167e-01 2.927697102449509092e-01 2.721403801176370818e-01 2.497629293650789617e-01 2.262762347305097288e-01 2.023573514080603541e-01 1.786791623860423117e-01 1.558717927101704870e-01 1.344909111910558563e-01 1.149948830360267849e-01 9.773147722581165819e-02 8.293367063029949415e-02 7.072316872883430139e-02 6.111969246792649246e-02 5.405387241754981698e-02 4.938173405305132380e-02 4.689916010300097804e-02 4.635527017714100029e-02 4.746424934894741959e-02 4.991567697700222822e-02 5.338377419040567229e-02 5.753616151478925522e-02 6.204268975431791872e-02 6.658471079314985663e-02 7.086484579789104066e-02 7.461696239052313662e-02 7.761576282374585412e-02 7.968517683457834733e-02 8.070468790857536490e-02 8.061281479559474772e-02 7.940720813175390635e-02 7.714116119634134572e-02 7.391672876126066660e-02 6.987501763709745572e-02 6.518451957225612770e-02 6.002853817095143291e-02 5.459281498618046707e-02 4.905436270035920532e-02 4.357231059940246815e-02 3.828128585502765108e-02 3.328753602334667827e-02 2.866770354920711653e-02 2.446991141834463368e-02 2.071665050740972847e-02 1.740887385874429968e-02 1.453070115593296796e-02 1.205420189855051401e-02 9.943836610636190218e-03 8.160269134639025132e-03 6.663394139366170948e-03 5.414548085761055306e-03 4.377949549139613025e-03 3.521493438640907990e-03 2.817034888637412297e-03 2.240315295076466835e-03 1.770664916438177651e-03 1.390592561147425575e-03 1.085343769809375865e-03 8.424804392773313586e-04 6.515104232352741942e-04 5.035770733825199567e-04 3.912062205347214606e-04 3.081012811578301685e-04 2.489747186371451312e-04 2.094047139355046576e-04 1.857082762280020381e-04 1.748250872161392390e-04 1.742093601407767776e-04 1.817293419369514582e-04 1.955758999842583930e-04 2.141822071215201202e-04 2.361569038858167601e-04 2.602325621048589676e-04 2.852305381519345054e-04 3.100422939697174488e-04 3.336262219536605903e-04 3.550180092023331449e-04 3.733517260131245753e-04 3.878881896210234969e-04 3.980466784369730403e-04 4.034368820161892701e-04 4.038854361202390839e-04 3.994571116295473289e-04 3.904658982411865595e-04 3.774761121676849869e-04 3.612933137271816557e-04 3.429461792178206030e-04 3.236613618296938551e-04 3.048339957175195177e-04 2.879967919971779624e-04 2.747902335938940820e-04 2.669361822233047034e-04 2.662157224512037715e-04 2.744511191752932152e-04 2.934902187701790392e-04 3.251902311452275736e-04 3.713966450879249378e-04 4.339119576288190568e-04 5.144490280568805429e-04 6.145636766176462880e-04 7.355629782191758443e-04
1.179940618066163793e+00 1.352098331572874290e+00 1.526813620419952722e+00 1.699036368639653238e+00 1.863253850024682468e+00 2.013785894639551266e+00 2.145122899608864486e+00 2.252278970293913662e+00 2.331128389478151153e+00 2.378693170075554697e+00 2.393352957646824652e+00 2.374955779394156696e+00 2.324818237285594780e+00 2.245615411042083842e+00 2.141172397033205499e+00 2.016179478741747300e+00 1.875860071689556596e+00 1.725623946169011935e+00 1.570737536075160534e+00 1.416038737217091725e+00 1.265716351410554941e+00 1.123165465625340254e+00 9.909208962445297253e-01 8.706626293857357979e-01 7.632808814512872519e-01 6.689845413399182483e-01 5.874354413080515869e-01 5.178918570141457511e-01 4.593472981840102665e-01 4.106543165212216406e-01 3.706270195943166534e-01 3.381196390390075468e-01 3.120814482277995960e-01 2.915903490598623637e-01 2.758685478312554173e-01 2.642840460609731656e-01 2.563414275070102222e-01 2.516648728564928605e-01 2.499757160375946641e-01 2.510663502631790278e-01 2.547719756481097719e-01 2.609415989783381296e-01 2.694097828819643214e-01 2.799708234011417107e-01 2.923571989239863167e-01 3.062241763280494355e-01 3.211422995084851628e-01 3.365990725551415985e-01 3.520104928012963708e-01 3.667422109111053152e-01 3.801391274737274673e-01 3.915612392584485457e-01 4.004227238439786452e-01 4.062306769973508258e-01 4.086197265949350621e-01 4.073789858510015183e-01 4.024684790249669630e-01 3.940232077720707826e-01 3.823443084847960582e-01 3.678781126518643751e-01 3.511851935560110771e-01 3.329024753516203194e-01 3.137021117437152617e-01 2.942509573095229980e-01 2.751741720943858827e-01 2.570257508147919534e-01 2.402677814083971353e-01 2.252591236736646296e-01 2.122531140758141532e-01 2.014030115130638343e-01 1.927732914216262472e-01 1.863546222694679455e-01 1.820804080060310359e-01 1.798430923665650938e-01 1.795088941982619368e-01 1.809301786345865748e-01 1.839551429173180708e-01 1.884348538275931739e-01 1.942278553229043192e-01 2.012025925652348168e-01 2.092378049989846167e-01 2.182208978865119164e-01 2.280442018707958818e-01 2.385990296093278284e-01 2.497675956709431155e-01 2.614131750686595757e-01 2.733693041570531834e-01 2.854292856977007631e-01 2.973376461500854551e-01 3.087853910441885619e-01 3.194108244889933834e-01 3.288072880852044300e-01 3.365384513052051552e-01 3.421608201566843088e-01 3.452520627021147259e-01 3.454427465791986007e-01 3.424483251168132236e-01 3.360978386313513422e-01 3.263559111894211995e-01 3.133352312818558638e-01 2.972977279493375646e-01 2.786439565731820833e-01 2.578915875934354451e-01 2.356451441356104681e-01 2.125600769771074650e-01 1.893047659737160382e-01 1.665240491463435279e-01 1.448074275975864134e-01 1.246642705723570443e-01 1.065073168528536951e-01 9.064467792710763361e-02 7.727958474103682751e-02 6.651638453236830006e-02 5.837087723301695452e-02 5.278299340691190722e-02 4.963002355494391948e-02 4.873903469040786335e-02 4.989765419653975631e-02 5.286295761878184035e-02 5.736867276562247764e-02 6.313123919996165012e-02 6.985540605806928038e-02 7.724000846130306408e-02 8.498437430125747871e-02 9.279551858307849566e-02 1.003959644625061209e-01 1.075317434290165575e-01 1.139799315166984683e-01 1.195550083020241044e-01 1.241133888281882036e-01 1.275556611354531078e-01 1.298263264607212586e-01 1.309111380262115987e-01 1.308324116685957161e-01 1.296428968183927777e-01 1.274189117971324114e-01 1.242534600390953203e-01 1.202499486517041305e-01 1.155169638947720900e-01 1.101643467241929797e-01 1.043005909589773683e-01 9.803140521933977058e-02 9.145913915199245514e-02 8.468271318526185421e-02 7.779769150170459668e-02 7.089619844142747151e-02 6.406647888601771368e-02 5.739202195863728206e-02 5.095028467744035228e-02 4.481114421679870119e-02 3.903527890487724222e-02 3.367268882326673873e-02 2.876157135776506377e-02 2.432770673747084583e-02 2.038445236003075603e-02 1.693336507966047844e-02 1.396539702088909519e-02 1.146254788918445872e-02 9.399813092878106166e-03 7.747245621783993910e-03 6.471951921142665709e-03 5.539863029147919227e-03 4.917160258010684279e-03 4.571280775045550790e-03 4.471478194603452361e-03 4.588960357896040496e-03 4.896666605450393853e-03 5.368777133427237933e-03 5.980064996317275422e-03 6.705210003656312742e-03 7.518186910232025656e-03 8.391828875960797435e-03 9.297644178059637221e-03 1.020593709795260956e-02 1.108625276665536549e-02 1.190813330789466593e-02 1.264214115504338001e-02 1.326107733335348850e-02 1.374130016668567017e-02 1.406403535095358988e-02 1.421656454467199425e-02 1.419318263173282094e-02 1.399583596534288189e-02 1.363437402057333589e-02 1.312638418982398081e-02 1.249661427364864678e-02 1.177602380204369713e-02 1.100053555763300453e-02 1.020958101228264421e-02 9.444544576013505152e-03 8.747208422080970242e-03 8.158290416008268098e-03 7.716142647018760237e-03 7.455653949402611669e-03 7.407370915314829066e-03 7.596826393739179381e-03 8.044044472991814312e-03 8.763175363912183158e-03 9.762211889456773664e-03 1.104273503185487434e-02 1.259964911583018668e-02
1.057118992958616888e+00 1.208504197954469950e+00 1.362613888865416456e+00 1.515371096463399292e+00 1.662319818834407048e+00 1.798852696839537302e+00 1.920472505819289299e+00 2.023067030974996072e+00 2.103173666819459608e+00 2.158209439672908569e+00 2.186644351136748377e+00 2.188100880662263936e+00 2.163369637523810507e+00 2.114339632048337414e+00 2.043850357564811482e+00 1.955480692698077227e+00 1.853295543076709295e+00 1.741574429355915665e+00 1.624546581338390583e+00 1.506154636382593726e+00 1.389864273936878725e+00 1.278530853257462185e+00 1.174327277409103809e+00 1.078730826132900500e+00 9.925613218094091472e-01 9.160592365667131753e-01 8.489904248844071244e-01 7.907639999389862728e-01 7.405511735313003996e-01 6.973952125929245849e-01 6.603055434659402811e-01 6.283320055426111495e-01 6.006179543996980064e-01 5.764330919321293267e-01 5.551884394964153868e-01 5.364367512965892981e-01 5.198619649530922260e-01 5.052611254949941344e-01 4.925217491257958269e-01 4.815969737019248909e-01 4.724802034900424941e-01 4.651804238477342812e-01 4.596989994711334626e-01 4.560086153762396011e-01 4.540350535672470489e-01 4.536426597634456992e-01 4.546245488098820120e-01 4.566987118543801016e-01 4.595111217560011174e-01 4.626466011720951621e-01 4.656476137776462965e-01 4.680402832961866322e-01 4.693659641967897200e-01 4.692157208895249565e-01 4.672643077621852492e-01 4.632998428147092618e-01 4.572454579604539049e-01 4.491698316578386363e-01 4.392846268158985823e-01 4.279283315937565391e-01 4.155376406152151425e-01 4.026090683837819650e-01 3.896547521152795568e-01 3.771571413515609761e-01 3.655274468482357930e-01 3.550722225109281260e-01 3.459714358428707670e-01 3.382699563710144797e-01 3.318827749214730005e-01 3.266126827711075542e-01 3.221777986677802907e-01 3.182453923525167538e-01 3.144680068847914844e-01 3.105179515996406292e-01 3.061167642754606399e-01 3.010571232841088296e-01 2.952157723193767902e-01 2.885571489651508892e-01 2.811284297223240469e-01 2.730475142885238071e-01 2.644859781206992388e-01 2.556492238875086032e-01 2.467559737341763482e-01 2.380189291021214681e-01 2.296279812717759161e-01 2.217368548670889394e-01 2.144536172346812875e-01 2.078351155006364359e-01 2.018851587767476197e-01 1.965561271403823973e-01 1.917536333523925107e-01 1.873438467189180168e-01 1.831630696615585974e-01 1.790291006706983823e-01 1.747538249718152414e-01 1.701563412612802639e-01 1.650758159414973392e-01 1.593831651662510618e-01 1.529906700055076452e-01 1.458587344918723661e-01 1.379992104022704502e-01 1.294750269584740154e-01 1.203962272736566891e-01 1.109128812001231035e-01 1.012056596418969279e-01 9.147506992814277704e-02 8.193043414946657443e-02 7.277964070579698297e-02 6.422050724089806151e-02 5.643432337737545879e-02 4.958180095292295808e-02 4.380133220649097547e-02 3.920916383132018457e-02 3.590087990130139128e-02 3.395347821577968106e-02 3.342731983258714901e-02 3.436732950962832073e-02 3.680300442516677012e-02 4.074702250938778275e-02 4.619249860601667979e-02 5.310918208863982248e-02 6.143909650838073888e-02 7.109225836430815848e-02 8.194317650873397807e-02 9.382879596454150872e-02 1.065484377736755917e-01 1.198660972313684153e-01 1.335152222584445880e-01 1.472058399785178273e-01 1.606336491396135047e-01 1.734904943937016497e-01 1.854755018821870327e-01 1.963061037778992546e-01 2.057282132286682996e-01 2.135249268494492092e-01 2.195233026557054101e-01 2.235989656455810992e-01 2.256784978170954525e-01 2.257397451902886654e-01 2.238103029020554469e-01 2.199645056004932708e-01 2.143192648024424551e-01 2.070290560606518893e-01 1.982803002261745995e-01 1.882853171773180845e-01 1.772759803914416565e-01 1.654971783686201015e-01 1.532001974034823133e-01 1.406361741296374701e-01 1.280498096983843925e-01 1.156735807705331354e-01 1.037226958250484221e-01 9.239103672421973557e-02 8.184826903743555593e-02 7.223822233712466623e-02 6.367853206822134127e-02 5.626141881326973682e-02 5.005537213100091920e-02 4.510742238041579727e-02 4.144563318427109400e-02 3.908144143880919186e-02 3.801150145856788815e-02 3.821876643093966713e-02 3.967264132726942144e-02 4.232816716887792541e-02 4.612433075724407805e-02 5.098172569017361822e-02 5.679990781254671411e-02 6.345487695340287781e-02 7.079717519926109759e-02 7.865109401467018646e-02 8.681544750521194564e-02 9.506627311036333627e-02 1.031616811497688552e-01 1.108488935157666833e-01 1.178733039131016069e-01 1.239891750513417157e-01 1.289713832444694952e-01 1.326274508826737475e-01 1.348089942212288839e-01 1.354216766218037937e-01 1.344328061659499918e-01 1.318758570359502835e-01 1.278514123186243467e-01 1.225243074825219380e-01 1.161170641099095596e-01 1.089000133781101165e-01 1.011787723841015979e-01 9.327993370497544845e-02 8.553593076549251273e-02 7.827004034204490535e-02 7.178239954875738349e-02 6.633774604382378093e-02 6.215539164071641476e-02 5.940172521257641725e-02 5.818534788094824328e-02 5.855479082556497294e-02 6.049865400170853502e-02 6.394795099223499202e-02 6.878039796339041612e-02 7.482637841475717200e-02
9.867071639838895791e-01 1.124322176599513501e+00 1.264873556139808564e+00 1.405052093017246762e+00 1.541233500094492337e+00 1.669648262935799599e+00 1.786577187469762684e+00 1.888558490716114813e+00 1.972589947601881111e+00 2.036308931475055317e+00 2.078134380641637691e+00 2.097357751277785454e+00 2.094174596386426224e+00 2.069654018702691722e+00 2.025649215177067752e+00 1.964657928353926719e+00 1.889646164476206813e+00 1.803851498986272173e+00 1.710583363851569061e+00 1.613036858546387009e+00 1.514134064685199732e+00 1.416403004230593066e+00 1.321899816949231976e+00 1.232175055808277797e+00 1.148280754221203681e+00 1.070811547515037931e+00 9.999709070325002447e-01 9.356525542659437367e-01 8.775273110075763050e-01 8.251267964904073215e-01 7.779172403791396739e-01 7.353589095772171680e-01 6.969489544997421460e-01 6.622475847947533190e-01 6.308891994269356651e-01 6.025812812110041827e-01 5.770944863031862715e-01 5.542474417332707848e-01 5.338894011886852198e-01 5.158832502379246954e-01 5.000905475618515617e-01 4.863595146429079419e-01 4.745162666591297707e-01 4.643591966786693170e-01 4.556563058951674239e-01 4.481453699573260674e-01 4.415370512598921215e-01 4.355212862630274406e-01 4.297773740526473207e-01 4.239880746816063750e-01 4.178576609714936829e-01 4.111332797042287490e-01 4.036282657364649307e-01 3.952453465756827211e-01 3.859971357264632696e-01 3.760210694407851162e-01 3.655860962158852812e-01 3.550889958016141268e-01 3.450391482232705309e-01 3.360317702148951646e-01 3.287109393912071020e-01 3.237249473652667464e-01 3.216775033748318080e-01 3.230789109487969268e-01 3.283015075069625199e-01 3.375433273600555450e-01 3.508032385395516428e-01 3.678697381312227010e-01 3.883243484952437763e-01 4.115592571639588026e-01 4.368076288775121219e-01 4.631840260287755084e-01 4.897316744996356164e-01 5.154729736139591623e-01 5.394596633489969761e-01 5.608194042378297217e-01 5.787961198683113651e-01 5.927821993710340465e-01 6.023414533515304425e-01 6.072224629621201242e-01 6.073625698218095836e-01 6.028831879162284135e-01 5.940773604924212137e-01 5.813905721373227031e-01 5.653958155620559811e-01 5.467638704635255920e-01 5.262297661314971897e-01 5.045564927646108977e-01 4.824972380538717909e-01 4.607577160528498195e-01 4.399604676633708245e-01 4.206132640382821419e-01 4.030838422353721917e-01 3.875830652782621399e-01 3.741581962325514765e-01 3.626972863763563426e-01 3.529447848627240147e-01 3.445274478273427365e-01 3.369886225456963924e-01 3.298281161465252409e-01 3.225442769449455849e-01 3.146746999815832613e-01 3.058321533730987141e-01 2.957328909604673983e-01 2.842153881441011887e-01 2.712485869970326369e-01 2.569298251615848572e-01 2.414736044978708362e-01 2.251931035761018662e-01 2.084767833827100847e-01 1.917625439286943234e-01 1.755116867411502524e-01 1.601844966576511098e-01 1.462186690996870597e-01 1.340111943620369839e-01 1.239037664460151539e-01 1.161713942205711558e-01 1.110137022640973192e-01 1.085484227152748588e-01 1.088067703406327552e-01 1.117306877027625239e-01 1.171722774341139861e-01 1.248960025984381106e-01 1.345843714909211453e-01 1.458477638265665011e-01 1.582387963138367770e-01 1.712711823526729682e-01 1.844424621537829878e-01 1.972593813391952944e-01 2.092641404275121519e-01 2.200593661694361380e-01 2.293295182063912474e-01 2.368566075925406800e-01 2.425285521353394702e-01 2.463392004459482587e-01 2.483799108354136642e-01 2.488234843535122864e-01 2.479020848386785936e-01 2.458814281014717606e-01 2.430339047887338788e-01 2.396133672839407258e-01 2.358340722566306946e-01 2.318557521678883404e-01 2.277760762998903565e-01 2.236309417786688514e-01 2.194022036280797172e-01 2.150317023656555804e-01 2.104398510731642080e-01 2.055466529802923437e-01 2.002928621056906666e-01 1.946590769940078347e-01 1.886808476865744766e-01 1.824583432756977652e-01 1.761597129584013821e-01 1.700179133989854485e-01 1.643214005354706464e-01 1.593996297148831953e-01 1.556047152670081979e-01 1.532908388302217095e-01 1.527930467132513903e-01 1.544069529194435630e-01 1.583705991162313587e-01 1.648493770964163663e-01 1.739245377816854288e-01 1.855854691512761057e-01 1.997256615801118185e-01 2.161421206340560230e-01 2.345379445461764356e-01 2.545278313381935109e-01 2.756463913092459528e-01 2.973592560495898485e-01 3.190770643413918251e-01 3.401724146691275097e-01 3.599997882088484813e-01 3.779182559986203893e-01 3.933165040353823194e-01 4.056393730080124493e-01 4.144147586884610601e-01 4.192794088178320444e-01 4.200019337940631980e-01 4.165012677851980261e-01 4.088589053040216914e-01 3.973235080579384793e-01 3.823069177768429472e-01 3.643711857147169941e-01 3.442068891510670081e-01 3.226036770990022839e-01 3.004145950944772658e-01 2.785162261579606224e-01 2.577669911290358939e-01 2.389660551325001880e-01 2.228151948700207441e-01 2.098857113436626565e-01 2.005920832683618094e-01 1.951735945086511270e-01 1.936846905183324807e-01 1.959943630847258977e-01 2.017944455430177586e-01 2.106163383036937231e-01 2.218553385995559735e-01 2.348014390049449895e-01
9.525102005660250892e-01 1.083277220082245140e+00 1.218743550558452515e+00 1.356714918893558774e+00 1.494761202716854864e+00 1.630301140194776899e+00 1.760697754665241144e+00 1.883358784925333707e+00 1.995836030509424486e+00 2.095917635817928115e+00 2.181707957019187738e+00 2.251690686467793245e+00 2.304772257806898317e+00 2.340304080728879299e+00 2.358083715636937860e+00 2.358336553929097690e+00 2.341680796081795357e+00 2.309079419642223741e+00 2.261783342891482196e+00 2.201270095292648055e+00 2.129182023668515278e+00 2.047267450775237307e+00 1.957327351868844545e+00 1.861169134475633369e+00 1.760568116032004138e+00 1.657236410955491124e+00 1.552798258087786154e+00 1.448770403863323342e+00 1.346546046373544137e+00 1.247381008293817484e+00 1.152381217072275588e+00 1.062491117551082498e+00 9.784832426543231820e-01 9.009496923140249969e-01 8.302966343293103346e-01 7.667430634515057797e-01 7.103249048389804754e-01 6.609051473041712699e-01 6.181900979968693033e-01 5.817511793328256076e-01 5.510510400054763336e-01 5.254722788411672063e-01 5.043468524537402242e-01 4.869843166970331816e-01 4.726974233949302051e-01 4.608241855741816995e-01 4.507462177378056545e-01 4.419038071409244761e-01 4.338086383037105254e-01 4.260552668590944503e-01 4.183322856213395058e-01 4.104336548338367030e-01 4.022699878409619623e-01 3.938788306233077519e-01 3.854323115601202554e-01 3.772401309774367495e-01 3.697458040969696658e-01 3.635144320891056102e-01 3.592109923726303777e-01 3.575691453853452328e-01 3.593516761327375519e-01 3.653047564629866573e-01 3.761090792595647159e-01 3.923314304892184246e-01 4.143803848566652293e-01 4.424695002319948278e-01 4.765907495145640937e-01 5.165000217390858239e-01 5.617155149357795363e-01 6.115288646478123091e-01 6.650279994021335295e-01 7.211300955640415067e-01 7.786226304925082387e-01 8.362104077304228777e-01 8.925664697489242849e-01 9.463849636469239268e-01 9.964341801634488682e-01 1.041608056190896692e+00 1.080974390919923644e+00 1.113817853471652519e+00 1.139675601600862231e+00 1.158363091370176123e+00 1.169987530642136120e+00 1.174946573342667167e+00 1.173910331785334993e+00 1.167785694869741597e+00 1.157663252697736844e+00 1.144748740762141725e+00 1.130282683922610110e+00 1.115453590164718900e+00 1.101311372387812293e+00 1.088688414314852748e+00 1.078135660622358216e+00 1.069880204972909254e+00 1.063809110971379868e+00 1.059481779634607657e+00 1.056170345585521808e+00 1.052924698645615109e+00 1.048656147651059189e+00 1.042231824265682061e+00 1.032570919066935433e+00 1.018733875593394789e+00 9.999967151008583022e-01 9.759045724541806077e-01 9.463009892632243680e-01 9.113321973600554404e-01 8.714281723063901364e-01 8.272643217705303309e-01 7.797090924736220785e-01 7.297634118401006287e-01 6.784977774488505364e-01 6.269920669688754389e-01 5.762819898197781843e-01 5.273147506646320704e-01 4.809151679379135569e-01 4.377623566314112202e-01 3.983762513090317037e-01 3.631127482466826040e-01 3.321660604830539709e-01 3.055769432814415820e-01 2.832456538791833234e-01 2.649487803597773694e-01 2.503593088851661097e-01 2.390694468967606290e-01 2.306157356450121154e-01 2.245058791237854456e-01 2.202464963547285104e-01 2.173707133432848104e-01 2.154642230232302058e-01 2.141882005652164800e-01 2.132973519282369002e-01 2.126514342449796757e-01 2.122188634028712162e-01 2.120715118918798103e-01 2.123704874291749700e-01 2.133434945853624476e-01 2.152552556106384074e-01 2.183732838582164160e-01 2.229319741936181820e-01 2.290983957275714022e-01 2.369432636061012676e-01 2.464203124000049761e-01 2.573566545231962266e-01 2.694557595782762216e-01 2.823134965665602958e-01 2.954463633920086929e-01 3.083297265124348430e-01 3.204427547434883228e-01 3.313158947520738473e-01 3.405763125979642814e-01 3.479867856822828065e-01 3.534740751967346828e-01 3.571438039699694200e-01 3.592801873003661495e-01 3.603304618777485313e-01 3.608753643613874518e-01 3.615883227883438522e-01 3.631870209131564664e-01 3.663815392261614567e-01 3.718233655877463129e-01 3.800591863522972957e-01 3.914926428621954835e-01 4.063562636903890191e-01 4.246947186917127137e-01 4.463595263973921257e-01 4.710144995945266255e-01 4.981505883499611764e-01 5.271084299098176551e-01 5.571067971210306169e-01 5.872752149631301766e-01 6.166892078773569263e-01 6.444068821094754984e-01 6.695057679717062449e-01 6.911190062003551571e-01 7.084700407098457609e-01 7.209049779234660837e-01 7.279217199418290818e-01 7.291948947461511787e-01 7.245955416713134589e-01 7.142044852012007228e-01 6.983183765880813798e-01 6.774475140601889933e-01 6.523047758034784538e-01 6.237853150945672498e-01 5.929370610513144957e-01 5.609225369072343703e-01 5.289730165020194441e-01 4.983365728863527466e-01 4.702220936910533333e-01 4.457418048668309596e-01 4.258552164663981232e-01 4.113176349819607780e-01 4.026364334642196785e-01 4.000381008188470533e-01 4.034486849778358697e-01 4.124896019795519231e-01 4.264899263483042380e-01 4.445152574490199848e-01 4.654121379175369388e-01 4.878658746877256869e-01 5.104685740573304820e-01
1.401902676191556729e+00 1.587715375595385670e+00 1.781272237349674992e+00 1.980581022416777914e+00 2.183535472753393769e+00 2.387967419201689534e+00 2.591684394006067649e+00 2.792490279907148043e+00 2.988189753096680334e+00 3.176580472523579779e+00 3.355439593379309304e+00 3.522512749350176886e+00 3.675513868876143952e+00 3.812142977800418997e+00 3.930126663529188935e+00 4.027282508458966959e+00 4.101605070427251754e+00 4.151367455963652198e+00 4.175229733940614807e+00 4.172343751657733080e+00 4.142443551024917348e+00 4.085911529131611708e+00 4.003812562993486424e+00 3.897891187311078642e+00 3.770530196661116218e+00 3.624672333901591603e+00 3.463709698341374654e+00 3.291347906683727675e+00 3.111453725367050005e+00 2.927895817609994289e+00 2.744388432320063131e+00 2.564347373431204780e+00 2.390766520927651406e+00 2.226121618803633684e+00 2.072306112037949788e+00 1.930601608472386932e+00 1.801683184213178635e+00 1.685657401123910493e+00 1.582128721801236093e+00 1.490288176083957916e+00 1.409016814224519187e+00 1.336995828020351329e+00 1.272815286782227329e+00 1.215074227589138189e+00 1.162466266915912261e+00 1.113846776867387423e+00 1.068279772049410159e+00 1.025064706958069838e+00 9.837451491225640554e-01 9.441025572534971211e-01 9.061390552573868051e-01 8.700531133340462242e-01 8.362115170283286325e-01 8.051200888709179049e-01 7.773945125110424126e-01 7.537315633961488848e-01 7.348802093316999517e-01 7.216116282417515126e-01 7.146871671162797757e-01 7.148236937193972462e-01 7.226565127313622217e-01 7.387008803292123282e-01 7.633140116917001006e-01 7.966601050086521418e-01 8.386812131273150284e-01 8.890766940596110945e-01 9.472934752839078376e-01 1.012528534085235243e+00 1.083743980107810589e+00 1.159694065456822409e+00 1.238962532430115449e+00 1.320008032735769943e+00 1.401215035362517680e+00 1.480947659690142748e+00 1.557604155463098383e+00 1.629670221082136994e+00 1.695769814133342379e+00 1.754712431138634621e+00 1.805535925463596314e+00 1.847543742544783374e+00 1.880335009834556370e+00 1.903825399515671535e+00 1.918256201059157950e+00 1.924188878271522851e+00 1.922482652039839923e+00 1.914253512613020236e+00 1.900814511983752286e+00 1.883599082679488390e+00 1.864071290749513610e+00 1.843628994565603474e+00 1.823507529427503160e+00 1.804692432206024488e+00 1.787849630218162567e+00 1.773280341451165087e+00 1.760905746927745597e+00 1.750283540261810211e+00 1.740655090093310653e+00 1.731018662464520297e+00 1.720221355637048033e+00 1.707060531553239890e+00 1.690384825061732599e+00 1.669185340781883520e+00 1.642669301818771244e+00 1.610310910298991871e+00 1.571877100474620592e+00 1.527428780824425569e+00 1.477300659415337947e+00 1.422064513479373238e+00 1.362481652000521182e+00 1.299450324429739734e+00 1.233953101708662015e+00 1.167008036983939068e+00 1.099626004520994904e+00 1.032775274758702455e+00 9.673533214499812072e-01 9.041651849637185601e-01 8.439074445698594440e-01 7.871569083795598720e-01 7.343634019164475557e-01 6.858463735234905378e-01 6.417953391349447978e-01 6.022743609051345315e-01 5.672307742017670407e-01 5.365082450179338158e-01 5.098639852498048075e-01 4.869896377904932572e-01 4.675349924213718644e-01 4.511333716997313337e-01 4.374272414012599919e-01 4.260924022569336778e-01 4.168590229110683554e-01 4.095278089207762262e-01 4.039797995523740637e-01 4.001786568747952022e-01 3.981648625365283856e-01 3.980419386032474360e-01 3.999556054828896645e-01 4.040675942658511488e-01 4.105265395366047843e-01 4.194388886739530697e-01 4.308429713439773101e-01 4.446892383125156112e-01 4.608291643186006037e-01 4.790144783236928716e-01 4.989073090270496058e-01 5.201006417033169349e-01 5.421473293370122626e-01 5.645949182750494844e-01 5.870228700807096356e-01 6.090784582380910361e-01 6.305077339132934000e-01 6.511784478892546080e-01 6.710926392880181002e-01 6.903876197508228563e-01 7.093251824683517448e-01 7.282699282800080276e-01 7.476584828240615543e-01 7.679620632780213008e-01 7.896452248865094559e-01 8.131237584834218879e-01 8.387245829235792094e-01 8.666501915606922291e-01 8.969497896783560353e-01 9.294987874795924698e-01 9.639878157564618633e-01 9.999219488309387671e-01 1.036630343442596303e+00 1.073286050439087536e+00 1.108935296603122955e+00 1.142535085395606442e+00 1.172997507161599007e+00 1.199238727340949495e+00 1.220230250459281018e+00 1.235049792555250825e+00 1.242928978892825720e+00 1.243295150274066563e+00 1.235804844170710126e+00 1.220366983676330008e+00 1.197154453650109307e+00 1.166603478443366093e+00 1.129400977607676992e+00 1.086460772674068043e+00 1.038890077940774592e+00 9.879480863870968577e-01 9.349986439548775286e-01 8.814590199318736996e-01 8.287466855675413857e-01 7.782258722685450048e-01 7.311555773877813635e-01 6.886406493814564156e-01 6.515876423447248822e-01 6.206672402580593051e-01 5.962851515441058847e-01 5.785633770017728494e-01 5.673335730845588953e-01 5.621438083127023866e-01 5.622793241132975073e-01 5.667970113151630240e-01 5.745722705439233469e-01 5.843558933019027402e-01 5.948376881883956635e-01
2.015549935655204017e+00 2.280637507469549075e+00 2.556031115331486525e+00 2.838849077222830530e+00 3.126138065192358262e+00 3.414972034697246084e+00 3.702525013633775064e+00 3.986111095918842384e+00 4.263190064338428620e+00 4.531342540387758966e+00 4.788223541073771017e+00 5.031507008820430116e+00 5.258835662479148354e+00 5.467790075800151861e+00 5.655888276629322142e+00 5.820622766411586824e+00 5.959536372695220408e+00 6.070332563792977254e+00 6.151010651382302186e+00 6.200012365141069459e+00 6.216364121087355699e+00 6.199799109603509883e+00 6.150845026785409786e+00 6.070866539607889578e+00 5.962055924835238940e+00 5.827370192055411735e+00 5.670417845727991235e+00 5.495302807445058946e+00 5.306436528109294670e+00 5.108331779492303326e+00 4.905392880644800613e+00 4.701717190527145540e+00 4.500921627395015889e+00 4.306005864002173666e+00 4.119260872281270025e+00 3.942227851323173216e+00 3.775708547882269173e+00 3.619823896567359256e+00 3.474114106851296846e+00 3.337670159737388786e+00 3.209284474434149992e+00 3.087607469376636882e+00 2.971296995770697613e+00 2.859149099702077201e+00 2.750201112438218409e+00 2.643801334171598683e+00 2.539643191784023202e+00 2.437765276608826248e+00 2.338521733140619396e+00 2.242529748352654728e+00 2.150602205881701590e+00 2.063673870610793770e+00 1.982728818416869876e+00 1.908735427800690720e+00 1.842593346541218535e+00 1.785094738955303129e+00 1.736900068863121982e+00 1.698526956270551169e+00 1.670349374342856574e+00 1.652603783559124739e+00 1.645398674439236597e+00 1.648724371336213856e+00 1.662460710940123709e+00 1.686381147429178551e+00 1.720152815937451063e+00 1.763332931008930515e+00 1.815362517421272193e+00 1.875558799319860137e+00 1.943107664769411880e+00 2.017057505966246111e+00 2.096315580619283025e+00 2.179647886428372594e+00 2.265683528810955139e+00 2.352924677894807637e+00 2.439763390102053009e+00 2.524506747009124474e+00 2.605411727545774436e+00 2.680730855294460646e+00 2.748768836817734318e+00 2.807949114817090752e+00 2.856887577566318281e+00 2.894468867678650525e+00 2.919919040779013653e+00 2.932867173021909579e+00 2.933388169639503218e+00 2.922019736961608771e+00 2.899748321210410040e+00 2.867961645113348279e+00 2.828369023966516238e+00 2.782894416602644583e+00 2.733550635847829646e+00 2.682305781647838394e+00 2.630954299380823258e+00 2.581004867225363153e+00 2.533595546986581404e+00 2.489443509481461536e+00 2.448832614648075001e+00 2.411637767728922022e+00 2.377380929947038979e+00 2.345310499794568848e+00 2.314493946411820602e+00 2.283913220130357580e+00 2.252553574797180325e+00 2.219478680270413840e+00 2.183887835546223677e+00 2.145154148465058697e+00 2.102845229100485103e+00 2.056729818042889679e+00 2.006774639005168837e+00 1.953135612102759655e+00 1.896146569521183656e+00 1.836307111738251674e+00 1.774269623316769628e+00 1.710824102473652575e+00 1.646878636755915171e+00 1.583433242003508656e+00 1.521545361806330821e+00 1.462286480927395438e+00 1.406690818484890082e+00 1.355698626346305780e+00 1.310098015136264671e+00 1.270470188698517688e+00 1.237143369561580775e+00 1.210160485582682854e+00 1.189264848217642889e+00 1.173906709214398436e+00 1.163271823749237210e+00 1.156331191779801149e+00 1.151909129628780670e+00 1.148764985112451953e+00 1.145682316565833858e+00 1.141558385423750988e+00 1.135486500222706141e+00 1.126824159832728434e+00 1.115241076820306265e+00 1.100742916162633644e+00 1.083668794988291051e+00 1.064663006573195014e+00 1.044623781544852026e+00 1.024633924306565635e+00 1.005879635276718531e+00 9.895645952035260207e-01 9.768264318590249573e-01 9.686620215505319376e-01 9.658668780092452000e-01 9.689922861900470696e-01 9.783220872664126766e-01 9.938692850430139725e-01 1.015391081321081579e+00 1.042419652382168049e+00 1.074305027405613844e+00 1.110265819242264529e+00 1.149443304022497392e+00 1.190954417622664963e+00 1.233939620352110467e+00 1.277602243322976783e+00 1.321236832367786329e+00 1.364245100912687469e+00 1.406139294472302792e+00 1.446533981205512909e+00 1.485128374901110382e+00 1.521682171221793167e+00 1.555988418575349641e+00 1.587847091356175078e+00 1.617042767885874976e+00 1.643329149845629722e+00 1.666422208619430911e+00 1.686002596997638214e+00 1.701726780418641560e+00 1.713245275649813326e+00 1.720225538261123788e+00 1.722376543372481361e+00 1.719471980531613209e+00 1.711369255580538873e+00 1.698022108959786891e+00 1.679485535722488265e+00 1.655912719941944555e+00 1.627544731077874118e+00 1.594694648257023672e+00 1.557728448626032991e+00 1.517045329112354457e+00 1.473060081194486282e+00 1.426189700115659598e+00 1.376845656263011586e+00 1.325432281624445263e+00 1.272350685299233231e+00 1.218006675632193669e+00 1.162820459475855994e+00 1.107235564624701407e+00 1.051724497976503025e+00 9.967891389057539353e-01 9.429546698685926653e-01 8.907568291699816676e-01 8.407232822361876412e-01 7.933507760789728636e-01 7.490803417036210332e-01 7.082730668984275058e-01 6.711888628190960659e-01 6.379702502669138964e-01 6.086325942573345138e-01 5.830615276322718143e-01
2.916576543657235732e+00 3.259558107364387780e+00 3.605094048445462107e+00 3.947792067239936031e+00 4.282467284630969928e+00 4.604388500320498068e+00 4.909480679600825681e+00 5.194466380489386026e+00 5.456935812930433727e+00 5.695343434527825544e+00 5.908937288959699607e+00 6.097634568529395338e+00 6.261862177397913065e+00 6.402383733966378720e+00 6.520134254834252019e+00 6.616080898759145512e+00 6.691123165275247864e+00 6.746039654617193904e+00 6.781481848544462565e+00 6.798009235589114851e+00 6.796155251145362897e+00 6.776510401705067466e+00 6.739807807601181366e+00 6.686997169760727999e+00 6.619295539297954889e+00 6.538206813639320103e+00 6.445506054128892437e+00 6.343189063771046854e+00 6.233391650714349197e+00 6.118286343603648092e+00 5.999966718949600875e+00 5.880330818646161362e+00 5.760975316424799431e+00 5.643111166983409532e+00 5.527509523711445993e+00 5.414483925846139023e+00 5.303911349568384281e+00 5.195290988385120379e+00 5.087835909871815332e+00 4.980589392876419552e+00 4.872555139534684443e+00 4.762828975836251644e+00 4.650719334289314943e+00 4.535844818961100700e+00 4.418199438622164799e+00 4.298179435599794651e+00 4.176569665780098362e+00 4.054491761814975170e+00 3.933320331038029583e+00 3.814576727003343937e+00 3.699812090611388715e+00 3.590492154380356293e+00 3.487895624298730901e+00 3.393035935304787643e+00 3.306613086073137531e+00 3.228998498043958776e+00 3.160251922619872200e+00 3.100165831488300050e+00 3.048329903049320500e+00 3.004206504852507287e+00 2.967207575389644525e+00 2.936764059508698121e+00 2.912380795275519407e+00 2.893672178043372956e+00 2.880376643987134333e+00 2.872350609742175820e+00 2.869544654126179761e+00 2.871966212660275630e+00 2.879633827745733399e+00 2.892528087853320606e+00 2.910543995664029993e+00 2.933448821227810477e+00 2.960848718649506051e+00 2.992166669845951255e+00 3.026633694840278110e+00 3.063294713878351949e+00 3.101029852337222614e+00 3.138591220853327091e+00 3.174654193123032542e+00 3.207880925075132339e+00 3.236992403237835880e+00 3.260843862237116753e+00 3.278497219411385277e+00 3.289283526859127171e+00 3.292848584574735504e+00 3.289175902403182583e+00 3.278583150286043413e+00 3.261690944739128017e+00 3.239365916407849433e+00 3.212643131714336242e+00 3.182635569836390399e+00 3.150440124711179735e+00 3.117050157681962919e+00 3.083283861195327713e+00 3.049735688171673509e+00 3.016755084653685692e+00 2.984453246210792887e+00 2.952735033863654657e+00 2.921350162980127507e+00 2.889955680294348017e+00 2.858180921669795538e+00 2.825686626452633465e+00 2.792211583273710662e+00 2.757602713144436279e+00 2.721827450614028088e+00 2.684970111062941811e+00 2.647216207324596837e+00 2.608830029646169280e+00 2.570131080271867319e+00 2.531474182538736351e+00 2.493236469557306378e+00 2.455812351485934908e+00 2.419615359361077189e+00 2.385083884680437194e+00 2.352686595680242299e+00 2.322922923435549070e+00 2.296314507271923766e+00 2.273384809877025070e+00 2.254626000419739817e+00 2.240454383154706797e+00 2.231157800441722294e+00 2.226840231137427573e+00 2.227370001195815519e+00 2.232338470870375957e+00 2.241035664701652941e+00 2.252448127769699049e+00 2.265282415701939556e+00 2.278015275781731575e+00 2.288968932787307509e+00 2.296407301400344103e+00 2.298646597491492916e+00 2.294172020457151628e+00 2.281751108945599071e+00 2.260534177425754354e+00 2.230132968297430907e+00 2.190670267742918398e+00 2.142795565530268842e+00 2.087664678686722119e+00 2.026884292459191439e+00 1.962425306359605104e+00 1.896511395736699468e+00 1.831491078522720972e+00 1.769702673718866803e+00 1.713341756518665271e+00 1.664340156518107516e+00 1.624264284170122252e+00 1.594238786687183218e+00 1.574899463366549401e+00 1.566377153978963932e+00 1.568312161507741553e+00 1.579896808337161396e+00 1.599942056651883160e+00 1.626962819777482805e+00 1.659275714829612003e+00 1.695102561836504540e+00 1.732672942823700657e+00 1.770319577369263264e+00 1.806561099613190002e+00 1.840167978599955845e+00 1.870208695318158254e+00 1.896074789207007116e+00 1.917484859513999940e+00 1.934468958567290731e+00 1.947335927225140706e+00 1.956627042247973902e+00 1.963059811004812305e+00 1.967465898744537478e+00 1.970727008207936670e+00 1.973712143172100308e+00 1.977219142913271055e+00 1.981922769378036575e+00 1.988331038064032885e+00 1.996750971312349687e+00 2.007264559796634984e+00 2.019715449175526700e+00 2.033706698667515411e+00 2.048609837360660713e+00 2.063585317070479430e+00 2.077614236327959496e+00 2.089540860302975034e+00 2.098124939566580416e+00 2.102102163976490079e+00 2.100250313823222914e+00 2.091457905477232426e+00 2.074791458340606631e+00 2.049557079638986146e+00 2.015351975957160313e+00 1.972101807145406616e+00 1.920080549960972549e+00 1.859910670886271600e+00 1.792542832322803648e+00 1.719215953599944280e+00 1.641400014061475732e+00 1.560725388849999007e+00 1.478903559481356211e+00 1.397644654887782334e+00 1.318577384007897368e+00 1.243176498962129894e+00 1.172702091765440935e+00 1.108153831221818653e+00 1.050241885435941214e+00
4.534110565777433877e+00 4.988365309626376032e+00 5.429902933562658518e+00 5.850200900116310443e+00 6.241463485694616509e+00 6.596996684954863355e+00 6.911507857493404572e+00 7.181308554192074922e+00 7.404408330330605637e+00 7.580497618827262585e+00 7.710827673888457134e+00 7.798004119810496348e+00 7.845716909019179397e+00 7.858433016991096309e+00 7.841078878416994691e+00 7.798737620759318645e+00 7.736382037826876612e+00 7.658658650332666795e+00 7.569731802079354921e+00 7.473190247233261196e+00 7.372012716867077486e+00 7.268584000520990074e+00 7.164749512677589749e+00 7.061894336859136700e+00 6.961032417382919668e+00 6.862892808701182012e+00 6.767992440278382205e+00 6.676688401705336062e+00 6.589206787097653617e+00 6.505649215933100749e+00 6.425981757710472309e+00 6.350013695775561295e+00 6.277375078201987257e+00 6.207502159287776600e+00 6.139638611101331023e+00 6.072858027446645046e+00 6.006110013311301010e+00 5.938288514662864337e+00 5.868317465734851801e+00 5.795245789931841252e+00 5.718341678788505078e+00 5.637175206976451136e+00 5.551678862697047911e+00 5.462177461030874426e+00 5.369381978094798669e+00 5.274345765702676658e+00 5.178385888136783244e+00 5.082976468372497614e+00 4.989624380856637842e+00 4.899739931835925155e+00 4.814515980473077050e+00 4.734828153420407304e+00 4.661166426226179382e+00 4.593604716983204383e+00 4.531810709024757244e+00 4.475093490636502302e+00 4.422482389843017003e+00 4.372827169345557152e+00 4.324907928542488733e+00 4.277542813169779023e+00 4.229682932951423169e+00 4.180486415669350642e+00 4.129366839624808883e+00 4.076014777671975509e+00 4.020394376091452671e+00 3.962719305039646756e+00 3.903413789383789467e+00 3.843064761477151148e+00 3.782370593196981545e+00 3.722090682707380083e+00 3.662998741055782936e+00 3.605841323261945064e+00 3.551302168774479018e+00 3.499972422838926178e+00 3.452326727850104415e+00 3.408705357652548784e+00 3.369302829010196287e+00 3.334163548956294854e+00 3.303184904799602251e+00 3.276127766126732510e+00 3.252633704633575373e+00 3.232247472363142471e+00 3.214442656299898005e+00 3.198648042740808606e+00 3.184272273750260229e+00 3.170724793909109884e+00 3.157431864844866709e+00 3.143847409678925509e+00 3.129459412701185439e+00 3.113793419253851447e+00 3.096415165625193922e+00 3.076934439797324838e+00 3.055011946525051592e+00 3.030370253039803341e+00 3.002808994291497058e+00 2.972223517353413946e+00 2.938625263172048641e+00 2.902161504359576760e+00 2.863131740171912298e+00 2.821998097399454508e+00 2.779387519522252159e+00 2.736084291830871873e+00 2.693012440193903068e+00 2.651208614502791772e+00 2.611787096935851427e+00 2.575899407603897906e+00 2.544691494948709831e+00 2.519261621520061389e+00 2.500621760206476640e+00 2.489664645317472225e+00 2.487137656463334068e+00 2.493623625710826630e+00 2.509527594278144313e+00 2.535067722627657005e+00 2.570268115810471432e+00 2.614951368564559342e+00 2.668729198127579139e+00 2.730990547488141296e+00 2.800887845550577460e+00 2.877323513411367273e+00 2.958940026624667929e+00 3.044117666776655184e+00 3.130984319787945669e+00 3.217441209091547627e+00 3.301207297285311260e+00 3.379883350596207148e+00 3.451034563207237671e+00 3.512288430383535776e+00 3.561442506588149648e+00 3.596575096969718999e+00 3.616150935981964132e+00 3.619113688134878437e+00 3.604957668451307384e+00 3.573772477850751361e+00 3.526256151367753056e+00 3.463694779849474159e+00 3.387909106023602845e+00 3.301171159224535856e+00 3.206096276658795929e+00 3.105517702802061741e+00 3.002352150111295970e+00 2.899465177823127959e+00 2.799544923935745722e+00 2.704991679031237162e+00 2.617829153411976861e+00 2.539641255501733141e+00 2.471535995251938900e+00 2.414136048342357732e+00 2.367593731064685514e+00 2.331626854340280719e+00 2.305571187131822075e+00 2.288445077601557021e+00 2.279022022800864189e+00 2.275907536981394585e+00 2.277617301709440323e+00 2.282654177205807322e+00 2.289582052022908432e+00 2.297094668331386647e+00 2.304077508025168086e+00 2.309660614872848683e+00 2.313260029660388462e+00 2.314605428263535103e+00 2.313751726654179830e+00 2.311072913544318652e+00 2.307237216299863114e+00 2.303163828564990467e+00 2.299962732197782689e+00 2.298860467890655457e+00 2.301115892435547927e+00 2.307930853792824255e+00 2.320361232989767153e+00 2.339233875871343571e+00 2.365074598786509608e+00 2.398051763885805876e+00 2.437938961817086359e+00 2.484099235957456298e+00 2.535492104314844397e+00 2.590703467329526166e+00 2.647997345281751791e+00 2.705387299833087233e+00 2.760724349922317522e+00 2.811797213800787176e+00 2.856439820747773251e+00 2.892640315339418677e+00 2.918645304667716101e+00 2.933052964063566748e+00 2.934888939085082527e+00 2.923659771192377299e+00 2.899379866458201782e+00 2.862569741881479501e+00 2.814225285094306805e+00 2.755759882520994353e+00 2.688923298657314831e+00 2.615702924308801247e+00 2.538214255112607454e+00 2.458588125406188318e+00 2.378862215761771814e+00 2.300883704781703898e+00 2.226228741944742406e+00 2.156142795428012349e+00 2.091504091248990171e+00
7.858718366807536881e+00 8.481876975232331972e+00 9.061339513412866253e+00 9.585571424167852683e+00 1.004482177462878667e+01 1.043151306293514935e+01 1.074050228760700776e+01 1.096920326815034841e+01 1.111757087259228705e+01 1.118795721280103272e+01 1.118485738633370730e+01 1.111456770137711203e+01 1.098478256081439497e+01 1.080415749705953132e+01 1.058186556449992111e+01 1.032717261360916616e+01 1.004905406787779754e+01 9.755871813758234978e+00 9.455124771171266929e+00 9.153280828020616156e+00 8.855691419023742128e+00 8.566583575591455002e+00 8.289118399785550650e+00 8.025500250125578106e+00 7.777118063349433008e+00 7.544699524201190499e+00 7.328460331364945901e+00 7.128234332712700905e+00 6.943575282002063531e+00 6.773826631296399725e+00 6.618161311040998029e+00 6.475598036359243359e+00 6.345003774147274456e+00 6.225093227284297370e+00 6.114435542031944948e+00 6.011476174612013779e+00 5.914578411842176031e+00 5.822085044380298058e+00 5.732396757545069832e+00 5.644060498645782076e+00 5.555858826545941653e+00 5.466890311407849090e+00 5.376631489066383551e+00 5.284972569309981161e+00 5.192221776496934282e+00 5.099076503159110985e+00 5.006562945206692206e+00 4.915949127345738745e+00 4.828638858471848039e+00 4.746055880779741720e+00 4.669528145019205212e+00 4.600181738804320020e+00 4.538852633577072027e+00 4.486022295897546641e+00 4.441780719097033092e+00 4.405817801524479549e+00 4.377441591188021341e+00 4.355620013363520115e+00 4.339041379663894027e+00 4.326188306824381158e+00 4.315419624835271861e+00 4.305055191098239753e+00 4.293459216929375266e+00 4.279118352176572770e+00 4.260711475951815430e+00 4.237168657979543340e+00 4.207717149229533327e+00 4.171912628359260466e+00 4.129654325684898097e+00 4.081183172112492485e+00 4.027062838049266347e+00 3.968144427757950066e+00 3.905516565997557255e+00 3.840443584542146294e+00 3.774295307461966509e+00 3.708472422014248426e+00 3.644331566233883990e+00 3.583114045297193684e+00 3.525881578617710232e+00 3.473461829110243038e+00 3.426405790289967168e+00 3.384958514450524092e+00 3.349044249936692808e+00 3.318266735910884613e+00 3.291925164541941395e+00 3.269045965205092497e+00 3.248430041744538421e+00 3.228714277113819975e+00 3.208445041539037756e+00 3.186160192356932264e+00 3.160474850223112586e+00 3.130165264581485474e+00 3.094244640313895900e+00 3.052025004104556238e+00 3.003160163653749937e+00 2.947666486529100016e+00 2.885920386475578692e+00 2.818633816030863048e+00 2.746811319257124406e+00 2.671694017449664393e+00 2.594696950974509253e+00 2.517346395681098414e+00 2.441223016608152552e+00 2.367915224514724137e+00 2.298985019129325735e+00 2.235946354567608374e+00 2.180253890867004607e+00 2.133298287602627852e+00 2.096403143381567524e+00 2.070818439526339816e+00 2.057705909946224487e+00 2.058113055454372287e+00 2.072934359900237666e+00 2.102860419033043993e+00 2.148317907764235368e+00 2.209405287361194681e+00 2.285830711744983201e+00 2.376859470933630369e+00 2.481278419011140546e+00 2.597384094505279961e+00 2.722999662795547948e+00 2.855523514073741609e+00 2.992009536761135902e+00 3.129276009427386818e+00 3.264037075638133611e+00 3.393048193471762453e+00 3.513255142011744159e+00 3.621935333580037053e+00 3.716820487224770098e+00 3.796191143064834961e+00 3.858935917559996653e+00 3.904571523975826963e+00 3.933223105591114876e+00 3.945567905941416598e+00 3.942748421055843444e+00 3.926263578062791915e+00 3.897847981714046561e+00 3.859349741998327143e+00 3.812616857158031003e+00 3.759400661092783480e+00 3.701282657705131651e+00 3.639628386408171323e+00 3.575569045456369999e+00 3.510008768631985632e+00 3.443652937139654480e+00 3.377051001184685930e+00 3.310646149635711133e+00 3.244823943210157324e+00 3.179952747926432011e+00 3.116410367586892161e+00 3.054593535116056469e+00 2.994909569529631277e+00 2.937752213408990176e+00 2.883466097495486213e+00 2.832306081999058200e+00 2.784398668462739312e+00 2.739712642994081904e+00 2.698045074490341477e+00 2.659026931235157765e+00 2.622150124080216749e+00 2.586815052012295446e+00 2.552395099925587996e+00 2.518312314236315963e+00 2.484116919997456208e+00 2.449562633454093419e+00 2.414669866900283957e+00 2.379769897757971542e+00 2.345524717460972131e+00 2.312919378634880285e+00 2.283225989895560915e+00 2.257940850272050604e+00 2.238698354364502041e+00 2.227167102369917551e+00 2.224935019727877883e+00 2.233391165323788563e+00 2.253612291041839910e+00 2.286262093354943126e+00 2.331510506481196288e+00 2.388979324477433774e+00 2.457718957081969968e+00 2.536219251092923344e+00 2.622455118811101826e+00 2.713965336718396681e+00 2.807960454423974461e+00 2.901453490465619733e+00 2.991405196476312867e+00 3.074874360107036964e+00 3.149163037170815471e+00 3.211946874483434744e+00 3.261381779235747569e+00 3.296180058276576119e+00 3.315651562137893915e+00 3.319708133839231579e+00 3.308832484223824366e+00 3.284015223287940266e+00 3.246665972565144109e+00 3.198506057905733169e+00 3.141451186480141100e+00 3.077492669311641116e+00 3.008585256224640681e+00 2.936548555370310787e+00
1.443858784861707001e+01 1.515384110966029496e+01 1.573588415966569798e+01 1.617469301435608742e+01 1.646558046315345081e+01 1.660912964160395333e+01 1.661080419818404863e+01 1.648029353418725407e+01 1.623066963688606279e+01 1.587743957294146924e+01 1.543757530018831403e+01 1.492859200688795163e+01 1.436773048243066064e+01 1.377128099156248453e+01 1.315406843278614346e+01 1.252910306256097073e+01 1.190738879089613356e+01 1.129787221896113891e+01 1.070750985825022816e+01 1.014142772574736817e+01 9.603146180335929927e+00 9.094843010165417851e+00 8.617629235492763939e+00 8.171814798612135888e+00 7.757145298062850358e+00 7.372996059739373109e+00 7.018515828106524523e+00 6.692718654526565558e+00 6.394528517581492544e+00 6.122786074022058322e+00 5.876230169369419443e+00 5.653467959052650649e+00 5.452946709870443165e+00 5.272937835889861979e+00 5.111540072278222269e+00 4.966704546228669415e+00 4.836280600527944173e+00 4.718078107665635734e+00 4.609940042174325292e+00 4.509818361829462496e+00 4.415846652462125377e+00 4.326404210313116394e+00 4.240167870380108894e+00 4.156149552437508277e+00 4.073718857831506668e+00 3.992610928105845503e+00 3.912920153285726066e+00 3.835080260771308591e+00 3.759831058629293565e+00 3.688171871095830667e+00 3.621301718095160549e+00 3.560546702349545178e+00 3.507275986728531247e+00 3.462808863550500327e+00 3.428317083916649466e+00 3.404727871550504048e+00 3.392634217472567659e+00 3.392219588569794109e+00 3.403203975965653605e+00 3.424817154486344606e+00 3.455803229308609836e+00 3.494458087678907976e+00 3.538698642727223564e+00 3.586159890213396650e+00 3.634313330885500903e+00 3.680598379408779763e+00 3.722557263149704809e+00 3.757963720698764387e+00 3.784936531603497301e+00 3.802030373824554221e+00 3.808298594481802191e+00 3.803324848112255907e+00 3.787222973877186760e+00 3.760606670952282293e+00 3.724532359532340742e+00 3.680419915167798983e+00 3.629956778573730780e+00 3.574991306540362235e+00 3.517421281932255894e+00 3.459083332297645530e+00 3.401648753724643370e+00 3.346530937763718683e+00 3.294809246931712732e+00 3.247173700651794448e+00 3.203894116786846880e+00 3.164816292829727207e+00 3.129386335957117460e+00 3.096702379883856437e+00 3.065590756734948741e+00 3.034701462573811348e+00 3.002615741321286169e+00 2.967957130144329270e+00 2.929496670174732920e+00 2.886243364765605612e+00 2.837512417110177765e+00 2.782966202437334502e+00 2.722626000054919615e+00 2.656855862114998246e+00 2.586323100157738697e+00 2.511942321760503027e+00 2.434811313849366776e+00 2.356147229816929922e+00 2.277230390488260259e+00 2.199360853130790439e+00 2.123830016451051961e+00 2.051906474093830646e+00 1.984832528190886292e+00 1.923825761634752052e+00 1.870079101211466144e+00 1.824753087799314999e+00 1.788955526338221080e+00 1.763706101055038333e+00 1.749886536936391401e+00 1.748179977205613689e+00 1.759005988066201454e+00 1.782459500712956002e+00 1.818262791510808274e+00 1.865739076481017555e+00 1.923814484759757582e+00 1.991052255046029895e+00 2.065719328636376417e+00 2.145881522642032024e+00 2.229519714128247898e+00 2.314656408809637966e+00 2.399480187652114793e+00 2.482455081758730753e+00 2.562403068627380431e+00 2.638550501214699917e+00 2.710533136432807133e+00 2.778359001915123194e+00 2.842333159783927421e+00 2.902952794689449334e+00 2.960784499381510670e+00 3.016337658374182773e+00 3.069948244280011451e+00 3.121686029310692501e+00 3.171295456570670801e+00 3.218176479709258686e+00 3.261407147807513951e+00 3.299805076434197737e+00 3.332020799028699187e+00 3.356652762278204527e+00 3.372371724483140820e+00 3.378041743382236284e+00 3.372825712690421085e+00 3.356265429734812678e+00 3.328329113670554840e+00 3.289422798477849241e+00 3.240365718315891375e+00 3.182333252075868479e+00 3.116773922860092583e+00 3.045309051753768426e+00 2.969624816022006453e+00 2.891366593044983446e+00 2.812044668697941674e+00 2.732958757990154641e+00 2.655146601123830052e+00 2.579359370732849044e+00 2.506064054851582235e+00 2.435470620262737640e+00 2.367579780571472892e+00 2.302245773885284397e+00 2.239247749234875684e+00 2.178363152168547590e+00 2.119436882631385188e+00 2.062440811345509939e+00 2.007519408816313078e+00 1.955018592782056697e+00 1.905496327179686089e+00 1.859714863376246363e+00 1.818615746019366597e+00 1.783279702612076578e+00 1.754874302283444765e+00 1.734592758094771980e+00 1.723587512569500380e+00 1.722902283984960370e+00 1.733406117254263190e+00 1.755732733423210457e+00 1.790228105885542043e+00 1.836908784233624692e+00 1.895433006577585733e+00 1.965086138810715699e+00 2.044781430117943888e+00 2.133076497398400662e+00 2.228205339557241427e+00 2.328125070516569917e+00 2.430575918199401997e+00 2.533152426366508614e+00 2.633383208174660428e+00 2.728816059694460172e+00 2.817104789744309556e+00 2.896093784922301406e+00 2.963896160796727131e+00 3.018961407556019161e+00 3.060128769283310124e+00 3.086663251426000620e+00 3.098272109346175363e+00 3.095100938621712316e+00 3.077709911986516111e+00 3.047032206160126933e+00 3.004318007580731198e+00
2.026831846281672256e+01 2.094615396953592779e+01 2.139512651510927554e+01 2.160958121643006891e+01 2.159312870324240308e+01 2.135798203729169487e+01 2.092375470800413595e+01 2.031585900636116193e+01 1.956367042089645736e+01 1.869862876579412614e+01 1.775243234485444432e+01 1.675545198653153633e+01 1.573545324797255951e+01 1.471667376369452995e+01 1.371926415531233445e+01 1.275906909839818404e+01 1.184770219111590706e+01 1.099285454405314866e+01 1.019877152523482877e+01 9.466833081615408929e+00 8.796178566301867008e+00 8.184325289760487010e+00 7.627739798978129926e+00 7.122331336110221400e+00 6.663847559504885609e+00 6.248163063645251647e+00 5.871461154999810361e+00 5.530318215944525662e+00 5.221707273020594009e+00 4.942942452461565495e+00 4.691588433410838199e+00 4.465358637626572147e+00 4.262022869939896097e+00 4.079340019714117638e+00 3.915025059988613165e+00 3.766752881291490773e+00 3.632195430692110261e+00 3.509083953408044909e+00 3.395285322224323998e+00 3.288880655912017392e+00 3.188235474610960907e+00 3.092053093091587268e+00 2.999406215413448873e+00 2.909745152079006303e+00 2.822884158124057130e+00 2.738969679209158237e+00 2.658435582128448882e+00 2.581950713989565216e+00 2.510363511597746289e+00 2.444647190572970530e+00 2.385847565291231653e+00 2.335034131956493120e+00 2.293254046326899331e+00 2.261487762472532470e+00 2.240605441358945349e+00 2.231323262216399872e+00 2.234159714258812102e+00 2.249392784578011728e+00 2.277019882758173352e+00 2.316723016268694479e+00 2.367842177558893368e+00 2.429359961740980012e+00 2.499900224281787597e+00 2.577743003938652855e+00 2.660857173177119783e+00 2.746951294796409648e+00 2.833542072028965464e+00 2.918038576580732624e+00 2.997839243629981887e+00 3.070437395805065695e+00 3.133529977539732059e+00 3.185123271719971783e+00 3.223628810824408664e+00 3.247942557869256675e+00 3.257500901769004642e+00 3.252308080740261786e+00 3.232931387147488955e+00 3.200462772961899738e+00 3.156448181596683611e+00 3.102788726471871428e+00 3.041620508378280796e+00 2.975182040424384944e+00 2.905679633265323858e+00 2.835161486446872381e+00 2.765410481643698848e+00 2.697863854076369083e+00 2.633565153966519912e+00 2.573150560861394709e+00 2.516868035377846091e+00 2.464624493462225452e+00 2.416053556712166372e+00 2.370594819792860353e+00 2.327575210816493989e+00 2.286283870839620924e+00 2.246033926127966929e+00 2.206207195650216946e+00 2.166280870674156311e+00 2.125838004952786520e+00 2.084565858064246324e+00 2.042247409618330956e+00 1.998751555528908375e+00 1.954026651468934617e+00 1.908100388346603893e+00 1.861086803287438585e+00 1.813198990928065468e+00 1.764764155659517497e+00 1.716236399033454152e+00 1.668202291206608345e+00 1.621374872067201434e+00 1.576573197186263098e+00 1.534686653930687150e+00 1.496625688827587286e+00 1.463262956610001053e+00 1.435370820744973352e+00 1.413562339967568526e+00 1.398243102116595082e+00 1.389580467510168615e+00 1.387495002790386955e+00 1.391676320563040914e+00 1.401622504876699704e+00 1.416699204533501177e+00 1.436211721079671655e+00 1.459481422870152700e+00 1.485916874440099456e+00 1.515070376717282397e+00 1.546672168001990144e+00 1.580637191792156671e+00 1.617042756380217217e+00 1.656079190740383122e+00 1.697979187805129797e+00 1.742934495079353052e+00 1.791010495576721651e+00 1.842069770350499347e+00 1.895714865800697702e+00 1.951258284067690640e+00 2.007724460232330976e+00 2.063884635173715232e+00 2.118321560531430059e+00 2.169517411227032344e+00 2.215955590444282031e+00 2.256225609553222711e+00 2.289120080217212472e+00 2.313714024337680808e+00 2.329419013153986029e+00 2.336007717377609261e+00 2.333607885973430385e+00 2.322668121957101484e+00 2.303900678234028554e+00 2.278208548939729017e+00 2.246605228173801372e+00 2.210135539874753974e+00 2.169805076828855483e+00 2.126524156186616832e+00 2.081070084326208658e+00 2.034069227311274819e+00 1.985998158530342783e+00 1.937201246544618005e+00 1.887920639729158134e+00 1.838333757070940155e+00 1.788593169244973691e+00 1.738864084585260095e+00 1.689355448156591777e+00 1.640341801574577429e+00 1.592174375126352182e+00 1.545281259175298461e+00 1.500157781922459854e+00 1.457349290429911459e+00 1.417429285965219998e+00 1.380976259331457845e+00 1.348552555103702311e+00 1.320688177908016625e+00 1.297871679506705345e+00 1.280549212668601777e+00 1.269131593025772053e+00 1.264007947382982611e+00 1.265563350573048140e+00 1.274196944096977813e+00 1.290336496050072057e+00 1.314445321000234479e+00 1.347017959950629784e+00 1.388562004844429820e+00 1.439564891684571801e+00 1.500446215329968691e+00 1.571497972006375532e+00 1.652816915883429161e+00 1.744234716443012090e+00 1.845252624035274458e+00 1.954987776750929385e+00 2.072137996886384670e+00 2.194970944598893858e+00 2.321341833057555704e+00 2.448741731386943066e+00 2.574375943791028298e+00 2.695269289582768568e+00 2.808392596630170601e+00 2.910802589159696918e+00 2.999785850737928694e+00 3.072996841213575969e+00 3.128580129521867370e+00 3.165268084327372833e+00 3.182447132748836172e+00
1.719792605347817727e+01 1.779388290925415816e+01 1.819438729129917931e+01 1.839347439239902826e+01 1.839314341955862275e+01 1.820286991175865410e+01 1.783864610359962199e+01 1.732166256470405585e+01 1.667676891645442794e+01 1.593085805803695365e+01 1.511130828877545440e+01 1.424459447349707375e+01 1.335514792375049353e+01 1.246451023227118071e+01 1.159079363446866928e+01 1.074843303676312445e+01 9.948194562114249351e+00 9.197392756359672461e+00 8.500262737673853763e+00 7.858433194976979230e+00 7.271449675828467463e+00 6.737303687909438565e+00 6.252930743260395552e+00 5.814648955206354941e+00 5.418518770515113658e+00 5.060613536172693827e+00 4.737199520790346341e+00 4.444832178380458743e+00 4.180382280670450257e+00 3.941010406259317644e+00 3.724110703812475887e+00 3.527244642232586713e+00 3.348082754279036344e+00 3.184367683945761751e+00 3.033905927473842468e+00 2.894589429538931835e+00 2.764442543517151130e+00 2.641685564142610243e+00 2.524803523747097600e+00 2.412608415654212024e+00 2.304284298536749098e+00 2.199407477801295308e+00 2.097937608598718473e+00 2.000179525310000983e+00 1.906719314312198765e+00 1.818341154758216671e+00 1.735933446078528508e+00 1.660393601045563550e+00 1.592540561323259052e+00 1.533042809931380424e+00 1.482367569231120008e+00 1.440754312021546468e+00 1.408213043489228156e+00 1.384545025367777349e+00 1.369381641851709741e+00 1.362235214162730745e+00 1.362554727045479197e+00 1.369779162266344885e+00 1.383381750809832278e+00 1.402899641726671254e+00 1.427945305471291393e+00 1.458198140686873590e+00 1.493377168184016446e+00 1.533197986195705464e+00 1.577319256949267334e+00 1.625285562470860867e+00 1.676474373484049485e+00 1.730054937014576577e+00 1.784966078051064997e+00 1.839918226372215582e+00 1.893422547041529569e+00 1.943847125748206839e+00 1.989497036051234957e+00 2.028712157063325527e+00 2.059974214964635397e+00 2.082012989069193409e+00 2.093901229832740185e+00 2.095128622540016305e+00 2.085647110260556936e+00 2.065882766712165974e+00 2.036712885131487738e+00 1.999410557787814957e+00 1.955562293567880694e+00 1.906966753006858806e+00 1.855524148478409074e+00 1.803126123894681854e+00 1.751554999159445458e+00 1.702399374315290537e+00 1.656990527070704600e+00 1.616361273756487860e+00 1.581226386938144657e+00 1.551981631343942070e+00 1.528717301818005803e+00 1.511241808519990792e+00 1.499111376862900080e+00 1.491663020908524873e+00 1.488049344278275399e+00 1.487275043149010489e+00 1.488235947625837330e+00 1.489761808080173333e+00 1.490663758892652790e+00 1.489786499583106050e+00 1.486063967190183854e+00 1.478575849629453876e+00 1.466601084784842746e+00 1.449663719557855668e+00 1.427566406182806169e+00 1.400407448312125824e+00 1.368578640428121496e+00 1.332742983034185036e+00 1.293793477892431820e+00 1.252796278088146309e+00 1.210923229591301720e+00 1.169379994676491341e+00 1.129336374467745374e+00 1.091865049983840263e+00 1.057893804220371159e+00 1.028174525210741486e+00 1.003270145484374876e+00 9.835584548702476226e-01 9.692497116804437152e-01 9.604134570934674819e-01 9.570091009038170782e-01 9.589148094224777541e-01 9.659499901197299288e-01 9.778880878010373090e-01 9.944583133583722034e-01 1.015336987076051800e+00 1.040131131964700639e+00 1.068358475475775782e+00 1.099428901577105488e+00 1.132632500621597593e+00 1.167138662590712528e+00 1.202009252272262296e+00 1.236226983561360182e+00 1.268737946541689698e+00 1.298505117536545184e+00 1.324567948779930004e+00 1.346101957742498190e+00 1.362471870796265083e+00 1.373272313546457291e+00 1.378351270380868243e+00 1.377813386862063672e+00 1.372002421977388753e+00 1.361464494492654831e+00 1.346895897887038673e+00 1.329080944191222358e+00 1.308826311642506290e+00 1.286898618522583249e+00 1.263971454283425722e+00 1.240586869940794257e+00 1.217134630602455747e+00 1.193850496816304174e+00 1.170832711224934597e+00 1.148073932998587399e+00 1.125504292505502768e+00 1.103040174891151803e+00 1.080632890977915928e+00 1.058311560819336528e+00 1.036215294465351988e+00 1.014611029392076258e+00 9.938950056301686375e-01 9.745776684535902845e-01 9.572536015756808458e-01 9.425596996882042999e-01 9.311260415261357615e-01 9.235246845461997367e-01 9.202218014884381292e-01 9.215382077894108681e-01 9.276224569496246408e-01 9.384393741027888813e-01 9.537753589543651600e-01 9.732601291307987346e-01 9.964029833439660422e-01 1.022640281128639472e+00 1.051389774474668082e+00 1.082106765634932799e+00 1.114336850457203987e+00 1.147760245790928613e+00 1.182223361797578809e+00 1.217754304839436807e+00 1.254560315783885827e+00 1.293006643918670484e+00 1.333577908842793480e+00 1.376824517398233416e+00 1.423298018899150419e+00 1.473480340477966610e+00 1.527712534900271368e+00 1.586128947887147422e+00 1.648602564485201372e+00 1.714706690301003533e+00 1.783697120320753449e+00 1.854517583843141137e+00 1.925829576128471388e+00 1.996065832797262019e+00 2.063504746623940456e+00 2.126361157129803559e+00 2.182887298316954272e+00 2.231476473132398830e+00 2.270761391509163118e+00 2.299699187834808534e+00
1.289768580574168944e+01 1.339505039251049112e+01 1.374392888612840125e+01 1.393784297265814942e+01 1.397670845801724937e+01 1.386660109949522024e+01 1.361910598787435944e+01 1.325032764590970302e+01 1.277966568897829802e+01 1.222847475511049886e+01 1.161872709221988664e+01 1.097178326158351425e+01 1.030735408674051534e+01 9.642709195447247694e+00 8.992158322654118408e+00 8.366804446780285787e+00 7.774545328078286133e+00 7.220283512079786803e+00 6.706294716377422027e+00 6.232700328068816020e+00 5.797990607992900003e+00 5.399550038045054734e+00 5.034143969566407861e+00 4.698335333030996708e+00 4.388810788925011863e+00 4.102606515612228222e+00 3.837234118708003017e+00 3.590716165833367945e+00 3.361547989809689163e+00 3.148607133092842236e+00 2.951033856844123449e+00 2.768105483776835740e+00 2.599124279579152486e+00 2.443333641056197880e+00 2.299871308883794097e+00 2.167761978958417934e+00 2.045945828802513411e+00 1.933334784088409197e+00 1.828885220188377847e+00 1.731674458506755165e+00 1.640968797165286874e+00 1.556272688677151628e+00 1.477351664784854801e+00 1.404225258543854382e+00 1.337130036515175258e+00 1.276456502512862468e+00 1.222666707449680867e+00 1.176201640629916501e+00 1.137388664560592400e+00 1.106359351172748084e+00 1.082987042002169442e+00 1.066851429551415098e+00 1.057234639536938303e+00 1.053149913042668029e+00 1.053400460492070367e+00 1.056662765245322877e+00 1.061585814837564756e+00 1.066895812016179557e+00 1.071495240639945390e+00 1.074545583843888208e+00 1.075524694802172387e+00 1.074252521364344126e+00 1.070882378480615404e+00 1.065858730298113066e+00 1.059846160951556371e+00 1.053637402275426904e+00 1.048050531479227443e+00 1.043826564902669007e+00 1.041538472344520017e+00 1.041521185904140445e+00 1.043829650755649707e+00 1.048228699094445826e+00 1.054214921148747486e+00 1.061067199895629365e+00 1.067919586671689958e+00 1.073848061187300695e+00 1.077961668927041705e+00 1.079488590541801241e+00 1.077848847478287020e+00 1.072707321935281399e+00 1.064003285374284014e+00 1.051955323618895433e+00 1.037043082799974147e+00 1.019969327988315744e+00 1.001607231192185976e+00 9.829384871142928803e-01 9.649878186800209257e-01 9.487588224704059936e-01 9.351750789993127366e-01 9.250292669607553808e-01 9.189418534187718812e-01 9.173299618698691482e-01 9.203863849353273174e-01 9.280683744124694767e-01 9.400958247882201801e-01 9.559586333504442868e-01 9.749332537041724978e-01 9.961085904264141977e-01 1.018421330908162670e+00 1.040700451592450948e+00 1.061720015692787511e+00 1.080258503191994901e+00 1.095161951773562681e+00 1.105407265084894952e+00 1.110161374169698956e+00 1.108831657283891658e+00 1.101103259388351852e+00 1.086959736809824495e+00 1.066684746409999995e+00 1.040844154027872559e+00 1.010249786689584761e+00 9.759078245960608466e-01 9.389563307352831734e-01 9.005974066187749649e-01 8.620298342451071516e-01 8.243877639260844825e-01 7.886900739519145942e-01 7.558036031085957340e-01 7.264217286503794613e-01 7.010579719501734974e-01 6.800526881038684301e-01 6.635896387772219907e-01 6.517184998257230522e-01 6.443791788945412158e-01 6.414242161247765139e-01 6.426363846307492356e-01 6.477398040007600333e-01 6.564041972057693686e-01 6.682432133375302286e-01 6.828088080290086737e-01 6.995844040580654344e-01 7.179798637910275172e-01 7.373311603374357315e-01 7.569070738130250220e-01 7.759243396905115553e-01 7.935715594040528842e-01 8.090409647112069003e-01 8.215660032911964450e-01 8.304617543905331578e-01 8.351645851168083556e-01 8.352672292464078385e-01 8.305457049014000059e-01 8.209751403636067479e-01 8.067325848068322980e-01 7.881861492570636507e-01 7.658711906374658929e-01 7.404555763241627009e-01 7.126971800435967230e-01 6.833975337596657207e-01 6.533559192738422894e-01 6.233280424564913158e-01 5.939928606813481560e-01 5.659301447558138243e-01 5.396101103131093479e-01 5.153950596710268339e-01 4.935516187460368687e-01 4.742709944680765233e-01 4.576938368568965187e-01 4.439358871803478213e-01 4.331106474338285439e-01 4.253458323991702872e-01 4.207912698572451315e-01 4.196170812061637001e-01 4.220022598688578652e-01 4.281150028825854159e-01 4.380871793915054324e-01 4.519860439912625205e-01 4.697866385385801036e-01 4.913482602765570362e-01 5.163979558494415922e-01 5.445232803034025792e-01 5.751756675431173305e-01 6.076847723258547163e-01 6.412831725587181397e-01 6.751399427946366272e-01 7.084008866044155805e-01 7.402326648699464329e-01 7.698677375063393002e-01 7.966469176584629608e-01 8.200564570365768136e-01 8.397569123343422426e-01 8.556015766662242727e-01 8.676429681723945020e-01 8.761266960021230066e-01 8.814729371363743127e-01 8.842466530818422488e-01 8.851185250890316603e-01 8.848192952001504574e-01 8.840907257917334228e-01 8.836366928812088295e-01 8.840779730819682269e-01 8.859140586661418126e-01 8.894948439126406647e-01 8.950042717819715055e-01 9.024570587389472154e-01 9.117084889987838725e-01 9.224760679871549796e-01 9.343706781486221802e-01 9.469339240477736563e-01 9.596777217672891602e-01 9.721220009897741932e-01
1.106597320377689542e+01 1.149802325982970430e+01 1.179543779025250849e+01 1.195129820933145481e+01 1.196469367267826911e+01 1.184063748370103042e+01 1.158957149750277793e+01 1.122651592134331722e+01 1.076995294857954377e+01 1.024055203887231258e+01 9.659850986534458173e+00 9.049000677011633798e+00 8.427664782870042615e+00 7.813141819049135961e+00 7.219749646455147385e+00 6.658485202966790695e+00 6.136947813407605423e+00 5.659494846942072499e+00 5.227584746519280401e+00 4.840254680586325797e+00 4.494677777540259989e+00 4.186747222427301018e+00 3.911640402075163170e+00 3.664324725269258565e+00 3.439976783203084310e+00 3.234297259105763267e+00 3.043714687183440404e+00 2.865481074433480657e+00 2.697670915044332318e+00 2.539101723274234779e+00 2.389198486356335582e+00 2.247826241549216508e+00 2.115114320906389178e+00 1.991292969375434652e+00 1.876558495632370871e+00 1.770977478667612903e+00 1.674434511398777303e+00 1.586622199501120711e+00 1.507067217401425019e+00 1.435182612168468985e+00 1.370334481797117920e+00 1.311910716466201610e+00 1.259380569027080510e+00 1.212336160780135952e+00 1.170510270314574219e+00 1.133768461170924002e+00 1.102077330018289558e+00 1.075453976797601907e+00 1.053904323669676568e+00 1.037359389988362413e+00 1.025618881986090969e+00 1.018310499408795256e+00 1.014871302786261253e+00 1.014554595548548654e+00 1.016462399766230540e+00 1.019600245608164979e+00 1.022948039913495144e+00 1.025538476512902974e+00 1.026533467314622916e+00 1.025289135586369582e+00 1.021401302768800701e+00 1.014725793873374471e+00 1.005371084940959836e+00 9.936642703579646740e-01 9.800947154792387650e-01 9.652425533316884021e-01 9.497010266704695169e-01 9.340023519203364266e-01 9.185561951614726883e-01 9.036080661107047662e-01 8.892222488110457235e-01 8.752906204982712213e-01 8.615653506040488185e-01 8.477104521049022567e-01 8.333648691113961782e-01 8.182085581475538882e-01 8.020229273478071130e-01 7.847380587665557794e-01 7.664611335361857236e-01 7.474830851948524035e-01 7.282633659095023582e-01 7.093953775330793521e-01 6.915572941940171248e-01 6.754543967075625766e-01 6.617595525861649230e-01 6.510581282780499857e-01 6.438025173552328617e-01 6.402798763407164806e-01 6.405948073379514884e-01 6.446669232310792141e-01 6.522416672680880767e-01 6.629116329722530843e-01 6.761450219409889106e-01 6.913177690698768529e-01 7.077462129561478132e-01 7.247178621001526544e-01 7.415186673117881710e-01 7.574560870353878039e-01 7.718780118763934883e-01 7.841881793872592654e-01 7.938590067321462662e-01 8.004427892308874082e-01 8.035819845727327770e-01 8.030189021883091804e-01 7.986046351224000972e-01 7.903066093890604993e-01 7.782137731529726876e-01 7.625382810770022779e-01 7.436125743251982279e-01 7.218810184623638548e-01 6.978857152643226369e-01 6.722466668150623992e-01 6.456370814716720918e-01 6.187551814698402097e-01 5.922943233812836272e-01 5.669135217583387565e-01 5.432105279509314988e-01 5.216994574066197154e-01 5.027945848958426112e-01 4.868013690369979440e-01 4.739150843805184921e-01 4.642266879639284638e-01 4.577348084637824499e-01 4.543620922477689117e-01 4.539736692986788835e-01 4.563952503819121986e-01 4.614284264524261547e-01 4.688610991930077798e-01 4.784716420889589816e-01 4.900262995330624261e-01 5.032703841209645867e-01 5.179149131104612280e-01 5.336212407635401167e-01 5.499868892136844378e-01 5.665359896552528696e-01 5.827174666336204512e-01 5.979133055953773646e-01 6.114580250931522798e-01 6.226689545354325839e-01 6.308853286323352627e-01 6.355127443631600759e-01 6.360684532279394787e-01 6.322224313081691305e-01 6.238293034911331914e-01 6.109470071395435298e-01 5.938394689440931185e-01 5.729623720183627533e-01 5.489330502094726949e-01 5.224874094746057018e-01 4.944282868233901285e-01 4.655705988184789534e-01 4.366889074286015582e-01 4.084725796317106861e-01 3.814926552969338247e-01 3.561829844930007871e-01 3.328363959138898598e-01 3.116148552967480390e-01 2.925709959475003563e-01 2.756772583987017189e-01 2.608582826093335250e-01 2.480222020702622654e-01 2.370870391214703332e-01 2.279994016803876533e-01 2.207439314925145335e-01 2.153432981454025952e-01 2.118497508467671042e-01 2.103302092618816732e-01 2.108474800260497495e-01 2.134404003195678468e-01 2.181055492197267742e-01 2.247827131591068339e-01 2.333456370543015024e-01 2.435988582171740857e-01 2.552807007949292051e-01 2.680718960039122356e-01 2.816088368681610166e-01 2.955001866655821985e-01 3.093454469276877283e-01 3.227541099733495233e-01 3.353641403630822637e-01 3.468587222967184358e-01 3.569804087619126154e-01 3.655420316583867235e-01 3.724339268570321382e-01 3.776272223300460862e-01 3.811731108212467189e-01 3.831982051751581242e-01 3.838962526496308425e-01 3.835166648519275356e-01 3.823504969716898794e-01 3.807146702874346644e-01 3.789353492437270154e-01 3.773314430937837471e-01 3.761991799106406686e-01 3.757985842153690470e-01 3.763425017259154903e-01 3.779885518290374558e-01 3.808341111568185333e-01 3.849141707505852605e-01 3.902017129663709061e-01 3.966101565204879220e-01
8.121609956401741215e+00 8.533156184390625398e+00 8.855032779217042460e+00 9.078675552100460067e+00 9.199468577586717544e+00 9.216947610665313206e+00 9.134727052149786530e+00 8.960165355611671600e+00 8.703806140484388720e+00 8.378649310411763196e+00 7.999316792134858467e+00 7.581180712719383763e+00 7.139518504032167812e+00 6.688750824308172582e+00 6.241805970762384526e+00 5.809640348882967764e+00 5.400930078552063307e+00 5.021935183621252463e+00 4.676525834073565591e+00 4.366350306561926686e+00 4.091116942855256511e+00 3.848957530283638739e+00 3.636837230432971690e+00 3.450976397268083140e+00 3.287252261850596824e+00 3.141553270477455584e+00 3.010065479226560203e+00 2.889478274457905727e+00 2.777105077925969390e+00 2.670922851497678607e+00 2.569541291311729037e+00 2.472117960318171548e+00 2.378238736979134682e+00 2.287783673751413893e+00 2.200796759138424097e+00 2.117374549282842189e+00 2.037583785959411031e+00 1.961412678989280955e+00 1.888755252795502937e+00 1.819423690617006262e+00 1.753180454197381000e+00 1.689780368911202979e+00 1.629012864452288767e+00 1.570735970799023828e+00 1.514896118336264585e+00 1.461530815116003801e+00 1.410754394892300034e+00 1.362729791647822486e+00 1.317631347886211390e+00 1.275604795849923478e+00 1.236730676553061681e+00 1.200996670400217736e+00 1.168282778187516469e+00 1.138361273981761457e+00 1.110911199432798036e+00 1.085545074901069995e+00 1.061843994219980880e+00 1.039396070834516017e+00 1.017833002115612784e+00 9.968598398795260884e-01 9.762741080801154991e-01 9.559719226219948185e-01 9.359406080439178766e-01 9.162391417353673573e-01 8.969694578857696499e-01 8.782429078717584048e-01 8.601468545579668001e-01 8.427163838570370658e-01 8.259154307792354599e-01 8.096302961702056544e-01 7.936767772438437785e-01 7.778201484954201383e-01 7.618053271229305867e-01 7.453929905365339614e-01 7.283964269128203606e-01 7.107136876816628757e-01 6.923501514955290315e-01 6.734279157852081088e-01 6.541802556828211213e-01 6.349314752209654911e-01 6.160645381096454543e-01 5.979805453357295297e-01 5.810552289294372841e-01 5.655979711106381425e-01 5.518184189297151709e-01 5.398046564373969458e-01 5.295152665888280819e-01 5.207857721394215655e-01 5.133481193014650668e-01 5.068603571572787292e-01 5.009426013290485535e-01 4.952149114719082146e-01 4.893328394867705877e-01 4.830170348042787110e-01 4.760743169998347679e-01 4.684088395743273292e-01 4.600232095623508766e-01 4.510105307071051728e-01 4.415391816458965613e-01 4.318326728860544250e-01 4.221471085673038637e-01 4.127486736311271054e-01 4.038932067204806797e-01 3.958094111637888157e-01 3.886866702302766985e-01 3.826678455773185883e-01 3.778469104469392992e-01 3.742708384217206530e-01 3.719448455903922035e-01 3.708398814160209778e-01 3.709011858298743025e-01 3.720567472952821531e-01 3.742246331624790034e-01 3.773183895577847946e-01 3.812500294440985815e-01 3.859305136023232219e-01 3.912680467287993347e-01 3.971649229523283031e-01 4.035139801962582817e-01 4.101959165359158610e-01 4.170787094157656361e-01 4.240201399057976772e-01 4.308739536330641329e-01 4.374995356522279888e-01 4.437742340083987158e-01 4.496067472419826849e-01 4.549494522500318050e-01 4.598072996732174289e-01 4.642410504832950036e-01 4.683631972106746533e-01 4.723258502724788643e-01 4.763010891082746778e-01 4.804555567098707236e-01 4.849222439854359856e-01 4.897732267454728006e-01 4.949974257047264903e-01 5.004871538053271562e-01 5.060362931609272419e-01 5.113515074278027761e-01 5.160761290942262880e-01 5.198245266548520149e-01 5.222231266853003540e-01 5.229531007295985523e-01 5.217892292238203167e-01 5.186297111927121728e-01 5.135126970317716033e-01 5.066169617049383067e-01 4.982461616514599068e-01 4.887982764690178006e-01 4.787238047868441204e-01 4.684777860458619880e-01 4.584715551992251115e-01 4.490301717196393261e-01 4.403607181806389326e-01 4.325352266498827536e-01 4.254900815183386142e-01 4.190416264837487637e-01 4.129156700875702968e-01 4.067869062948772929e-01 4.003231681123783359e-01 3.932290379061486041e-01 3.852836664627005692e-01 3.763686435141082032e-01 3.664832186399680225e-01 3.557458959572880053e-01 3.443831370892265764e-01 3.327073970128529012e-01 3.210877795210571595e-01 3.099171433709315693e-01 2.995794725188066776e-01 2.904208314986252981e-01 2.827263604161827093e-01 2.767047158882245950e-01 2.724802943479346373e-01 2.700926459420039949e-01 2.695018166291524020e-01 2.705979946000627301e-01 2.732137780910155467e-01 2.771375810200618073e-01 2.821270398418763703e-01 2.879217168669124804e-01 2.942547679376532610e-01 3.008635415932108814e-01 3.074992243894008048e-01 3.139356772110178939e-01 3.199775195368587122e-01 3.254673803945570820e-01 3.302920830086503168e-01 3.343874095180148220e-01 3.377410321690877404e-01 3.403932092266800380e-01 3.424349238631213543e-01 3.440032837744965155e-01 3.452741766148423874e-01 3.464523830710672936e-01 3.477595598241547403e-01 3.494207147605262742e-01 3.516499835102884219e-01 3.546366597830584166e-01 3.585325151743834482e-01 3.634414335607474289e-01
4.800490986044890107e+00 5.160912691519133233e+00 5.485417341270941272e+00 5.766174709331604475e+00 5.996941024245096230e+00 6.173390344253845363e+00 6.293330349814485913e+00 6.356787967557515628e+00 6.365960362845757281e+00 6.325036827795816663e+00 6.239906169383450774e+00 6.117771774230440052e+00 5.966702215613185700e+00 5.795148882430423143e+00 5.611463534073109827e+00 5.423447942038791325e+00 5.237964871506508580e+00 5.060634748594969423e+00 4.895635636250030842e+00 4.745616020576865601e+00 4.611720923106705783e+00 4.493722739993465609e+00 4.390239791190747809e+00 4.299018702350419829e+00 4.217252192186757398e+00 4.141902125709271409e+00 4.069999037256336827e+00 3.998893576443752984e+00 3.926441936359343465e+00 3.851115489400133818e+00 3.772033536287554778e+00 3.688926224071559901e+00 3.602041355973596204e+00 3.512013285150253683e+00 3.419713987509542807e+00 3.326105734984658113e+00 3.232111885281496733e+00 3.138517777796476338e+00 3.045908356070184730e+00 2.954643717525128110e+00 2.864869045958333693e+00 2.776551826382416266e+00 2.689537149912046843e+00 2.603611327565053202e+00 2.518564753530744049e+00 2.434246624032884387e+00 2.350606351131804050e+00 2.267718864225304110e+00 2.185793160787469880e+00 2.105165218626831702e+00 2.026277619652318673e+00 1.949648972828165405e+00 1.875836537196435616e+00 1.805395449986395562e+00 1.738837792533137527e+00 1.676594370008683388e+00 1.618981793381492285e+00 1.566176916272128405e+00 1.518200238643282241e+00 1.474909290648433124e+00 1.436002365720108198e+00 1.401032296912709807e+00 1.369429332076244066e+00 1.340531554267450964e+00 1.313620856880824306e+00 1.287962204629252039e+00 1.262843764801488078e+00 1.237615550870495351e+00 1.211724358955857284e+00 1.184743004940699951e+00 1.156392148330357195e+00 1.126553283422816021e+00 1.095271834802948874e+00 1.062749709045891278e+00 1.029327176671086308e+00 9.954546058409164955e-01 9.616553248863415337e-01 9.284817279514748778e-01 8.964675520688003552e-01 8.660799424542181546e-01 8.376753634048279551e-01 8.114634674593846908e-01 7.874826655906037587e-01 7.655902980221386267e-01 7.454690463963609126e-01 7.266496961052240078e-01 7.085487057008650336e-01 6.905174766265660402e-01 6.718989575891854971e-01 6.520864357261422217e-01 6.305791310021040541e-01 6.070296079335181227e-01 5.812789440349097614e-01 5.533769259505171290e-01 5.235861231795875259e-01 4.923702672837860783e-01 4.603687751263512151e-01 4.283603230982503951e-01 3.972190186128963241e-01 3.678668872293100467e-01 3.412261664770342984e-01 3.181743380062917459e-01 2.995040972628140730e-01 2.858896788301049652e-01 2.778602477015632011e-01 2.757805054389591559e-01 2.798383079562606346e-01 2.900389000818449636e-01 3.062053341987289734e-01 3.279846710128128118e-01 3.548596115589196520e-01 3.861652130009157746e-01 4.211103025069157235e-01 4.588030973190369011e-01 4.982803968886004853e-01 5.385395841100110159e-01 5.785725455610175594e-01 6.174005546814718137e-01 6.541091104289569191e-01 6.878817023061543079e-01 7.180314196745709587e-01 7.440292370340373385e-01 7.655276719151615783e-01 7.823783620223944135e-01 7.946419780106486197e-01 8.025888780369898612e-01 8.066890880012318465e-01 8.075906301866484505e-01 8.060859593723213035e-01 8.030672793701868484e-01 7.994727175191472801e-01 7.962265980088585327e-01 7.941781862250152368e-01 7.940440830022759133e-01 7.963597451424732077e-01 8.014452728489710465e-01 8.093895862580898770e-01 8.200554562649916557e-01 8.331057217699403550e-01 8.480486459639102748e-01 8.642980398952874177e-01 8.812418315158766502e-01 8.983114675707790653e-01 9.150441324869205140e-01 9.311303460114841446e-01 9.464410458131945481e-01 9.610306246218143222e-01 9.751152635006202773e-01 9.890289568033066026e-01 1.003162442283803024e+00 1.017892459337484290e+00 1.033510062464883639e+00 1.050156926528986734e+00 1.067777672326843508e+00 1.086094319730014357e+00 1.104606308368239587e+00 1.122616455917456513e+00 1.139280163449559069e+00 1.153672511414979729e+00 1.164865952446364483e+00 1.172010308213787599e+00 1.174406814828630630e+00 1.171568954480103120e+00 1.163264593116904333e+00 1.149536223860560202e+00 1.130698573338488444e+00 1.107315142306358746e+00 1.080157156703784871e+00 1.050149718976731039e+00 1.018310579640829827e+00 9.856869592075764297e-01 9.532952937776839608e-01 9.220678885933919489e-01 8.928093710240410097e-01 8.661647353565342655e-01 8.425997796653990068e-01 8.223939197618270747e-01 8.056447213886313019e-01 7.922830068221731192e-01 7.820969792536220933e-01 7.747634625029429234e-01 7.698840096557757473e-01 7.670233417068260673e-01 7.657473634033078458e-01 7.656579565724977998e-01 7.664219198275454836e-01 7.677918659807503321e-01 7.696175947210187607e-01 7.718473675745569640e-01 7.745195317463775542e-01 7.777459204457420894e-01 7.816892686722760608e-01 7.865374054786633540e-01 7.924771349366401818e-01 7.996705135781667639e-01 8.082356864810379404e-01 8.182336951146851334e-01 8.296618139247703416e-01 8.424531651662070519e-01 8.564816856531839440e-01 8.715710662698379352e-01
3.533135851043230247e+00 3.872640621532729810e+00 4.199598829107786813e+00 4.507661620293411886e+00 4.791221048793557813e+00 5.045713148899015010e+00 5.267857955222753574e+00 5.455817843023411662e+00 5.609261914284347839e+00 5.729331459743319144e+00 5.818509141510167737e+00 5.880401897772371100e+00 5.919454100947215025e+00 5.940612788596521199e+00 5.948970392110512151e+00 5.949412052329233092e+00 5.946294080550558192e+00 5.943177390734386556e+00 5.942634865560316726e+00 5.946145012099650629e+00 5.954076473292998273e+00 5.965759766234069339e+00 5.979634886831430407e+00 5.993457055129333355e+00 6.004538581090626437e+00 6.010003099472060129e+00 6.007029356384759211e+00 5.993065080050032023e+00 5.965996642968309338e+00 5.924266400054360560e+00 5.866935866662572607e+00 5.793698444524759239e+00 5.704849578828696366e+00 5.601224688406301055e+00 5.484115929841130388e+00 5.355178078057659441e+00 5.216331994141512496e+00 5.069671830218007713e+00 4.917379808922732742e+00 4.761650498728620562e+00 4.604625194934986787e+00 4.448336340143271173e+00 4.294661739605549755e+00 4.145288419575651417e+00 4.001686111766848519e+00 3.865090283373159075e+00 3.736494335654865662e+00 3.616650019593704357e+00 3.506074442837883609e+00 3.405061430308658377e+00 3.313694664066941797e+00 3.231860130795727759e+00 3.159255988979453367e+00 3.095399009137075996e+00 3.039628057852574727e+00 2.991106431285949885e+00 2.948825994047680865e+00 2.911616687248482549e+00 2.878164963364713280e+00 2.847043985917035336e+00 2.816757067483692367e+00 2.785794005867333389e+00 2.752698014557495299e+00 2.716139058519395189e+00 2.674987987763694619e+00 2.628385070394736012e+00 2.575796492799622861e+00 2.517053175213752603e+00 2.452367687279266129e+00 2.382326979130695577e+00 2.307860819280715958e+00 2.230187933758089880e+00 2.150743685597406696e+00 2.071094484500648036e+00 1.992844894179072845e+00 1.917543586311943216e+00 1.846593949379855992e+00 1.781174439412291255e+00 1.722172781363622951e+00 1.670137091629391835e+00 1.625245974377723224e+00 1.587298710535559820e+00 1.555725842647238011e+00 1.529619687419498275e+00 1.507783538201183715e+00 1.488797493579147257e+00 1.471097976022002651e+00 1.453067061146468220e+00 1.433126876878676015e+00 1.409833649902868302e+00 1.381965589716629417e+00 1.348598897125241614e+00 1.309166767828542133e+00 1.263497364399980505e+00 1.211828274295289498e+00 1.154796763762152789e+00 1.093407005087771555e+00 1.028977158572884854e+00 9.630705320545613901e-01 8.974158890168889569e-01 8.338222841697966459e-01 7.740935646254805125e-01 7.199470322747539841e-01 6.729398516226822169e-01 6.344057700753922280e-01 6.054037762706885317e-01 5.866795542644895889e-01 5.786400532718265488e-01 5.813411879532088822e-01 5.944885504364020301e-01 6.174509516843482704e-01 6.492865377053547160e-01 6.887810398225814312e-01 7.344973897053672651e-01 7.848354211926948931e-01 8.380997704174950602e-01 8.925733944216260873e-01 9.465935045692982497e-01 9.986261862641476750e-01 1.047335705084750046e+00 1.091644486420871862e+00 1.130780054355164044e+00 1.164305822942094393e+00 1.192133519457513113e+00 1.214516094470977414e+00 1.232021213403021953e+00 1.245486690082804104e+00 1.255960458903998322e+00 1.264628784105181758e+00 1.272737288180639581e+00 1.281509985555421949e+00 1.292071759185809965e+00 1.305379588562920246e+00 1.322167306858617053e+00 1.342907746643828837e+00 1.367794868008393117e+00 1.396746948013828149e+00 1.429430220078196978e+00 1.465300666489939285e+00 1.503660119731166311e+00 1.543721566596453876e+00 1.584677741911353799e+00 1.625766826403439724e+00 1.666329391603479149e+00 1.705851647139943195e+00 1.743991451668392312e+00 1.780585329264305017e+00 1.815636642045304505e+00 1.849286949785500012e+00 1.881774174492094387e+00 1.913382338667616978e+00 1.944388237526340601e+00 1.975010390902209201e+00 2.005365070141873929e+00 2.035433185751526430e+00 2.065040544420766011e+00 2.093852599358488664e+00 2.121383495326168322e+00 2.147018089934988883e+00 2.170044789193760870e+00 2.189696485234506440e+00 2.205196629449379664e+00 2.215807417884087194e+00 2.220877179157699111e+00 2.219884238074048444e+00 2.212474770582505634e+00 2.198492428579561508e+00 2.177997837040669182e+00 2.151276470234636307e+00 2.118833930426855083e+00 2.081378342086992905e+00 2.039790361022837395e+00 1.995082234695562118e+00 1.948348278683265544e+00 1.900710001600218968e+00 1.853259779693465337e+00 1.807007343064717553e+00 1.762833304006129032e+00 1.721453488702513024e+00 1.683396939789232327e+00 1.648999214622910658e+00 1.618411137309037962e+00 1.591621637463636274e+00 1.568491908296243409e+00 1.548797018243240675e+00 1.532270444961530975e+00 1.518646853273197372e+00 1.507698824489104528e+00 1.499264083257432656e+00 1.493260971962311334e+00 1.489691286392969438e+00 1.488630970347364357e+00 1.490210380270525992e+00 1.494586751538981240e+00 1.501912064028360971e+00 1.512299673969139668e+00 1.525792909966426469e+00 1.542338378487698058e+00 1.561766105088787882e+00 1.583777915618219012e+00 1.607944749209744284e+00
3.823392022350530439e+00 4.218665041156713258e+00 4.604565365105007579e+00 4.973575018611611220e+00 5.318759827153575870e+00 5.634125836581119096e+00 5.914918419774313207e+00 6.157842090758012255e+00 6.361185956869368496e+00 6.524847828976596986e+00 6.650258360275083547e+00 6.740214436907262296e+00 6.798637649193160826e+00 6.830278565535869539e+00 6.840390367498591750e+00 6.834396097363711675e+00 6.817572357409197537e+00 6.794769085711617862e+00 6.770180375467848677e+00 6.747175759697308095e+00 6.728195598914270548e+00 6.714708789424665980e+00 6.707226591745198974e+00 6.705363387012904575e+00 6.707933819763866268e+00 6.713076038487990616e+00 6.718392252708831336e+00 6.721100046781607773e+00 6.718190173653793451e+00 6.706588265093014201e+00 6.683318586751729740e+00 6.645667454735201929e+00 6.591342348903265425e+00 6.518620545826601997e+00 6.426478880439842278e+00 6.314694717473962271e+00 6.183907974193012080e+00 6.035635421712008508e+00 5.872231551342191658e+00 5.696794694790806801e+00 5.513022254109612774e+00 5.325024038395635984e+00 5.137107048842581847e+00 4.953547922888088095e+00 4.778370231938442458e+00 4.615142818868950059e+00 4.466812595811434861e+00 4.335581161534361350e+00 4.222829924990421091e+00 4.129093803421909570e+00 4.054079623131606525e+00 3.996722532894987800e+00 3.955272221327224003e+00 3.927400504255400548e+00 3.910322643884836857e+00 3.900926201009824013e+00 3.895902898977451123e+00 3.891880443245086418e+00 3.885552233889497664e+00 3.873803254256645623e+00 3.853830130590007563e+00 3.823252577071577285e+00 3.780212442130470585e+00 3.723455632008390470e+00 3.652391645874657922e+00 3.567125543352873684e+00 3.468457999195073693e+00 3.357850732714175557e+00 3.237356857281075584e+00 3.109518379971192736e+00 2.977235846618610626e+00 2.843617604781560004e+00 2.711818053120387262e+00 2.584875267470594373e+00 2.465558435980681473e+00 2.356234576472575615e+00 2.258762196415722290e+00 2.174417160713236541e+00 2.103853319758620000e+00 2.047097807646338641e+00 2.003578593455779711e+00 1.972180086055685511e+00 1.951321442038554954e+00 1.939051707126611568e+00 1.933155912337822357e+00 1.931266609349780339e+00 1.930975875306802703e+00 1.929943398311199543e+00 1.925996778377714547e+00 1.917220614644974841e+00 1.902031316078064194e+00 1.879234982664205189e+00 1.848066193689477998e+00 1.808206232906587996e+00 1.759780174179314205e+00 1.703333324300641216e+00 1.639788697318052435e+00 1.570388339626944019e+00 1.496622286940526791e+00 1.420149608907286254e+00 1.342716273261964410e+00 1.266074416127562774e+00 1.191907089928260666e+00 1.121761767022149803e+00 1.056994926285810710e+00 9.987291273041029038e-01 9.478231448343261700e-01 9.048551430329356826e-01 8.701184723276514932e-01 8.436294796362537873e-01 8.251466094297549292e-01 8.141999793969032506e-01 8.101303872889565882e-01 8.121363434125636882e-01 8.193271730861141355e-01 8.307795827766671914e-01 8.455944303094566905e-01 8.629499600002397131e-01 8.821475515557479774e-01 9.026462734008671163e-01 9.240832396976728091e-01 9.462779166462209623e-01 9.692200417189750228e-01 9.930424759167133519e-01 1.017981919948411695e+00 1.044331746124467220e+00 1.072392026521962416e+00 1.102422062078581622e+00 1.134600288336632179e+00 1.168995409913363925e+00 1.205551146880164293e+00 1.244085265827983733e+00 1.284301851859434906e+00 1.325814283055868570e+00 1.368175287114699046e+00 1.410909897192605955e+00 1.453547155571552896e+00 1.495646956881828027e+00 1.536819423713587485e+00 1.576735469151275604e+00 1.615128569580487561e+00 1.651789033366624526e+00 1.686553072921397334e+00 1.719289604259227833e+00 1.749887861185524862e+00 1.778248589491487452e+00 1.804280838318809366e+00 1.827905277278169649e+00 1.849063728886995994e+00 1.867733345240017329e+00 1.883942815788426151e+00 1.897787307708918014e+00 1.909438643951812953e+00 1.919147592236110755e+00 1.927236027490891068e+00 1.934078072405439830e+00 1.940070919220906243e+00 1.945597673953920470e+00 1.950986007527526045e+00 1.956467403275201633e+00 1.962142187956973816e+00 1.967955237900312460e+00 1.973686254431143983e+00 1.978956932092174492e+00 1.983255384652303555e+00 1.985976129871795282e+00 1.986472017646744082e+00 1.984113003093610716e+00 1.978345798388225996e+00 1.968748289235754623e+00 1.955073193350334027e+00 1.937276633430210504e+00 1.915528965775290526e+00 1.890207082489625101e+00 1.861869280531735171e+00 1.831215442965365758e+00 1.799036552959592417e+00 1.766158362206909249e+00 1.733384335479830174e+00 1.701442824747003701e+00 1.670942836878021920e+00 1.642341870535198201e+00 1.615928162492092479e+00 1.591818429887825737e+00 1.569970872733200462e+00 1.550211927237029830e+00 1.532274077990020134e+00 1.515841064948759698e+00 1.500596112344372957e+00 1.486268468567664147e+00 1.472673603387327113e+00 1.459742919081967738e+00 1.447539752361391763e+00 1.436259732294323577e+00 1.426215082764791031e+00 1.417804089613044827e+00 1.411468507346154144e+00 1.407643003125189196e+00 1.406701672012543147e+00 1.408907101536350570e+00 1.414367355197698517e+00
4.285483248031365378e+00 4.732837197365604709e+00 5.168006959825532043e+00 5.581442804461904217e+00 5.964134412393253371e+00 6.308077571996626887e+00 6.606688095597588628e+00 6.855131501655336912e+00 7.050543838691569754e+00 7.192128135974796166e+00 7.281121396574684823e+00 7.320637730013508815e+00 7.315403095210553985e+00 7.271405228204466553e+00 7.195487952753030214e+00 7.094921764295875732e+00 6.976982228036053613e+00 6.848564573560389057e+00 6.715857434668562220e+00 6.584091705375072934e+00 6.457372905397533280e+00 6.338598092782790516e+00 6.229452062533825440e+00 6.130472833716191339e+00 6.041173515341972333e+00 5.960206508405719639e+00 5.885556301942775903e+00 5.814748383047970037e+00 5.745063434228836030e+00 5.673747572471770084e+00 5.598210576285525875e+00 5.516204756366920314e+00 5.425977496031948455e+00 5.326390796328832167e+00 5.217001774585552809e+00 5.098099287794846113e+00 4.970693865309323556e+00 4.836460909016168763e+00 4.697640426467438068e+00 4.556899996115658880e+00 4.417170759749987852e+00 4.281468497696424791e+00 4.152712943850537464e+00 4.033558240617202806e+00 3.926245870533612958e+00 3.832488777320540496e+00 3.753392087110775321e+00 3.689412332902200387e+00 3.640353832027008352e+00 3.605398223238309718e+00 3.583161385029359103e+00 3.571771095362701764e+00 3.568958794876937457e+00 3.572159494344863795e+00 3.578614977965160371e+00 3.585476721021975788e+00 3.589906140596102802e+00 3.589170738231706181e+00 3.580735243215622532e+00 3.562347015444574438e+00 3.532114715868544419e+00 3.488578736294165150e+00 3.430771186009597074e+00 3.358262563869229389e+00 3.271191771629512246e+00 3.170275996352175163e+00 3.056797355841241348e+00 2.932564082783239989e+00 2.799845454746596296e+00 2.661281512310175401e+00 2.519770691180514000e+00 2.378340559121857822e+00 2.240008657982105689e+00 2.107641715455449205e+00 1.983822077172202603e+00 1.870729941628741066e+00 1.770048925087644331e+00 1.682900737142533742e+00 1.609812489078078723e+00 1.550717670873225096e+00 1.504989366487589741e+00 1.471502090497000870e+00 1.448716876890215444e+00 1.434783089714686488e+00 1.427649829574868079e+00 1.425179810350502230e+00 1.425259025686470782e+00 1.425896364530740090e+00 1.425308427020895774e+00 1.421986033347474532e+00 1.414740243137657671e+00 1.402727038561108364e+00 1.385451101645388539e+00 1.362750320913547641e+00 1.334763704009948926e+00 1.301886233916762059e+00 1.264714799422837377e+00 1.223989634428561013e+00 1.180535647554646683e+00 1.135207655028730223e+00 1.088842831110568676e+00 1.042222754352180036e+00 9.960463603065321525e-01 9.509140115799634696e-01 9.073218978261030632e-01 8.656652062800260783e-01 8.262479822519568362e-01 7.892974155264116387e-01 7.549803629354312484e-01 7.234202236991844615e-01 6.947127131507366826e-01 6.689395267352404861e-01 6.461792793534335555e-01 6.265153766527904455e-01 6.100406254579937571e-01 5.968584332993898123e-01 5.870804606251298630e-01 5.808206364624910467e-01 5.781855951396982496e-01 5.792618669514184582e-01 5.841005768028236789e-01 5.927008722036037902e-01 6.049937889380196943e-01 6.208285943342499724e-01 6.399637760035046252e-01 6.620646596337356193e-01 6.867091233043205456e-01 7.134020683184630895e-01 7.415982804571086273e-01 7.707322174918005420e-01 8.002522247532658506e-01 8.296558859295302124e-01 8.585227747028801870e-01 8.865408713694332699e-01 9.135233722653828270e-01 9.394135152218681117e-01 9.642762748742532697e-01 9.882772121839088486e-01 1.011650229994698780e+00 1.034657312791820383e+00 1.057544367381529682e+00 1.080497870333802846e+00 1.103607127577408864e+00 1.126836485205879423e+00 1.150010870413866959e+00 1.172816662095843343e+00 1.194818246067593570e+00 1.215488885898291516e+00 1.234252939290847007e+00 1.250535149088571441e+00 1.263811918853300575e+00 1.273659223904007431e+00 1.279792163939481586e+00 1.282092074685895255e+00 1.280618486505037401e+00 1.275604874951754120e+00 1.267438893231414010e+00 1.256629395372645064e+00 1.243763879379881976e+00 1.229460836841011817e+00 1.214321822439770937e+00 1.198887833539884262e+00 1.183603877315077657e+00 1.168794502606539387e+00 1.154651756074831059e+00 1.141235652287664992e+00 1.128485980941999145e+00 1.116243254958503073e+00 1.104275926242954231e+00 1.092310687576383721e+00 1.080062746064369694e+00 1.067263320813146787e+00 1.053682222850674588e+00 1.039144100047119768e+00 1.023537699216762631e+00 1.006818210061757757e+00 9.890033748082504017e-01 9.701645188934457931e-01 9.504139856736305569e-01 9.298906465276669531e-01 9.087451906037509186e-01 8.871268373174467925e-01 8.651729124126228410e-01 8.430024450766323563e-01 8.207145346643812678e-01 7.983917664626365429e-01 7.761084018909814031e-01 7.539425018998765493e-01 7.319906009360084287e-01 7.103830989053989686e-01 6.892982480132304746e-01 6.689725319667521042e-01 6.497054081457507291e-01 6.318568301692284450e-01 6.158366365216769722e-01 6.020857632140395044e-01 5.910501961955376693e-01 5.831495388684641012e-01 5.787429026990766889e-01 5.780954347969256002e-01 5.813490726190602143e-01
4.825847871909875408e+00 5.295524894498100821e+00 5.744565194688286525e+00 6.162447892384646408e+00 6.539494363111250763e+00 6.867362478883351606e+00 7.139465547675234447e+00 7.351285102392057347e+00 7.500555588892503067e+00 7.587309719638871464e+00 7.613784681639562457e+00 7.584200361446899130e+00 7.504430276550257517e+00 7.381593175351455649e+00 7.223597768745090519e+00 7.038674572887618552e+00 6.834927465549700543e+00 6.619933632276278956e+00 6.400414676922198787e+00 6.181994487664978166e+00 5.969051734982841140e+00 5.764667368050220730e+00 5.570660760163463010e+00 5.387702719221499237e+00 5.215489654399165786e+00 5.052960876474712038e+00 4.898540184761339233e+00 4.750383380296979041e+00 4.606614855128563946e+00 4.465538687865447720e+00 4.325812486815794777e+00 4.186575370224935533e+00 4.047524831546039259e+00 3.908940677002906039e+00 3.771657641400335770e+00 3.636991537395592999e+00 3.506626725128859867e+00 3.382475099214496073e+00 3.266518502203065388e+00 3.160647314859585055e+00 3.066507850654361711e+00 2.985370072702075106e+00 2.918025147771016847e+00 2.864719615978478018e+00 2.825129755111893459e+00 2.798376343001974575e+00 2.783076768951762592e+00 2.777428613105255018e+00 2.779316611338440879e+00 2.786433517409954597e+00 2.796404846914105846e+00 2.806907830846696150e+00 2.815776072649308848e+00 2.821083252977107048e+00 2.821201587522566001e+00 2.814833402634735471e+00 2.801016870808481940e+00 2.779109467176528625e+00 2.748754653864857289e+00 2.709838623636836363e+00 2.662444348544906081e+00 2.606809699323280771e+00 2.543295035384685931e+00 2.472363601020928670e+00 2.394575591140132076e+00 2.310594192253887513e+00 2.221199679253521353e+00 2.127306001345394826e+00 2.029973591239978781e+00 1.930412375528729907e+00 1.829970196805140281e+00 1.730103841348719751e+00 1.632332354432877164e+00 1.538174902481204143e+00 1.449077799607916273e+00 1.366337073913113542e+00 1.291023912975375332e+00 1.223920395283671469e+00 1.165472065463050821e+00 1.115762308032255623e+00 1.074511331176286832e+00 1.041100142515018590e+00 1.014617482364778889e+00 9.939255414162476709e-01 9.777386314478084817e-01 9.647079873612274259e-01 9.535055844664376279e-01 9.429002993929840315e-01 9.318208269222082452e-01 9.194013397168318003e-01 9.050077781176270042e-01 8.882446372860560713e-01 8.689439760766894949e-01 8.471398994142942396e-01 8.230328087639078305e-01 7.969481918634435669e-01 7.692946082920655293e-01 7.405248984082888342e-01 7.111036127003051988e-01 6.814824155075736023e-01 6.520839350562732673e-01 6.232933972569050241e-01 5.954565365315320769e-01 5.688817968252024571e-01 5.438447340850769418e-01 5.205927739335094451e-01 4.993489466180381364e-01 4.803138178660253388e-01 4.636653930841435622e-01 4.495572352577674180e-01 4.381153062775413609e-01 4.294341002932001716e-01 4.235725496282637392e-01 4.205499824422983535e-01 4.203422064549954262e-01 4.228776629029938894e-01 4.280335991841749399e-01 4.356323637154986272e-01 4.454382179702141009e-01 4.571554065492917651e-01 4.704285365834553478e-01 4.848465012329280510e-01 4.999511299780076690e-01 5.152514454393850585e-01 5.302438303408529841e-01 5.444376413936099501e-01 5.573849432916722080e-01 5.687122260493274739e-01 5.781513318363846743e-01 5.855664926705024254e-01 5.909744058837826941e-01 5.945546926088727258e-01 5.966488275276093933e-01 5.977466130175123071e-01 5.984603668732211279e-01 5.994880911267086443e-01 6.015678550028173976e-01 6.054263956979594186e-01 6.117254602698398713e-01 6.210096648710370371e-01 6.336596509410499234e-01 6.498540785537857412e-01 6.695435461350983664e-01 6.924388725826198243e-01 7.180153398160531442e-01 7.455334869168603884e-01 7.740759028265186137e-01 8.025982465323002746e-01 8.299914992642936085e-01 8.551513493915338104e-01 8.770497421894726253e-01 8.948031168345265129e-01 9.077318135902263663e-01 9.154056066221530896e-01 9.176713191062464414e-01 9.146599345378176871e-01 9.067723915198340201e-01 8.946451765510243792e-01 8.790986801385967109e-01 8.610728613266234177e-01 8.415558856592307846e-01 8.215119366123331268e-01 8.018143026485513580e-01 7.831891229093805862e-01 7.661739487626816336e-01 7.510936933835598017e-01 7.380547922678761807e-01 7.269566861039562511e-01 7.175182425169119860e-01 7.093156063937151590e-01 7.018272816271984293e-01 6.944820431273650563e-01 6.867055171589669937e-01 6.779618754420375648e-01 6.677879565018135510e-01 6.558181337930295562e-01 6.417992689938707418e-01 6.255960258405632857e-01 6.071875816422288574e-01 5.866573417153133629e-01 5.641775781685660629e-01 5.399910363958503323e-01 5.143914616981304366e-01 4.877047789873742989e-01 4.602723100266757905e-01 4.324370128524779866e-01 4.045332948397272199e-01 3.768805212364408908e-01 3.497799522455220522e-01 3.235145035571370675e-01 2.983504828085464800e-01 2.745403064044069641e-01 2.523251716691469748e-01 2.319367604186350629e-01 2.135972496093512252e-01 1.975172136457713779e-01 1.838913629351329737e-01 1.728924446936686565e-01 1.646639787492631124e-01 1.593127681024351372e-01 1.569022675892418894e-01
4.984804122342451294e+00 5.464449926454529205e+00 5.922754356527118347e+00 6.349313794840515612e+00 6.734610516167874650e+00 7.070465868387745267e+00 7.350410024577429091e+00 7.569943820231027409e+00 7.726678224556183139e+00 7.820347773102371391e+00 7.852704578662204504e+00 7.827308308849845631e+00 7.749234012638587465e+00 7.624723592213236145e+00 7.460808007287710097e+00 7.264926295292651659e+00 7.044564653065963356e+00 6.806934717252866918e+00 6.558705350377643128e+00 6.305797182847607374e+00 6.053244215538612139e+00 5.805122278728552132e+00 5.564540186361304208e+00 5.333686188206477219e+00 5.113919834017868205e+00 4.905897680085256951e+00 4.709720403188187632e+00 4.525088832561462659e+00 4.351457128420557652e+00 4.188172750149174561e+00 4.034594839261838928e+00 3.890185038437397047e+00 3.754567358877196170e+00 3.627556304959571598e+00 3.509154849371327600e+00 3.399525863799589764e+00 3.298942148003054520e+00 3.207721197115808387e+00 3.126151350147351682e+00 3.054416008252894166e+00 2.992522302910567422e+00 2.940240020767650897e+00 2.897055809323592968e+00 2.862146728675184271e+00 2.834376081735623387e+00 2.812313122237434904e+00 2.794276690841373867e+00 2.778401099277933994e+00 2.762720729470655279e+00 2.745267998893238026e+00 2.724177748487893069e+00 2.697789981271147219e+00 2.664742428296598575e+00 2.624044823106836510e+00 2.575128078884901139e+00 2.517863745730532621e+00 2.452551935692634189e+00 2.379879114465350387e+00 2.300850231903075915e+00 2.216702305745873236e+00 2.128808373787874686e+00 2.038581398435590941e+00 1.947387226133582949e+00 1.856474070303234969e+00 1.766923514817271279e+00 1.679625068465292026e+00 1.595273294558703370e+00 1.514383854879346902e+00 1.437322901055011037e+00 1.364343227308212336e+00 1.295620605439837147e+00 1.231284627955281596e+00 1.171439988121057318e+00 1.116176153535472615e+00 1.065565443127607370e+00 1.019651415759431190e+00 9.784308444876117505e-01 9.418333649683772180e-01 9.097029998382216709e-01 8.817852814682839435e-01 8.577227196513173002e-01 8.370600605795189830e-01 8.192593697121779428e-01 8.037236284342352821e-01 7.898264418343206028e-01 7.769447441063030979e-01 7.644911248727754849e-01 7.519425966122441629e-01 7.388632451406758062e-01 7.249191059105630774e-01 7.098847079331824794e-01 6.936417870116706741e-01 6.761715895624929029e-01 6.575428096924244015e-01 6.378974436920179514e-01 6.174366969707740793e-01 5.964085720497476206e-01 5.750980164081989088e-01 5.538196644143327241e-01 5.329124032314155324e-01 5.127344268807928485e-01 4.936571809253661458e-01 4.760567211396641296e-01 4.603015018445683060e-01 4.467363634469503908e-01 4.356633878318715292e-01 4.273211613901515826e-01 4.218646541634563096e-01 4.193482511140359525e-01 4.197143965859594372e-01 4.227898077041793989e-01 4.282903645083735444e-01 4.358347145674955070e-01 4.449655321451333467e-01 4.551764010878626698e-01 4.659416391331178686e-01 4.767461198616668172e-01 4.871123297692243059e-01 4.966224659244067308e-01 5.049342274051837887e-01 5.117898965179434878e-01 5.170192264220015987e-01 5.205373257971024348e-01 5.223391291548415971e-01 5.224920727338437931e-01 5.211283166507443276e-01 5.184373657861094387e-01 5.146593510815967720e-01 5.100786951797647850e-01 5.050175140519799211e-01 4.998279597831983834e-01 4.948828206838885579e-01 4.905639958920979815e-01 4.872488954650087134e-01 4.852952458303165240e-01 4.850251353652754727e-01 4.867093221285466176e-01 4.905528293659338623e-01 4.966827026712633542e-01 5.051385349391999124e-01 5.158660915417521142e-01 5.287141476103196513e-01 5.434345397279954915e-01 5.596854667833286445e-01 5.770381955393600881e-01 5.949874892371103119e-01 6.129661771422952876e-01 6.303642431708778027e-01 6.465525560450924303e-01 6.609108949440208880e-01 6.728592657575952485e-01 6.818907654307545529e-01 6.876035547823631244e-01 6.897290065922401237e-01 6.881529280779005164e-01 6.829270217203458060e-01 6.742684434751380351e-01 6.625464265489384719e-01 6.482562993637652760e-01 6.319826872765816894e-01 6.143550253276989226e-01 5.959995275933325232e-01 5.774923021914277754e-01 5.593182719356533106e-01 5.418399556033205444e-01 5.252790576522403665e-01 5.097123495943121085e-01 4.950817135205280439e-01 4.812166422983876757e-01 4.678661923479727758e-01 4.547364739690016311e-01 4.415293737775460303e-01 4.279783230192011345e-01 4.138775351764806265e-01 3.991021000606467251e-01 3.836175291771850016e-01 3.674786018742347560e-01 3.508185512998721611e-01 3.338305850758538362e-01 3.167444120256532880e-01 2.998007543584285117e-01 2.832268075038235633e-01 2.672152615217339156e-01 2.519089200755505464e-01 2.373922042227865625e-01 2.236900026366143157e-01 2.107735278890755515e-01 1.985721227541981104e-01 1.869894117219457197e-01 1.759218380266703852e-01 1.652775114613668772e-01 1.549933972161278151e-01 1.450491823767773580e-01 1.354766319145931097e-01 1.263637981763350016e-01 1.178540411030891272e-01 1.101403457474727371e-01 1.034558512451871359e-01 9.806176629850174575e-02 9.423393541621928604e-02 9.224923087240943786e-02
4.466090278207520470e+00 4.917503362213965445e+00 5.354791487951541029e+00 5.768669987696384283e+00 6.150429355683300514e+00 6.492310431621152844e+00 6.787814115844951424e+00 7.031927434128538046e+00 7.221256574027247410e+00 7.354066493514828551e+00 7.430234710875545545e+00 7.451133060241295958e+00 7.419454990058572008e+00 7.339007334678773198e+00 7.214484631282545024e+00 7.051241543807639012e+00 6.855075439169779017e+00 6.632027306222601837e+00 6.388205569798287797e+00 6.129634328060276971e+00 5.862125319383097555e+00 5.591171568226571686e+00 5.321860047978150376e+00 5.058800708628039544e+00 4.806069632587942841e+00 4.567164733693536149e+00 4.344973146841226708e+00 4.141750130237032756e+00 3.959109837284938926e+00 3.798028621784757419e+00 3.658861584701611047e+00 3.541372834657132262e+00 3.444779416507170566e+00 3.367808133788315672e+00 3.308763619461174699e+00 3.265605124347813248e+00 3.236028731635867572e+00 3.217551194141017756e+00 3.207591457189997275e+00 3.203546221979904018e+00 3.202856621841822626e+00 3.203064163872756609e+00 3.201855374888381345e+00 3.197095905817932238e+00 3.186855991646432962e+00 3.169429934434089269e+00 3.143352556843243661e+00 3.107415291393068379e+00 3.060683760663625463e+00 3.002517494183661206e+00 2.932590993907402854e+00 2.850913961181562595e+00 2.757847354861912237e+00 2.654111288491796117e+00 2.540780727687736107e+00 2.419265584912356104e+00 2.291273035717137141e+00 2.158751643141024523e+00 2.023818835860051291e+00 1.888675243063693721e+00 1.755511090236080651e+00 1.626411000485171510e+00 1.503264029048561490e+00 1.387685482275495596e+00 1.280956074395664723e+00 1.183982427360577905e+00 1.097280975914761036e+00 1.020985265182507318e+00 9.548746857452474757e-01 8.984210474271180358e-01 8.508482263981946847e-01 8.111995055246838948e-01 7.784071366743045006e-01 7.513590978205624271e-01 7.289587824861238907e-01 7.101744667316358672e-01 6.940765729489473124e-01 6.798619780965577952e-01 6.668657298724618432e-01 6.545614866637554652e-01 6.425527186589268247e-01 6.305571642563497781e-01 6.183872240484042937e-01 6.059289026992451532e-01 5.931216163722369261e-01 5.799407145154840126e-01 5.663839943446515868e-01 5.524628683114995997e-01 5.381982676714309743e-01 5.236208466611551593e-01 5.087746725610031717e-01 4.937233210608391598e-01 4.785571561878799174e-01 4.634005645056466505e-01 4.484179496145480059e-01 4.338174271622601275e-01 4.198512929538373850e-01 4.068125380421075410e-01 3.950269015323297772e-01 3.848402143117904961e-01 3.766011348926067703e-01 3.706397748213298149e-01 3.672431784875777039e-01 3.666291222919160764e-01 3.689201792997103824e-01 3.741203772044202625e-01 3.820970052875563017e-01 3.925700874644650340e-01 4.051117090324299341e-01 4.191567278638975158e-01 4.340254428877140525e-01 4.489576347065156736e-01 4.631561321948905463e-01 4.758368865659545754e-01 4.862815954058286594e-01 4.938883837590406500e-01 4.982160014106783996e-01 4.990174853966933277e-01 4.962602104801385750e-01 4.901305970341001128e-01 4.810232666533170720e-01 4.695159559374362801e-01 4.563327734170491423e-01 4.422992911517067971e-01 4.282933727714144378e-01 4.151955567955869508e-01 4.038423124572115275e-01 3.949846794794317772e-01 3.892538877742940384e-01 3.871346817992774025e-01 3.889464058388118484e-01 3.948315100004463618e-01 4.047510255672311374e-01 4.184866825064122997e-01 4.356495669986723551e-01 4.556954260499910259e-01 4.779467748166581487e-01 5.016217665716227181e-01 5.258693265461320543e-01 5.498093626905861120e-01 5.725760804201521781e-01 5.933616955261081793e-01 6.114573222859525092e-01 6.262876754722670469e-01 6.374365316609248433e-01 6.446606625076340968e-01 6.478910996800697486e-01 6.472219475273444100e-01 6.428883325617752442e-01 6.352362456882068020e-01 6.246878047371442477e-01 6.117057367876116425e-01 5.967606010668020655e-01 5.803035320065552671e-01 5.627462058332456385e-01 5.444485325916009755e-01 5.257134485967682735e-01 5.067873256037329632e-01 4.878640357649868253e-01 4.690906620596055343e-01 4.505731872044304032e-01 4.323810990943800503e-01 4.145505886619661462e-01 3.970866970257156403e-01 3.799652647430779018e-01 3.631357498335404665e-01 3.465258790938325340e-01 3.300487372350507931e-01 3.136123352521526519e-01 2.971310994665940508e-01 2.805381811160644334e-01 2.637971324009288354e-01 2.469113820292468953e-01 2.299301170686245399e-01 2.129495728489442796e-01 1.961093176583322273e-01 1.795837609950563241e-01 1.635697401837116205e-01 1.482715351051391295e-01 1.338849749217931040e-01 1.205823851306252192e-01 1.084999935671380894e-01 9.772908464655251370e-02 8.831173121509822144e-02 8.024140052924438882e-02 7.346818941970365002e-02 6.790796400989893011e-02 6.345430500493830228e-02 5.999192007675004795e-02 5.741010145407222931e-02 5.561487543446290427e-02 5.453869932986161323e-02 5.414687078484362037e-02 5.444021155453277611e-02 5.545399449486274057e-02 5.725349295343221123e-02 5.992685720708789548e-02 6.357627023531377264e-02 6.830843128835760447e-02 7.422538830190951453e-02 8.141656809140560003e-02
3.834622276123615503e+00 4.241906113792127009e+00 4.641547166209765152e+00 5.025425695529678549e+00 5.385686931319771276e+00 5.715067261373233620e+00 6.007182085310448727e+00 6.256758257543542534e+00 6.459799560167770238e+00 6.613679722998522692e+00 6.717163452198983364e+00 6.770361192664331895e+00 6.774627512179140609e+00 6.732415851051730016e+00 6.647103853556162179e+00 6.522803666348909957e+00 6.364170580127277432e+00 6.176221401600145100e+00 5.964171213415497164e+00 5.733293979112492167e+00 5.488809094069535099e+00 5.235792807090239087e+00 4.979110779346431315e+00 4.723366207897647939e+00 4.472857115074805989e+00 4.231536679627332376e+00 4.002971772293424380e+00 3.790296917591796433e+00 3.596163405904258425e+00 3.422685785686008675e+00 3.271390102241209075e+00 3.143169663191860419e+00 3.038254620223194813e+00 2.956201195911153157e+00 2.895905050239497847e+00 2.855641293741888465e+00 2.833131284939880867e+00 2.825633934099609057e+00 2.830057050985888445e+00 2.843082565976208453e+00 2.861298381485131159e+00 2.881329248579879376e+00 2.899959401832787442e+00 2.914240648194933669e+00 2.921581057972740592e+00 2.919811172802620369e+00 2.907226541231421546e+00 2.882607213679050151e+00 2.845216398582977035e+00 2.794781651583916560e+00 2.731462634848124793e+00 2.655809612269734110e+00 2.568716464728448834e+00 2.471371220310987660e+00 2.365206059970378583e+00 2.251847671334112455e+00 2.133067859198561234e+00 2.010733733162247461e+00 1.886756567684053199e+00 1.763038717670893485e+00 1.641418639774908428e+00 1.523615031690532140e+00 1.411172098609269288e+00 1.305408843827837284e+00 1.207375803716364882e+00 1.117822721322554225e+00 1.037180177061571840e+00 9.655572505006833062e-01 9.027559714422344062e-01 8.483018263860948593e-01 8.014881272089278141e-01 7.614308365762035846e-01 7.271295952719645239e-01 6.975303618097873359e-01 6.715852112651266026e-01 6.483054378614350188e-01 6.268050323146584502e-01 6.063327277333805387e-01 5.862919637369694570e-01 5.662491903522237635e-01 5.459318034620133098e-01 5.252175999637702652e-01 5.041179517471363614e-01 4.827569395905371152e-01 4.613484889465402361e-01 4.401731991395783083e-01 4.195561117081121894e-01 3.998462023077613559e-01 3.813979725593835135e-01 3.645551979022614297e-01 3.496366947662000735e-01 3.369239107514792053e-01 3.266501776410585256e-01 3.189916210773454663e-01 3.140598585855824965e-01 3.118967947918501737e-01 3.124718863272095692e-01 3.156822498112710207e-01 3.213558398168097074e-01 3.292576887326150725e-01 3.390988716307361539e-01 3.505475390038502725e-01 3.632410627911015211e-01 3.767981847315673427e-01 3.908300740425674213e-01 4.049494048253401979e-01 4.187769615731077311e-01 4.319457893144553196e-01 4.441034622392774911e-01 4.549135093664359308e-01 4.640573238053253280e-01 4.712379172124137039e-01 4.761866054114932689e-01 4.786731730322406064e-01 4.785193288863086591e-01 4.756144713531886836e-01 4.699320593306489102e-01 4.615443934310901053e-01 4.506334518549127699e-01 4.374956432338041878e-01 4.225389192601947119e-01 4.062715443216518008e-01 3.892828072371053438e-01 3.722169218422868853e-01 3.557421316244160359e-01 3.405175067127047539e-01 3.271600194798829353e-01 3.162142343431273428e-01 3.081264237043368492e-01 3.032242370056938419e-01 3.017023754227364796e-01 3.036141657892628687e-01 3.088686051879070416e-01 3.172323717720834102e-01 3.283364500235200767e-01 3.416873001501627982e-01 3.566827797904063013e-01 3.726331811872783395e-01 3.887876531686475512e-01 4.043659046808573687e-01 4.185944476161169714e-01 4.307458287778338502e-01 4.401784762243182159e-01 4.463741234783472067e-01 4.489694393795717886e-01 4.477786036068769349e-01 4.428041713484754949e-01 4.342346133116464224e-01 4.224282753083345443e-01 4.078849744006113331e-01 3.912078155831604231e-01 3.730588683288793561e-01 3.541129225748266829e-01 3.350135769568485244e-01 3.163354084287526291e-01 2.985550299733163437e-01 2.820326345130567125e-01 2.670043313105082139e-01 2.535844153143179680e-01 2.417758073009203257e-01 2.314863820359020219e-01 2.225487484793717829e-01 2.147412586703462967e-01 2.078084645713664802e-01 2.014798150940080301e-01 1.954859533356920753e-01 1.895724350867093455e-01 1.835109923073442451e-01 1.771085771579024581e-01 1.702143892790389801e-01 1.627249557000068347e-01 1.545871802814499651e-01 1.457991638178247062e-01 1.364085785446138566e-01 1.265084680332290157e-01 1.162305340626982181e-01 1.057362258525838539e-01 9.520620968655262029e-02 8.482902255374577538e-02 7.478984392473714271e-02 6.526034130978575210e-02 5.639043431900684494e-02 4.830261124724888333e-02 4.108913883616933937e-02 3.481218502037557866e-02 2.950655597496343319e-02 2.518448427168526460e-02 2.184172089533528011e-02 1.946408461056420638e-02 1.803363142005791342e-02 1.753370035758925263e-02 1.795227042744295884e-02 1.928328673168711732e-02 2.152588502343105031e-02 2.468170841469473353e-02 2.875076703622096719e-02 3.372648819790224906e-02 3.959074399556718193e-02 4.630967100349851762e-02 5.383103473396988470e-02 6.208370483327439737e-02
3.408446723609127815e+00 3.797869343918058416e+00 4.184170850046895040e+00 4.559050151943102591e+00 4.914183163260114284e+00 5.241607442633063663e+00 5.534097959754019413e+00 5.785507097917978570e+00 5.991044160063135671e+00 6.147474106402881056e+00 6.253221676300835696e+00 6.308374891927998718e+00 6.314590458967831665e+00 6.274911929906867414e+00 6.193518781795534167e+00 6.075429987321260938e+00 5.926188602864035815e+00 5.751553988785531146e+00 5.557225551801760588e+00 5.348616703502697689e+00 5.130690783816437062e+00 4.907862910974754023e+00 4.683964157524803440e+00 4.462258029441209750e+00 4.245494719632806557e+00 4.035986438610596139e+00 3.835687341854349341e+00 3.646263899470831404e+00 3.469145431621907250e+00 3.305549244694374167e+00 3.156479629451703239e+00 3.022704268085079526e+00 2.904714880366296548e+00 2.802680954496544530e+00 2.716406088906839322e+00 2.645295937796738883e+00 2.588345194317521525e+00 2.544148778721285087e+00 2.510939688057520325e+00 2.486653101860612836e+00 2.469013597136322957e+00 2.455639917780804815e+00 2.444159877000653847e+00 2.432326808343884927e+00 2.418128618590321466e+00 2.399880999235073364e+00 2.376297672775331105e+00 2.346532575876652871e+00 2.310191408453690975e+00 2.267312739270735289e+00 2.218321555299533010e+00 2.163960472085868503e+00 2.105205543290662895e+00 2.043174538201720569e+00 1.979035643844970771e+00 1.913923824486560399e+00 1.848870673274845666e+00 1.784751785659351997e+00 1.722253630161298288e+00 1.661859942311348481e+00 1.603855937032763634e+00 1.548347359587879168e+00 1.495290553114789756e+00 1.444529363187186499e+00 1.395834772283568448e+00 1.348943514013729583e+00 1.303592527873973950e+00 1.259546833434404434e+00 1.216619198625780829e+00 1.174680798601545728e+00 1.133662881511424469e+00 1.093550257331499242e+00 1.054368150041252283e+00 1.016164587293399979e+00 9.789909481438148209e-01 9.428834810834652025e-01 9.078485073016049345e-01 8.738535991637165212e-01 8.408262665450505491e-01 8.086607255810289718e-01 7.772322179980017953e-01 7.464172890891409562e-01 7.161175331089917329e-01 6.862837463433870688e-01 6.569372274294926761e-01 6.281852013597778450e-01 6.002279631472681176e-01 5.733562429348169065e-01 5.479383848457656248e-01 5.243980423268761459e-01 5.031841142090734964e-01 4.847354583585735677e-01 4.694434554280770278e-01 4.576157433923782603e-01 4.494443568906789088e-01 4.449811775606948849e-01 4.441230015190713587e-01 4.466077726067692044e-01 4.520226098933528558e-01 4.598232913017981094e-01 4.693638426957882359e-01 4.799339828984047207e-01 4.908013785139792029e-01 5.012551425127471649e-01 5.106467969776014026e-01 5.184250820531051129e-01 5.241615659515852510e-01 5.275649375474369407e-01 5.284830921460759168e-01 5.268934749833563691e-01 5.228834843426177770e-01 5.166238621422442057e-01 5.083387365837642724e-01 4.982762354027184815e-01 4.866832871122920290e-01 4.737874492222368117e-01 4.597874293477621777e-01 4.448525981061294265e-01 4.291304627674591421e-01 4.127599426785937831e-01 3.958875704360407810e-01 3.786834939717815263e-01 3.613544082789256207e-01 3.441511940159318605e-01 3.273699673278911981e-01 3.113462656788816840e-01 2.964430114630665636e-01 2.830336100472423677e-01 2.714819302579403737e-01 2.621210002704588149e-01 2.552320824847604808e-01 2.510254633993421747e-01 2.496239412004162828e-01 2.510497092741353353e-01 2.552151868443209848e-01 2.619183478503706031e-01 2.708431833339250416e-01 2.815660307942728924e-01 2.935684690569885236e-01 3.062572511864370961e-01 3.189912620483602579e-01 3.311147506173253152e-01 3.419952036522966865e-01 3.510633257364695892e-01 3.578518488916964113e-01 3.620294927410079300e-01 3.634264431095205472e-01 3.620482859491828131e-01 3.580763753949947059e-01 3.518540098978989450e-01 3.438593435199054360e-01 3.346674409632210412e-01 3.249050766851472316e-01 3.152025992167327151e-01 3.061473464043527604e-01 2.982426918729858545e-01 2.918759337350628202e-01 2.872970430538995812e-01 2.846089910998603756e-01 2.837691537840366651e-01 2.846003244333425997e-01 2.868092420269087173e-01 2.900103014028055926e-01 2.937522023926462111e-01 2.975456261849382944e-01 3.008904753534791254e-01 3.033016546835714533e-01 3.043327122154917408e-01 3.035968519989022951e-01 3.007848730404676929e-01 2.956795266932067401e-01 2.881656965166339290e-01 2.782357592397779467e-01 2.659895612581716917e-01 2.516286695876170376e-01 2.354449276606150332e-01 2.178038223721498468e-01 1.991236672903043958e-01 1.798520632922226137e-01 1.604414008957468496e-01 1.413252979448267055e-01 1.228977565071623923e-01 1.054965234466904989e-01 8.939166583500104957e-02 7.477981717554614549e-02 6.178396967251282429e-02 5.045817962167620241e-02 4.079615847780208859e-02 3.274248761285546150e-02 2.620512372169181425e-02 2.106794775386463744e-02 1.720231724252277439e-02 1.447686541613617088e-02 1.276511363391843491e-02 1.195077642054861479e-02 1.193091242641387655e-02 1.261728308295556600e-02 1.393641511735819495e-02 1.582890941065115062e-02 1.824852303253930025e-02 2.116144721893669506e-02
3.337901654380290850e+00 3.711557813327703848e+00 4.079430557693781267e+00 4.433201005698728103e+00 4.764677131796776877e+00 5.066201236328337743e+00 5.331037700029243709e+00 5.553711400831190304e+00 5.730270525443943441e+00 5.858453450956547570e+00 5.937747354967411795e+00 5.969335481289055778e+00 5.955939599595359901e+00 5.901573189576037493e+00 5.811228296534169502e+00 5.690524083294167923e+00 5.545347324419935831e+00 5.381514219542054889e+00 5.204479131842445483e+00 5.019109657101527233e+00 4.829539594076497799e+00 4.639102848974603788e+00 4.450343124962065744e+00 4.265087265292885732e+00 4.084565108541488243e+00 3.909556045066906904e+00 3.740542218708455380e+00 3.577850282786178227e+00 3.421767300257767097e+00 3.272621162497916902e+00 3.130821121688580178e+00 2.996859076174367864e+00 2.871276614097363122e+00 2.754606181612007099e+00 2.647296904385974869e+00 2.549636511716484311e+00 2.461680555820851879e+00 2.383198812410810774e+00 2.313646580159800958e+00 2.252165766522230328e+00 2.197617417982185017e+00 2.148643974940812384e+00 2.103756305712178865e+00 2.061437795955156638e+00 2.020255715446263256e+00 1.978968994885281774e+00 1.936621568572200580e+00 1.892611615989089335e+00 1.846729281307433856e+00 1.799158548559782744e+00 1.750442578069982380e+00 1.701415562504852375e+00 1.653107631038955860e+00 1.606632105359024010e+00 1.563066195658507018e+00 1.523336824588319871e+00 1.488122593974941843e+00 1.457781147944094080e+00 1.432308438506169068e+00 1.411333092016977542e+00 1.394145509311496056e+00 1.379757963678628130e+00 1.366989046044634337e+00 1.354563690588100222e+00 1.341218871142392910e+00 1.325804898068272397e+00 1.307373134643338819e+00 1.285242651348416976e+00 1.259040731185294915e+00 1.228714914300142347e+00 1.194517156081622566e+00 1.156963367837930301e+00 1.116773841339946172e+00 1.074801631275643876e+00 1.031956696097824366e+00 9.891334691403264046e-01 9.471485562183592499e-01 9.066936140864549909e-01 8.683063295972881512e-01 8.323601503315851691e-01 7.990712015252134925e-01 7.685190535523265254e-01 7.406767644909055814e-01 7.154451312928480355e-01 6.926862770345089126e-01 6.722525121415877658e-01 6.540076786844094547e-01 6.378396394187779705e-01 6.236640383779162855e-01 6.114206614705562925e-01 6.010645701509553795e-01 5.925545584724896120e-01 5.858414179030445590e-01 5.808580617558931625e-01 5.775128678823325812e-01 5.756868287568860376e-01 5.752343388241365485e-01 5.759868767076100626e-01 5.777584620441766905e-01 5.803516571849164363e-01 5.835629865945551886e-01 5.871869385169814493e-01 5.910180854829114594e-01 5.948512861111796557e-01 5.984803057269194593e-01 6.016954867305005505e-01 6.042812967713346861e-01 6.060146530774004336e-01 6.066648914253460756e-01 6.059961075725519564e-01 6.037723852906764499e-01 5.997661376669864985e-01 5.937694399617923224e-01 5.856078631890109243e-01 5.751559196517699313e-01 5.623528882547541574e-01 5.472175035617812267e-01 5.298598327891752557e-01 5.104887003989558858e-01 4.894132282051988914e-01 4.670374996220127972e-01 4.438479610423633481e-01 4.203939133609559398e-01 3.972621896099157168e-01 3.750478128353348373e-01 3.543229261773903072e-01 3.356065253487697242e-01 3.193374786004170018e-01 3.058529410951946192e-01 2.953736718685673335e-01 2.879969934986731372e-01 2.836973366338045310e-01 2.823335985913322244e-01 2.836620249302981289e-01 2.873530453324883438e-01 2.930104849175668158e-01 3.001917833156499960e-01 3.084282027958642480e-01 3.172443960072502955e-01 3.261770264263420538e-01 3.347923246791777441e-01 3.427024689338486474e-01 3.495805321164942581e-01 3.551734884716403751e-01 3.593125120046286591e-01 3.619196299975365738e-01 3.630097896603537988e-01 3.626876053795989874e-01 3.611384698979127061e-01 3.586142776720641079e-01 3.554146287702729667e-01 3.518649422422269746e-01 3.482933045793378257e-01 3.450080219540515580e-01 3.422777210826674077e-01 3.403154556273189080e-01 3.392677074977963336e-01 3.392085274719389143e-01 3.401384467508488108e-01 3.419873290715496617e-01 3.446200817830173402e-01 3.478441392229479900e-01 3.514178388922092333e-01 3.550591767406642285e-01 3.584548363708053298e-01 3.612697535137293081e-01 3.631576957523426352e-01 3.637733538119003462e-01 3.627862477358372306e-01 3.598963603629474206e-01 3.548509219149940663e-01 3.474612665186062044e-01 3.376182757825644254e-01 3.253047155154989989e-01 3.106028159952118894e-01 2.936957682409933601e-01 2.748623637221268012e-01 2.544647260577219683e-01 2.329298645795318812e-01 2.107264879804090774e-01 1.883390677659145807e-01 1.662414317911974915e-01 1.448721805156952536e-01 1.246139480064486493e-01 1.057780356990200010e-01 8.859530414533325904e-02 7.321351987125687688e-02 5.970070546353323931e-02 4.805352807478601579e-02 3.820940174350408863e-02 3.006082824416694832e-02 2.347052025469356651e-02 1.828601870131166263e-02 1.435277762643500168e-02 1.152500316509394787e-02 9.673837271346774278e-03 8.692752475476864249e-03 8.500241111321103771e-03 9.040038416983963224e-03 1.027922808716184161e-02 1.220463274162598977e-02
3.020606727603807329e+00 3.347748764680122058e+00 3.668335380582795846e+00 3.975364439296339203e+00 4.262071938749995681e+00 4.522260337706696554e+00 4.750597102326955756e+00 4.942861481768400012e+00 5.096121832527810369e+00 5.208831715966061537e+00 5.280839849220510196e+00 5.313316140420868194e+00 5.308602762816637011e+00 5.270004946633392251e+00 5.201540369341762116e+00 5.107668395225539726e+00 4.993020800036573448e+00 4.862154038363117436e+00 4.719339806578107144e+00 4.568405985941705438e+00 4.412634545413806286e+00 4.254717195442674793e+00 4.096764164961413712e+00 3.940356910117804645e+00 3.786632349547677467e+00 3.636384587044866556e+00 3.490170097860762599e+00 3.348403910222427449e+00 3.211437075233263272e+00 3.079609270147243727e+00 2.953274231206377998e+00 2.832799371413993406e+00 2.718544013286410710e+00 2.610822855531909070e+00 2.509862458532701179e+00 2.415758658374457024e+00 2.328442041593845158e+00 2.247657105824563128e+00 2.172958774672158810e+00 2.103727757677058552e+00 2.039204094385576482e+00 1.978536273002167611e+00 1.920841715227300517e+00 1.865273248170341347e+00 1.811085514817430742e+00 1.757695111961847800e+00 1.704728616517136253e+00 1.652053535015675312e+00 1.599788554447359568e+00 1.548291204700467549e+00 1.498123046403769809e+00 1.449994609239537047e+00 1.404694338903232698e+00 1.363007533824585726e+00 1.325632483412959584e+00 1.293101587930613583e+00 1.265715000427741099e+00 1.243493379362564655e+00 1.226154602195568266e+00 1.213117072778196803e+00 1.203529688807362552e+00 1.196325998227053100e+00 1.190297720407271553e+00 1.184181008600091234e+00 1.176747699581488504e+00 1.166893472167351842e+00 1.153715322108946228e+00 1.136571987210397205e+00 1.115122770912058581e+00 1.089342400291417157e+00 1.059511863005194510e+00 1.026187353526659685e+00 9.901512942138042117e-01 9.523507048020158905e-01 9.138288521796491537e-01 8.756561327579505116e-01 8.388655159961644348e-01 8.043968085003811996e-01 7.730525904401106541e-01 7.454672132538602281e-01 7.220888335406629999e-01 7.031733823508659054e-01 6.887886085511012446e-01 6.788260374428641830e-01 6.730187724588760911e-01 6.709634137379076879e-01 6.721449128955717667e-01 6.759636941960593948e-01 6.817647853713911799e-01 6.888688527513716631e-01 6.966049326962444610e-01 7.043442805814650320e-01 7.115341966913344418e-01 7.177300671091150219e-01 7.226232762958690881e-01 7.260622915090133578e-01 7.280641559083905756e-01 7.288139599364826804e-01 7.286505956906761394e-01 7.280381948962348915e-01 7.275240357998821183e-01 7.276852028353184565e-01 7.290677454562768389e-01 7.321233314078519072e-01 7.371492115837101622e-01 7.442376006829820589e-01 7.532402193510764343e-01 7.637527208013838997e-01 7.751220991625815682e-01 7.864780691855549621e-01 7.967870521241149362e-01 8.049250341904361505e-01 8.097634531737454289e-01 8.102607065427175348e-01 8.055510138515907803e-01 7.950223909912120801e-01 7.783763750925383196e-01 7.556638123100316573e-01 7.272933051120638037e-01 6.940115261514580025e-01 6.568572703171551286e-01 6.170935121850096294e-01 5.761236391152522174e-01 5.353992147561181802e-01 4.963270645269792225e-01 4.601831131099915484e-01 4.280393794264927276e-01 4.007090129499423226e-01 3.787123949459182959e-01 3.622653982432584296e-01 3.512890463542126529e-01 3.454382119848010135e-01 3.441457564912545619e-01 3.466776798017755512e-01 3.521944484957453825e-01 3.598136617540037552e-01 3.686695582392545134e-01 3.779654745816224404e-01 3.870161909149288926e-01 3.952780346047940485e-01 4.023656211600449839e-01 4.080551100977051204e-01 4.122748028345488702e-01 4.150847557646110131e-01 4.166477959148547905e-01 4.171948568604376684e-01 4.169878878763152441e-01 4.162836803611935088e-01 4.153018031269104515e-01 4.141994235391569523e-01 4.130551332810611931e-01 4.118630306799099250e-01 4.105373008932516887e-01 4.089264627941323615e-01 4.068354399667482024e-01 4.040527549603529778e-01 4.003795679735482893e-01 3.956570627560479503e-01 3.897888575943885270e-01 3.827557014636846500e-01 3.746206370551436460e-01 3.655239710627647964e-01 3.556686480435319320e-01 3.452978221871715325e-01 3.346673975178172666e-01 3.240169412489374290e-01 3.135425799663502100e-01 3.033752242697346779e-01 2.935667962182216262e-01 2.840860984158123381e-01 2.748247506210040325e-01 2.656123606856832797e-01 2.562389646489354744e-01 2.464819163451657524e-01 2.361339411202390826e-01 2.250290356753654186e-01 2.130632893057589072e-01 2.002084517027434840e-01 1.865170615382376884e-01 1.721190285723009916e-01 1.572105838363540287e-01 1.420373396605634775e-01 1.268737413686759907e-01 1.120013974730368345e-01 9.768865022283060306e-02 8.417335241057312401e-02 7.165022226819915685e-02 6.026347341371299238e-02 5.010475647151574341e-02 4.121587553677320132e-02 3.359533097134390078e-02 2.720749633649423641e-02 2.199317196691726733e-02 1.788032026853965048e-02 1.479396873206521509e-02 1.266448487956756130e-02 1.143367809093134846e-02 1.105841150445330268e-02 1.151162203243499479e-02 1.278082502978212728e-02 1.486434470399916261e-02
2.905356122365163607e+00 3.220398468086736798e+00 3.529573686130940136e+00 3.826286210568240698e+00 4.104156933440524568e+00 4.357320772188067792e+00 4.580695380674894679e+00 4.770202501850471677e+00 4.922927745380032860e+00 5.037209947954394806e+00 5.112657100151720257e+00 5.150091541401409678e+00 5.151432179321048466e+00 5.119525563581150962e+00 5.057940459233958741e+00 4.970742049965405585e+00 4.862262070546512049e+00 4.736880111231168478e+00 4.598829217705313610e+00 4.452035935519214505e+00 4.300001385124229358e+00 4.145726074056419463e+00 3.991677321812822310e+00 3.839794703534307185e+00 3.691526156863681241e+00 3.547885618957657972e+00 3.409522400631546102e+00 3.276793042685999247e+00 3.149827973509722323e+00 3.028587654506345039e+00 2.912905682066060820e+00 2.802519070519290167e+00 2.697088272756863248e+00 2.596211053872209629e+00 2.499434935364986288e+00 2.406272537884284191e+00 2.316222918485824511e+00 2.228800185614292495e+00 2.143568648162735624e+00 2.060181877039664045e+00 1.978421642892190135e+00 1.898231957777942736e+00 1.819743476636926260e+00 1.743284259746653575e+00 1.669374203025726366e+00 1.598702105664867590e+00 1.532086108676647296e+00 1.470419897263577580e+00 1.414608433905022000e+00 1.365497967899933274e+00 1.323805606802320955e+00 1.290053814772358365e+00 1.264514872557986003e+00 1.247169621872319833e+00 1.237683801072477996e+00 1.235404033097629917e+00 1.239374100623499952e+00 1.248370709243859178e+00 1.260956524622395492e+00 1.275547040328478987e+00 1.290486887521403059e+00 1.304130634061887228e+00 1.314922945041435032e+00 1.321473234059278301e+00 1.322620557374440065e+00 1.317485400186956035e+00 1.305506050255969663e+00 1.286458356897743904e+00 1.260458688192618082e+00 1.227950798367624108e+00 1.189678004139250067e+00 1.146642595153173572e+00 1.100054767860062288e+00 1.051273603556886815e+00 1.001742779969464925e+00 9.529237960513652350e-01 9.062295417811554454e-01 8.629610418401926220e-01 8.242501097590029246e-01 7.910104786560300250e-01 7.638996517142704334e-01 7.432933276221167507e-01 7.292736918025795045e-01 7.216322462690409889e-01 7.198871762255132367e-01 7.233145043638545824e-01 7.309915909474060669e-01 7.418508511052949173e-01 7.547409698319336169e-01 7.684923887850381163e-01 7.819834901545128503e-01 7.942037133087842538e-01 8.043098498060962109e-01 8.116720071821090787e-01 8.159061843422134030e-01 8.168911010701263020e-01 8.147678165191323263e-01 8.099217070177364697e-01 8.029475234317282606e-01 7.945993938477287077e-01 7.857287594515608431e-01 7.772141770624598767e-01 7.698876938464060959e-01 7.644629798290709655e-01 7.614705552214813267e-01 7.612052362835474151e-01 7.636903140744366603e-01 7.686619820471989328e-01 7.755761722165219751e-01 7.836383065456499208e-01 7.918546386510384449e-01 7.991019905228734510e-01 8.042109439821948369e-01 8.060561415975651123e-01 8.036464153707502112e-01 7.962071858081123388e-01 7.832479971595347479e-01 7.646091907046497216e-01 7.404834827957404997e-01 7.114104345234287807e-01 6.782442480859426359e-01 6.420977292439556949e-01 6.042673764752105603e-01 5.661461381834022033e-01 5.291312957483194079e-01 4.945350832564950894e-01 4.635050608411891426e-01 4.369600496274156365e-01 4.155457172291395218e-01 3.996119394021641624e-01 3.892120385690660544e-01 3.841221315614464227e-01 3.838772845802210232e-01 3.878200875459860697e-01 3.951566965370337803e-01 4.050153466334487362e-01 4.165027611184026757e-01 4.287546680310898584e-01 4.409776663692352994e-01 4.524807987838203038e-01 4.626962686404322289e-01 4.711896671748533327e-01 4.776607827540432782e-01 4.819365208417690227e-01 4.839576887828215268e-01 4.837614450117456721e-01 4.814611323334859749e-01 4.772250901300686410e-01 4.712559014548896030e-01 4.637714055839405880e-01 4.549886771234233351e-01 4.451119991366049855e-01 4.343256098724082581e-01 4.227916264734611351e-01 4.106530588183618935e-01 3.980412334559916276e-01 3.850863315559940880e-01 3.719292022039150658e-01 3.587322473157352754e-01 3.456870857162916977e-01 3.330169592194627270e-01 3.209724362184417368e-01 3.098198597772013341e-01 2.998230583649808545e-01 2.912199366858959637e-01 2.841965163277003770e-01 2.788616528532645855e-01 2.752258709954379934e-01 2.731875073714398749e-01 2.725286101702296682e-01 2.729219258042827612e-01 2.739489651052895436e-01 2.751277444487678636e-01 2.759475698789832787e-01 2.759073425575282457e-01 2.745534291548173966e-01 2.715132324487816717e-01 2.665211734790493003e-01 2.594347781992566437e-01 2.502397835167725626e-01 2.390444647808191991e-01 2.260645571033620682e-01 2.116010465588160361e-01 1.960136461795456975e-01 1.796929087207116416e-01 1.630336985299702945e-01 1.464122131360492685e-01 1.301680425998300306e-01 1.145919896169203811e-01 9.991965762481798408e-02 8.633024348442683293e-02 7.394956936933963498e-02 6.285619551273308181e-02 5.308941408358754110e-02 4.465802782666284526e-02 3.754898480252785720e-02 3.173515331459095257e-02 2.718171489665236612e-02 2.385084523618922689e-02 2.170449910569161728e-02 2.070525978213991203e-02
3.542801264472295042e+00 3.911368480672521297e+00 4.268888885436325609e+00 4.607196081981395963e+00 4.918502769381273509e+00 5.195769560448560753e+00 5.433035384280950453e+00 5.625688350349607347e+00 5.770661028228796674e+00 5.866540041089476354e+00 5.913585991835812905e+00 5.913665540966595913e+00 5.870102572850615985e+00 5.787459670000376200e+00 5.671264505558184510e+00 5.527698292658340229e+00 5.363265093045173515e+00 5.184461551281475344e+00 4.997466365555826684e+00 4.807867421483241088e+00 4.620441912726115596e+00 4.439000982201991796e+00 4.266305620089168471e+00 4.104055122181652138e+00 3.952943833226373549e+00 3.812776777312425036e+00 3.682630651574674729e+00 3.561044004264907414e+00 3.446219473533033373e+00 3.336221762695891435e+00 3.229157341023505712e+00 3.123325283984883960e+00 3.017332668586424571e+00 2.910171963524088135e+00 2.801261412296216946e+00 2.690452144693684655e+00 2.578007498706434752e+00 2.464560784930821313e+00 2.351057641359286965e+00 2.238688462256573697e+00 2.128815420261969571e+00 2.022897606875463161e+00 1.922416976882536765e+00 1.828807215420493293e+00 1.743387316513576923e+00 1.667301564858175711e+00 1.601467577898509465e+00 1.546534023193242069e+00 1.502849472018072507e+00 1.470443527582336873e+00 1.449020907491475718e+00 1.437968563209400141e+00 1.436375295480252667e+00 1.443062724727881996e+00 1.456625961527266089e+00 1.475481973361686405e+00 1.497923423756527095e+00 1.522175733352933324e+00 1.546455216859333959e+00 1.569026313709904308e+00 1.588256212109240062e+00 1.602665430611406094e+00 1.610973181011642108e+00 1.612136538449620460e+00 1.605382609260023852e+00 1.590232954252549513e+00 1.566519576367908506e+00 1.534391775672258262e+00 1.494313185497100793e+00 1.447048408006054832e+00 1.393638829997316364e+00 1.335367533430672937e+00 1.273713692346857496e+00 1.210297445916769465e+00 1.146816947471371861e+00 1.084979971112852049e+00 1.026433103150246273e+00 9.726919950723159625e-01 9.250763738016373194e-01 8.846534377192352139e-01 8.521928846818886960e-01 8.281361955942607711e-01 8.125819342683224811e-01 8.052878483358545392e-01 8.056895550902924974e-01 8.129346061570725812e-01 8.259298821328997509e-01 8.433995634340656355e-01 8.639504181522781323e-01 8.861408281699026945e-01 9.085498672693919087e-01 9.298428113698048447e-01 9.488297281547313222e-01 9.645142118035112677e-01 9.761299047287637087e-01 9.831631565039830045e-01 9.853609611883935582e-01 9.827241542264981700e-01 9.754866989479014094e-01 9.640826716131942753e-01 9.491032662359980554e-01 9.312466665810070765e-01 9.112640491459221836e-01 8.899051693551872644e-01 8.678670036089601858e-01 8.457487415991185031e-01 8.240160487486303253e-01 8.029769621013593817e-01 7.827710484184327022e-01 7.633725783885563221e-01 7.446074656328817154e-01 7.261826757239839836e-01 7.077257848049560707e-01 6.888314547971995383e-01 6.691108982525754145e-01 6.482400216923948078e-01 6.260019286466254052e-01 6.023198735322851105e-01 5.772775644192942313e-01 5.511248682551879163e-01 5.242683541725132734e-01 4.972475770053580990e-01 4.706993953419383869e-01 4.453137713674370501e-01 4.217852716209073427e-01 4.007647986725301203e-01 3.828158788631889076e-01 3.683791652559710306e-01 3.577477522522537479e-01 3.510545979311065490e-01 3.482719775022086184e-01 3.492216369448428726e-01 3.535933229213605866e-01 3.609687819496611993e-01 3.708481834660022347e-01 3.826762294588098579e-01 3.958658818242050126e-01 4.098185232594998006e-01 4.239403139932251818e-01 4.376553137561062234e-01 4.504164886102969279e-01 4.617159103338169257e-01 4.710952712003519949e-01 4.781573417003668891e-01 4.825783040771789989e-01 4.841201937710590819e-01 4.826420842217539198e-01 4.781083599064666068e-01 4.705924628120633502e-01 4.602748988223193116e-01 4.474349821705114749e-01 4.324366234203802506e-01 4.157093065946321220e-01 3.977260476156011526e-01 3.789804872835574878e-01 3.599652741773950448e-01 3.411535256646538450e-01 3.229845220086891566e-01 3.058539982395426238e-01 2.901086121024943898e-01 2.760435306432759139e-01 2.639017094689229403e-01 2.538733862382187567e-01 2.460945837024673954e-01 2.406439404018203276e-01 2.375378503444692813e-01 2.367245765805115476e-01 2.380785489013350908e-01 2.413963917530996262e-01 2.463962657917125321e-01 2.527218366424067719e-01 2.599516837765045718e-01 2.676142581817156918e-01 2.752077602066083095e-01 2.822236231314714239e-01 2.881717691823816874e-01 2.926055394859580217e-01 2.951441998823363666e-01 2.954912021741767925e-01 2.934468649667346107e-01 2.889147550193860714e-01 2.819017004639466917e-01 2.725119595753436874e-01 2.609365306327544043e-01 2.474388768624595503e-01 2.323384485412073319e-01 2.159933300489098318e-01 1.987831687623931587e-01 1.810933097952819870e-01 1.633008019064550176e-01 1.457627129526049559e-01 1.288069937854225966e-01 1.127259780184460963e-01 9.777247653113198267e-02 8.415831250478722492e-02 7.205502314242000217e-02 6.159632976503195273e-02 5.288184383964951440e-02 4.598136479733968413e-02 4.093904451862967475e-02 3.777669185780781896e-02
4.009265415389691611e+00 4.419270039663498295e+00 4.815476428619919425e+00 5.188679266478086305e+00 5.530116736319534709e+00 5.831878855931043049e+00 6.087275239689663664e+00 6.291140606431032012e+00 6.440061388577102974e+00 6.532512393582841526e+00 6.568897995579108695e+00 6.551497440034231623e+00 6.484318425355896309e+00 6.372867215521190509e+00 6.223847311577403119e+00 6.044802278514639582e+00 5.843721649534766804e+00 5.628631712548829213e+00 5.407195024373800507e+00 5.186343216451867910e+00 4.971966590242519857e+00 4.768680889819112423e+00 4.579686431582668860e+00 4.406727823402179389e+00 4.250154416632142329e+00 4.109073276405062813e+00 3.981578779565948523e+00 3.865036854469485306e+00 3.756398054177075174e+00 3.652512508353835230e+00 3.550421333354399245e+00 3.447603005276365096e+00 3.342158894528618696e+00 3.232928862274064841e+00 3.119534701160024515e+00 3.002355512191219322e+00 2.882444265655497606e+00 2.761398424673098706e+00 2.641199503128988546e+00 2.524036870173154590e+00 2.412130253837401650e+00 2.307563580396802649e+00 2.212140371146051443e+00 2.127268241024888873e+00 2.053877324049071085e+00 1.992374898415557816e+00 1.942636134924581093e+00 1.904028812209788368e+00 1.875468042939679947e+00 1.855495527030900149e+00 1.842376672515711356e+00 1.834208114538508738e+00 1.829027839713983195e+00 1.824920320882713831e+00 1.820109818106417032e+00 1.813036305229919432e+00 1.802410189047708222e+00 1.787244038386951672e+00 1.766861626821703668e+00 1.740886550895659912e+00 1.709214306666706262e+00 1.671972802868945784e+00 1.629476774410986817e+00 1.582181408743206452e+00 1.530639800469701273e+00 1.475467691530689240e+00 1.417317597570588728e+00 1.356862926097911481e+00 1.294791350251046413e+00 1.231805614472347710e+00 1.168629161155231078e+00 1.106013584156843699e+00 1.044744889614917405e+00 9.856458311578666365e-01 9.295721397593670332e-01 8.774011790409370626e-01 8.300124011939091773e-01 7.882598394467884573e-01 7.529377408071615818e-01 7.247412372704442607e-01 7.042246430677132629e-01 6.917604886717982904e-01 6.875027304558698482e-01 6.913576124299083414e-01 7.029654230704720508e-01 7.216958105086208608e-01 7.466584312523831812e-01 7.767295614367935030e-01 8.105939617524804408e-01 8.467999195757298647e-01 8.838241097430696858e-01 9.201418952017204056e-01 9.542980766659862057e-01 9.849729446919632814e-01 1.011038873558206097e+00 1.031603551587812362e+00 1.046037176325703255e+00 1.053982401043240813e+00 1.055347336792695323e+00 1.050283300235532735e+00 1.039150135667901376e+00 1.022472690264302431e+00 1.000892422317181119e+00 9.751180946985855691e-01 9.458791945509299470e-01 9.138851452139057363e-01 8.797926601207906039e-01 8.441827820193060772e-01 8.075483253495991942e-01 7.702916517762852244e-01 7.327319417884978758e-01 6.951204547369114195e-01 6.576617013330082750e-01 6.205380042837915777e-01 5.839346735734206595e-01 5.480629756507053862e-01 5.131782741704709050e-01 4.795911768780691253e-01 4.476702007687565210e-01 4.178353231624779562e-01 3.905427417502775889e-01 3.662621085131351206e-01 3.454483277690463261e-01 3.285106298366609612e-01 3.157819421732709908e-01 3.074915656884537052e-01 3.037438049189183920e-01 3.045045456905095538e-01 3.095969042615610567e-01 3.187060992479554544e-01 3.313927409321979489e-01 3.471129354753759166e-01 3.652430329885306692e-01 3.851066122269850567e-01 4.060013743979974943e-01 4.272240030940133160e-01 4.480916450286261954e-01 4.679593652940494675e-01 4.862336180058196011e-01 5.023823124443473898e-01 5.159423865876568982e-01 5.265258696811708772e-01 5.338252440268254073e-01 5.376185630961188844e-01 5.377743318238810133e-01 5.342557308014654893e-01 5.271234220234493062e-01 5.165360268949225064e-01 5.027474026498763848e-01 4.861000617613065455e-01 4.670144518016148272e-01 4.459742353813465621e-01 4.235081570526277872e-01 4.001694434223133090e-01 3.765139481879062888e-01 3.530783886074643774e-01 3.303600135874251720e-01 3.087989242588902172e-01 2.887640477669322636e-01 2.705434802808636685e-01 2.543395663451765154e-01 2.402687327431826669e-01 2.283657239916041526e-01 2.185915626950560298e-01 2.108442847886291271e-01 2.049713162874519656e-01 2.007823007487035682e-01 1.980612460430981325e-01 1.965770697909111075e-01 1.960919304836415966e-01 1.963671109857417496e-01 1.971666303076900217e-01 1.982590945359202494e-01 1.994185551290772185e-01 2.004252393484094452e-01 2.010669602512358822e-01 2.011418106320987664e-01 2.004624298871302002e-01 1.988617692672565718e-01 1.961999279395694740e-01 1.923713520647701292e-01 1.873115257073280637e-01 1.810022588060810345e-01 1.734747924039348188e-01 1.648101717961812096e-01 1.551366451055026241e-01 1.446241814165672157e-01 1.334765197254562663e-01 1.219214240656266574e-01 1.101999893140485909e-01 9.855591501879129579e-02 8.722563361333758591e-02 7.643004534268491024e-02 6.636840923531503456e-02 5.721467849006486861e-02 4.911628303516952371e-02 4.219508043072113523e-02 3.654994492799323869e-02 3.226027363787124791e-02 2.938957100431915243e-02 2.798826374980722259e-02
3.842139396298003273e+00 4.214402714854390553e+00 4.570072153488027311e+00 4.901130306081220134e+00 5.200308931904574550e+00 5.461438729203583975e+00 5.679727225796042944e+00 5.851947431870783589e+00 5.976528714207054449e+00 6.053550210203468396e+00 6.084644854371627609e+00 6.072827928713248724e+00 6.022267602227465488e+00 5.938016213645518349e+00 5.825720503153716479e+00 5.691327222806920716e+00 5.540798232837891746e+00 5.379846857093300017e+00 5.213705297735826250e+00 5.046931339294481234e+00 4.883261252080293602e+00 4.725514458997588818e+00 4.575553789016932882e+00 4.434302796552782588e+00 4.301818600110744129e+00 4.177415135749535047e+00 4.059827981679486442e+00 3.947408464867323996e+00 3.838332125888662016e+00 3.730805236224008059e+00 3.623253216200309268e+00 3.514476559556969804e+00 3.403763054164842039e+00 3.290949327354343090e+00 3.176429520781893778e+00 3.061113647336971777e+00 2.946342373510261403e+00 2.833768194195676937e+00 2.725214972472474795e+00 2.622528544246375048e+00 2.527430630849550663e+00 2.441386884591842943e+00 2.365497799402537460e+00 2.300418751772288495e+00 2.246312854998757214e+00 2.202837823459785405e+00 2.169165782027810074e+00 2.144032983997128383e+00 2.125814783143900044e+00 2.112619925226467466e+00 2.102397334941531692e+00 2.093048083520575808e+00 2.082535185138759459e+00 2.068984304945924446e+00 2.050769373978679866e+00 2.026578467237779790e+00 1.995456966609984839e+00 1.956826975184045470e+00 1.910483809985472181e+00 1.856572161671528720e+00 1.795545856515246452e+00 1.728116050060495290e+00 1.655193002151119197e+00 1.577826361822071588e+00 1.497148229827241384e+00 1.414322271923192265e+00 1.330501047246384294e+00 1.246792576664675245e+00 1.164236198878098705e+00 1.083787010250383265e+00 1.006307648178072611e+00 9.325658922920905258e-01 8.632364444811018167e-01 7.989052523354455149e-01 7.400748360312272567e-01 6.871692142165035655e-01 6.405372339040437124e-01 6.004533676780283713e-01 5.671153967148288011e-01 5.406388520992977398e-01 5.210486123796985725e-01 5.082686131087458259e-01 5.021111634605056606e-01 5.022677500554959540e-01 5.083033953481946865e-01 5.196565441934721807e-01 5.356460196226121573e-01 5.554858919920120375e-01 5.783081556334541684e-01 6.031920953248662842e-01 6.291982417984842701e-01 6.554040751242062868e-01 6.809382573730224930e-01 7.050102298310993998e-01 7.269325517215639021e-01 7.461342759427139759e-01 7.621648623557381041e-01 7.746893739433379222e-01 7.834768309164794609e-01 7.883843933954298722e-01 7.893403799884186611e-01 7.863289574552115857e-01 7.793787296288362532e-01 7.685564818806699394e-01 7.539662552688050079e-01 7.357528771081904839e-01 7.141082926934185782e-01 6.892786192875409723e-01 6.615698370623651625e-01 6.313504257013926591e-01 5.990499019795905156e-01 5.651529943140201073e-01 5.301899331972816931e-01 4.947238867400927109e-01 4.593368650123939578e-01 4.246154052484021890e-01 3.911370880853151100e-01 3.594584995545015427e-01 3.301047770357939948e-01 3.035604427854167175e-01 2.802609702008674875e-01 2.605844673282549095e-01 2.448430034137986655e-01 2.332734269972480678e-01 2.260279243845019770e-01 2.231649707154648998e-01 2.246416412727061385e-01 2.303084048999490541e-01 2.399074870061831954e-01 2.530756610500036752e-01 2.693519521880958223e-01 2.881902614228569748e-01 3.089764301594239426e-01 3.310488344050487863e-01 3.537212675146222396e-01 3.763066997615943654e-01 3.981404790460063570e-01 4.186016589915451669e-01 4.371313721634472182e-01 4.532474698048427619e-01 4.665549822432086824e-01 4.767522845777620866e-01 4.836331529196127299e-01 4.870851505106289503e-01 4.870849776838596101e-01 4.836915503279065609e-01 4.770376234766241508e-01 4.673207514807973806e-01 4.547942748612130437e-01 4.397588318476171043e-01 4.225546631681107446e-01 4.035547079978780149e-01 3.831582453337278316e-01 3.617846434572761782e-01 3.398666942409530045e-01 3.178430453483429563e-01 2.961494042748255562e-01 2.752084460618932638e-01 2.554186579718405459e-01 2.371426605584236735e-01 2.206957429846240770e-01 2.063354608517630195e-01 1.942530806254410269e-01 1.845674800061050946e-01 1.773218316508487213e-01 1.724830982040985172e-01 1.699440996380569002e-01 1.695277443174205978e-01 1.709929767986299032e-01 1.740420765127440594e-01 1.783291187609286066e-01 1.834696118647896612e-01 1.890514831822838193e-01 1.946476473667628493e-01 1.998302966166117245e-01 2.041868185622010556e-01 2.073368964987789831e-01 2.089499505495940601e-01 2.087617220856630706e-01 2.065885727944362094e-01 2.023380312909436873e-01 1.960143069557316875e-01 1.877178937499525135e-01 1.776389559966982112e-01 1.660448418425082284e-01 1.532627084035971810e-01 1.396587757942313601e-01 1.256160638522385020e-01 1.115125838959723642e-01 9.770182466092836027e-02 8.449703549716516826e-02 7.216032550543825808e-02 6.089702417221662389e-02 5.085518716062843031e-02 4.212962727629821630e-02 3.476946339036837696e-02 2.878794230877064139e-02 2.417318696762129487e-02 2.089857471352034313e-02 1.893160029892597407e-02 1.824032624553662343e-02
3.645548572935294995e+00 3.997972344810053258e+00 4.334331523226381044e+00 4.647172495860827368e+00 4.929863156720252881e+00 5.176925366830197106e+00 5.384283490695355390e+00 5.549411338739421495e+00 5.671370737944956275e+00 5.750746072550731114e+00 5.789488962430620944e+00 5.790694517254985740e+00 5.758334550620391568e+00 5.696973588314431680e+00 5.611490832449590016e+00 5.506826305176526049e+00 5.387763308097863302e+00 5.258753208117441957e+00 5.123783395232927695e+00 4.986285630183131090e+00 4.849080124276939685e+00 4.714350405403452626e+00 4.583644806927283710e+00 4.457901665423705140e+00 4.337496423186108174e+00 4.222309325665454693e+00 4.111812083582947253e+00 4.005170767121706277e+00 3.901360593464359816e+00 3.799286550820730746e+00 3.697902427179258211e+00 3.596320125332767237e+00 3.493901377870495928e+00 3.390325148712399539e+00 3.285625982855148397e+00 3.180201066571089363e+00 3.074786444528415430e+00 2.970405378529423768e+00 2.868293939455566655e+00 2.769810434929260268e+00 2.676336108575072092e+00 2.589174729275206310e+00 2.509458297915867497e+00 2.438065250379703564e+00 2.375556349587532701e+00 2.322132024673320139e+00 2.277613345305407933e+00 2.241447155446704365e+00 2.212734248906214063e+00 2.190277913655417130e+00 2.172648813283214242e+00 2.158261140090447672e+00 2.145454339120909104e+00 2.132574578842020507e+00 2.118050532954800058e+00 2.100458928128538627e+00 2.078576566038858431e+00 2.051417078650456638e+00 2.018252192195921779e+00 1.978618706359667856e+00 1.932313434667798369e+00 1.879379015724415902e+00 1.820083609540811498e+00 1.754897188283328857e+00 1.684466468909925130e+00 1.609589684913166119e+00 1.531191556544879706e+00 1.450298122563628889e+00 1.368010690898292747e+00 1.285478105068450727e+00 1.203866776198910360e+00 1.124328458566381528e+00 1.047966397354997969e+00 9.758011299045316056e-01 9.087377595219268134e-01 8.475368081637070228e-01 7.927907788178280013e-01 7.449082771827352234e-01 7.041070048587100283e-01 6.704162386260636985e-01 6.436885994809977696e-01 6.236201339728623116e-01 6.097770524202061893e-01 6.016269567189082013e-01 5.985720973846351267e-01 5.999821524515009941e-01 6.052241820326662580e-01 6.136877759763866846e-01 6.248039131134563995e-01 6.380566390599681226e-01 6.529872835648233842e-01 6.691915510676158529e-01 6.863103664119665215e-01 7.040158327923278225e-01 7.219940488495877329e-01 7.399267997650161854e-01 7.574743021837327950e-01 7.742611726595222121e-01 7.898676286934127599e-01 8.038275688350545733e-01 8.156346089071077055e-01 8.247563985650798735e-01 8.306566645226232115e-01 8.328234890199721630e-01 8.308014778152564839e-01 8.242248046976442533e-01 8.128477850470654520e-01 7.965696834097762968e-01 7.754509511466655125e-01 7.497189629251426179e-01 7.197624747416426771e-01 6.861152891819974897e-01 6.494308105237895923e-01 6.104501182352903843e-01 5.699667375118475654e-01 5.287913862489902472e-01 4.877196238548290319e-01 4.475046028323880209e-01 4.088361903478823223e-01 3.723267172595490782e-01 3.385027364112430659e-01 3.078015371549150947e-01 2.805708380675934199e-01 2.570701082428720752e-01 2.374722729721460979e-01 2.218650518064000932e-01 2.102517604220016656e-01 2.025519319620581182e-01 1.986025142478119732e-01 1.981605859752174070e-01 2.009085153483304298e-01 2.064622372411087925e-01 2.143829406421852712e-01 2.241919709554312523e-01 2.353882552168013731e-01 2.474671306287415107e-01 2.599391537893400717e-01 2.723473465284430572e-01 2.842814115007228359e-01 2.953877362665981998e-01 3.053744583368328547e-01 3.140114440604623303e-01 3.211256600164518749e-01 3.265930063367592506e-01 3.303281456840994057e-01 3.322741221150450897e-01 3.323935798159365906e-01 3.306631248795687816e-01 3.270718816976379006e-01 3.216246075445062247e-01 3.143489731858284397e-01 3.053058945145254444e-01 2.946012155167232471e-01 2.823967141684652349e-01 2.689183490881945637e-01 2.544599259571238559e-01 2.393808775696903979e-01 2.240975491580417811e-01 2.090681441472397040e-01 1.947722357299843665e-01 1.816863336984872179e-01 1.702574139777255635e-01 1.608764785284645393e-01 1.538541779499455198e-01 1.494002800450495994e-01 1.476084233169735749e-01 1.484471598045621898e-01 1.517578594239526180e-01 1.572596321616818449e-01 1.645610471761181914e-01 1.731780942111180166e-01 1.825575182933116269e-01 1.921043730324708543e-01 2.012123698200810606e-01 2.092953585316703058e-01 2.158181021281214418e-01 2.203244243035833438e-01 2.224608605635891856e-01 2.219941538150716764e-01 2.188213145513268065e-01 2.129714967193385156e-01 2.045995809975919011e-01 1.939720429581305583e-01 1.814463374357874192e-01 1.674455739829405765e-01 1.524306212121141757e-01 1.368719302153645623e-01 1.212232654317994263e-01 1.058992334162843219e-01 9.125801332996001658e-02 7.759010742174807240e-02 6.511331262093669747e-02 5.397353095442884718e-02 4.425056398897294491e-02 3.596769074832623092e-02 2.910364717062211351e-02 2.360559663441713640e-02 1.940177651890333602e-02 1.641271134530150264e-02 1.456014345321370029e-02 1.377313463718210854e-02
4.282059377388971022e+00 4.712744297049779263e+00 5.126735947860892040e+00 5.514428906728829460e+00 5.866899971955176873e+00 6.176330262658018100e+00 6.436353644459932077e+00 6.642309084895007487e+00 6.791384931043849882e+00 6.882653894800460748e+00 6.917007224951808197e+00 6.897003912591570973e+00 6.826655086799110705e+00 6.711164956425847095e+00 6.556648143908487825e+00 6.369839956053286123e+00 6.157812071353269801e+00 5.927702303505652637e+00 5.686464250058498315e+00 5.440641084680619244e+00 5.196167416107360104e+00 4.958203613050210734e+00 4.731007650429912559e+00 4.517849744828492220e+00 4.320974364344455587e+00 4.141612367668678019e+00 3.980043172682953045e+00 3.835703307974687171e+00 3.707333995396028037e+00 3.593157131932214643e+00 3.491066684375237372e+00 3.398821423417966336e+00 3.314225238836674858e+00 3.235282893455316611e+00 3.160321738192215513e+00 3.088073251640455208e+00 3.017711885773854519e+00 2.948852228051115354e+00 2.881508628818787443e+00 2.816023991477109245e+00 2.752976247484811179e+00 2.693072098739622167e+00 2.637037883905466451e+00 2.585516949170883372e+00 2.538981739858507503e+00 2.497667056950022335e+00 2.461528705609928647e+00 2.430229263564458897e+00 2.403150162772083487e+00 2.379426956674409954e+00 2.358002764876859558e+00 2.337693680779334038e+00 2.317259453037306738e+00 2.295473078301158765e+00 2.271183923559195961e+00 2.243370458540061119e+00 2.211180347447319505e+00 2.173957305098841442e+00 2.131255461421995179e+00 2.082842921642283684e+00 2.028696633922740133e+00 1.968990709212256052e+00 1.904079983169258306e+00 1.834480137285875667e+00 1.760845211313558867e+00 1.683942982828483759e+00 1.604628556380258031e+00 1.523816556388239984e+00 1.442452563410255850e+00 1.361484704623961983e+00 1.281836577170048397e+00 1.204382812112819945e+00 1.129928530498783168e+00 1.059193706549129477e+00 9.928030656994952796e-01 9.312816496567317692e-01 8.750556768192503387e-01 8.244578748885360575e-01 7.797360988812652716e-01 7.410638496118038265e-01 7.085512060173548843e-01 6.822547537420949881e-01 6.621852469461795287e-01 6.483120021617599926e-01 6.405633646371362566e-01 6.388229940191556544e-01 6.429221911396199030e-01 6.526289722605904675e-01 6.676350967308324336e-01 6.875426650965706932e-01 7.118521872955938523e-01 7.399541307684538438e-01 7.711258014359811952e-01 8.045350281079224342e-01 8.392515270915397174e-01 8.742660764931389217e-01 9.085168575131616908e-01 9.409215985460612774e-01 9.704136168860710843e-01 9.959795318597555180e-01 1.016696348649106518e+00 1.031765765615437980e+00 1.040543869701869406e+00 1.042564787693103678e+00 1.037557287132838235e+00 1.025453699989693268e+00 1.006390900919645670e+00 9.807033601518899690e-01 9.489085937865833209e-01 9.116856260276668955e-01 8.698474139107259528e-01 8.243085183020211204e-01 7.760496132104628408e-01 7.260806666149173250e-01 6.754047057758096884e-01 6.249840219169753297e-01 5.757104097818251942e-01 5.283806489699145459e-01 4.836779496532789269e-01 4.421595926192560810e-01 4.042505659966571518e-01 3.702426922786597463e-01 3.402985603450188745e-01 3.144595363165108015e-01 2.926571733137529607e-01 2.747274010468085392e-01 2.604269410840074350e-01 2.494513687872076946e-01 2.414541699989048995e-01 2.360660029284619432e-01 2.329132287371490084e-01 2.316346659669359931e-01 2.318955135829759429e-01 2.333974876689107469e-01 2.358844703012579203e-01 2.391433351132923879e-01 2.430000683221317792e-01 2.473117878893875132e-01 2.519557137089997179e-01 2.568165021398982617e-01 2.617735735683193732e-01 2.666901088629111127e-01 2.714052434704180561e-01 2.757306712113052338e-01 2.794524007414549427e-01 2.823378359823269790e-01 2.841477468529686190e-01 2.846521078517429970e-01 2.836483008970470676e-01 2.809798458317993575e-01 2.765536894783225397e-01 2.703541799874354945e-01 2.624521407542767526e-01 2.530079511608714360e-01 2.422681183633339230e-01 2.305554642487448458e-01 2.182536449937782508e-01 2.057872052722779788e-01 1.935986965148364103e-01 1.821245410224915651e-01 1.717712876449710158e-01 1.628937379385758388e-01 1.557761492892163480e-01 1.506174174592300741e-01 1.475208223541857877e-01 1.464886639258794754e-01 1.474218918883296037e-01 1.501246649916097020e-01 1.543136308225766806e-01 1.596315753666441295e-01 1.656649286617654371e-01 1.719644148950918994e-01 1.780679202299523534e-01 1.835244237376773557e-01 1.879176467941016671e-01 1.908879588147621709e-01 1.921510700131907334e-01 1.915121728177673344e-01 1.888744692158040861e-01 1.842414271795610459e-01 1.777126095034039788e-01 1.694734605449854659e-01 1.597799565171692526e-01 1.489394656071449941e-01 1.372894660924263710e-01 1.251758983123039959e-01 1.129328835506960282e-01 1.008652997681195318e-01 8.923534661813445346e-02 7.825376440293002611e-02 6.807587876927256865e-02 5.880217613491872664e-02 5.048272331068656693e-02 4.312447710971575171e-02 3.670038613404980055e-02 3.115918739360389739e-02 2.643490951372428135e-02 2.245529565205755737e-02 1.914860475558982297e-02 1.644850786622590461e-02 1.429704216527624173e-02
4.601176019615791368e+00 5.083408513687012409e+00 5.552514252695839758e+00 5.997990150630434059e+00 6.409744824754534775e+00 6.778541564487936100e+00 7.096391188507190861e+00 7.356872469831921002e+00 7.555365408032242769e+00 7.689190499044047833e+00 7.757654213461042225e+00 7.762006384096959977e+00 7.705318766435056865e+00 7.592295870197157015e+00 7.429029719734854709e+00 7.222710206960700319e+00 6.981302780923618556e+00 6.713205813847411996e+00 6.426901177248567798e+00 6.130613084693058212e+00 5.831991570634569300e+00 5.537837422438236068e+00 5.253884373439145605e+00 4.984651547559950657e+00 4.733374549600267045e+00 4.502017569916231921e+00 4.291362150942417131e+00 4.101161705512136990e+00 3.930345373370019768e+00 3.777251108564223525e+00 3.639866434951025909e+00 3.516056212699051553e+00 3.403759777771518280e+00 3.301144434709989639e+00 3.206707812740054564e+00 3.119327306938214583e+00 3.038260056104630902e+00 2.963101140341336315e+00 2.893710601828099804e+00 2.830121381806603331e+00 2.772440380508479407e+00 2.720753781640394386e+00 2.675045805004762300e+00 2.635137474383900447e+00 2.600649134289928277e+00 2.570987611504947701e+00 2.545356369806886399e+00 2.522784961180319030e+00 2.502172696026717880e+00 2.482340821821362287e+00 2.462087609122106890e+00 2.440241510967946503e+00 2.415708788203545510e+00 2.387513465265423740e+00 2.354828907746365552e+00 2.317001461534276441e+00 2.273567247190658058e+00 2.224263368821123521e+00 2.169034383452514980e+00 2.108034162785370924e+00 2.041622451497961954e+00 1.970354746054085782e+00 1.894963861303383013e+00 1.816331829858062186e+00 1.735451669007179731e+00 1.653379885904268098e+00 1.571182190797647982e+00 1.489876387280633985e+00 1.410377570118697577e+00 1.333451202605026253e+00 1.259679339209869076e+00 1.189444093747145104e+00 1.122930615750242112e+00 1.060149569559712734e+00 1.000976756937363987e+00 9.452054239400798918e-01 8.926052493348142214e-01 8.429812479560313543e-01 7.962258848335507233e-01 7.523585901844328516e-01 7.115483675580850376e-01 6.741171476602032531e-01 6.405236079266602989e-01 6.113291962505156274e-01 5.871497864073318418e-01 5.685976510623556024e-01 5.562192031250099422e-01 5.504341696056747057e-01 5.514816112905016610e-01 5.593774985998396510e-01 5.738874953568029458e-01 5.945172855719326188e-01 6.205212685722253374e-01 6.509288793825420694e-01 6.845863067467630181e-01 7.202100694189024210e-01 7.564479708758954368e-01 7.919424454769341537e-01 8.253913429271325652e-01 8.556017516929376177e-01 8.815334840138644434e-01 9.023301829299404941e-01 9.173374831081189118e-01 9.261090424059662540e-01 9.284023731931998480e-01 9.241670811833179178e-01 9.135283341775125576e-01 8.967681083233804973e-01 8.743061447371558437e-01 8.466817045601858771e-01 8.145363530521323447e-01 7.785972738892331657e-01 7.396601398676300176e-01 6.985704413005175972e-01 6.562023483806733726e-01 6.134346669036527810e-01 5.711240815364314605e-01 5.300765984110327178e-01 4.910187424995541283e-01 4.545705508623099078e-01 4.212226435591235885e-01 3.913196012202974083e-01 3.650515242018991247e-01 3.424550183168600381e-01 3.234240157976429053e-01 3.077298636163906531e-01 2.950491437757415403e-01 2.849968092668462294e-01 2.771615780330044521e-01 2.711402073837256843e-01 2.665673259198910738e-01 2.631379631759210858e-01 2.606207363340204974e-01 2.588607317057069479e-01 2.577723435342921254e-01 2.573235278673535187e-01 2.575139482680399716e-01 2.583501928625442368e-01 2.598215381314822325e-01 2.618795806301696949e-01 2.644244807606911385e-01 2.672996435498779522e-01 2.702955196975882490e-01 2.731620060759991642e-01 2.756278109425671086e-01 2.774242705214245985e-01 2.783105641057533886e-01 2.780971421928010168e-01 2.766644565307517789e-01 2.739747208842249759e-01 2.700753430170403924e-01 2.650937297761800648e-01 2.592242313755789285e-01 2.527089348490380583e-01 2.458146966147053414e-01 2.388091639978771608e-01 2.319385245650456007e-01 2.254093533403997984e-01 2.193762743514275915e-01 2.139363034550910425e-01 2.091298278846958625e-01 2.049473258502106932e-01 2.013402697476645298e-01 1.982342513875970380e-01 1.955422786070614705e-01 1.931764070848422665e-01 1.910563427031210237e-01 1.891142789338154107e-01 1.872959258069950284e-01 1.855583271424583736e-01 1.838655401947184576e-01 1.821835152068145280e-01 1.804755248280001667e-01 1.786992600417906807e-01 1.768062948711791871e-01 1.747440959477140621e-01 1.724602152258758736e-01 1.699078485874511435e-01 1.670516485105556781e-01 1.638725956513349680e-01 1.603708749085950569e-01 1.565660418088159478e-01 1.524942389184608948e-01 1.482027582166036972e-01 1.437427291459580370e-01 1.391610727585964047e-01 1.344930359604620540e-01 1.297565522271010297e-01 1.249494096183474401e-01 1.200497618995638310e-01 1.150199865027900781e-01 1.098133598365948066e-01 1.043825780983433649e-01 9.868887333288209329e-02 9.271039745738410276e-02 8.644868547946402138e-02 7.993231707696851762e-02 7.321733287079233710e-02 6.638443265124122084e-02 5.953342192868528449e-02 5.277571901611029237e-02
4.279028985740435331e+00 4.738738351807167959e+00 5.189303874384367354e+00 5.621122173057993443e+00 6.024888249786197747e+00 6.392005522359252012e+00 6.714955621067206337e+00 6.987606012011408296e+00 7.205439700270501291e+00 7.365698059466812886e+00 7.467434320886297883e+00 7.511480810379397077e+00 7.500337270647250421e+00 7.437990555283054306e+00 7.329677875405976373e+00 7.181606977665891733e+00 7.000647510987787925e+00 6.794008588915311009e+00 6.568918209122395879e+00 6.332320517726847342e+00 6.090606597812778134e+00 5.849393135230394947e+00 5.613360734088626458e+00 5.386159752762085695e+00 5.170386553585322176e+00 4.967627435448996209e+00 4.778561928266704228e+00 4.603112258388305733e+00 4.440622298812662905e+00 4.290047659377366429e+00 4.150138944191808399e+00 4.019602521862052136e+00 3.897227038661948306e+00 3.781968814871693230e+00 3.672994509091887849e+00 3.569684360099683929e+00 3.471603343962225363e+00 3.378450292178822423e+00 3.289996218217142054e+00 3.206022783462881609e+00 3.126270198788419385e+00 3.050401244084389951e+00 2.977984930082758996e+00 2.908500072204375009e+00 2.841356144683508944e+00 2.775926570667294424e+00 2.711588325869807026e+00 2.647761481232040026e+00 2.583943037236562823e+00 2.519730921546468494e+00 2.454836058582695379e+00 2.389082608291765553e+00 2.322398468923336345e+00 2.254799618806217154e+00 2.186372606978396860e+00 2.117259397379195107e+00 2.047647814165551416e+00 1.977769325473766049e+00 1.907903931454405067e+00 1.838390020871644825e+00 1.769635478332086898e+00 1.702125405988422102e+00 1.636421753977744142e+00 1.573150990551496653e+00 1.512977627720683005e+00 1.456563641430942191e+00 1.404516321534952983e+00 1.357329382448881905e+00 1.315323957830737411e+00 1.278596987081012770e+00 1.246984384109331545e+00 1.220045176454820579e+00 1.197070659054909392e+00 1.177119807058329748e+00 1.159079106618416954e+00 1.141742003121264615e+00 1.123900726362921265e+00 1.104441669623331235e+00 1.082434943235745628e+00 1.057209283182269477e+00 1.028405043202782920e+00 9.960003602845080017e-01 9.603083883828423817e-01 9.219464907575150026e-01 8.817810101443610549e-01 8.408534974370134307e-01 8.002958045180283975e-01 7.612421346257424171e-01 7.247459802471327706e-01 6.917089221038833502e-01 6.628266786498999696e-01 6.385557770558045743e-01 6.191019766385645884e-01 6.044293781354203032e-01 5.942872037535762431e-01 5.882497044947732068e-01 5.857637388814149748e-01 5.861982915100536484e-01 5.888906176126810221e-01 5.931847134906782504e-01 5.984592988981525252e-01 6.041442310490103829e-01 6.097260489805362838e-01 6.147448776212007804e-01 6.187860344011599789e-01 6.214701903179874476e-01 6.224458105160046717e-01 6.213868406094089636e-01 6.179973815656447655e-01 6.120235899993698991e-01 6.032715080949866415e-01 5.916282311731899668e-01 5.770829380259263619e-01 5.597440112508782484e-01 5.398487785132359829e-01 5.177632660021320721e-01 4.939706363876902318e-01 4.690484781239081524e-01 4.436366074709165996e-01 4.183983072683410409e-01 3.939788070571209611e-01 3.709651626955280945e-01 3.498515267183822663e-01 3.310131132967654710e-01 3.146911082818267813e-01 3.009894625781484034e-01 2.898831621824470850e-01 2.812363236155722701e-01 2.748274992326734112e-01 2.703789825901090627e-01 2.675867333626238409e-01 2.661477886389647662e-01 2.657826274476922102e-01 2.662508125834714412e-01 2.673592078476594303e-01 2.689630408727288202e-01 2.709609162222972878e-01 2.732854930905255220e-01 2.758918764656835831e-01 2.787458016458487231e-01 2.818134610316315736e-01 2.850543782117161973e-01 2.884181544124321261e-01 2.918452759792027340e-01 2.952715682103883577e-01 2.986353567393696395e-01 3.018860165381762606e-01 3.049923794243760700e-01 3.079494417537858020e-01 3.107819741941209024e-01 3.135439729079241844e-01 3.163133729562853103e-01 3.191820459563244894e-01 3.222417499601274993e-01 3.255673306351045682e-01 3.291990037184887585e-01 3.331258998568111807e-01 3.372731478267449456e-01 3.414945796046121584e-01 3.455726440910400488e-01 3.492263692753609927e-01 3.521272839665818832e-01 3.539222387693523597e-01 3.542611651247472571e-01 3.528271302467949622e-01 3.493656684075592267e-01 3.437103811745910731e-01 3.358021614726164339e-01 3.257000933653630415e-01 3.135829959760762509e-01 2.997415699438736869e-01 2.845620613679168409e-01 2.685031348524934969e-01 2.520681679948651444e-01 2.357753986885376130e-01 2.201282835706190322e-01 2.055881098632120207e-01 1.925504293846526105e-01 1.813263450392703646e-01 1.721291717573469882e-01 1.650665821980263348e-01 1.601380717774240348e-01 1.572374330498466921e-01 1.561598934857713616e-01 1.566135743426101679e-01 1.582349211404606437e-01 1.606076836426877930e-01 1.632848561795836595e-01 1.658127297286494106e-01 1.677559014847090635e-01 1.687217913421289739e-01 1.683830030928371579e-01 1.664958194150397419e-01 1.629132706213514414e-01 1.575915864692786494e-01 1.505893987840709880e-01 1.420597427767117116e-01 1.322356153964001357e-01 1.214104914612533781e-01 1.099156750209776545e-01 9.809661767967814416e-02
4.011580672137373682e+00 4.439590595054245803e+00 4.859059717818993818e+00 5.261468313671664454e+00 5.638713622125695935e+00 5.983473050128001347e+00 6.289511504166593880e+00 6.551912850553991419e+00 6.767223760612227856e+00 6.933507094065697096e+00 7.050310256926678676e+00 7.118560655335242515e+00 7.140404760074123836e+00 7.119009165308658460e+00 7.058341551965077620e+00 6.962947161966321019e+00 6.837732984671301750e+00 6.687768086046094851e+00 6.518105057847208172e+00 6.333624862467269523e+00 6.138905626852269037e+00 5.938115154268038154e+00 5.734926875653602707e+00 5.532459308071397963e+00 5.333239507186137374e+00 5.139191159687847232e+00 4.951647687710454271e+00 4.771389935081981726e+00 4.598706741138082421e+00 4.433475136629926538e+00 4.275255260628713749e+00 4.123393674797073416e+00 3.977127791538860535e+00 3.835683853630290407e+00 3.698361407835134784e+00 3.564598509141537086e+00 3.434013852428134506e+00 3.306424407604618754e+00 3.181839644804689726e+00 3.060435727380169446e+00 2.942514816745025019e+00 2.828455648336761996e+00 2.718661708064825877e+00 2.613512680448064174e+00 2.513323550185819322e+00 2.418314068973441699e+00 2.328589571839707606e+00 2.244132637447222578e+00 2.164804062795237627e+00 2.090351156580432690e+00 2.020421447590232233e+00 1.954580381484561702e+00 1.892332247870959216e+00 1.833144167458287344e+00 1.776473284135372976e+00 1.721797198999683864e+00 1.668647118982750088e+00 1.616642364801460063e+00 1.565523826995191659e+00 1.515183084212765818e+00 1.465683342819480650e+00 1.417268407265914743e+00 1.370356519868212608e+00 1.325517215696324413e+00 1.283431123608979263e+00 1.244834638561080897e+00 1.210453395992669323e+00 1.180930116229561122e+00 1.156753482858347670e+00 1.138195071533936398e+00 1.125260901002872238e+00 1.117663008537332470e+00 1.114814643279714801e+00 1.115850468348497770e+00 1.119670789812012401e+00 1.125006538129681655e+00 1.130499757600606392e+00 1.134792891027519790e+00 1.136619343208879362e+00 1.134887718672016987e+00 1.128752759202343636e+00 1.117667305726345539e+00 1.101411390894996511e+00 1.080096715577705480e+00 1.054146964430457079e+00 1.024256538765088376e+00 9.913320234800117037e-01 9.564219894515545439e-01 9.206413876657646433e-01 8.850968174630333696e-01 8.508184137352212684e-01 8.187030470690308537e-01 7.894721549435020913e-01 7.636459803747425168e-01 7.415344369147779391e-01 7.232433929431298925e-01 7.086940192761503887e-01 6.976519973800043850e-01 6.897629337904555014e-01 6.845902277072768438e-01 6.816518996085494386e-01 6.804534280436067561e-01 6.805144265325491215e-01 6.813878804471897865e-01 6.826716269335362242e-01 6.840126460133364450e-01 6.851054933198449381e-01 6.856867302833413724e-01 6.855274808095472849e-01 6.844262173908879365e-01 6.822035629520850630e-01 6.787003629728529663e-01 6.737795717419587938e-01 6.673317355527992323e-01 6.592831414420688985e-01 6.496051269174618614e-01 6.383227190298710330e-01 6.255207145092548382e-01 6.113455703405527020e-01 5.960019901282314070e-01 5.797438203047551308e-01 5.628596834854986408e-01 5.456545909955470286e-01 5.284294340030588621e-01 5.114606880642579290e-01 4.949827670920860512e-01 4.791752385180502172e-01 4.641565483510702861e-01 4.499850970104493086e-01 4.366675450124397617e-01 4.241732559545993153e-01 4.124529349029849579e-01 4.014589199894882388e-01 3.911643263651313207e-01 3.815783645685136838e-01 3.727556515663050796e-01 3.647981319019723556e-01 3.578492305000623430e-01 3.520809207096790572e-01 3.476753717214896566e-01 3.448035979361243064e-01 3.436039711134947217e-01 3.441635047328209240e-01 3.465044619946875959e-01 3.505781378809871840e-01 3.562666725800516243e-01 3.633926362628635554e-01 3.717350099389695739e-01 3.810492406074715288e-01 3.910884091879944791e-01 4.016223333030362053e-01 4.124516659872293212e-01 4.234147626007997434e-01 4.343861593047113057e-01 4.452668199363620793e-01 4.559676520324714155e-01 4.663889886138567475e-01 4.763995471311108787e-01 4.858187067316160901e-01 4.944056761698354951e-01 5.018583072605120599e-01 5.078230081161493326e-01 5.119156474187235295e-01 5.137517136933145157e-01 5.129825641418099824e-01 5.093335650933774605e-01 5.026394664599316275e-01 4.928725078362792833e-01 4.801595213356041336e-01 4.647855591606000480e-01 4.471831331344213734e-01 4.279078186387493821e-01 4.076024982289424559e-01 3.869537282658562227e-01 3.666444515803050086e-01 3.473075020816982494e-01 3.294840509831045150e-01 3.135904181981487016e-01 2.998956326698604125e-01 2.885109391791658151e-01 2.793912625719653375e-01 2.723475942003009687e-01 2.670684520455018918e-01 2.631480452345401622e-01 2.601185419820202793e-01 2.574838656925878544e-01 2.547526735424013866e-01 2.514685339172174627e-01 2.472357326491657348e-01 2.417395808771085342e-01 2.347605087199129692e-01 2.261816091195271716e-01 2.159896524519367145e-01 2.042699175023346414e-01 1.911954956136892314e-01 1.770120113708684162e-01 1.620189580588906331e-01 1.465490351677533332e-01 1.309469839212457631e-01 1.155494120526245061e-01 1.006669745087240275e-01
3.891366384930865507e+00 4.300354003648344303e+00 4.701227746648788397e+00 5.086325634745948676e+00 5.448434104255275301e+00 5.781083683632499692e+00 6.078783392408383612e+00 6.337181366380424841e+00 6.553148280345821419e+00 6.724788808098821846e+00 6.851393307536913113e+00 6.933346170981769419e+00 6.972008392722662151e+00 6.969590015087369750e+00 6.929023880016236703e+00 6.853846598373485755e+00 6.748087068403844313e+00 6.616158360965000540e+00 6.462746211879673019e+00 6.292687152091523295e+00 6.110831408921780117e+00 5.921889646556369513e+00 5.730267551638020151e+00 5.539897222360661289e+00 5.354078313836602376e+00 5.175344139361346407e+00 5.005367917734455219e+00 4.844921983364320894e+00 4.693898282628174101e+00 4.551392448612948449e+00 4.415846989826146540e+00 4.285242565468933229e+00 4.157320845610207982e+00 4.029818812042074150e+00 3.900693025847211448e+00 3.768313551460528377e+00 3.631610706201404248e+00 3.490163116320744940e+00 3.344221999732374329e+00 3.194673311653735137e+00 3.042945540211142053e+00 2.890875788516580336e+00 2.740549843475569070e+00 2.594132960836363466e+00 2.453707189117521281e+00 2.321128542610033207e+00 2.197913737078079688e+00 2.085162131943034680e+00 1.983514567477806523e+00 1.893147399923400975e+00 1.813797524712045472e+00 1.744812624323126560e+00 1.685220204524442877e+00 1.633808981294603946e+00 1.589216616991683928e+00 1.550018407778708696e+00 1.514812126878454013e+00 1.482294856482060386e+00 1.451328111932174370e+00 1.420988179637478144e+00 1.390599298595692090e+00 1.359748270496057954e+00 1.328280216134602121e+00 1.296276527216524421e+00 1.264017397411058674e+00 1.231932482450758037e+00 1.200544134576915889e+00 1.170408073479470401e+00 1.142056326673219324e+00 1.115946754850429823e+00 1.092422603230422284e+00 1.071684434543331621e+00 1.053775622930033462e+00 1.038581466012616472e+00 1.025841015504367348e+00 1.015169930667543019e+00 1.006092097436796617e+00 9.980773386238529499e-01 9.905823166782872224e-01 9.830916330680306015e-01 9.751561915724211715e-01 9.664261178544329978e-01 9.566759284303448796e-01 9.458202184681643310e-01 9.339188550387833576e-01 9.211714921371926268e-01 9.079020439909400997e-01 8.945345395436904434e-01 8.815624153567723775e-01 8.695137194373431244e-01 8.589149343878070830e-01 8.502560858260219678e-01 8.439595921055847993e-01 8.403549316946226089e-01 8.396607101980910759e-01 8.419751134514308344e-01 8.472751171796102376e-01 8.554241441566196036e-01 8.661872065771110130e-01 8.792519260608331333e-01 8.942532682585777604e-01 9.107994184489044409e-01 9.284960157329118502e-01 9.469660387579998950e-01 9.658630282785408694e-01 9.848760567090337759e-01 1.003725855775993825e+00 1.022152704067135431e+00 1.039897910770691158e+00 1.056681831275151584e+00 1.072182128996426176e+00 1.086016315272890109e+00 1.097732345829059764e+00 1.106810214266853665e+00 1.112676143155570285e+00 1.114729287113364053e+00 1.112379079011625693e+00 1.105089717997800314e+00 1.092427096191455282e+00 1.074102873546445736e+00 1.050010553883677034e+00 1.020249284154730596e+00 9.851325585642329852e-01 9.451808579736116211e-01 9.010991859121935121e-01 8.537422042480125040e-01 8.040709486107111559e-01 7.531057559744563923e-01 7.018799918538977112e-01 6.513984745903427243e-01 6.026033189835318105e-01 5.563484833576402000e-01 5.133828724751298145e-01 4.743406477897345042e-01 4.397366363995633409e-01 4.099644948769833874e-01 3.852955681986393044e-01 3.658771214675684003e-01 3.517296013384362818e-01 3.427436374283128195e-01 3.386783670393444523e-01 3.391631998921331714e-01 3.437052091759478234e-01 3.517038971370359257e-01 3.624742134682376049e-01 3.752775203723087150e-01 3.893589050533262652e-01 4.039880559668237447e-01 4.185000477345438008e-01 4.323319788960643395e-01 4.450515723419115610e-01 4.563745645926653993e-01 4.661688976912001792e-01 4.744452197401443638e-01 4.813347930153015763e-01 4.870573666437697513e-01 4.918827341293490196e-01 4.960903535173700751e-01 4.999315506314326307e-01 5.035983924117077848e-01 5.072024261050817051e-01 5.107652093953191086e-01 5.142211212586897950e-01 5.174314789473046794e-01 5.202076910148571987e-01 5.223401763563676470e-01 5.236291891303950230e-01 5.239135611242591306e-01 5.230937110256330680e-01 5.211460334559150365e-01 5.181268762141180151e-01 5.141656131631631155e-01 5.094476771996415687e-01 5.041896651884502090e-01 4.986096123314200379e-01 4.928961425360026682e-01 4.871803490553738847e-01 4.815139227117042342e-01 4.758562780687847771e-01 4.700723206052348502e-01 4.639412053718852125e-01 4.571751269217499969e-01 4.494460205808877840e-01 4.404171996127335120e-01 4.297764862732892932e-01 4.172673647765737237e-01 4.027150660967934170e-01 3.860452094884094243e-01 3.672935504997452139e-01 3.466064029226760823e-01 3.242322612187075181e-01 3.005059570330103069e-01 2.758272603662543787e-01 2.506361459212506082e-01 2.253869965809716103e-01 2.005238409244644304e-01 1.764583772023976260e-01 1.535520832201536789e-01 1.321032155724715940e-01 1.123390146383866084e-01 9.441299621609980375e-02
3.691572517381391805e+00 4.089370317858067594e+00 4.481508134979787172e+00 4.860488138768259248e+00 5.219065884195899230e+00 5.550530002970864629e+00 5.848940659027526578e+00 6.109316900040507647e+00 6.327769789632315067e+00 6.501584133343065730e+00 6.629255718461787517e+00 6.710492654250000299e+00 6.746188610834607857e+00 6.738372993970202174e+00 6.690139294512329471e+00 6.605549159899236855e+00 6.489507254689679705e+00 6.347601531671289266e+00 6.185905469846144200e+00 6.010742993859720329e+00 5.828422453557594807e+00 5.644952219749833411e+00 5.465755914993483344e+00 5.295408979181173592e+00 5.137419330608900658e+00 4.994072970311909110e+00 4.866360572558752651e+00 4.753993982801940632e+00 4.655513012796044237e+00 4.568474075147920921e+00 4.489704173291514167e+00 4.415597534331556773e+00 4.342428470688203923e+00 4.266653267375982495e+00 4.185176005602354365e+00 4.095557925421537959e+00 3.996156541758372871e+00 3.886188426912033478e+00 3.765717407590326804e+00 3.635577002114514400e+00 3.497241459502473671e+00 3.352663210928626736e+00 3.204095683976774911e+00 3.053919306484632834e+00 2.904485524259195817e+00 2.757989357885736403e+00 2.616376146193382990e+00 2.481283382168761875e+00 2.354014567923181200e+00 2.235539220456258303e+00 2.126511712248812636e+00 2.027301509675073721e+00 1.938028283096049798e+00 1.858596949396566833e+00 1.788729560578815603e+00 1.727992696199167844e+00 1.675820381892481503e+00 1.631533515535718237e+00 1.594357148671167845e+00 1.563437054467892606e+00 1.537856784788697473e+00 1.516656094906030150e+00 1.498851231197847689e+00 1.483457247728594108e+00 1.469512168357911763e+00 1.456102472846428686e+00 1.442389031368202623e+00 1.427632237459875775e+00 1.411214801138412023e+00 1.392660423988599128e+00 1.371646609048251086e+00 1.348010102044441716e+00 1.321744005841192005e+00 1.292986370764525272e+00 1.262000981223523999e+00 1.229151927215496487e+00 1.194874299712229249e+00 1.159643750231275083e+00 1.123947710451789206e+00 1.088260698490576495e+00 1.053025472701451193e+00 1.018640880688723271e+00 9.854563463464072193e-01 9.537721075086285083e-01 9.238437548128128896e-01 8.958893787828801081e-01 8.700976937586858417e-01 8.466358268071606519e-01 8.256559426254332923e-01 8.073003444297844888e-01 7.917050995277958858e-01 7.790024514318938387e-01 7.693223007840492844e-01 7.627928879620189395e-01 7.595405699201280836e-01 7.596883122850470738e-01 7.633523634385800394e-01 7.706365465355823341e-01 7.816237721661567495e-01 7.963646891115943038e-01 8.148637976630727087e-01 8.370637993415128708e-01 8.628293017082323546e-01 8.919312425209158235e-01 9.240334495584335839e-01 9.586826692564607288e-01 9.953031678764197032e-01 1.033196736606529553e+00 1.071548641694259452e+00 1.109439814936334701e+00 1.145865368278702112e+00 1.179759328932001416e+00 1.210025287044138587e+00 1.235572357446080183e+00 1.255355471307575410e+00 1.268418516776244065e+00 1.273938301754682367e+00 1.271266795087831802e+00 1.259968734780792410e+00 1.239851592393620638e+00 1.210985115492745567e+00 1.173708301264608345e+00 1.128622587591430637e+00 1.076571244548891304e+00 1.018606182169996766e+00 9.559445362507772437e-01 8.899182465966970490e-01 8.219202996801661110e-01 7.533513187618281481e-01 6.855697584091238195e-01 6.198482110494524244e-01 5.573373864348938334e-01 4.990383641125190617e-01 4.457828783178892085e-01 3.982208027711068299e-01 3.568137248139972018e-01 3.218335005719028530e-01 2.933649535162790034e-01 2.713122660239369877e-01 2.554090467086045368e-01 2.452323757893469791e-01 2.402212773425669301e-01 2.396999838365736768e-01 2.429060330854047600e-01 2.490227342110971076e-01 2.572149361046237037e-01 2.666664310805142435e-01 2.766168447962211174e-01 2.863955938109775667e-01 2.954504852042199592e-01 3.033688117594404710e-01 3.098893440633546104e-01 3.149043395662268763e-01 3.184515283025305399e-01 3.206968655169888383e-01 3.219095780665436335e-01 3.224316184045974421e-01 3.226439998219468031e-01 3.229326419214211819e-01 3.236562816975317447e-01 3.251187521384972801e-01 3.275475052554028821e-01 3.310797202413146012e-01 3.357566983671476102e-01 3.415265623943563589e-01 3.482545780755896825e-01 3.557397499392672136e-01 3.637357863639826272e-01 3.719741224714360195e-01 3.801865074376317155e-01 3.881247563165834968e-01 3.955756177005381735e-01 4.023693367614882277e-01 4.083813004793589441e-01 4.135270469840995333e-01 4.177517965037154113e-01 4.210163780749207607e-01 4.232818756740556188e-01 4.244954599867478695e-01 4.245796525966794577e-01 4.234267565213848949e-01 4.208994395265246991e-01 4.168376026913677701e-01 4.110708151707998526e-01 4.034348799540027342e-01 3.937905828525717356e-01 3.820424389387359065e-01 3.681552847493386738e-01 3.521668495744370575e-01 3.341949211587046387e-01 3.144383242635395148e-01 2.931715807620793868e-01 2.707337423059044124e-01 2.475124201097897714e-01 2.239244359397658535e-01 2.003947560011731244e-01 1.773354352994644945e-01 1.551262006650954706e-01 1.340980571241701114e-01 1.145209485354842238e-01 9.659608020485242752e-02
3.720464427263847629e+00 4.101854548954744217e+00 4.472249780236985828e+00 4.823873136418420415e+00 5.149415677928956825e+00 5.442349342507962540e+00 5.697186702793148427e+00 5.909675170845619441e+00 6.076920768603381262e+00 6.197443536115708085e+00 6.271171864829742759e+00 6.299385878497401059e+00 6.284620347744580116e+00 6.230535964407311944e+00 6.141764961540088663e+00 6.023734105204374245e+00 5.882465993355786793e+00 5.724359087254476286e+00 5.555948213299923388e+00 5.383650215446604825e+00 5.213503328341338339e+00 5.050912811131290425e+00 4.900418436937975741e+00 4.765500801284115795e+00 4.648442588272748033e+00 4.550257834205820195e+00 4.470697180678624427e+00 4.408330721995795898e+00 4.360703185677073712e+00 4.324549677254784008e+00 4.296054895236174787e+00 4.271135145096664587e+00 4.245721019715124278e+00 4.216019353540568559e+00 4.178735827635493116e+00 4.131244059608136787e+00 4.071692599309626459e+00 3.999047394083806939e+00 3.913073263856055917e+00 3.814263174075041452e+00 3.703728018548469780e+00 3.583061875586106559e+00 3.454198100178281550e+00 3.319270228772401410e+00 3.180488802380625923e+00 3.040041351735752961e+00 2.900018551819596446e+00 2.762365558748355099e+00 2.628854360071983365e+00 2.501070970349823064e+00 2.380410636537449776e+00 2.268074835426001634e+00 2.165065445968550328e+00 2.072173675696167727e+00 1.989963657228024596e+00 1.918752697080631231e+00 1.858591629195237349e+00 1.809249502709683544e+00 1.770206767934345393e+00 1.740660462597141578e+00 1.719543695919301785e+00 1.705560275733111197e+00 1.697233745379332692e+00 1.692968640695440730e+00 1.691120509859331822e+00 1.690070285388964200e+00 1.688297992425013661e+00 1.684450594526816003e+00 1.677399037272960580e+00 1.666280201958215690e+00 1.650520625197577029e+00 1.629840298454287906e+00 1.604236583447557374e+00 1.573950111473989111e+00 1.539416252198812840e+00 1.501207137062589902e+00 1.459970136118151629e+00 1.416368916876259432e+00 1.371032748968573411e+00 1.324518549854249105e+00 1.277288496036669496e+00 1.229703988258995961e+00 1.182034763021313717e+00 1.134480155697778159e+00 1.087198270166789493e+00 1.040338222557188885e+00 9.940707418516641081e-01 9.486131644466617718e-01 9.042460680300249409e-01 8.613202240547142008e-01 8.202539200133155406e-01 7.815218489274984304e-01 7.456374877617355512e-01 7.131311699887338262e-01 6.845259608990879041e-01 6.603130513054361606e-01 6.409278946858162351e-01 6.267278563357676635e-01 6.179718358415504653e-01 6.148022361647793588e-01 6.172297254693716040e-01 6.251214474029218593e-01 6.381935358083223875e-01 6.560088935993382275e-01 6.779811204924661716e-01 7.033851988813977218e-01 7.313750795447109265e-01 7.610077396128841487e-01 7.912726890540721092e-01 8.211254104929194275e-01 8.495228672184851337e-01 8.754590903385108813e-01 8.979989376672223855e-01 9.163083711189934366e-01 9.296799628573024776e-01 9.375527568121231337e-01 9.395260104581579785e-01 9.353666908998274909e-01 9.250108788368442969e-01 9.085594648696377895e-01 8.862686901572145448e-01 8.585362409604897493e-01 8.258837169408541623e-01 7.889363940998479485e-01 7.484012400228979844e-01 7.050441183527584865e-01 6.596670304168228416e-01 6.130860686930122982e-01 5.661105600666385129e-01 5.195236521508359573e-01 4.740644295460672564e-01 4.304115389390243962e-01 3.891683102630513758e-01 3.508494600264524532e-01 3.158696335880986084e-01 2.845342479889732545e-01 2.570332473157403985e-01 2.334384710904702509e-01 2.137052626029456170e-01 1.976787658073113074e-01 1.851050154581628804e-01 1.756465279484204500e-01 1.689016660133081937e-01 1.644266626576336709e-01 1.617589126333139060e-01 1.604400124805898109e-01 1.600370710644459238e-01 1.601610105334593526e-01 1.604809076164798454e-01 1.607338155077215891e-01 1.607299141240235152e-01 1.603532066485389707e-01 1.595582499573665602e-01 1.583635852741472061e-01 1.568426018409757039e-01 1.551125522278833380e-01 1.533223781719224577e-01 1.516399307326045942e-01 1.502391237759942988e-01 1.492875435480114088e-01 1.489350657182668125e-01 1.493040715745198865e-01 1.504818810924356820e-01 1.525159828857636513e-01 1.554125306206631807e-01 1.591383425366988125e-01 1.636263208404255542e-01 1.687838261606911250e-01 1.745031379508978631e-01 1.806727883544947399e-01 1.871883427915918552e-01 1.939611469282253309e-01 2.009237247601087240e-01 2.080308854059058632e-01 2.152561194709008974e-01 2.225835162405273016e-01 2.299960803520481045e-01 2.374619052765734040e-01 2.449200776681783043e-01 2.522683683080536032e-01 2.593546878288658375e-01 2.659739370457701035e-01 2.718713149443438004e-01 2.767524013870474864e-01 2.802995315927300779e-01 2.821931871372196365e-01 2.821364722997130592e-01 2.798802908888391450e-01 2.752466556434720046e-01 2.681476756685861607e-01 2.585981685958541054e-01 2.467204881918466097e-01 2.327409680773234735e-01 2.169782588396228784e-01 1.998246718417793499e-01 1.817223350289510486e-01 1.631364334021531970e-01 1.445279992320575579e-01 1.263286213264085966e-01 1.089190919056501339e-01 9.261345704090369335e-02
4.259774776842733424e+00 4.658152765042482102e+00 5.034499706221218673e+00 5.379927009245091263e+00 5.686534878382125235e+00 5.947790475889368267e+00 6.158810658361917767e+00 6.316532994565644543e+00 6.419771020437284648e+00 6.469161320363181034e+00 6.467019353908707302e+00 6.417126826496955871e+00 6.324475355418123890e+00 6.194989500593886866e+00 6.035247791695232067e+00 5.852214496663593835e+00 5.652988940119945127e+00 5.444574395736749395e+00 5.233665704403984265e+00 5.026454093921615573e+00 4.828448883274759851e+00 4.644318193976339160e+00 4.477753568128282069e+00 4.331365635392403490e+00 4.206619010663706248e+00 4.103814046326171194e+00 4.022120929320126770e+00 3.959668155090702690e+00 3.913683187372822392e+00 3.880678698574647534e+00 3.856673805183659098e+00 3.837436643196658448e+00 3.818732798018851238e+00 3.796563683443904935e+00 3.767379912522250240e+00 3.728256927579814750e+00 3.677023345296782431e+00 3.612336375969730007e+00 3.533702864133363875e+00 3.441448647951073081e+00 3.336642626162508396e+00 3.220984852731861192e+00 3.096669871011942021e+00 2.966237221130631596e+00 2.832420576674623547e+00 2.698005433402936859e+00 2.565702934613410591e+00 2.438044632801051215e+00 2.317300154288524539e+00 2.205417230934317185e+00 2.103981686939277562e+00 2.014193904558020165e+00 1.936858069717651176e+00 1.872381013654831783e+00 1.820778500051238424e+00 1.781688084829023300e+00 1.754388848391227995e+00 1.737829232323431672e+00 1.730664504557427819e+00 1.731305202346795635e+00 1.737977050106642496e+00 1.748791649159112227e+00 1.761825699100139975e+00 1.775205039959394826e+00 1.787188529541290594e+00 1.796245962570370613e+00 1.801124029995714970e+00 1.800894803625674889e+00 1.794982393713185465e+00 1.783165143090537308e+00 1.765552891250677270e+00 1.742541156121113932e+00 1.714746321886364999e+00 1.682927831207128300e+00 1.647904712738885058e+00 1.610474357174890958e+00 1.571341224505603318e+00 1.531062082117869760e+00 1.490012592201050090e+00 1.448377741865237045e+00 1.406166049886526936e+00 1.363244930930967769e+00 1.319392422881197735e+00 1.274358866154058578e+00 1.227931298065068733e+00 1.179993328793063068e+00 1.130574077200289462e+00 1.079881228556353046e+00 1.028315197095896583e+00 9.764635173012041758e-01 9.250766252770843412e-01 8.750279690500638585e-01 8.272626718177414906e-01 7.827397131814084474e-01 7.423727707022896860e-01 7.069745134994295244e-01 6.772083979661143172e-01 6.535509963939707401e-01 6.362667374766951545e-01 6.253957981661026899e-01 6.207548311297698129e-01 6.219493537448748111e-01 6.283959758126049788e-01 6.393522353224325716e-01 6.539516227444031049e-01 6.712413916394939228e-01 6.902209365727549617e-01 7.098788225274428321e-01 7.292269302651168683e-01 7.473306223768869661e-01 7.633342440187982358e-01 7.764816756816859122e-01 7.861319830225357297e-01 7.917704637654122690e-01 7.930155422405829047e-01 7.896220367223421022e-01 7.814813058762266618e-01 7.686187042192729191e-01 7.511886572325190414e-01 7.294675528834295708e-01 7.038445271180380214e-01 6.748101607335057484e-01 6.429430755659187868e-01 6.088944484473094443e-01 5.733705351553064489e-01 5.371133844584943251e-01 5.008800537045220436e-01 4.654207428086408749e-01 4.314563919828389160e-01 3.996563871707089488e-01 3.706171201739889565e-01 3.448422316826620371e-01 3.227254270227829513e-01 3.045367849443662012e-01 2.904134513289626240e-01 2.803555201456030543e-01 2.742277022840024503e-01 2.717671122442432696e-01 2.725971077691490829e-01 2.762466903683051811e-01 2.821744953152605095e-01 2.897959850882038668e-01 2.985121223897317932e-01 3.077376311945261844e-01 3.169269686230166139e-01 3.255963534323476627e-01 3.333405948921546735e-01 3.398439964463300655e-01 3.448851929848698039e-01 3.483363347347261385e-01 3.501574781191332253e-01 3.503873297245400642e-01 3.491315812968628363e-01 3.465499873539757969e-01 3.428431118182601045e-01 3.382393733782242395e-01 3.329827227629969522e-01 3.273210583799835982e-01 3.214953766648502853e-01 3.157296635866367329e-01 3.102216567156661498e-01 3.051347927618481282e-01 3.005918296856635585e-01 2.966707409312427934e-01 2.934034706629093381e-01 2.907779720318026118e-01 2.887436482289461592e-01 2.872199133374735425e-01 2.861071431428902079e-01 2.852988824936549261e-01 2.846939006870195521e-01 2.842065749287235321e-01 2.837742000760758998e-01 2.833601516017163480e-01 2.829523334118002054e-01 2.825569673510502922e-01 2.821884294191250309e-01 2.818564287124708523e-01 2.815522632053583107e-01 2.812361162542093007e-01 2.808273280811520722e-01 2.801992948549705265e-01 2.791801386386269512e-01 2.775596081025833994e-01 2.751019080823776664e-01 2.715633971685627035e-01 2.667134460761335091e-01 2.603562917054063064e-01 2.523515222783300760e-01 2.426309150162818118e-01 2.312097146665390568e-01 2.181910441427565017e-01 2.037629013715653303e-01 1.881880173307795279e-01 1.717876285083453358e-01 1.549208425670240696e-01 1.379616835017494214e-01 1.212760421067581584e-01 1.052006249855959308e-01 9.002563409778052694e-02 7.598237238564206630e-02
4.249690082206692310e+00 4.668126587700873742e+00 5.068867500498418721e+00 5.442724502224720595e+00 5.781235145394460595e+00 6.077042965828362675e+00 6.324202196750285054e+00 6.518391099969613300e+00 6.657028225255731790e+00 6.739295540183727340e+00 6.766079899298063971e+00 6.739848819254191881e+00 6.664477726603010410e+00 6.545044176950417736e+00 6.387600955724676233e+00 6.198935726365789378e+00 5.986321232912301227e+00 5.757257981707772032e+00 5.519211244393493310e+00 5.279346118521780262e+00 5.044267608449941598e+00 4.819776328198051019e+00 4.610653431482680809e+00 4.420489813618893038e+00 4.251573928622508269e+00 4.104849544790738491e+00 3.979949742399264689e+00 3.875307090755849337e+00 3.788333132150045302e+00 3.715653996552501503e+00 3.653384003448385542e+00 3.597416091951790129e+00 3.543707128996760325e+00 3.488537578691756291e+00 3.428728336338414007e+00 3.361802283329628604e+00 3.286083650848887316e+00 3.200733993971804026e+00 3.105728878061001730e+00 3.001783802841161197e+00 2.890241096130224729e+00 2.772931306891901926e+00 2.652022968118208368e+00 2.529873580056438698e+00 2.408892489667159964e+00 2.291423341576273920e+00 2.179650328727596786e+00 2.075529027398470561e+00 1.980739566107152738e+00 1.896657647691257109e+00 1.824337756703515501e+00 1.764502865505126916e+00 1.717536039460447750e+00 1.683471295394486145e+00 1.661983513027440740e+00 1.652379698828741361e+00 1.653595900076953784e+00 1.664205326691360343e+00 1.682443230555082714e+00 1.706253034296340454e+00 1.733355928075322128e+00 1.761343230434792240e+00 1.787787462991732745e+00 1.810365023105398263e+00 1.826980915050401277e+00 1.835884712803709684e+00 1.835766944547012836e+00 1.825826535241301896e+00 1.805802563309661712e+00 1.775967116291241599e+00 1.737079998810564074e+00 1.690309902960404287e+00 1.637129959205648078e+00 1.579197905437733862e+00 1.518232223522889335e+00 1.455895386708883299e+00 1.393693946766457303e+00 1.332902792395298297e+00 1.274517905838756127e+00 1.219238709685800393e+00 1.167478047217409554e+00 1.119395303621056659e+00 1.074946414243190373e+00 1.033943597955318205e+00 9.961176481342366440e-01 9.611763586069721477e-01 9.288539727034672566e-01 8.989482261327467194e-01 8.713432955507128819e-01 8.460186395020923289e-01 8.230450791699305269e-01 8.025704729124174541e-01 7.847979042108002012e-01 7.699594674583449816e-01 7.582885473791155517e-01 7.499930268433643299e-01 7.452312621686181249e-01 7.440919955859924828e-01 7.465787772047085546e-01 7.525989919988758103e-01 7.619572835099116537e-01 7.743530641847418128e-01 7.893818442502169574e-01 8.065402815575907214e-01 8.252350275287920756e-01 8.447955770758879268e-01 8.644913244558620757e-01 8.835528498024338706e-01 9.011971081482162971e-01 9.166557274771697239e-01 9.292050949098320523e-01 9.381964586749040880e-01 9.430839817616014642e-01 9.434486400127113370e-01 9.390160875501718518e-01 9.296671195325811876e-01 9.154400503161858049e-01 8.965251187845750813e-01 8.732517703372004725e-01 8.460702832074921131e-01 8.155295568894608271e-01 7.822529842429968294e-01 7.469141539626966697e-01 7.102137611183245713e-01 6.728586190193942551e-01 6.355431566107168084e-01 5.989333720674350214e-01 5.636529259113669532e-01 5.302709501530940006e-01 4.992912118861729809e-01 4.711424443937591855e-01 4.461699175969978670e-01 4.246285558762305512e-01 4.066780977513168027e-01 3.923808610360666749e-01 3.817026253560728000e-01 3.745169610094398749e-01 3.706130633237890715e-01 3.697068286751826749e-01 3.714545917242423889e-01 3.754686815198061689e-01 3.813337917661119292e-01 3.886231191857997258e-01 3.969133159017789736e-01 4.057975009110712517e-01 4.148958576847409097e-01 4.238636520431374732e-01 4.323967986014491949e-01 4.402353236477573040e-01 4.471652046162505334e-01 4.530190730774197316e-01 4.576761840846749751e-01 4.610618907363527863e-01 4.631466674644345027e-01 4.639445507089782206e-01 4.635107494853417665e-01 4.619381435776300227e-01 4.593524612542583263e-01 4.559060695948982112e-01 4.517705091379467519e-01 4.471281005724692115e-01 4.421631127922253657e-01 4.370530581293202710e-01 4.319606695723229306e-01 4.270270074740103450e-01 4.223659792329015339e-01 4.180603519828109405e-01 4.141591668915149960e-01 4.106763401045718798e-01 4.075901931362058694e-01 4.048437160254455547e-01 4.023454696680490161e-01 3.999711990891675062e-01 3.975663671894477114e-01 3.949499209242567366e-01 3.919196044839875492e-01 3.882590509596178796e-01 3.837466995005847092e-01 3.781663391923383299e-01 3.713188076877948496e-01 3.630341227020648098e-01 3.531831438083674612e-01 3.416877838602900841e-01 3.285288305492010119e-01 3.137505985085057847e-01 2.974618862300497657e-01 2.798330374563848810e-01 2.610892436321885501e-01 2.415005517843603899e-01 2.213693103846747223e-01 2.010159746851532536e-01 1.807642883211714180e-01 1.609268579749311423e-01 1.417920467312845378e-01 1.236129588501208576e-01 1.065990732670307889e-01 9.091085127261022691e-02 7.665740221008540689e-02 6.389706543137424477e-02 5.264057503303580521e-02 4.285632897907048350e-02
3.758570053640338138e+00 4.183323360430659221e+00 4.604766743769401316e+00 5.014429145147131450e+00 5.403867833165755030e+00 5.764999945353885380e+00 6.090413267350400339e+00 6.373642645944697094e+00 6.609403010863402983e+00 6.793773994471422384e+00 6.924333841447790405e+00 7.000241378710638784e+00 7.022264460995774726e+00 6.992752168153823611e+00 6.915547033385561093e+00 6.795833708021168817e+00 6.639922414564855657e+00 6.454969630727811492e+00 6.248644348306534368e+00 6.028755162577193794e+00 5.802860164173764268e+00 5.577886742253529206e+00 5.359790816492831844e+00 5.153283888189368334e+00 4.961651462173078286e+00 4.786678296112546249e+00 4.628685597263507034e+00 4.486674130705198493e+00 4.358556738462306512e+00 4.241455416379430687e+00 4.132032878579595447e+00 4.026826997173499123e+00 3.922558605692030298e+00 3.816388364743152462e+00 3.706105791512233072e+00 3.590242035409399346e+00 3.468106407185952644e+00 3.339754051440151805e+00 3.205897774887909613e+00 3.067780505601250596e+00 2.927026102848674149e+00 2.785485443052274857e+00 2.645092299400637170e+00 2.507740002987167038e+00 2.375185770953381681e+00 2.248985417482881388e+00 2.130457352865595677e+00 2.020671674998677503e+00 1.920457970429769068e+00 1.830424330461318361e+00 1.750980043502055938e+00 1.682355385289992178e+00 1.624613716727057344e+00 1.577653446533394677e+00 1.541199997945658762e+00 1.514790393663183021e+00 1.497755037090167995e+00 1.489202539836454564e+00 1.488013675358914600e+00 1.492849860833629361e+00 1.502179888954331410e+00 1.514326333804473235e+00 1.527530342668285357e+00 1.540030875567851787e+00 1.550152180415946823e+00 1.556391782720194072e+00 1.557500646985955806e+00 1.552547678083513016e+00 1.540962123340454681e+00 1.522549706773549616e+00 1.497481084594292300e+00 1.466254115222664911e+00 1.429634179415888440e+00 1.388578953350026790e+00 1.344155434410033267e+00 1.297457468878692621e+00 1.249531496615818860e+00 1.201316825438814240e+00 1.153604687256782224e+00 1.107017891313228697e+00 1.062010394725535267e+00 1.018883914037824079e+00 9.778170383887689887e-01 9.389013576078650836e-01 9.021789839884456486e-01 8.676764445421312200e-01 8.354310975762651026e-01 8.055078237738932945e-01 7.780053710034862124e-01 7.530532933929571238e-01 7.308015738279380891e-01 7.114057125334964926e-01 6.950102206505914815e-01 6.817331269421593731e-01 6.716534126707197627e-01 6.648023968066584244e-01 6.611592003670127005e-01 6.606496501949691291e-01 6.631475173057288508e-01 6.684768284475796074e-01 6.764141681813385931e-01 6.866903207463306291e-01 6.989911640671777615e-01 7.129583025207478775e-01 7.281903607792485911e-01 7.442460865524661573e-01 7.606503358204124154e-01 7.769036901961117181e-01 7.924959040610877192e-01 8.069227282487809738e-01 8.197050179379172796e-01 8.304085206974962663e-01 8.386624703930152247e-01 8.441751107553949751e-01 8.467445622255609372e-01 8.462639692823088478e-01 8.427205258060249671e-01 8.361886956812063509e-01 8.268185718037823762e-01 8.148207961469683402e-01 8.004497201052264144e-01 7.839864907073693656e-01 7.657235581571406602e-01 7.459517291710778819e-01 7.249504415308942740e-01 7.029814723556218059e-01 6.802858875588997378e-01 6.570837436141765409e-01 6.335758719839199582e-01 6.099470376520481629e-01 5.863697975694781572e-01 5.630085050594528795e-01 5.400230267774114301e-01 5.175718634920293271e-01 4.958144503371816336e-01 4.749124634851971671e-01 4.550299890292189287e-01 4.363324158331806646e-01 4.189839479471056949e-01 4.031436837334812506e-01 3.889603105513614323e-01 3.765655869592320903e-01 3.660669526778600469e-01 3.575397581992276752e-01 3.510197442138424662e-01 3.464964844361456686e-01 3.439085188965102513e-01 3.431408419130809184e-01 3.440252608126997957e-01 3.463439439830572897e-01 3.498362186215685510e-01 3.542084212939646815e-01 3.591463528060118149e-01 3.643296734927381486e-01 3.694474177035194096e-01 3.742137102376687507e-01 3.783827296841253962e-01 3.817619952519598070e-01 3.842231188007309006e-01 3.857092760501235063e-01 3.862387853344491084e-01 3.859043410381614581e-01 3.848676382548247288e-01 3.833493346380365541e-01 3.816145496152667516e-01 3.799543925470722505e-01 3.786643272613133826e-01 3.780205199822788686e-01 3.782556325983544854e-01 3.795357750341089575e-01 3.819404858677893921e-01 3.854475879207254208e-01 3.899245787382490946e-01 3.951278081103638540e-01 4.007101264082726377e-01 4.062369647314690857e-01 4.112100402380856057e-01 4.150971275904635216e-01 4.173657156892252029e-01 4.175179324257243252e-01 4.151239536640182748e-01 4.098512158799836880e-01 4.014871245204241212e-01 3.899535486718546107e-01 3.753121368333331986e-01 3.577602987660171152e-01 3.376184954136783878e-01 3.153101581322587110e-01 2.913360886259362958e-01 2.662455144671284635e-01 2.406060783698961980e-01 2.149749435343058512e-01 1.898729165307758149e-01 1.657630762328583529e-01 1.430349008729150662e-01 1.219943574681021659e-01 1.028599101277084399e-01 8.576396336375580187e-02 7.075891143040582976e-02 5.782673776860107473e-02 4.689100697641201271e-02
3.290714679020694700e+00 3.690775439330121088e+00 4.095015059077704578e+00 4.496074121177634275e+00 4.886294873341175737e+00 5.257993346144550273e+00 5.603737749224260156e+00 5.916622950770636713e+00 6.190532210369275035e+00 6.420378026431789564e+00 6.602313684061511978e+00 6.733905945784099956e+00 6.814257829814676093e+00 6.844069390774627060e+00 6.825624776295540208e+00 6.762696367148653742e+00 6.660361868350790360e+00 6.524737647366997351e+00 6.362640586718351976e+00 6.181199932406214792e+00 5.987448509082398118e+00 5.787927658231274641e+00 5.588341195545607931e+00 5.393290007769442340e+00 5.206110845612001548e+00 5.028831441843184535e+00 4.862240868414417605e+00 4.706060995988328166e+00 4.559193930451804988e+00 4.420012934541871275e+00 4.286661539388745723e+00 4.157327494042281302e+00 4.030464337282269938e+00 3.904942518467498846e+00 3.780122614629570332e+00 3.655853630868017845e+00 3.532408196262443401e+00 3.410372625445995176e+00 3.290512788875858519e+00 3.173636554277734501e+00 3.060470745262314107e+00 2.951565884081873037e+00 2.847236455984719861e+00 2.747538905270544785e+00 2.652284808102335134e+00 2.561083109061989660e+00 2.473403139817077268e+00 2.388649301887810328e+00 2.306238545906219350e+00 2.225672814766259222e+00 2.146600116121877733e+00 2.068859579905947044e+00 1.992507564663571484e+00 1.917823494675432894e+00 1.845295585844137998e+00 1.775587966748083613e+00 1.709491872164652593e+00 1.647864632467454404e+00 1.591560979616421623e+00 1.541361766362841390e+00 1.497905452398385684e+00 1.461627596683319430e+00 1.432713103681559019e+00 1.411065095591126584e+00 1.396293060364445893e+00 1.387721458301254485e+00 1.384418308010796572e+00 1.385241681951890014e+00 1.388900495629905807e+00 1.394024818419564493e+00 1.399240138619014751e+00 1.403239780378033430e+00 1.404849989867599236e+00 1.403083065295916310e+00 1.397175202240061198e+00 1.386607332351627253e+00 1.371108923288235193e+00 1.350646296780207312e+00 1.325398317080908495e+00 1.295723156315413238e+00 1.262120157528696662e+00 1.225190640739205916e+00 1.185600863741047339e+00 1.144049401088310436e+00 1.101240176126593751e+00 1.057861340108395831e+00 1.014569393229820538e+00 9.719774519527992762e-01 9.306463646540068524e-01 8.910775439651406060e-01 8.537067252077290558e-01 8.188983411013792679e-01 7.869406578484752224e-01 7.580421681018252311e-01 7.323298860103777397e-01 7.098501587707829463e-01 6.905723770090002045e-01 6.743956187836672722e-01 6.611578838440661521e-01 6.506472132789056229e-01 6.426137622752090550e-01 6.367817967679617608e-01 6.328606696260853370e-01 6.305540453832629844e-01 6.295669748303982516e-01 6.296108018716060073e-01 6.304062319727808950e-01 6.316851948771382563e-01 6.331922941330923038e-01 6.346866557756386529e-01 6.359448575131592118e-01 6.367653351236488568e-01 6.369742928976107610e-01 6.364327109450779174e-01 6.350436463860696934e-01 6.327587150041725783e-01 6.295824817410047292e-01 6.255735397851738266e-01 6.208413077099732558e-01 6.155380205794191983e-01 6.098459828179734199e-01 6.039607863131233323e-01 5.980718227879958659e-01 5.923418987266955149e-01 5.868880518513990285e-01 5.817657111811884718e-01 5.769581088563897620e-01 5.723723914254907896e-01 5.678432213035374820e-01 5.631438972732787374e-01 5.580042308840837961e-01 5.521337048786192359e-01 5.452478561810349955e-01 5.370954683724007417e-01 5.274840306904609033e-01 5.163010550784759012e-01 5.035292233966979225e-01 4.892539109239336659e-01 4.736623574486969468e-01 4.570345437429234048e-01 4.397266081103468061e-01 4.221482939806114332e-01 4.047364435935890126e-01 3.879268180453318005e-01 3.721265836477681832e-01 3.576896195583606497e-01 3.448964348602615582e-01 3.339399874863364093e-01 3.249181392647256805e-01 3.178329388611297324e-01 3.125964373414498731e-01 3.090423496942871773e-01 3.069425910459742113e-01 3.060275168306477722e-01 3.060085647352479565e-01 3.066019100164404376e-01 3.075516693954842840e-01 3.086511476483453364e-01 3.097605979959678901e-01 3.108200236103816905e-01 3.118556942812917843e-01 3.129793382858793160e-01 3.143794143173428979e-01 3.163044487576713859e-01 3.190391354686263337e-01 3.228746458040519518e-01 3.280753214749093649e-01 3.348445202479887195e-01 3.432927514305900707e-01 3.534113094672594602e-01 3.650543386724016681e-01 3.779316314610555727e-01 3.916135350247056390e-01 4.055481883061683446e-01 4.190900833688737670e-01 4.315377660558505912e-01 4.421775287491090944e-01 4.503293144994280350e-01 4.553908398402974900e-01 4.568761697704339375e-01 4.544456160307276948e-01 4.479247896237030235e-01 4.373117718460405867e-01 4.227725520121927705e-01 4.046259404490326061e-01 3.833200013022040054e-01 3.594025853974722740e-01 3.334887373990151893e-01 3.062276477779344863e-01 2.782714733061978363e-01 2.502478252424514826e-01 2.227371456817472395e-01 1.962555986460096658e-01 1.712435865465538609e-01 1.480595765531494967e-01 1.269786211435003365e-01 1.081947574507005211e-01 9.182638336048370986e-02 7.792370173915272313e-02 6.647739077295909682e-02 5.742778193555048150e-02
2.887384563508644142e+00 3.229285787451994238e+00 3.574535031536064000e+00 3.917243055469706192e+00 4.251313485503005474e+00 4.570642248868987068e+00 4.869319315990405350e+00 5.141827527849315516e+00 5.383234391305829369e+00 5.589372817187605591e+00 5.757005733940864900e+00 5.883967518838376876e+00 5.969272856178139186e+00 6.013181791641779128e+00 6.017209302084653544e+00 5.984069365732603174e+00 5.917547636689284296e+00 5.822303231952894009e+00 5.703608092854169698e+00 5.567040716640444309e+00 5.418158349220458803e+00 5.262176587090908519e+00 5.103686683824724568e+00 4.946438146271262326e+00 4.793207562642519015e+00 4.645764855973752105e+00 4.504936644850037197e+00 4.370754783731990223e+00 4.242668190816244689e+00 4.119789148679623203e+00 4.001142372997895436e+00 3.885886558407472879e+00 3.773483474261698500e+00 3.663798036917346845e+00 3.557122797135487069e+00 3.454130414438621344e+00 3.355766559040622266e+00 3.263102151005921492e+00 3.177167272882920557e+00 3.098789308250501140e+00 3.028455232530630870e+00 2.966213152157904709e+00 2.911622149963108974e+00 2.863753136981201930e+00 2.821237644792818688e+00 2.782356915836392997e+00 2.745160626159498740e+00 2.707603163428585091e+00 2.667685411890281522e+00 2.623591107649246634e+00 2.573808643588932910e+00 2.517231285152296216e+00 2.453230831730554673e+00 2.381701608523387748e+00 2.303073235759001136e+00 2.218291962761714586e+00 2.128771546588336339e+00 2.036315889991453520e+00 1.943016951338566667e+00 1.851132900936473202e+00 1.762953019864326398e+00 1.680657274274226509e+00 1.606179618069254023e+00 1.541084668128241963e+00 1.486467183239874590e+00 1.442882664121007519e+00 1.410315299420182189e+00 1.388186593367718880e+00 1.375404477365471667e+00 1.370449034755441220e+00 1.371487448532777931e+00 1.376507993197789270e+00 1.383461102360154182e+00 1.390395089271071027e+00 1.395574978153690582e+00 1.397575093743253394e+00 1.395339200657081502e+00 1.388205703120172219e+00 1.375899209863046924e+00 1.358493143547194526e+00 1.336350608282796948e+00 1.310052162553700050e+00 1.280319371529986983e+00 1.247942078627381157e+00 1.213715566211444941e+00 1.178391421500873726e+00 1.142643469777322451e+00 1.107047958115753961e+00 1.072075516717110766e+00 1.038091546490106376e+00 1.005361547911640896e+00 9.740584372219707188e-01 9.442698823619032344e-01 9.160048529244725346e-01 8.891996504001803414e-01 8.637244621555510982e-01 8.393917971442124148e-01 8.159680198050788258e-01 7.931886390220875827e-01 7.707771828252965030e-01 7.484665977291560246e-01 7.260213246763651540e-01 7.032577214827755441e-01 6.800603839939172168e-01 6.563922483006177089e-01 6.322970561411906942e-01 6.078937267098839525e-01 5.833632666446075810e-01 5.589298681648846578e-01 5.348386269128254655e-01 5.113327565201989389e-01 4.886331691190770599e-01 4.669228756831523275e-01 4.463378670973608964e-01 4.269651172931947514e-01 4.088472529995921256e-01 3.919924430337893839e-01 3.763873288595618316e-01 3.620104529571010477e-01 3.488437006706852084e-01 3.368797294440412093e-01 3.261241283064507668e-01 3.165920096551869678e-01 3.082997022778706797e-01 3.012530602541921843e-01 2.954344823754140870e-01 2.907909644538089755e-01 2.872253707912687526e-01 2.845926524909402899e-01 2.827019990675105898e-01 2.813250641461917945e-01 2.802095293656960973e-01 2.790965173513449971e-01 2.777398342626687389e-01 2.759247689867448949e-01 2.734842311271050153e-01 2.703103696103935638e-01 2.663603947085703139e-01 2.616560716203951142e-01 2.562771400306885772e-01 2.503496550354950556e-01 2.440308088036408918e-01 2.374921687581412200e-01 2.309033354020614826e-01 2.244178637972498447e-01 2.181628774732491671e-01 2.122332435962267783e-01 2.066905406984668181e-01 2.015664373804601506e-01 1.968695913216629012e-01 1.925948456811238940e-01 1.887333463099442610e-01 1.852822623223017440e-01 1.822529868141911369e-01 1.796769986192654489e-01 1.776089097316731480e-01 1.761265326125611430e-01 1.753280726299925874e-01 1.753267214955463171e-01 1.762430462065374126e-01 1.781956206988052349e-01 1.812903846743555147e-01 1.856092576790243087e-01 1.911986019659069336e-01 1.980582199905662200e-01 2.061316739628124561e-01 2.152987972059961508e-01 2.253713001223753287e-01 2.360923066395977654e-01 2.471404899054974180e-01 2.581391757449942315e-01 2.686703874067262188e-01 2.782933245842815762e-01 2.865662820202458105e-01 2.930705656193246522e-01 2.974346273663011075e-01 2.993564745155022355e-01 2.986224464358462338e-01 2.951207079479949424e-01 2.888482603943808846e-01 2.799108697378089872e-01 2.685159920679666135e-01 2.549594394636207628e-01 2.396071085239649123e-01 2.228735052621971247e-01 2.051990045961444020e-01 1.870277641223169196e-01 1.687879829208007443e-01 1.508758050174850707e-01 1.336436779566703148e-01 1.173934449994264440e-01 1.023739628400552049e-01 8.878262106003728671e-02 7.676985034900507543e-02 6.644554125157998981e-02 5.788626268779407946e-02 5.114224165151296658e-02 4.624323153024394173e-02 4.320262404693960001e-02 4.201943034001215382e-02 4.267804847440053589e-02
2.717560835550683507e+00 3.015766575194615218e+00 3.311061126432338408e+00 3.597925818070475401e+00 3.870985082212487161e+00 4.125214783290914511e+00 4.356123238891376204e+00 4.559896935408158214e+00 4.733507517743355208e+00 4.874780660799428844e+00 4.982430300442976190e+00 5.056062961996099503e+00 5.096156653915708823e+00 5.104017308116526763e+00 5.081713778411870663e+00 5.031990687098980786e+00 4.958157663658603553e+00 4.863954207084607795e+00 4.753391592190175707e+00 4.630576626643221338e+00 4.499525980735170627e+00 4.363983400627533982e+00 4.227254495236893561e+00 4.092074264650432447e+00 3.960520742864094057e+00 3.833984113473827726e+00 3.713194912163936490e+00 3.598308235303701252e+00 3.489034279857663901e+00 3.384799999378858004e+00 3.284923060114709248e+00 3.188778115718829298e+00 3.095936832614575529e+00 3.006266826587620677e+00 2.919980121248441307e+00 2.837628078373749307e+00 2.760046106338810645e+00 2.688256988358050936e+00 2.623345756427222231e+00 2.566321294488163485e+00 2.517980212540193996e+00 2.478787155621128058e+00 2.448782998390398369e+00 2.427528804681056585e+00 2.414089544954280964e+00 2.407057806695694246e+00 2.404614466257018357e+00 2.404620724981265667e+00 2.404734129255444053e+00 2.402540132324730848e+00 2.395690350096538523e+00 2.382038722670174025e+00 2.359767254029386585e+00 2.327493741385147530e+00 2.284354911637255459e+00 2.230059662866820780e+00 2.164908671914364646e+00 2.089778543639848163e+00 2.006070820082422212e+00 1.915628581162675648e+00 1.820625770055761983e+00 1.723436654537761292e+00 1.626494640201975095e+00 1.532150833623798780e+00 1.442543012839841321e+00 1.359484940694984711e+00 1.284384221899593337e+00 1.218194292386826971e+00 1.161402880008939986e+00 1.114055758397638041e+00 1.075811211917649501e+00 1.046017764628732527e+00 1.023805734944753354e+00 1.008182325989763761e+00 9.981202938388762380e-01 9.926317707456699946e-01 9.908212538845501127e-01 9.919148190124188469e-01 9.952658423276041777e-01 1.000340485687611247e+00 1.006688530848247609e+00 1.013906553912981678e+00 1.021600793686408437e+00 1.029356352870283153e+00 1.036717800503771603e+00 1.043184068482516658e+00 1.048218104172826459e+00 1.051269450453766297e+00 1.051806063489092224e+00 1.049350500361962091e+00 1.043515233015758437e+00 1.034032225538353611e+00 1.020772988806939230e+00 1.003756810814566691e+00 9.831465755738666434e-01 9.592332154226044238e-01 9.324111922117289675e-01 9.031483114175837823e-01 8.719535400281084314e-01 8.393463469795178211e-01 8.058304516077635649e-01 7.718739215068716186e-01 7.378964366479429104e-01 7.042634255128921161e-01 6.712858479651564458e-01 6.392237782336622764e-01 6.082916924331640551e-01 5.786635173291303502e-01 5.504760081489206147e-01 5.238297381501026972e-01 4.987878212679145440e-01 4.753732152827119251e-01 4.535659879706066544e-01 4.333021058616082222e-01 4.144751506451823664e-01 3.969418514039442791e-01 3.805316003466766017e-01 3.650593129574485340e-01 3.503402693130635015e-01 3.362050975219895710e-01 3.225129150482486939e-01 3.091608711757984906e-01 2.960888911707132976e-01 2.832791896831591827e-01 2.707509635631706324e-01 2.585514163424075251e-01 2.467447818640228219e-01 2.354012016919190819e-01 2.245871769019347763e-01 2.143588550475322985e-01 2.047587899838614334e-01 1.958160966478144360e-01 1.875492908935164349e-01 1.799706518157297430e-01 1.730907463702113236e-01 1.669218242749147540e-01 1.614791164763935971e-01 1.567795502381558737e-01 1.528379554233197934e-01 1.496613659623709236e-01 1.472424308264238535e-01 1.455531684172582108e-01 1.445403130724273455e-01 1.441232986990481080e-01 1.441955600924394454e-01 1.446293482384524709e-01 1.452837496044080134e-01 1.460151317028347273e-01 1.466888792317194712e-01 1.471910803337856122e-01 1.474388096832293105e-01 1.473877945343600171e-01 1.470365665167036040e-01 1.464265913221293181e-01 1.456383236498157430e-01 1.447835703157134835e-01 1.439949151469450406e-01 1.434132374018791123e-01 1.431745031115197186e-01 1.433970326930208983e-01 1.441703580564359377e-01 1.455465808475970291e-01 1.475348760087241418e-01 1.500994777080310039e-01 1.531611465046489040e-01 1.566018132616595060e-01 1.602718238512250704e-01 1.639990132726952821e-01 1.675987264191070858e-01 1.708838965233649976e-01 1.736743788469693184e-01 1.758049207130772396e-01 1.771313750717118940e-01 1.775350340454875386e-01 1.769251984418966084e-01 1.752402874042152670e-01 1.724479014188499693e-01 1.685442638586072406e-01 1.635533913486240387e-01 1.575262045029358626e-01 1.505396228495045063e-01 1.426955336066923208e-01 1.341194160807993030e-01 1.249583698923547453e-01 1.153783374643223975e-01 1.055604279659307226e-01 9.569639920923304899e-02 8.598351726716582655e-02 7.661914087312932109e-02 6.779544801507592089e-02 5.969471107403738486e-02 5.248544159446671964e-02 4.631957538506980415e-02 4.133068487693825066e-02 3.763302309169941351e-02 3.532105613148334156e-02 3.446906031044711521e-02 3.513035938360709043e-02 3.733586346592721039e-02 4.109173162986021199e-02 4.637618635517797711e-02
3.093900515286984287e+00 3.411713548390626016e+00 3.719584770735383294e+00 4.010934042114049802e+00 4.279671962147883590e+00 4.520478949345678288e+00 4.729026042056799994e+00 4.902123807385578402e+00 5.037794169280589429e+00 5.135268249169323340e+00 5.194920251059586214e+00 5.218152033698666870e+00 5.207244893365301941e+00 5.165194263395342489e+00 5.095540183001749490e+00 5.002202363226100346e+00 4.889324555309452869e+00 4.761129623516821674e+00 4.621784829407014072e+00 4.475276562807128045e+00 4.325294850880307962e+00 4.175129894499513661e+00 4.027584868976711974e+00 3.884910592818267006e+00 3.748767880112879869e+00 3.620222216135509541e+00 3.499772977404438379e+00 3.387416118617073479e+00 3.282735698039796368e+00 3.185016411805325465e+00 3.093367020606417217e+00 3.006843532431562327e+00 2.924561348991217002e+00 2.845787180172086650e+00 2.770004053799669297e+00 2.696945782991355234e+00 2.626600362579195380e+00 2.559184592161711347e+00 2.495094488650398290e+00 2.434837648770384000e+00 2.378954624140447560e+00 2.327936667148919003e+00 2.282146975990187343e+00 2.241751955056400014e+00 2.206668078199434113e+00 2.176528766042920005e+00 2.150674276406169483e+00 2.128166015627138474e+00 2.107824922064817308e+00 2.088291738312602952e+00 2.068105201566276641e+00 2.045792565458868228e+00 2.019965624145376282e+00 1.989414672328746025e+00 1.953192743722050873e+00 1.910683089597406736e+00 1.861644136559001961e+00 1.806228097470857108e+00 1.744971666562733059e+00 1.678759754350612754e+00 1.608765626007158334e+00 1.536372902560052101e+00 1.463086411523687236e+00 1.390439717390132834e+00 1.319907198390893210e+00 1.252827766246149777e+00 1.190345889399678558e+00 1.133373564883566109e+00 1.082574587709216551e+00 1.038370060818397000e+00 1.000961922994537678e+00 9.703694965987719190e-01 9.464729326377607777e-01 9.290570516592684402e-01 9.178494719246030886e-01 9.125480817841237213e-01 9.128346507715530134e-01 9.183735178718754888e-01 9.287965597008175367e-01 9.436777495442343344e-01 9.625022986880755749e-01 9.846363952329707514e-01 1.009303801025682290e+00 1.035574961063875143e+00 1.062372898959263789e+00 1.088498185772244442e+00 1.112672891623497584e+00 1.133600981286871257e+00 1.150040379349113184e+00 1.160880208094630106e+00 1.165215708369439884e+00 1.162413200512379508e+00 1.152158224071626380e+00 1.134481535859035883e+00 1.109759866333912326e+00 1.078690895904104829e+00 1.042244559155439898e+00 1.001595178354526272e+00 9.580407883010850778e-01 9.129171380342624431e-01 8.675140892125593473e-01 8.230015227918434650e-01 7.803704580927841583e-01 7.403931453871758217e-01 7.036036487644758974e-01 6.702982223271412021e-01 6.405528643611488882e-01 6.142540360992918558e-01 5.911378211937859950e-01 5.708327318211922075e-01 5.529019322788550905e-01 5.368816198286668895e-01 5.223134911059315044e-01 5.087703805961860670e-01 4.958751327527655683e-01 4.833133837204947603e-01 4.708412067155360869e-01 4.582885250970433755e-01 4.455589316133318212e-01 4.326262428543802274e-01 4.195278617122747966e-01 4.063549501253528318e-01 3.932395495792496698e-01 3.803391149325199283e-01 3.678193527168461263e-01 3.558366716494448800e-01 3.445218485631722505e-01 3.339665684221782005e-01 3.242143099527249328e-01 3.152565909164145586e-01 3.070349654284268981e-01 2.994484608445945328e-01 2.923654820520946163e-01 2.856387097425862609e-01 2.791212393394638114e-01 2.726821754690528787e-01 2.662201023035623004e-01 2.596732257494707707e-01 2.530254443630003403e-01 2.463080879245464483e-01 2.395974750449538226e-01 2.330087607410950556e-01 2.266867429151044333e-01 2.207944105489932640e-01 2.155000435281877180e-01 2.109636753598388981e-01 2.073237174557551188e-01 2.046845452196676129e-01 2.031058315005752346e-01 2.025943956370607202e-01 2.030992722733304667e-01 2.045105687054750154e-01 2.066624814453199566e-01 2.093405514864234429e-01 2.122929056255263569e-01 2.152448713763178423e-01 2.179160189557242666e-01 2.200384176063267527e-01 2.213747324418911533e-01 2.217347476953411278e-01 2.209890060973105641e-01 2.190784569351776345e-01 2.160193101407718308e-01 2.119026560361132183e-01 2.068887790829430084e-01 2.011964653762438604e-01 1.950879408789315261e-01 1.888503665739995618e-01 1.827750643215085846e-01 1.771358373146830201e-01 1.721678805512166233e-01 1.680488394096875115e-01 1.648835356417352460e-01 1.626937403639419633e-01 1.614140909303192206e-01 1.608948371804722610e-01 1.609115628841040202e-01 1.611814105082289006e-01 1.613846907129761754e-01 1.611901718267853001e-01 1.602818941947540821e-01 1.583851177904567198e-01 1.552890365493310165e-01 1.508641947473987610e-01 1.450730860195082739e-01 1.379731499839984554e-01 1.297121863289832921e-01 1.205169939695594772e-01 1.106766874144971269e-01 1.005225765720122733e-01 9.040665593334841488e-02 8.068064719929918249e-02 7.167720667419036351e-02 6.369441335372073854e-02 5.698410096111184570e-02 5.174406295746993012e-02 4.811374357753208514e-02 4.617276053714556433e-02 4.594152403196689188e-02 4.738330031594532865e-02 5.040725872998927382e-02
3.244606231047307610e+00 3.573360639771328895e+00 3.891811437744332025e+00 4.193489321073365694e+00 4.472483197796977450e+00 4.723703300208409672e+00 4.943079520239026969e+00 5.127683577640970825e+00 5.275772572851521680e+00 5.386759939918920104e+00 5.461126579023730443e+00 5.500289104776421745e+00 5.506443368511421355e+00 5.482399870277193443e+00 5.431424083502683686e+00 5.357090024632219283e+00 5.263150689269876281e+00 5.153425136631184955e+00 5.031699611158086505e+00 4.901639327224738274e+00 4.766708192930490640e+00 4.630095311677512981e+00 4.494648955099480148e+00 4.362820258049104893e+00 4.236619736600404806e+00 4.117589673576777187e+00 4.006794573971392381e+00 3.904830478466471355e+00 3.811852336773065897e+00 3.727617209338324855e+00 3.651540036644986831e+00 3.582758212482105797e+00 3.520201155108062530e+00 3.462661374338238396e+00 3.408863979175845493e+00 3.357531997758269604e+00 3.307445201150599701e+00 3.257490333899665025e+00 3.206700832953344182e+00 3.154284388668097350e+00 3.099637195843254034e+00 3.042344525017585788e+00 2.982168298215440494e+00 2.919023573987460374e+00 2.852947056560519279e+00 2.784061720703221443e+00 2.712542149411585779e+00 2.638585120499982395e+00 2.562389227458642615e+00 2.484145996780817711e+00 2.404043209653126567e+00 2.322279215424460030e+00 2.239085239422258233e+00 2.154751317595749338e+00 2.069650769681776303e+00 1.984258182932106429e+00 1.899156676890805251e+00 1.815031766910168320e+00 1.732651011871047420e+00 1.652830743135150549e+00 1.576393078086590682e+00 1.504117889545539599e+00 1.436695207057001156e+00 1.374683578455516031e+00 1.318479220806699548e+00 1.268299409517189114e+00 1.224181803147852410e+00 1.185999392007339281e+00 1.153488914763738604e+00 1.126288995948731220e+00 1.103983247250142075e+00 1.086143123445672209e+00 1.072365543900973606e+00 1.062301059038915030e+00 1.055669556406908960e+00 1.052262024832831599e+00 1.051928485657181556e+00 1.054553762267330219e+00 1.060024089684337145e+00 1.068188588500162517e+00 1.078820242814838348e+00 1.091581222668681850e+00 1.105997133075126371e+00 1.121444107775386279e+00 1.137151614026163049e+00 1.152222475654600231e+00 1.165670027118145491e+00 1.176470619349861746e+00 1.183628005732743294e+00 1.186244655864179931e+00 1.183593891293510225e+00 1.175186081607401789e+00 1.160822134469418510e+00 1.140628167544004201e+00 1.115066627811987843e+00 1.084921080771515722e+00 1.051254303684072466e+00 1.015341912101286326e+00 9.785862644143988875e-01 9.424175327909649624e-01 9.081903193441798194e-01 8.770848846954255595e-01 8.500217700607036742e-01 8.275974244328891949e-01 8.100464458610374674e-01 7.972334804511858053e-01 7.886749612727830261e-01 7.835880330725969456e-01 7.809615447582327619e-01 7.796421088462635041e-01 7.784271777997602282e-01 7.761568926158421977e-01 7.717971196235324793e-01 7.645074579553107208e-01 7.536898741609994179e-01 7.390157271250936688e-01 7.204310492550676237e-01 6.981418051989123352e-01 6.725822900286784201e-01 6.443707881234249646e-01 6.142570508609133118e-01 5.830661416110142214e-01 5.516428344133688100e-01 5.208001493012960337e-01 4.912748746440857572e-01 4.636921452440955216e-01 4.385403875439934929e-01 4.161571978949851758e-01 3.967260476898070709e-01 3.802830688818521487e-01 3.667326065959634063e-01 3.558697474374861724e-01 3.474076679098110909e-01 3.410074544930014051e-01 3.363080269818258805e-01 3.329539778925306726e-01 3.306194896214459389e-01 3.290269731613493787e-01 3.279596101920217999e-01 3.272675212777647058e-01 3.268677587418372665e-01 3.267386923412953226e-01 3.269096148212071173e-01 3.274465574537271939e-01 3.284354015117411096e-01 3.299634340058564264e-01 3.321005574363559143e-01 3.348814443699992816e-01 3.382899662443640265e-01 3.422472523840146552e-01 3.466046402295204221e-01 3.511425616576973052e-01 3.555760356075357009e-01 3.595669121951770020e-01 3.627423883268979243e-01 3.647186525327813511e-01 3.651279145704910412e-01 3.636466155234342468e-01 3.600223725707913380e-01 3.540972248634673414e-01 3.458250247669462096e-01 3.352813113365225028e-01 3.226646586489634871e-01 3.082892217994340767e-01 2.925689306148243629e-01 2.759944163735364997e-01 2.591042935631492350e-01 2.424527720749517501e-01 2.265758034319138581e-01 2.119580261372474572e-01 1.990027189407297947e-01 1.880067982931309389e-01 1.791426062483248982e-01 1.724478496130180671e-01 1.678245499378899774e-01 1.650472786673737868e-01 1.637802779424463451e-01 1.636023801872055761e-01 1.640379605125432960e-01 1.645915956206685515e-01 1.647837084737676094e-01 1.641843306023772764e-01 1.624422479919657158e-01 1.593072185954020337e-01 1.546436220953069651e-01 1.484347554916245759e-01 1.407779120903966952e-01 1.318712647798532533e-01 1.219943047527632524e-01 1.114840759677702270e-01 1.007096386894937440e-01 9.004709473120718621e-02 7.985714887998950073e-02 7.046662786660926048e-02 6.215475002136524457e-02 5.514430853430017654e-02 4.959741291292724119e-02 4.561506453065812539e-02 4.323966747152357959e-02 4.245958666637589252e-02 4.321500045410234248e-02
3.168962119422772616e+00 3.482616415853923897e+00 3.785819316608454610e+00 4.072621520111599835e+00 4.337640094540381241e+00 4.576288583536674892e+00 4.784945505115963726e+00 4.961053054392239758e+00 5.103145778306878988e+00 5.210816158011557953e+00 5.284629367199619843e+00 5.326002377079428918e+00 5.337062891582199597e+00 5.320501682666761489e+00 5.279428464380483632e+00 5.217237413436571103e+00 5.137484706875438789e+00 5.043777686146285966e+00 4.939673852498981610e+00 4.828587836876537587e+00 4.713705488795657317e+00 4.597905757548528705e+00 4.483692573158468697e+00 4.373139975261186585e+00 4.267854020893635081e+00 4.168954443176474456e+00 4.077077796923662234e+00 3.992402175286830168e+00 3.914691853082201689e+00 3.843358716281431331e+00 3.777536249311313377e+00 3.716161273144921395e+00 3.658058501007479535e+00 3.602023207077117206e+00 3.546897753712626500e+00 3.491638263704175404e+00 3.435368331717627122e+00 3.377417320863856709e+00 3.317341550058714006e+00 3.254927599890261813e+00 3.190178083064666215e+00 3.123281521488654455e+00 3.054569348908692028e+00 2.984464344603012798e+00 2.913425818804685541e+00 2.841897396605074455e+00 2.770263119593530554e+00 2.698816754737674906e+00 2.627747669384684848e+00 2.557144571644652586e+00 2.487016074746929206e+00 2.417324732041665758e+00 2.348029251764327530e+00 2.279128331726118617e+00 2.210699179856632224e+00 2.142924397536312142e+00 2.076102408051410997e+00 2.010638951505672622e+00 1.947019790465544409e+00 1.885767578999216321e+00 1.827388202833737818e+00 1.772313591667826316e+00 1.720848694691487601e+00 1.673129950616320194e+00 1.629101175067126039e+00 1.588510540338689658e+00 1.550929597027397522e+00 1.515792407295891486e+00 1.482450315556827825e+00 1.450235943927645543e+00 1.418528969262868200e+00 1.386816192770401912e+00 1.354739318355453470e+00 1.322125537128397754e+00 1.288998197805809820e+00 1.255567229697423848e+00 1.222201202889031446e+00 1.189384762909038606e+00 1.157666431787993666e+00 1.127602358241653002e+00 1.099701540707668457e+00 1.074377468115619738e+00 1.051910110281241373e+00 1.032420998019737635e+00 1.015862860550856173e+00 1.002024081413134038e+00 9.905471814435349298e-01 9.809596409431641240e-01 9.727146444462390074e-01 9.652387391717222043e-01 9.579829197551062991e-01 9.504732774225255199e-01 9.423571244304478345e-01 9.334404634037678505e-01 9.237129125266468899e-01 9.133567762031986614e-01 9.027379432427825590e-01 8.923776800818717936e-01 8.829061185258684219e-01 8.750001675000200763e-01 8.693105050270285572e-01 8.663839933654993164e-01 8.665890123278912061e-01 8.700516509431102108e-01 8.766102303493956693e-01 8.857942431027967523e-01 8.968315728198360537e-01 9.086850016156149401e-01 9.201158819980139736e-01 9.297698016620133954e-01 9.362765308008820231e-01 9.383548490811953746e-01 9.349122224682913096e-01 9.251298550328456161e-01 9.085252723534098518e-01 8.849870960744556925e-01 8.547796881057101448e-01 8.185184865419781186e-01 7.771197279705663874e-01 7.317305171265764407e-01 6.836466503686284835e-01 6.342261121722592154e-01 5.848058085761369540e-01 5.366279906532495092e-01 4.907812040470825310e-01 4.481587028061579381e-01 4.094353494640891045e-01 3.750622698186099058e-01 3.452771093313719564e-01 3.201267208265169972e-01 2.994985259238466258e-01 2.831566383404869880e-01 2.707790481568942420e-01 2.619926789481796248e-01 2.564038603272367767e-01 2.536226068245061582e-01 2.532799716533850054e-01 2.550385448170320868e-01 2.585968198955945208e-01 2.636885958872490776e-01 2.700787857631420374e-01 2.775569811920625130e-01 2.859299174125062848e-01 2.950136731004168733e-01 3.046261247056739063e-01 3.145799164951594284e-01 3.246760935175440066e-01 3.346985863128809080e-01 3.444098934337901929e-01 3.535485463790530858e-01 3.618291423654201866e-01 3.689458089959551934e-01 3.745798525626216069e-01 3.784119965827098531e-01 3.801390686200423197e-01 3.794943076510808311e-01 3.762697666410490527e-01 3.703386955732596020e-01 3.616754359867845325e-01 3.503703206251921332e-01 3.366373827839310717e-01 3.208133089771556534e-01 3.033469250821355656e-01 2.847794859533785972e-01 2.657169871968767527e-01 2.467965161659954609e-01 2.286492428209925265e-01 2.118629184619871264e-01 1.969467593236623459e-01 1.843013171981294773e-01 1.741954799571446832e-01 1.667521513371637842e-01 1.619434841655240098e-01 1.595958582603268783e-01 1.594041228903813612e-01 1.609540068181382899e-01 1.637510517689536871e-01 1.672539874073501465e-01 1.709101497274145842e-01 1.741904071792859665e-01 1.766211053985399793e-01 1.778108018749139652e-01 1.774700244736326371e-01 1.754229206801981855e-01 1.716104075135552465e-01 1.660852040496151594e-01 1.589998387198817698e-01 1.505892815106828209e-01 1.411502000316889327e-01 1.310189273458429171e-01 1.205500743586161438e-01 1.100973525246053408e-01 9.999766608283022773e-02 9.055896786039289992e-02 8.205184711239499329e-02 7.470439683192994784e-02 6.869965182366577494e-02 6.417481125811778930e-02 6.122154662720862700e-02 5.988691863718462877e-02 6.017469833478322760e-02
3.110755088485923192e+00 3.418361452384660382e+00 3.716393675823961740e+00 3.999122819232789006e+00 4.261302990159214765e+00 4.498377617236191561e+00 4.706632733470950569e+00 4.883291978152470847e+00 5.026554917306651049e+00 5.135586033528325878e+00 5.210465399493296346e+00 5.252113293324867094e+00 5.262199819350992236e+00 5.243047592623616637e+00 5.197531596141889310e+00 5.128976487487607372e+00 5.041048853259180618e+00 4.937640822836863563e+00 4.822742297956184920e+00 4.700301578028668104e+00 4.574077758694463647e+00 4.447492089395941761e+00 4.323488616721995470e+00 4.204416154148193030e+00 4.091943456526575318e+00 3.987017366787700912e+00 3.889869912975499666e+00 3.800075459333588590e+00 3.716653780068167379e+00 3.638210133895359188e+00 3.563099696944343364e+00 3.489601542439936921e+00 3.416086923486814086e+00 3.341167849621688113e+00 3.263814576682076307e+00 3.183434205089051616e+00 3.099906617790204599e+00 3.013577999962872678e+00 2.925215759418128947e+00 2.835931526679123404e+00 2.747080879373112516e+00 2.660149483393027037e+00 2.576635505722389308e+00 2.497937561488504876e+00 2.425256250405391167e+00 2.359515687436574360e+00 2.301309487809565901e+00 2.250873574905288166e+00 2.208086073435044483e+00 2.172492543728568037e+00 2.143353033222598736e+00 2.119705949234144349e+00 2.100442710221218423e+00 2.084386561828853512e+00 2.070368915369944052e+00 2.057297077622936676e+00 2.044208251875610394e+00 2.030306205681054799e+00 2.014978721773155623e+00 1.997795959624107054e+00 1.978491756388750966e+00 1.956931613631442968e+00 1.933072409135036418e+00 1.906919620645209923e+00 1.878487907300692816e+00 1.847770277860533161e+00 1.814719801619029127e+00 1.779246069819141685e+00 1.741226555858834679e+00 1.700530976468400901e+00 1.657054925904046572e+00 1.610757761658904386e+00 1.561699081067601025e+00 1.510068268473568232e+00 1.456202483851044782e+00 1.400589956785884160e+00 1.343857343929436787e+00 1.286741915438585515e+00 1.230051199149677643e+00 1.174614163788616050e+00 1.121228901593619653e+00 1.070612027133421185e+00 1.023354607828837803e+00 9.798885509897619084e-01 9.404661356534833594e-01 9.051539510421386936e-01 8.738411526457526834e-01 8.462607033579379046e-01 8.220213349585748785e-01 8.006472809529038281e-01 7.816224556221255115e-01 7.644356084244846583e-01 7.486230230193184898e-01 7.338055367169656895e-01 7.197169912974301642e-01 7.062217055238759755e-01 6.933192101270384544e-01 6.811353090138017041e-01 6.698995542841514883e-01 6.599103908537051755e-01 6.514904732208879334e-01 6.449358570490588694e-01 6.404637593843581778e-01 6.381642041178589020e-01 6.379609777884005517e-01 6.395867974594051653e-01 6.425764653110703772e-01 6.462800693108760042e-01 6.498962070218582410e-01 6.525229694428746896e-01 6.532223109330503874e-01 6.510917812364471757e-01 6.453365584323511595e-01 6.353345593594003082e-01 6.206880718812998188e-01 6.012568268400585447e-01 5.771694827901420188e-01 5.488128746528241342e-01 5.168007650526331709e-01 4.819259131562089182e-01 4.451008093422639256e-01 4.072932381787072731e-01 3.694628854747968871e-01 3.325045398760679838e-01 2.972022178223266975e-01 2.641969636421734879e-01 2.339693710356154643e-01 2.068362758452557126e-01 1.829597450898350353e-01 1.623655719683126941e-01 1.449680019046590551e-01 1.305973803408083667e-01 1.190277416625276363e-01 1.100019399868737979e-01 1.032526721766166000e-01 9.851851366426345180e-02 9.555479369828885627e-02 9.413971196894625748e-02 9.407648131589664564e-02 9.519247579761763722e-02 9.733637291273711245e-02 1.003741559860867744e-01 1.041846235672376220e-01 1.086548172217258190e-01 1.136755754711002153e-01 1.191372897272648113e-01 1.249259126062166325e-01 1.309193363890632233e-01 1.369844004107577951e-01 1.429749493234526159e-01 1.487314981955724091e-01 1.540830989359432968e-01 1.588519257437591425e-01 1.628608646330539089e-01 1.659440426533709823e-01 1.679597914869702113e-01 1.688050878153881107e-01 1.684301172657178824e-01 1.668513470158725087e-01 1.641614159814008822e-01 1.605342882448538844e-01 1.562244589586485877e-01 1.515595069310423648e-01 1.469259136902318907e-01 1.427487131836659984e-01 1.394661533185089231e-01 1.375010691038128785e-01 1.372310331172580389e-01 1.389595544327631438e-01 1.428906148843588630e-01 1.491086672672562174e-01 1.575658956704628078e-01 1.680780515048984070e-01 1.803295676643973389e-01 1.938879440755767736e-01 2.082266382344598044e-01 2.227549468067265281e-01 2.368527002794240666e-01 2.499070935524496107e-01 2.613487171722027047e-01 2.706838857046340308e-01 2.775207058957502304e-01 2.815869626299306594e-01 2.827387551279733069e-01 2.809597845416895723e-01 2.763521456432304624e-01 2.691202792226838336e-01 2.595502922572416882e-01 2.479870770697405469e-01 2.348115575225641904e-01 2.204199849369278263e-01 2.052066068642469099e-01 1.895503368065997174e-01 1.738053921704093008e-01 1.582953434283582150e-01 1.433096936252178932e-01 1.291020145046830603e-01 1.158887813858635873e-01 1.038483143130212866e-01 9.311958320491880992e-02 8.380097386025757433e-02
2.909571163833320817e+00 3.219063475342399450e+00 3.524019745462687148e+00 3.818695510923635350e+00 4.097509607869421977e+00 4.355241359163363413e+00 4.587200529865475218e+00 4.789365455735262955e+00 4.958489081403387289e+00 5.092175845526586642e+00 5.188933797792589786e+00 5.248205917318065516e+00 5.270382571268970473e+00 5.256794120780380553e+00 5.209679789326728816e+00 5.132127002797073345e+00 5.027975240869854368e+00 4.901680358001109461e+00 4.758139216666724458e+00 4.602479714959069490e+00 4.439826946091931958e+00 4.275061188949043967e+00 4.112586695030969963e+00 3.956131074407012171e+00 3.808593198937889390e+00 3.671953139514825715e+00 3.547251361723977148e+00 3.434637156058882645e+00 3.333479136781089647e+00 3.242524606990397906e+00 3.160090406949256803e+00 3.084265969295164389e+00 3.013109754811766017e+00 2.944822735072317066e+00 2.877886591997607102e+00 2.811159142366769004e+00 2.743924465549400615e+00 2.675899721073397686e+00 2.607204254596367399e+00 2.538299053004127170e+00 2.469905874520900824e+00 2.402915554176361823e+00 2.338294268628647643e+00 2.276995216320896631e+00 2.219881466869632725e+00 2.167663920684760992e+00 2.120856559293835986e+00 2.079749592013766968e+00 2.044399791987837389e+00 2.014636298628437849e+00 1.990079448683011343e+00 1.970169759216675143e+00 1.954204013120602657e+00 1.941375423597578864e+00 1.930815062111101543e+00 1.921632063114218969e+00 1.912950526907347459e+00 1.903941548576392417e+00 1.893849245388682823e+00 1.882010225021072181e+00 1.867866397689665670e+00 1.850971528447568515e+00 1.830992330142181324e+00 1.807705230287421916e+00 1.780990140532657140e+00 1.750822601632870290e+00 1.717265533534475974e+00 1.680461546524295580e+00 1.640626314678212072e+00 1.598043067193589462e+00 1.553057769917862263e+00 1.506074240612882198e+00 1.457548267496869832e+00 1.407979838445996945e+00 1.357902842205919836e+00 1.307871983181245312e+00 1.258447124602409373e+00 1.210175700816196631e+00 1.163574168609771586e+00 1.119109633497483047e+00 1.077182770950780633e+00 1.038113008959549832e+00 1.002126691344235931e+00 9.693486704948788280e-01 9.397975892158485500e-01 9.133849584035657054e-01 8.899181454261269053e-01 8.691073907795994202e-01 8.505770523939015781e-01 8.338812362904979292e-01 8.185238584504687109e-01 8.039828986976945702e-01 7.897381691449114616e-01 7.753013926441432169e-01 7.602468029015615469e-01 7.442399892713140730e-01 7.270623784719776328e-01 7.086286938287699178e-01 6.889950146830070565e-01 6.683557027091290292e-01 6.470284158139707475e-01 6.254276283217325982e-01 6.040283722093440222e-01 5.833231364249044093e-01 5.637758541188153671e-01 5.457774826510479738e-01 5.296077583710515624e-01 5.154072113667897970e-01 5.031625027006407791e-01 4.927066972622927699e-01 4.837343923980267912e-01 4.758299296484679308e-01 4.685054081058575015e-01 4.612441643701803429e-01 4.535448871339393118e-01 4.449616758784751269e-01 4.351360942759688877e-01 4.238184871074247573e-01 4.108773303883601069e-01 3.962969315137583326e-01 3.801651724838053248e-01 3.626539986771605273e-01 3.439958930603823628e-01 3.244595965236244384e-01 3.043279032552874686e-01 2.838795998856246672e-01 2.633766727003825636e-01 2.430569713704666956e-01 2.231317244652228082e-01 2.037867582920009912e-01 1.851860144932822028e-01 1.674759869898652387e-01 1.507899460989212959e-01 1.352511749691612253e-01 1.209748547613328784e-01 1.080685869206284289e-01 9.663177432972308578e-02 8.675420889193663498e-02 7.851419934756262431e-02 7.197647332986861768e-02 6.718994954635996997e-02 6.418534558593011474e-02 6.297250161430080484e-02 6.353730087570111373e-02 6.583814737088662661e-02 6.980212190501962344e-02 7.532113940546428243e-02 8.224864013784478900e-02 9.039752074365825507e-02 9.954010059693912948e-02 1.094108940163258104e-01 1.197128012643476902e-01 1.301270470621972153e-01 1.403267915543138789e-01 1.499938844474001387e-01 1.588377585844215623e-01 1.666150482364177343e-01 1.731482235727486718e-01 1.783414138257723158e-01 1.821916680858954862e-01 1.847941903726446622e-01 1.863405518942743977e-01 1.871094823385916484e-01 1.874505111316983608e-01 1.877613863156497309e-01 1.884607812578029118e-01 1.899582433476645904e-01 1.926236075265700953e-01 1.967581701760337531e-01 2.025698120471026709e-01 2.101539669120049969e-01 2.194819143558170427e-01 2.303973493731276689e-01 2.426215827003693759e-01 2.557671038428411259e-01 2.693586194628397323e-01 2.828601106207098148e-01 2.957059748644557118e-01 3.073339775247551642e-01 3.172175807824485494e-01 3.248952672617130277e-01 3.299947511338260364e-01 3.322504566290456762e-01 3.315132873455585716e-01 3.277524523874443263e-01 3.210498557609714476e-01 3.115882024547974583e-01 2.996344532285233342e-01 2.855204957103564811e-01 2.696229057990454647e-01 2.523434358184850068e-01 2.340914755279508430e-01 2.152692458490851890e-01 1.962599995561219446e-01 1.774190981465301742e-01 1.590675479389068170e-01 1.414874535679019607e-01 1.249188613183582763e-01 1.095575846873966253e-01 9.555378971261342669e-02 8.301131018970357711e-02
2.852499026070168142e+00 3.161610048631219527e+00 3.468349170729357667e+00 3.767254699474316126e+00 4.052905525336123915e+00 4.320083057849148922e+00 4.563914745172557019e+00 4.779998456322427813e+00 4.964510262393154960e+00 5.114299797388284219e+00 5.226977004236285751e+00 5.300991780614490168e+00 5.335704414256179362e+00 5.331440678348817741e+00 5.289522180362915549e+00 5.212261020397044753e+00 5.102908701409761605e+00 4.965552698612825999e+00 4.804959727571388228e+00 4.626371620456897205e+00 4.435266598605091204e+00 4.237104312837812969e+00 4.037076226590455619e+00 3.839883090203832339e+00 3.649558315982497803e+00 3.469350482845503514e+00 3.301670936717647997e+00 3.148104696512211920e+00 3.009475859946324050e+00 2.885953446735559869e+00 2.777180772186998325e+00 2.682411190565011871e+00 2.600635151690667168e+00 2.530687356081545492e+00 2.471327572707625375e+00 2.421293567272487124e+00 2.379328832686532280e+00 2.344190902399517551e+00 2.314647729554107691e+00 2.289469910921355655e+00 2.267425654046074435e+00 2.247283664995389341e+00 2.227826948312844557e+00 2.207878240810618564e+00 2.186335712113214758e+00 2.162215882061292227e+00 2.134699517142599756e+00 2.103175630274775276e+00 2.067278596992432327e+00 2.026913795713769506e+00 1.982268000549642029e+00 1.933801962852908840e+00 1.882224109130529843e+00 1.828445961617268134e+00 1.773521620193886594e+00 1.718575283128526365e+00 1.664722145816472265e+00 1.612988995029949635e+00 1.564241154398314571e+00 1.519122231904765474e+00 1.478012139443797501e+00 1.441007339899885054e+00 1.407925218310764448e+00 1.378332164615040600e+00 1.351592597610103308e+00 1.326934046998727634e+00 1.303521775007003836e+00 1.280535527784207872e+00 1.257240892850514546e+00 1.233048558044508969e+00 1.207556299438599545e+00 1.180570674084505223e+00 1.152107834611050929e+00 1.122375288595998111e+00 1.091738481151230289e+00 1.060677497823255155e+00 1.029739787004676721e+00 9.994945419551094501e-01 9.704933269017821384e-01 9.432399080932011293e-01 9.181703484098140411e-01 8.956425657852875588e-01 8.759330872252657496e-01 8.592378417903260290e-01 8.456737216471099661e-01 8.352781950249249521e-01 8.280054379877312964e-01 8.237189204772845663e-01 8.221819206105985822e-01 8.230486720350183028e-01 8.258595811856092039e-01 8.300439900016535200e-01 8.349332870543682006e-01 8.397858818698742400e-01 8.438238259840504796e-01 8.462790136270241792e-01 8.464451577999730914e-01 8.437304674154613160e-01 8.377053133647591743e-01 8.281393130164792504e-01 8.150231767074148648e-01 7.985722251277207473e-01 7.792105234776065537e-01 7.575367635866350202e-01 7.342751118488979323e-01 7.102159098927471881e-01 6.861521716103464730e-01 6.628181453786946564e-01 6.408357627476237717e-01 6.206736858127883671e-01 6.026220564500508470e-01 5.867841864561815779e-01 5.730845497153947976e-01 5.612908036515320553e-01 5.510463513979487749e-01 5.419092746305571584e-01 5.333933572525004774e-01 5.250073140135569361e-01 5.162891300977139331e-01 5.068334343411717846e-01 4.963109119493479549e-01 4.844797466845252032e-01 4.711898619488031903e-01 4.563812403646499982e-01 4.400778326712329602e-01 4.223785629215532356e-01 4.034467572485869180e-01 3.834990542713819783e-01 3.627945618442075526e-01 3.416247610303738691e-01 3.203044493643378288e-01 2.991638572871948565e-01 2.785419650624834098e-01 2.587809411645126678e-01 2.402215301576504924e-01 2.231991170505844835e-01 2.080400748287426771e-01 1.950579190836667365e-01 1.845487412284744222e-01 1.767853985204416167e-01 1.720100393637652159e-01 1.704247288823100559e-01 1.721801972115418466e-01 1.773630685809010621e-01 1.859822754395577815e-01 1.979557117903426589e-01 2.130984663725801198e-01 2.311141691008239407e-01 2.515910366427275835e-01 2.740040870982567989e-01 2.977246808479864226e-01 3.220380542508963773e-01 3.461688409217564266e-01 3.693137959043089058e-01 3.906801133910351442e-01 4.095269589473542471e-01 4.252072207015071270e-01 4.372061252299143108e-01 4.451733429399125086e-01 4.489455446837519181e-01 4.485570853953347314e-01 4.442374944782624957e-01 4.363956557231156719e-01 4.255918138715241161e-01 4.124996935724447589e-01 3.978619251862827166e-01 3.824425189365555644e-01 3.669802609204850796e-01 3.521466153662020648e-01 3.385110713484382750e-01 3.265159608675152758e-01 3.164617361648193739e-01 3.085026785717970288e-01 3.026521064515546033e-01 2.987954881935714901e-01 2.967094597406243484e-01 2.960846185850143364e-01 2.965500700629435382e-01 2.976979813327068625e-01 2.991067873682042300e-01 3.003621049522358644e-01 3.010748029147187199e-01 3.008960083017656606e-01 2.995290626679564250e-01 2.967385990452774402e-01 2.923569794258097376e-01 2.862883379632300551e-01 2.785104375541395116e-01 2.690744782674928670e-01 2.581029242116784084e-01 2.457853506967891122e-01 2.323722677526990077e-01 2.181668682159863537e-01 2.035146757927666084e-01 1.887911444049813203e-01 1.743873669163430729e-01 1.606942005218804093e-01 1.480852811432427363e-01 1.368995733208220322e-01 1.274242616860307153e-01 1.198789271846512350e-01
2.887430680222625945e+00 3.187354791048207403e+00 3.482094396535678538e+00 3.766379123016352359e+00 4.035192611061656720e+00 4.283935562385327245e+00 4.508550113864707498e+00 4.705603613180516120e+00 4.872335447705982148e+00 5.006674757661530251e+00 5.107238908712457892e+00 5.173322265549071375e+00 5.204882354587049953e+00 5.202526624891183893e+00 5.167498722459161975e+00 5.101659527281976914e+00 5.007456047311171332e+00 4.887871134821430985e+00 4.746348913783920764e+00 4.586694360150570304e+00 4.412949840675734592e+00 4.229255670225678720e+00 4.039704933331238479e+00 3.848204308054318901e+00 3.658352131985670219e+00 3.473342601514799011e+00 3.295901310486637925e+00 3.128253061337466612e+00 2.972118825295158473e+00 2.828735602022509177e+00 2.698891206231679885e+00 2.582965833789464316e+00 2.480973505692364078e+00 2.392598743612546208e+00 2.317226562281855529e+00 2.253966528265721969e+00 2.201673739776900618e+00 2.158970830621606218e+00 2.124275369987335349e+00 2.095836375128495632e+00 2.071782280842651147e+00 2.050180918741214775e+00 2.029110118738225665e+00 2.006735785336562827e+00 1.981392886369508499e+00 1.951663891165997811e+00 1.916448847155916457e+00 1.875021505709157044e+00 1.827066634891610697e+00 1.772694827421926078e+00 1.712432611086293743e+00 1.647187418206333520e+00 1.578188814487228697e+00 1.506909232749905403e+00 1.434969137497325020e+00 1.364032938874879530e+00 1.295702925553260165e+00 1.231418928628648102e+00 1.172371179030777366e+00 1.119432996269817071e+00 1.073118434239368035e+00 1.033568024145902431e+00 1.000563371637360088e+00 9.735688783971127025e-01 9.517964466169201998e-01 9.342870033299036647e-01 9.200012097956985491e-01 9.079110412587877432e-01 8.970840334917493664e-01 8.867529887429089763e-01 8.763655927106897003e-01 8.656105993338568672e-01 8.544197141471367996e-01 8.429467304468603039e-01 8.315276036053294018e-01 8.206267498358333912e-01 8.107757639667980687e-01 8.025109329844559714e-01 7.963154071103020204e-01 7.925708051322852832e-01 7.915215804468687111e-01 7.932538490081830762e-01 7.976888145685399056e-01 8.045895673168581563e-01 8.135790442199180017e-01 8.241663128309592024e-01 8.357781450776597953e-01 8.477929663543859462e-01 8.595746444679486231e-01 8.705041093210313941e-01 8.800073555318443930e-01 8.875789219189991197e-01 8.928003773020943834e-01 8.953536687625236468e-01 8.950293958122637061e-01 8.917301955314116402e-01 8.854694710132559043e-01 8.763657415234253900e-01 8.646329403429642291e-01 8.505670663063875647e-01 8.345297221255011388e-01 8.169292078088332687e-01 7.982000007415097631e-01 7.787815715615663548e-01 7.590975699748806482e-01 7.395364161573768635e-01 7.204342680674207244e-01 7.020611934455275316e-01 6.846111763441488085e-01 6.681963628278009271e-01 6.528457092196316980e-01 6.385079757760743213e-01 6.250588053490774287e-01 6.123114584831184093e-01 6.000306318408636930e-01 5.879486565765781325e-01 5.757832701610796633e-01 5.632560505506016835e-01 5.501105294787413946e-01 5.361289597498282156e-01 5.211467221136588668e-01 5.050634550371428944e-01 4.878501542325961449e-01 4.695517681680152489e-01 4.502851533627955094e-01 4.302326488857158848e-01 4.096319267801175057e-01 3.887631277961165477e-01 3.679345393769560268e-01 3.474681834360455746e-01 3.276866253268452822e-01 3.089020820706844805e-01 2.914085506760611954e-01 2.754772127462172815e-01 2.613548909023712952e-01 2.492649029081988321e-01 2.394093254141903548e-01 2.319715164191815671e-01 2.271177447134986316e-01 2.249969393527156969e-01 2.257378686030166448e-01 2.294434378630599292e-01 2.361821875560350670e-01 2.459774695159510360e-01 2.587950892361592925e-01 2.745304583106858987e-01 2.929964691731183901e-01 3.139133927296504645e-01 3.369021182562296768e-01 3.614819975768311378e-01 3.870744097202521439e-01 4.130129228242815365e-01 4.385605557364153362e-01 4.629341599739742463e-01 4.853353270249364249e-01 5.049865469706122934e-01 5.211706421876531881e-01 5.332708753098424070e-01 5.408086846386487290e-01 5.434758052452450805e-01 5.411576931931640910e-01 5.339456730255859318e-01 5.221360895761302245e-01 5.062158671561711731e-01 4.868351417222620547e-01 4.647689072304999613e-01 4.408707114847257857e-01 4.160222290382226684e-01 3.910829170666140220e-01 3.668438669066412805e-01 3.439894179998161383e-01 3.230691682720960856e-01 3.044818410748444393e-01 2.884711728444078194e-01 2.751327798846917583e-01 2.644299559110203091e-01 2.562156896652344473e-01 2.502579107131452374e-01 2.462650995642843288e-01 2.439098717111630454e-01 2.428488769824421190e-01 2.427382146370260785e-01 2.432444269097653877e-01 2.440518602009381088e-01 2.448676852807113447e-01 2.454260771117859063e-01 2.454929593078932493e-01 2.448723467803488041e-01 2.434147431386867455e-01 2.410273607058390777e-01 2.376852533971342551e-01 2.334418739551112620e-01 2.284372011504472999e-01 2.229014738387032346e-01 2.171527532580574404e-01 2.115869953741861542e-01 2.066600099702079751e-01 2.028615339798197359e-01 2.006825656463627761e-01 2.005779846778629194e-01 2.029272313848052567e-01
2.614018161432417831e+00 2.885512975995804030e+00 3.152315469496592470e+00 3.409854286917094690e+00 3.653897631022362980e+00 3.880706271352197589e+00 4.087138455038582308e+00 4.270702841357559620e+00 4.429562417330402013e+00 4.562498322418447216e+00 4.668846614121016536e+00 4.748422675398995985e+00 4.801447055195887437e+00 4.828483388704873924e+00 4.830394416551561321e+00 4.808316981653600664e+00 4.763652228393343790e+00 4.698063909305945529e+00 4.613476205000144326e+00 4.512062907512392584e+00 4.396221891398839787e+00 4.268531959553238053e+00 4.131692631146000494e+00 3.988450567911815625e+00 3.841518535138362722e+00 3.693493785373340721e+00 3.546782506540655966e+00 3.403535727530227373e+00 3.265600199525042324e+00 3.134485716800353927e+00 3.011348501700219060e+00 2.896988929385913014e+00 2.791861132791530586e+00 2.696091885061253635e+00 2.609506448861717232e+00 2.531659629979144732e+00 2.461870853916912516e+00 2.399262552028331719e+00 2.342801396902789435e+00 2.291341954120304614e+00 2.243672152145950172e+00 2.198559712522811349e+00 2.154798374207635980e+00 2.111252514722744333e+00 2.066898616512338638e+00 2.020861987993413766e+00 1.972447212570347386e+00 1.921160944579529017e+00 1.866725887316231347e+00 1.809085061774489134e+00 1.748395818498668763e+00 1.685013480467657754e+00 1.619465030250808013e+00 1.552413886520443764e+00 1.484617512933186667e+00 1.416880308782631159e+00 1.350004854287918166e+00 1.284745045920098416e+00 1.221764780844846632e+00 1.161605657490724974e+00 1.104666539750808862e+00 1.051196826296412867e+00 1.001303975938691249e+00 9.549743999625405211e-01 9.121053873282876090e-01 8.725445087148355761e-01 8.361320753798862082e-01 8.027418508148949083e-01 7.723153699206193323e-01 7.448859212584927336e-01 7.205893587179182935e-01 6.996603369869703881e-01 6.824141204773841451e-01 6.692156042250285708e-01 6.604384575921683487e-01 6.564182527156185998e-01 6.574039683210506357e-01 6.635123687694761685e-01 6.746894880957448049e-01 6.906828236240643015e-01 7.110269945528246982e-01 7.350445817460296016e-01 7.618627369180658304e-01 7.904449870025112013e-01 8.196365275397927697e-01 8.482202259317148663e-01 8.749796526314076450e-01 8.987647438471682015e-01 9.185552908465790534e-01 9.335174081820916125e-01 9.430484966898772248e-01 9.468070366057512732e-01 9.447247456535625698e-01 9.370001551149241825e-01 9.240743412652163702e-01 9.065911961037953493e-01 8.853460580888261600e-01 8.612275500280248686e-01 8.351579552270610440e-01 8.080373379093065411e-01 7.806958987787271376e-01 7.538578361359548063e-01 7.281184480775552137e-01 7.039345593994876804e-01 6.816268248941401708e-01 6.613912415449245685e-01 6.433164715811247047e-01 6.274033880129432639e-01 6.135836002796312139e-01 6.017345328569633223e-01 5.916897142133585863e-01 5.832441396094896202e-01 5.761556672371375143e-01 5.701442422818419065e-01 5.648911897370278989e-01 5.600408243006613773e-01 5.552062265402391006e-01 5.499803029681582522e-01 5.439523198936349058e-01 5.367291335522353934e-01 5.279594687986266521e-01 5.173589717916162734e-01 5.047334266804570646e-01 4.899975627661877775e-01 4.731872259092207433e-01 4.544633293998291412e-01 4.341068202778936014e-01 4.125048091284799767e-01 3.901288923361881933e-01 3.675074535203397552e-01 3.451942853358159757e-01 3.237361563592254798e-01 3.036419637234572533e-01 2.853558560309334968e-01 2.692362204004655757e-01 2.555417970045249509e-01 2.444254532806896529e-01 2.359354350364471775e-01 2.300232658748063153e-01 2.265569613911645463e-01 2.253378903177466475e-01 2.261194728394620435e-01 2.286259403808152402e-01 2.325695876338914614e-01 2.376652597208669393e-01 2.436412260771739224e-01 2.502460402815932516e-01 2.572514271040884370e-01 2.644516564348150522e-01 2.716602093052912781e-01 2.787048030236735086e-01 2.854219884941107122e-01 2.916525477441987424e-01 2.972388076297698412e-01 3.020247302714320625e-01 3.058592740203727178e-01 3.086030615404824484e-01 3.101378883169287337e-01 3.103781255485775770e-01 3.092826529318525308e-01 3.068656966253910379e-01 3.032048597418153246e-01 2.984447861947870928e-01 2.927952625814641552e-01 2.865231317404647315e-01 2.799381088793433392e-01 2.733733449873066990e-01 2.671623031457933672e-01 2.616140796156807280e-01 2.569896285245841239e-01 2.534813760902029367e-01 2.511984204770690843e-01 2.501589262420026438e-01 2.502905094760581317e-01 2.514384806902687508e-01 2.533808936195062755e-01 2.558485683551343093e-01 2.585477354684658224e-01 2.611827574239389271e-01 2.634765513468387832e-01 2.651868401073469439e-01 2.661171043509766854e-01 2.661219816587817033e-01 2.651077159111183135e-01 2.630289596669690422e-01 2.598836595235181623e-01 2.557078503955627080e-01 2.505719333246402281e-01 2.445794684490664173e-01 2.378687757551619930e-01 2.306168376289749467e-01 2.230442696288387483e-01 2.154196063639135794e-01 2.080609171984884043e-01 2.013328745677682163e-01 1.956378327679187956e-01 1.914001831798461395e-01 1.890441383873649461e-01 1.889660463584181549e-01 1.915032188322295104e-01 1.969019621111387508e-01
2.525515837482665837e+00 2.791541936476227725e+00 3.053916935343624850e+00 3.308258268382528122e+00 3.550501152441741581e+00 3.777052762507088435e+00 3.984901309234839317e+00 4.171675007682970282e+00 4.335652216484268351e+00 4.475729703740203291e+00 4.591360122196064708e+00 4.682471842731818157e+00 4.749384116109227172e+00 4.792728394771266665e+00 4.813383129868136656e+00 4.812425271394403126e+00 4.791097868893563927e+00 4.750790257436069197e+00 4.693025731747956009e+00 4.619451430283461058e+00 4.531826135569245295e+00 4.432003401499462036e+00 4.321909307047443249e+00 4.203515709050266835e+00 4.078810799223139050e+00 3.949768944541828475e+00 3.818321299368542476e+00 3.686327800306045788e+00 3.555550228774782440e+00 3.427625386598791124e+00 3.304037295986759215e+00 3.186087786752384243e+00 3.074865762814768644e+00 2.971216644499067971e+00 2.875714644189097058e+00 2.788641362780845068e+00 2.709974464161769792e+00 2.639389783088539332e+00 2.576279156830524109e+00 2.519784717504919946e+00 2.468848566620152507e+00 2.422274969787518994e+00 2.378800724708660219e+00 2.337168390827089937e+00 2.296196732678930985e+00 2.254843040831752354e+00 2.212252871155564016e+00 2.167794024804712727e+00 2.121073100136058542e+00 2.071934478096067345e+00 2.020443007355014142e+00 1.966852821011645380e+00 1.911565578962107104e+00 1.855081983959774972e+00 1.797950679771830984e+00 1.740718629431012854e+00 1.683886822452884235e+00 1.627874702310637023e+00 1.572995984999368657e+00 1.519447669080820074e+00 1.467312938826985214e+00 1.416577438885268325e+00 1.367157126812761803e+00 1.318934712458722958e+00 1.271800669704819864e+00 1.225694144510224959e+00 1.180638879416102238e+00 1.136769568043562550e+00 1.094344931129565657e+00 1.053745124939232447e+00 1.015452777957228214e+00 9.800188013858022185e-01 9.480159049319256681e-01 9.199842672697078338e-01 8.963748431402365213e-01 8.774962210618604264e-01 8.634706953906043925e-01 8.542043153074556638e-01 8.493742460538648009e-01 8.484349715704951889e-01 8.506429463499916022e-01 8.550974659560031110e-01 8.607940037796705246e-01 8.666852120736057152e-01 8.717442938632261606e-01 8.750255286206705119e-01 8.757173416221694096e-01 8.731842798109050729e-01 8.669954993569337631e-01 8.569386770160190014e-01 8.430195222060217208e-01 8.254481471675453319e-01 8.046144084017312625e-01 7.810549065616687603e-01 7.554146582660059561e-01 7.284065092943086128e-01 7.007712163762241930e-01 6.732407896329473118e-01 6.465071818438538065e-01 6.211977802228110246e-01 5.978584207274070250e-01 5.769438533220926368e-01 5.588148121877448693e-01 5.437401772442145287e-01 5.319022305007137241e-01 5.234028095857690133e-01 5.182682886591566396e-01 5.164518058825162683e-01 5.178319047872782521e-01 5.222077480986490050e-01 5.292920470368616126e-01 5.387037393627304160e-01 5.499630237009459632e-01 5.624915264864873699e-01 5.756200523779504419e-01 5.886055924736756095e-01 6.006581196434049863e-01 6.109763507405432392e-01 6.187903057772655702e-01 6.234073466510230421e-01 6.242576006962656798e-01 6.209343998595195924e-01 6.132256257751969031e-01 6.011326251745833238e-01 5.848745372362821326e-01 5.648773134405878915e-01 5.417482143635774516e-01 5.162379701121770914e-01 4.891939147383935205e-01 4.615081395351615656e-01 4.340649839323167947e-01 4.076919887806778053e-01 3.831178249801645563e-01 3.609397903551331277e-01 3.416023428451100408e-01 3.253869962479595257e-01 3.124128567229714770e-01 3.026462561923551897e-01 2.959174181072688481e-01 2.919419103137895766e-01 2.903447533996107444e-01 2.906854104734175603e-01 2.924823791708294207e-01 2.952366144425108141e-01 2.984534375399467976e-01 3.016628464476728277e-01 3.044382048690358888e-01 3.064131605575844963e-01 3.072963945200676283e-01 3.068835072350603599e-01 3.050651239760515665e-01 3.018302236967849161e-01 2.972638315074671578e-01 2.915385815592521634e-01 2.849002119046001313e-01 2.776477223690227980e-01 2.701096001498697885e-01 2.626180744446345861e-01 2.554837070299922352e-01 2.489726758830589914e-01 2.432888546396926033e-01 2.385622579367554508e-01 2.348446848806906573e-01 2.321125557032664155e-01 2.302761339762188220e-01 2.291936598350529097e-01 2.286884766641694711e-01 2.285670717512954808e-01 2.286360638629455488e-01 2.287165217257947636e-01 2.286545165892138742e-01 2.283274081445216819e-01 2.276459351206913118e-01 2.265526703898035343e-01 2.250177194511225054e-01 2.230327096502162654e-01 2.206040944663379688e-01 2.177466710106783498e-01 2.144779837085629415e-01 2.108140520142298691e-01 2.067666405302358013e-01 2.023421324741631055e-01 1.975419595697707753e-01 1.923644950328448067e-01 1.868082901961789777e-01 1.808764980146919943e-01 1.745822682052051156e-01 1.679547896004128238e-01 1.610455147675049770e-01 1.539339474155977661e-01 1.467322467435318301e-01 1.395878342641777015e-01 1.326832319896251999e-01 1.262325102438160984e-01 1.204740047531355773e-01 1.156593377097495379e-01 1.120392123562324871e-01 1.098468932318663605e-01 1.092806669265236341e-01 1.104868572501948171e-01 1.135450796009537244e-01
2.937241890643067954e+00 3.247258010701822073e+00 3.551953164149749487e+00 3.845639508664797646e+00 4.122920612915225824e+00 4.378908003943514871e+00 4.609398764079489119e+00 4.811005600916372416e+00 4.981236181858397671e+00 5.118523442773833310e+00 5.222212320270720909e+00 5.292510561224598398e+00 5.330411893654980915e+00 5.337599227407107350e+00 5.316334203535897807e+00 5.269337925560197533e+00 5.199666623886445294e+00 5.110585568780443566e+00 5.005444817820412062e+00 4.887561084971918213e+00 4.760110749591376589e+00 4.626039311925687514e+00 4.487992112089342456e+00 4.348269677625692609e+00 4.208808797631916399e+00 4.071187673588843481e+00 3.936650781098165020e+00 3.806146956344333088e+00 3.680373130623518563e+00 3.559816338911756084e+00 3.444788094652726507e+00 3.335447680082231692e+00 3.231813856721043265e+00 3.133767392915878247e+00 3.041049071955439498e+00 2.953259069414254867e+00 2.869863573273804480e+00 2.790213308759310173e+00 2.713576453558913748e+00 2.639185736625451639e+00 2.566296773974970691e+00 2.494252373396883105e+00 2.422546012069056509e+00 2.350877165090980547e+00 2.279191680232342421e+00 2.207701834308046340e+00 2.136882829004166595e+00 2.067444958164248447e+00 2.000283197391692358e+00 1.936408199322764201e+00 1.876864427530206658e+00 1.822642267928481274e+00 1.774591381327582429e+00 1.733342332521090601e+00 1.699242741668229861e+00 1.672312970170650281e+00 1.652224806885813191e+00 1.638304929258893372e+00 1.629563094935916778e+00 1.624743320467027186e+00 1.622394667240316668e+00 1.620956850451965359e+00 1.618854767543775885e+00 1.614595289685664126e+00 1.606859316669161153e+00 1.594582265115317643e+00 1.577016841311202899e+00 1.553773128840881812e+00 1.524832702196364131e+00 1.490535475901874074e+00 1.451540245128559725e+00 1.408762131923789518e+00 1.363292204661760376e+00 1.316306197149668122e+00 1.268970308546015335e+00 1.222352360410849492e+00 1.177346080105848625e+00 1.134614966094961597e+00 1.094560193032477535e+00 1.057314551976295203e+00 1.022761725076033246e+00 9.905776399449335301e-01 9.602884680975057874e-01 9.313383436751829780e-01 9.031592196257081095e-01 8.752355178326090002e-01 8.471573174527204930e-01 8.186575565050565606e-01 7.896308801126705745e-01 7.601340029258032427e-01 7.303695250747188616e-01 7.006567447758897949e-01 6.713940499439319254e-01 6.430178360650020686e-01 6.159626575717465080e-01 5.906265863016288975e-01 5.673446599902058907e-01 5.463720890104072359e-01 5.278776291202356141e-01 5.119464222852638802e-01 4.985906827847483846e-01 4.877659358230245212e-01 4.793900962638324437e-01 4.733625427885595482e-01 4.695804549415049656e-01 4.679500815755499588e-01 4.683912348131106240e-01 4.708341774570350413e-01 4.752090623172970929e-01 4.814291669343854219e-01 4.893701495894114961e-01 4.988483443167091025e-01 5.096015516571730242e-01 5.212757870771869140e-01 5.334209614723444126e-01 5.454975384291985696e-01 5.568949331029009464e-01 5.669609404247253348e-01 5.750400309677901056e-01 5.805171189559732436e-01 5.828625645653100484e-01 5.816738590996552993e-01 5.767096897396302158e-01 5.679128577276075784e-01 5.554197311949610194e-01 5.395553690735280794e-01 5.208149667554408113e-01 4.998336536370720506e-01 4.773477301770125969e-01 4.541510683014954308e-01 4.310505352983363681e-01 4.088239780841181337e-01 3.881835843411487463e-01 3.697464771007156203e-01 3.540133392304587456e-01 3.413548950345551836e-01 3.320053328999972297e-01 3.260613320721146291e-01 3.234852928238267644e-01 3.241116474453979435e-01 3.276556213324275935e-01 3.337244034536046566e-01 3.418312087300551250e-01 3.514130117206675230e-01 3.618527079440730376e-01 3.725060696265684590e-01 3.827331477258837378e-01 3.919328434189497945e-01 3.995784129374865268e-01 4.052508594121574381e-01 4.086667252091077396e-01 4.096968363592286000e-01 4.083731547592059363e-01 4.048820127726667772e-01 3.995435102051094756e-01 3.927785332157441300e-01 3.850664556421140028e-01 3.768978489934895482e-01 3.687272533110308448e-01 3.609311222044513379e-01 3.537754229932515981e-01 3.473961621508473430e-01 3.417944594139738501e-01 3.368459957362166524e-01 3.323229488339521920e-01 3.279251523623002984e-01 3.233163469227517961e-01 3.181611221500543207e-01 3.121584717454555236e-01 3.050686970010146326e-01 2.967315492686257716e-01 2.870747833024892004e-01 2.761135201840901332e-01 2.639418270852567083e-01 2.507185823954649617e-01 2.366500005510077664e-01 2.219711195296330541e-01 2.069282182743153176e-01 1.917636021175159189e-01 1.767036103576584694e-01 1.619501393798881694e-01 1.476755392487025254e-01 1.340204331993318232e-01 1.210938752191005052e-01 1.089752332603963481e-01 9.771725631228768416e-02 8.734988824795357487e-02 7.788449307303321745e-02 6.931823557241426070e-02 6.163839699780103432e-02 5.482642128406586129e-02 4.886147280489532008e-02 4.372329863518690379e-02 3.939420546492833353e-02 3.586002643014476327e-02 3.311004800180550323e-02 3.113598882971800944e-02 2.993025531964423058e-02 2.948381143410202382e-02 2.978408761861359860e-02 3.081337303956132798e-02
3.006206920578970099e+00 3.335790443847357345e+00 3.662092833404253067e+00 3.978795269764597187e+00 4.279647376691425364e+00 4.558711403617369484e+00 4.810591525663529211e+00 5.030638018323797311e+00 5.215118381997778663e+00 5.361349528147760779e+00 5.467786706676262654e+00 5.534065950232426090e+00 5.560997706949795116e+00 5.550510411870027028e+00 5.505544368620917339e+00 5.429898715259417585e+00 5.328037421314771649e+00 5.204863861508391309e+00 5.065477027583654035e+00 4.914925142982236927e+00 4.757973721962175162e+00 4.598904487960048471e+00 4.441358913467203351e+00 4.288235719244639199e+00 4.141646056564780132e+00 4.002924160060109315e+00 3.872685875839752878e+00 3.750923474534482160e+00 3.637123062452014111e+00 3.530390900929651465e+00 3.429576814505470583e+00 3.333386086567997175e+00 3.240475082864193723e+00 3.149529530126915944e+00 3.059327264705407057e+00 2.968788914660382083e+00 2.877020265013735312e+00 2.783349141696595197e+00 2.687357927320361384e+00 2.588910812355114111e+00 2.488173142629277468e+00 2.385619164424521710e+00 2.282024368418644311e+00 2.178439529925101148e+00 2.076145272461487501e+00 1.976588217536577430e+00 1.881302123177412078e+00 1.791819424261751781e+00 1.709579956242764265e+00 1.635844129401003544e+00 1.571617395927685346e+00 1.517591598684172371e+00 1.474106944557339816e+00 1.441136207046653350e+00 1.418290646560545598e+00 1.404845334412370139e+00 1.399780259379830971e+00 1.401832940892821400e+00 1.409558142675047421e+00 1.421390725725709014e+00 1.435708379431824167e+00 1.450891823299726546e+00 1.465380867532124931e+00 1.477725318514971908e+00 1.486630043388689426e+00 1.490993580744903735e+00 1.489939554151580525e+00 1.482839937734063529e+00 1.469329059078259059e+00 1.449307221138820934e+00 1.422933081944845579e+00 1.390604480339361793e+00 1.352928172151362851e+00 1.310679905160047509e+00 1.264757242158137007e+00 1.216128381547348258e+00 1.165780793635651014e+00 1.114673639403680028e+00 1.063697603848712703e+00 1.013645001672639712e+00 9.651918028571123687e-01 9.188918376552812628e-01 8.751819524599965261e-01 8.343956098854641290e-01 7.967814913906494656e-01 7.625232314516667831e-01 7.317565578260882830e-01 7.045807916879514021e-01 6.810628060897605529e-01 6.612329313952673981e-01 6.450737597943079216e-01 6.325040962390200416e-01 6.233612582923599987e-01 6.173854076712885774e-01 6.142095139077120569e-01 6.133579990115696212e-01 6.142560585297995868e-01 6.162503744973222286e-01 6.186404718528298874e-01 6.207185907663063107e-01 6.218147726233642647e-01 6.213430242277167004e-01 6.188440457499467806e-01 6.140201157221082395e-01 6.067583170492003575e-01 5.971393225839335406e-01 5.854303144112751323e-01 5.720621749542215140e-01 5.575926785562188570e-01 5.426588622774846105e-01 5.279229087377986795e-01 5.140165712408144572e-01 5.014893576302389411e-01 4.907653111696489434e-01 4.821123296632557342e-01 4.756266621476249457e-01 4.712336526610877985e-01 4.687041478311502751e-01 4.676844536211281489e-01 4.677364599972769765e-01 4.683837005810851384e-01 4.691587368569429262e-01 4.696473694058196369e-01 4.695257399585633928e-01 4.685872923024390624e-01 4.667577019897762858e-01 4.640970957962895493e-01 4.607900670439618596e-01 4.571250018772028412e-01 4.534650206909756065e-01 4.502133219700895084e-01 4.477759329484004569e-01 4.465248033932308069e-01 4.467639098895311855e-01 4.487006108243745128e-01 4.524239748225459823e-01 4.578912638892098097e-01 4.649232209248339021e-01 4.732083180729038663e-01 4.823156781791980707e-01 4.917159816349402357e-01 5.008092916028838992e-01 5.089583830440058687e-01 5.155258226677911226e-01 5.199127398632185093e-01 5.215969762063726867e-01 5.201681439774271665e-01 5.153571025331592503e-01 5.070575335469225120e-01 4.953376679307046060e-01 4.804408261038596861e-01 4.627742274885583984e-01 4.428864695739715973e-01 4.214350694634011463e-01 3.991463960661933985e-01 3.767710851284561957e-01 3.550385056075787693e-01 3.346139639927445675e-01 3.160620490402290539e-01 2.998188635653524781e-01 2.861749161666666819e-01 2.752693113509291356e-01 2.670946823111062240e-01 2.615112692583483334e-01 2.582677626708281271e-01 2.570261198550986004e-01 2.573875615671141204e-01 2.589173358535599712e-01 2.611665102806266514e-01 2.636898836629562037e-01 2.660599433947444803e-01 2.678774777030162313e-01 2.687798744492643221e-01 2.684482493560647054e-01 2.666143330318371252e-01 2.630676095482636367e-01 2.576626217091425586e-01 2.503258067857300762e-01 2.410608048186295149e-01 2.299510121078077451e-01 2.171582430222704363e-01 2.029167448372781735e-01 1.875223596268875692e-01 1.713172942029313472e-01 1.546715644906744846e-01 1.379626685253176610e-01 1.215552910096034528e-01 1.057828351427187730e-01 9.093233123859262301e-02 7.723381810980509132e-02 6.485474423972667490e-02 5.389935224447353623e-02 4.441250558208845178e-02 3.638703634393974928e-02 2.977348231187262537e-02 2.449104403291302301e-02 2.043870310976557067e-02 1.750566638565434138e-02 1.558056768277527038e-02 1.455914549791960388e-02 1.435034529675196374e-02
2.943942125761844775e+00 3.260407677953401695e+00 3.573184876246051189e+00 3.876469564162201564e+00 4.164605229111918661e+00 4.432303141777858002e+00 4.674841060374125945e+00 4.888231482468945899e+00 5.069353137241834339e+00 5.216041781404964439e+00 5.327138257988824677e+00 5.402493160994493948e+00 5.442928577762776499e+00 5.450158563195866890e+00 5.426671515597369932e+00 5.375579635647999233e+00 5.300443064733055820e+00 5.205078801096410857e+00 5.093366604852811896e+00 4.969065262700274488e+00 4.835652353569365403e+00 4.696198802412364870e+00 4.553286106601676764e+00 4.408969588787951643e+00 4.264785993381090989e+00 4.121799033167653725e+00 3.980672817978769373e+00 3.841761046524171164e+00 3.705199669068659496e+00 3.570992354107277222e+00 3.439081095004603128e+00 3.309398051284023090e+00 3.181898493217912183e+00 3.056577833439454661e+00 2.933477696018869096e+00 2.812686563491718417e+00 2.694339818408233889e+00 2.578622267034115012e+00 2.465774006292735354e+00 2.356098289445142768e+00 2.249968384619026374e+00 2.147829634428366496e+00 2.050193159360811368e+00 1.957618831952427696e+00 1.870687011048473014e+00 1.789960669807983962e+00 1.715941547854447968e+00 1.649025398952637333e+00 1.589462016934766408e+00 1.537325377854377173e+00 1.492497998527958725e+00 1.454671690045167498e+00 1.423364614209051249e+00 1.397952331453526709e+00 1.377708689512242124e+00 1.361851279660591940e+00 1.349585868591875126e+00 1.340144819470588056e+00 1.332815745906720473e+00 1.326958434842090861e+00 1.322009980854567779e+00 1.317479832363998682e+00 1.312937800131716681e+00 1.307998814956718103e+00 1.302308283595801974e+00 1.295531320812164822e+00 1.287348101653986721e+00 1.277456243837387539e+00 1.265579777375333004e+00 1.251483082102152089e+00 1.234987359891515091e+00 1.215986858129169290e+00 1.194462199444703554e+00 1.170488727981010779e+00 1.144238655777928715e+00 1.115976784151973211e+00 1.086050549472989069e+00 1.054875892890119182e+00 1.022920867941853551e+00 9.906889437071974003e-01 9.587035896980653504e-01 9.274950764614339205e-01 8.975895741668094008e-01 8.694998088231156164e-01 8.437158694611401888e-01 8.206944472508873600e-01 8.008448899586928516e-01 7.845110163565316430e-01 7.719485818681171008e-01 7.632994768980343459e-01 7.585649552704902820e-01 7.575812317919642380e-01 7.600014135553273542e-01 7.652878019771183205e-01 7.727180084141687111e-01 7.814071602873543521e-01 7.903467581214781434e-01 7.984588080227809082e-01 8.046618519748791609e-01 8.079438036461457084e-01 8.074352906029662602e-01 8.024766582638740431e-01 7.926720539094054274e-01 7.779250106189223857e-01 7.584516095460933638e-01 7.347694209474043836e-01 7.076627489662645765e-01 6.781269904002193982e-01 6.472969147299338921e-01 6.163651503184786051e-01 5.864980275930244957e-01 5.587560521299623773e-01 5.340257280645674953e-01 5.129682576986236420e-01 4.959889611336597559e-01 4.832292722139041041e-01 4.745810574820485961e-01 4.697209910584262404e-01 4.681609829847244164e-01 4.693093479402722368e-01 4.725366350592225539e-01 4.772398629121284985e-01 4.828993027757473300e-01 4.891228887300362871e-01 4.956746625712304954e-01 5.024852810730349173e-01 5.096443111064464793e-01 5.173756983399037113e-01 5.259992363331262855e-01 5.358819863782012805e-01 5.473843077882488695e-01 5.608054505491782971e-01 5.763335085364837962e-01 5.940040147162438666e-01 6.136706317353646245e-01 6.349903486765058336e-01 6.574244304399556871e-01 6.802551695409008170e-01 7.026173432757369941e-01 7.235422328666922809e-01 7.420111948779799516e-01 7.570151038040223712e-01 7.676155619757289994e-01 7.730036236663975213e-01 7.725519135951264271e-01 7.658564494912222242e-01 7.527651867958027321e-01 7.333912466736780544e-01 7.081099135104642617e-01 6.775396977204013460e-01 6.425089571415460998e-01 6.040106406992165056e-01 5.631485668033270331e-01 5.210791897179128940e-01 4.789529837650257083e-01 4.378594079318053334e-01 3.987788868377057927e-01 3.625444693794378503e-01 3.298148630985769381e-01 3.010595133186420025e-01 2.765553923750661003e-01 2.563943047239216066e-01 2.404988362046815709e-01 2.286446618529773267e-01 2.204867778664846567e-01 2.155873286509425446e-01 2.134430267797272351e-01 2.135106484153336814e-01 2.152296544680655233e-01 2.180415558004283327e-01 2.214061304494742422e-01 2.248149476666490842e-01 2.278028164962437874e-01 2.299577502389700268e-01 2.309298438062575287e-01 2.304391572230674590e-01 2.282823599485028221e-01 2.243376021823941524e-01 2.185669061825805948e-01 2.110153822331736206e-01 2.018067400002301337e-01 1.911349225169196031e-01 1.792521126581635427e-01 1.664538253917358657e-01 1.530621778052879967e-01 1.394086778896299617e-01 1.258179291960234425e-01 1.125935066323194012e-01 1.000069510591523742e-01 8.829039701125815376e-02 7.763287860354889380e-02 6.817992005754658358e-02 6.003567745937329891e-02 5.326670924443616117e-02 4.790642232847765192e-02 4.395936672952557162e-02 4.140479770812746652e-02 4.019924822103157491e-02 4.027817610843323348e-02 4.155705054738772358e-02 4.393243932246203992e-02
2.944116001604260457e+00 3.250808942324692641e+00 3.552239935775765467e+00 3.843039223981614683e+00 4.118150914831328890e+00 4.373027220593899145e+00 4.603783277327071488e+00 4.807306076464822553e+00 4.981316002962969947e+00 5.124383667963662070e+00 5.235907691421411769e+00 5.316060558822146120e+00 5.365709837985344066e+00 5.386321279341485635e+00 5.379849200033174128e+00 5.348618596651556700e+00 5.295203006424697989e+00 5.222302361569518325e+00 5.132625781340784954e+00 5.028785058208987913e+00 4.913205042882604623e+00 4.788056801677605279e+00 4.655218072783099181e+00 4.516263194525496516e+00 4.372481606340939742e+00 4.224920736857675330e+00 4.074446182335838884e+00 3.921810097407123052e+00 3.767718079098084427e+00 3.612885644988039324e+00 3.458077550024766467e+00 3.304126263607429337e+00 3.151929362562873926e+00 3.002428793786389161e+00 2.856577371555788059e+00 2.715299159114246130e+00 2.579450410377719383e+00 2.449786629063126053e+00 2.326939389793814872e+00 2.211404275414289522e+00 2.103539110450449279e+00 2.003570021689903946e+00 1.911601977986278289e+00 1.827630456555140448e+00 1.751551638264762456e+00 1.683169793753575894e+00 1.622201965918227851e+00 1.568281320134773393e+00 1.520961331052854248e+00 1.479723147268531047e+00 1.443987978705845387e+00 1.413135318457724887e+00 1.386526456332659585e+00 1.363531396456730604e+00 1.343556208363471338e+00 1.326067316605356039e+00 1.310609327217221232e+00 1.296813829263223861e+00 1.284397876648743608e+00 1.273152517502841974e+00 1.262923369582042099e+00 1.253586561260185084e+00 1.245024171805011459e+00 1.237103415211834978e+00 1.229663201718790955e+00 1.222510467443092441e+00 1.215427040016252569e+00 1.208185987193711952e+00 1.200574756690274469e+00 1.192421185334447742e+00 1.183617844193635360e+00 1.174140276539250571e+00 1.164055521139546023e+00 1.153518691944968477e+00 1.142757177212077924e+00 1.132043907487910950e+00 1.121662854961320566e+00 1.111871224485049492e+00 1.102863410793933463e+00 1.094741711650636828e+00 1.087497919802783874e+00 1.081008425166697595e+00 1.075043548038348673e+00 1.069289783239291136e+00 1.063381753108786354e+00 1.056939294292022158e+00 1.049604395501230636e+00 1.041072845363579580e+00 1.031116375528735141e+00 1.019592692666082989e+00 1.006442788304108715e+00 9.916770050869622155e-01 9.753531513866456892e-01 9.575512128360036401e-01 9.383496917079766630e-01 9.178082528538635820e-01 8.959601983021645566e-01 8.728165792869702067e-01 8.483816933225312162e-01 8.226777087595519289e-01 7.957744771310691911e-01 7.678194963013516006e-01 7.390626732171177160e-01 7.098709915529645142e-01 6.807293855452449804e-01 6.522258734810558733e-01 6.250210496726793519e-01 5.998041295501790326e-01 5.772396033386790748e-01 5.579099343005167189e-01 5.422605066697574472e-01 5.305530485625968851e-01 5.228330752648088220e-01 5.189155495772880267e-01 5.183911216104861719e-01 5.206531760114486707e-01 5.249437274543407028e-01 5.304141966841056099e-01 5.361955027146269037e-01 5.414708971146220406e-01 5.455446513807215014e-01 5.479001342456417678e-01 5.482419089808550083e-01 5.465181290230316513e-01 5.429215033919476685e-01 5.378692140333443117e-01 5.319641438681834700e-01 5.259414102129735813e-01 5.206053287438858757e-01 5.167624554233527512e-01 5.151562866691626885e-01 5.164085874580075508e-01 5.209713099624349031e-01 5.290918308122340985e-01 5.407929372384411293e-01 5.558677960107485383e-01 5.738891401604601095e-01 5.942311688478912890e-01 6.161021780092856837e-01 6.385856579173647685e-01 6.606874702288542123e-01 6.813866630234018951e-01 6.996874373930366264e-01 7.146697586965138349e-01 7.255360834491060285e-01 7.316517226971832599e-01 7.325765367340137946e-01 7.280859942547277530e-01 7.181801774499090296e-01 7.030800599524875683e-01 6.832112657737073880e-01 6.591764665089024922e-01 6.317184671248619043e-01 6.016767710924390000e-01 5.699408817847233522e-01 5.374037699209578411e-01 5.049187489732760437e-01 4.732625176918338616e-01 4.431064011425447369e-01 4.149969387964853595e-01 3.893460472669881267e-01 3.664301287085288683e-01 3.463967880391495280e-01 3.292773309534740012e-01 3.150029846573633718e-01 3.034228035907308718e-01 2.943214778183242397e-01 2.874356931414507876e-01 2.824682286121421582e-01 2.790995317253542884e-01 2.769970053876426586e-01 2.758225961103704105e-01 2.752394498395455136e-01 2.749183785309370909e-01 2.745446840566506674e-01 2.738255620718436645e-01 2.724979397958014471e-01 2.703362655863935093e-01 2.671595417791474136e-01 2.628368312463347789e-01 2.572905683157471479e-01 2.504972704364769598e-01 2.424855913723079071e-01 2.333320277326952907e-01 2.231548942707821948e-01 2.121073639493987195e-01 2.003703884849211692e-01 1.881461751321132081e-01 1.756526349355686523e-01 1.631188900169688594e-01 1.507816088185436332e-01 1.388816944333112202e-01 1.276607249245604314e-01 1.173565638256297561e-01 1.081977128097627028e-01 1.003962306590872600e-01 9.413935499055199607e-02 8.958027455128919625e-02 8.682875628109106014e-02 8.594250904551960224e-02 8.692022749072762788e-02
2.371065017986865531e+00 2.656493492256462474e+00 2.946607153906473986e+00 3.236816153607777746e+00 3.522292164505596013e+00 3.798112421787935400e+00 4.059410957639991047e+00 4.301534074294527166e+00 4.520197139646437101e+00 4.711638961094732458e+00 4.872768389583869819e+00 5.001295722999471671e+00 5.095839527781205192e+00 5.155998349655619428e+00 5.182377077209864069e+00 5.176559861981493427e+00 5.141025516619610158e+00 5.079006854700328866e+00 4.994301721775580738e+00 4.891049507787840867e+00 4.773491662755472653e+00 4.645737251615702945e+00 4.511554354660951560e+00 4.374205058120368861e+00 4.236336340911702081e+00 4.099932190008453325e+00 3.966324893066463630e+00 3.836256818693567716e+00 3.709979093569014452e+00 3.587371054157672212e+00 3.468064374044667719e+00 3.351558090717058569e+00 3.237314710541138396e+00 3.124832313122217986e+00 3.013692175690422026e+00 2.903585130027828143e+00 2.794322133127588259e+00 2.685835202962977508e+00 2.578174117213729133e+00 2.471502496528174220e+00 2.366094691020676599e+00 2.262332826484280801e+00 2.160701924532910212e+00 2.061780468080367967e+00 1.966224181329892851e+00 1.874741944987577291e+00 1.788064348722275154e+00 1.706906973114084680e+00 1.631931703761911212e+00 1.563709947526020994e+00 1.502691410981300990e+00 1.449181195189150895e+00 1.403326553723060144e+00 1.365113098433775596e+00 1.334368838454056183e+00 1.310773520353541333e+00 1.293870458769516674e+00 1.283078501582827435e+00 1.277702747180772702e+00 1.276943984683941880e+00 1.279908179902570442e+00 1.285618352779537510e+00 1.293031655194237795e+00 1.301064191809375714e+00 1.308625117755228828e+00 1.314659949247161563e+00 1.318201133492840293e+00 1.318422029725508704e+00 1.314688952790200593e+00 1.306605129741601701e+00 1.294040488789213406e+00 1.277142210598829930e+00 1.256322855311816866e+00 1.232225359999971070e+00 1.205666968316843501e+00 1.177566846472269724e+00 1.148864299211590279e+00 1.120435919633155031e+00 1.093020342042795301e+00 1.067158561646824211e+00 1.043156044742669764e+00 1.021070300566586431e+00 1.000724596869580596e+00 9.817454202275356367e-01 9.636185328004235329e-01 9.457564696118878622e-01 9.275692337222261052e-01 9.085299963488779884e-01 8.882286943642767607e-01 8.664083996342830662e-01 8.429818771165418223e-01 8.180285034693766111e-01 7.917742267381097099e-01 7.645592395164679811e-01 7.367991828504838470e-01 7.089459240236593018e-01 6.814532640139980835e-01 6.547515091368141249e-01 6.292329129062370630e-01 6.052479432559633166e-01 5.831104139237135442e-01 5.631080679728756033e-01 5.455144044048290120e-01 5.305974656655543242e-01 5.186219732800146920e-01 5.098424486875827721e-01 5.044866058636314765e-01 5.027300881106870900e-01 5.046652853053115173e-01 5.102682591690139713e-01 5.193685570376964655e-01 5.316267798365286179e-01 5.465242006068462555e-01 5.633675500623277488e-01 5.813104663701152974e-01 5.993912417700043571e-01 6.165846287386549385e-01 6.318638139854770852e-01 6.442674307014826240e-01 6.529658016989137170e-01 6.573205485182617158e-01 6.569322600599571960e-01 6.516720110934650645e-01 6.416940062394040911e-01 6.274283376059319739e-01 6.095545720811885726e-01 5.889584664215838927e-01 5.666753819229419786e-01 5.438248422808424909e-01 5.215410948513053979e-01 5.009045235457560974e-01 4.828783580429724664e-01 4.682544331010825567e-01 4.576108870968867426e-01 4.512837380108619678e-01 4.493533341128488900e-01 4.516458079806232040e-01 4.577488837036172709e-01 4.670407143502228742e-01 4.787298344238877790e-01 4.919038071842484205e-01 5.055837095923517710e-01 5.187812506926854361e-01 5.305551102676604458e-01 5.400630420073853077e-01 5.466064729223197860e-01 5.496647815193620445e-01 5.489171437477621263e-01 5.442507768036921600e-01 5.357555076920013093e-01 5.237057266866881333e-01 5.085318452182534532e-01 4.907842179839896346e-01 4.710930252593611978e-01 4.501277502683528331e-01 4.285596408145765923e-01 4.070299243569815983e-01 3.861256490939743435e-01 3.663639632750254060e-01 3.481845580017665087e-01 3.319490209024836269e-01 3.179451054427415713e-01 3.063935001818786641e-01 2.974546313520814445e-01 2.912333580206794559e-01 2.877800677912510929e-01 2.870875650711452454e-01 2.890841327199800692e-01 2.936241025497253743e-01 3.004780249330845088e-01 3.093249852446356973e-01 3.197496510189782315e-01 3.312462517810410567e-01 3.432309161150720600e-01 3.550627119487917982e-01 3.660725348333260243e-01 3.755978162694428857e-01 3.830200963892511634e-01 3.878019417887674791e-01 3.895196081144597922e-01 3.878882500820198809e-01 3.827773083816992661e-01 3.742148309439499165e-01 3.623807345015738757e-01 3.475901977247531915e-01 3.302693375273642040e-01 3.109259302150707560e-01 2.901181528160770573e-01 2.684241475096751928e-01 2.464147250314366044e-01 2.246308347217145229e-01 2.035666634568004674e-01 1.836584948142943596e-01 1.652788590572022154e-01 1.487350725422493802e-01 1.342710226054393552e-01 1.220709839253905221e-01 1.122643094361050614e-01 1.049299972043972462e-01 1.001003494960868434e-01 9.776319619109320735e-02
2.195768954123205052e+00 2.480552047098810942e+00 2.775721058390264950e+00 3.077107226523343453e+00 3.379950363529550916e+00 3.678996170902968821e+00 3.968632115034166574e+00 4.243063600165215554e+00 4.496528549928536123e+00 4.723543659914358095e+00 4.919170054572216344e+00 5.079280754504864603e+00 5.200808216156415753e+00 5.281948263432843405e+00 5.322297696840173842e+00 5.322907072459212685e+00 5.286237345472346583e+00 5.216018510405020514e+00 5.117018784811032006e+00 4.994742806573737148e+00 4.855085270502037531e+00 4.703971184080771195e+00 4.547014798508761224e+00 4.389226136354613672e+00 4.234787471301427075e+00 4.086913162010852751e+00 3.947796310526074492e+00 3.818636276158325238e+00 3.699733405579364920e+00 3.590632347568899263e+00 3.490293377076639114e+00 3.397272140202117097e+00 3.309891524836658050e+00 3.226394105599809770e+00 3.145068786590970333e+00 3.064349975055159270e+00 2.982891179357881395e+00 2.899616988569110987e+00 2.813757933952146573e+00 2.724872039703068793e+00 2.632855409394277313e+00 2.537942503670940653e+00 2.440695352509871796e+00 2.341980167021876724e+00 2.242929853395192907e+00 2.144891744468491623e+00 2.049361271014192631e+00 1.957903972471868315e+00 1.872069854745677997e+00 1.793305329748017263e+00 1.722868594187077385e+00 1.661754233599133990e+00 1.610632107587911754e+00 1.569804325805028933e+00 1.539182597489582083e+00 1.518286632844641382e+00 1.506262852151960097e+00 1.501921514512784217e+00 1.503789597894314989e+00 1.510176318569987242e+00 1.519247995674121166e+00 1.529108895952641545e+00 1.537884671063455500e+00 1.543804936816739470e+00 1.545281418330626266e+00 1.540977966925693554e+00 1.529868748739434903e+00 1.511281080354019757e+00 1.484919898707696806e+00 1.450871741748365640e+00 1.409587332315541008e+00 1.361843398601183086e+00 1.308685995653291689e+00 1.251359213918409541e+00 1.191224469913765738e+00 1.129676511002139172e+00 1.068062562555688100e+00 1.007610769130059314e+00 9.493731365752020590e-01 8.941867331414843356e-01 8.426550935019487820e-01 7.951497493716743747e-01 7.518298843986960245e-01 7.126764258055826584e-01 6.775356356868982299e-01 6.461666422186821412e-01 6.182873224837606152e-01 5.936136023817750740e-01 5.718884122225476041e-01 5.528981323736977815e-01 5.364761362399441680e-01 5.224948236003041924e-01 5.108490130435500154e-01 5.014346678597429996e-01 4.941274051200681416e-01 4.887651032944686502e-01 4.851381771389235986e-01 4.829898258126804622e-01 4.820269672342303302e-01 4.819408739302087352e-01 4.824349331936043095e-01 4.832557167958131394e-01 4.842228303206593809e-01 4.852529076785474516e-01 4.863736865871765014e-01 4.877252292294746994e-01 4.895469394363562432e-01 4.921508393630273370e-01 4.958833695529746843e-01 5.010795437909869587e-01 5.080143941347292635e-01 5.168571657472569303e-01 5.276335734154864454e-01 5.402006669887746693e-01 5.542375371144272478e-01 5.692534308910452978e-01 5.846130146124515203e-01 5.995767542533984029e-01 6.133528601402606917e-01 6.251561377303912481e-01 6.342684776621905218e-01 6.400956409524324320e-01 6.422154433519475791e-01 6.404132968374884882e-01 6.347022617459124882e-01 6.253261138751311510e-01 6.127453508340409138e-01 5.976073944217086265e-01 5.807034034420919255e-01 5.629150236457086676e-01 5.451550225880128497e-01 5.283060726376019867e-01 5.131619557599270687e-01 5.003752123655329509e-01 4.904147493419465098e-01 4.835362161780399903e-01 4.797670950135765611e-01 4.789074626622524811e-01 4.805463300729636011e-01 4.840924012530213871e-01 4.888170769742241628e-01 4.939066342526064468e-01 4.985198135469423031e-01 5.018466080209096347e-01 5.031639322490280009e-01 5.018840778742752473e-01 4.975924502971028618e-01 4.900719696064298470e-01 4.793126535898244445e-01 4.655061610091977276e-01 4.490263431535012062e-01 4.303979992815604172e-01 4.102569406381848527e-01 3.893050503711853461e-01 3.682642319955187205e-01 3.478329554284764757e-01 3.286485770762001546e-01 3.112577995959077137e-01 2.960966462919027431e-01 2.834802761199237686e-01 2.736019690073236421e-01 2.665397767439664500e-01 2.622687503184509827e-01 2.606763672857214109e-01 2.615788145125960140e-01 2.647361098927831780e-01 2.698646157139915625e-01 2.766462179447605196e-01 2.847342220906095012e-01 2.937567186873588088e-01 3.033187234241627728e-01 3.130046846971773489e-01 3.223829566833857352e-01 3.310135461888953357e-01 3.384598838765940365e-01 3.443046615194093607e-01 3.481689830291642695e-01 3.497333656854227368e-01 3.487585756176240781e-01 3.451040095774722261e-01 3.387413731472576073e-01 3.297617628605143958e-01 3.183748922813979254e-01 3.049000164279470626e-01 2.897489932843141935e-01 2.734027643255337869e-01 2.563832118534535853e-01 2.392228004262225149e-01 2.224345743877120807e-01 2.064849685693127546e-01 1.917715266652371686e-01 1.786070728062469637e-01 1.672112148608957405e-01 1.577093623325209748e-01 1.501387622005072309e-01 1.444604678691773225e-01 1.405756899684826866e-01 1.383446440914206932e-01 1.376058605531378654e-01 1.381939219956821174e-01 1.399537925652398762e-01
2.775941847950018193e+00 3.103278093403820215e+00 3.438435988148216715e+00 3.776778769909411082e+00 4.113144208577669048e+00 4.441918917366574959e+00 4.757147069919955840e+00 5.052680966617671743e+00 5.322377242054127322e+00 5.560336702777064488e+00 5.761178494364195934e+00 5.920331674184366122e+00 6.034320641657093809e+00 6.101016646124593379e+00 6.119826820459691064e+00 6.091795441826399760e+00 6.019599326493834113e+00 5.907429639006016586e+00 5.760764562581021764e+00 5.586049551394923540e+00 5.390312454466476666e+00 5.180748108332581481e+00 4.964310016844001083e+00 4.747345043760157424e+00 4.535301017410258595e+00 4.332527727984651023e+00 4.142180448264644710e+00 3.966223474707909702e+00 3.805520843075019144e+00 3.659993626597902505e+00 3.528818855643180097e+00 3.410644364373630388e+00 3.303796445929108039e+00 3.206462329784778742e+00 3.116836128503044812e+00 3.033223882545022398e+00 2.954109598753063892e+00 2.878188908862966411e+00 2.804379673592409805e+00 2.731819434535013524e+00 2.659858299940332849e+00 2.588053167763198825e+00 2.516165832540201208e+00 2.444164199724166764e+00 2.372223198184193915e+00 2.300720475581387703e+00 2.230221811106260610e+00 2.161452326478184194e+00 2.095251736656849495e+00 2.032514609108570625e+00 1.974119360195462303e+00 1.920851996482767721e+00 1.873332017518480219e+00 1.831948171704391282e+00 1.796810929337132823e+00 1.767726678689960362e+00 1.744196219985962859e+00 1.725437372437676364e+00 1.710428970107679358e+00 1.697971479476230394e+00 1.686758213202939283e+00 1.675450669109796564e+00 1.662751915506127220e+00 1.647472949855511182e+00 1.628588356289591976e+00 1.605279098783193970e+00 1.576961704244045137e+00 1.543304176178512011e+00 1.504229718348592426e+00 1.459909689200471483e+00 1.410747244173603310e+00 1.357352997921705828e+00 1.300513845594080564e+00 1.241156017463196370e+00 1.180303489054482124e+00 1.119033147280257490e+00 1.058428485643027939e+00 9.995340392066932589e-01 9.433131041977951270e-01 8.906114073900801564e-01 8.421291972965065931e-01 7.984036613281695338e-01 7.598026689942324330e-01 7.265297033730144793e-01 6.986385675019214370e-01 6.760553337242428684e-01 6.586041195409693128e-01 6.460328840098179537e-01 6.380355804135500186e-01 6.342677328523034230e-01 6.343537117845829965e-01 6.378855415544776308e-01 6.444146912945920569e-01 6.534397852087148184e-01 6.643942063173531309e-01 6.766379950296410595e-01 6.894581493951079665e-01 7.020804083416323227e-01 7.136939865720072218e-01 7.234887300737700144e-01 7.307021031265882316e-01 7.346715788632668387e-01 7.348867264690849277e-01 7.310347389788082184e-01 7.230334731530100312e-01 7.110472201462252340e-01 6.954822642580202885e-01 6.769615598372001886e-01 6.562802342207054718e-01 6.343458179659412499e-01 6.121087909016877937e-01 5.904900447020393628e-01 5.703120709107249997e-01 5.522401377619885476e-01 5.367384974603531811e-01 5.240449910876623374e-01 5.141654988782209390e-01 5.068877616540403697e-01 5.018123691265391484e-01 4.983973510459742684e-01 4.960118708481545124e-01 4.939940731749759006e-01 4.917081557981631823e-01 4.885961266050630747e-01 4.842204454880656428e-01 4.782946751193143942e-01 4.707003500287039732e-01 4.614893882013495485e-01 4.508724593971507599e-01 4.391947400665074941e-01 4.269013529134919605e-01 4.144954921353933841e-01 4.024927234982208502e-01 3.913752007506030584e-01 3.815495347044346452e-01 3.733117718589604728e-01 3.668224033274653517e-01 3.620935330092863724e-01 3.589893533729724417e-01 3.572399608881460242e-01 3.564673817430988323e-01 3.562215813843182532e-01 3.560233023743474834e-01 3.554099065474296548e-01 3.539800808135678545e-01 3.514333268568906599e-01 3.476006145096789957e-01 3.424633755171928584e-01 3.361590902925134516e-01 3.289729456399341778e-01 3.213163116846621259e-01 3.136939604839171780e-01 3.066629284353512008e-01 3.007866115037066135e-01 2.965880466105129676e-01 2.945063205291495456e-01 2.948597125129433505e-01 2.978185315768522856e-01 3.033897363151943916e-01 3.114143960725833105e-01 3.215779553265321056e-01 3.334321937005302328e-01 3.464268127795156471e-01 3.599478132772615524e-01 3.733593128013003581e-01 3.860452442149216457e-01 3.974474888012750617e-01 4.070974273408416999e-01 4.146386036005829112e-01 4.198391165895770105e-01 4.225933961994871035e-01 4.229140687623051398e-01 4.209155648426168295e-01 4.167918580322699240e-01 4.107911616497549323e-01 4.031905132433535877e-01 3.942729195101912776e-01 3.843091741252332438e-01 3.735456644957914629e-01 3.621985678893368532e-01 3.504539305874445621e-01 3.384723508877406917e-01 3.263964544554174285e-01 3.143591237963367369e-01 3.024905506199550009e-01 2.909225842200515721e-01 2.797894782760639854e-01 2.692248888513048555e-01 2.593557182972114350e-01 2.502940185933780759e-01 2.421285661146210799e-01 2.349178399347484070e-01 2.286859611763080169e-01 2.234227180775948673e-01 2.190881680959108624e-01 2.156215798502715830e-01 2.129537526759509303e-01 2.110211251232186336e-01 2.097796678562748318e-01 2.092163717963936853e-01 2.093562681343074106e-01
2.748741628293825290e+00 3.085530438454163082e+00 3.433940441560059398e+00 3.789770968413806784e+00 4.148218864688818286e+00 4.503924681835023591e+00 4.851052082956018197e+00 5.183408723020132669e+00 5.494613833229084143e+00 5.778312679832088961e+00 6.028431560393260114e+00 6.239459925312401900e+00 6.406739773938850746e+00 6.526737823282720896e+00 6.597274121145601633e+00 6.617682338697978395e+00 6.588882049922462514e+00 6.513351364096883422e+00 6.394998323988367872e+00 6.238940171943982094e+00 6.051209390949155775e+00 5.838412981711531557e+00 5.607375669375960214e+00 5.364798101156212695e+00 5.116957641003256008e+00 4.869472701374516710e+00 4.627142731981793489e+00 4.393866408424718983e+00 4.172631566947410775e+00 3.965563323092192505e+00 3.774012411147838364e+00 3.598664503060298614e+00 3.439652990209418615e+00 3.296661814585058359e+00 3.169010513533037532e+00 3.055719560301151994e+00 2.955559288494741921e+00 2.867089314735014494e+00 2.788696906026679301e+00 2.718642093793111059e+00 2.655114809678042143e+00 2.596305553641151675e+00 2.540486944799846381e+00 2.486099792204889525e+00 2.431834812551225689e+00 2.376700282308528589e+00 2.320066883747552655e+00 2.261683607452699807e+00 2.201662284710701911e+00 2.140432487930662209e+00 2.078672398151619749e+00 2.017224147144748070e+00 1.957003655991205626e+00 1.898914895383440937e+00 1.843776952662953272e+00 1.792269583183680348e+00 1.744899718707315195e+00 1.701988133811049408e+00 1.663672837420031581e+00 1.629924070226560495e+00 1.600565291647168653e+00 1.575295137146631941e+00 1.553706849046071925e+00 1.535303672319262791e+00 1.519510743913783823e+00 1.505685638710081875e+00 1.493130660410410204e+00 1.481109984889612319e+00 1.468873927330646811e+00 1.455691059393687148e+00 1.440887029409367415e+00 1.423887059424253643e+00 1.404257641538334545e+00 1.381742237873001544e+00 1.356285945047722485e+00 1.328045162486523934e+00 1.297380121964000876e+00 1.264830400120792842e+00 1.231075864968900646e+00 1.196887490723883118e+00 1.163073777935077935e+00 1.130428910283269417e+00 1.099688182070901465e+00 1.071494793494689901e+00 1.046380013274609722e+00 1.024756420243499333e+00 1.006921770457855247e+00 9.930694319431302430e-01 9.833005549580059457e-01 9.776333238519621105e-01 9.760057526354988244e-01 9.782703282867672989e-01 9.841810408438173008e-01 9.933755658763436802e-01 1.005357153761215372e+00 1.019481787527925842e+00 1.034956169438679963e+00 1.050851021281063558e+00 1.066132188803647241e+00 1.079709367637768702e+00 1.090499423386730005e+00 1.097498628345626059e+00 1.099856224554643047e+00 1.096940829256270344e+00 1.088391540237622301e+00 1.074147137953446629e+00 1.054449320129816181e+00 1.029819064066463952e+00 1.001008507217290955e+00 9.689336979002611816e-01 9.345957631408520205e-01 8.989991607205769508e-01 8.630756549831577473e-01 8.276215053159021728e-01 7.932533560755254953e-01 7.603857767634731868e-01 7.292307409073514046e-01 6.998168899723992142e-01 6.720245146928927049e-01 6.456309744723502941e-01 6.203607956118255551e-01 5.959349148853250178e-01 5.721143024224537577e-01 5.487343160495277150e-01 5.257274414382028249e-01 5.031333589772097881e-01 4.810964527518448719e-01 4.598518718027795327e-01 4.397019990809915013e-01 4.209857687703305595e-01 4.040436265638481794e-01 3.891811428452535138e-01 3.766343495727519919e-01 3.665397554774929567e-01 3.589117339483003377e-01 3.536295038414344338e-01 3.504352695417370933e-01 3.489442400696041169e-01 3.486662754795895047e-01 3.490378613354478965e-01 3.494621131313491169e-01 3.493536582006884217e-01 3.481846598515923041e-01 3.455280002086184576e-01 3.410938012302856537e-01 3.347560084028650129e-01 3.265666500830713970e-01 3.167565125198028020e-01 3.057221972273633792e-01 2.940007257418570941e-01 2.822338854050553958e-01 2.711252769328920120e-01 2.613934732014479567e-01 2.537248096837571576e-01 2.487291581746855496e-01 2.469016060126133505e-01 2.485923884345471735e-01 2.539867464838715949e-01 2.630956749954512786e-01 2.757578213766589958e-01 2.916521107855833961e-01 3.103200355584200265e-01 3.311959376455588799e-01 3.536430785832681556e-01 3.769928469441873320e-01 4.005841538254224510e-01 4.237999654987790743e-01 4.460980668609857425e-01 4.670335787443002928e-01 4.862714558655663599e-01 5.035881340375674142e-01 5.188625962361056443e-01 5.320582550064985039e-01 5.431980800619982119e-01 5.523361776121691324e-01 5.595294524507283818e-01 5.648129613499648372e-01 5.681820977419241858e-01 5.695838667562043156e-01 5.689183275444730237e-01 5.660499533078272583e-01 5.608273591598896823e-01 5.531087575055773087e-01 5.427897611567642500e-01 5.298298778640504469e-01 5.142742399499981021e-01 4.962677727725491317e-01 4.760600108673416209e-01 4.539999785060637727e-01 4.305217871163731225e-01 4.061226966173948627e-01 3.813361977042132867e-01 3.567031059619851785e-01 3.327436797853662864e-01 3.099334064930726607e-01 2.886844318381582286e-01 2.693337353731833361e-01 2.521382188361337429e-01 2.372760155055865794e-01 2.248526127118068429e-01 2.149099457721561635e-01
2.187567339726707694e+00 2.488116846145563166e+00 2.804492090727535469e+00 3.133303274226384438e+00 3.470533465421645758e+00 3.811593394763290732e+00 4.151403686105892277e+00 4.484506781302211920e+00 4.805209377328967690e+00 5.107753879425315446e+00 5.386514342781679510e+00 5.636208874599368812e+00 5.852117081974015811e+00 6.030288375439986304e+00 6.167725404209789097e+00 6.262527037561660848e+00 6.313977378083941439e+00 6.322571222983619954e+00 6.289971849048852093e+00 6.218903337155025746e+00 6.112986033331193170e+00 5.976529316630321276e+00 5.814299756871379898e+00 5.631284473205153240e+00 5.432468754727539206e+00 5.222643957878839061e+00 5.006256802548194607e+00 4.787305300834542976e+00 4.569280531734026596e+00 4.355148300414146689e+00 4.147361111843840042e+00 3.947889271324414473e+00 3.758260413736417949e+00 3.579598991641347983e+00 3.412660662966534808e+00 3.257860288144962091e+00 3.115295593823804943e+00 2.984770805564344709e+00 2.865825299382904756e+00 2.757771513571521727e+00 2.659744249350872281e+00 2.570760614498873942e+00 2.489786908129423271e+00 2.415806382541217268e+00 2.347880598840364819e+00 2.285197301685444327e+00 2.227099359068848372e+00 2.173092054758848590e+00 2.122829322298595667e+00 2.076082760428478835e+00 2.032699825971078678e+00 1.992558993924405497e+00 1.955529685423082142e+00 1.921443398184419671e+00 1.890080061713463877e+00 1.861170633879601022e+00 1.834413951983473900e+00 1.809503360422934026e+00 1.786157101454956653e+00 1.764146077997035045e+00 1.743313393467169847e+00 1.723581791876173108e+00 1.704947464357079667e+00 1.687461176206937807e+00 1.671199871737787612e+00 1.656233514906335191e+00 1.642592648745721196e+00 1.630241970076914182e+00 1.619064191334198544e+00 1.608856780462575298e+00 1.599342164237090858e+00 1.590189942941649281e+00 1.581047916043022195e+00 1.571577522562135565e+00 1.561488795930985773e+00 1.550570171061168567e+00 1.538709409905604897e+00 1.525903328726674113e+00 1.512255709608779863e+00 1.497964443637442189e+00 1.483300356046230561e+00 1.468581064879610931e+00 1.454143501791758553e+00 1.440318389813648015e+00 1.427409065472809324e+00 1.415675826029428874e+00 1.405325662817674459e+00 1.396506103112356456e+00 1.389301184339257977e+00 1.383727431901321747e+00 1.379728189120704052e+00 1.377165629259581969e+00 1.375811089243692109e+00 1.375335707038502164e+00 1.375304397346158947e+00 1.375176711705550003e+00 1.374317885513578696e+00 1.372022344962728901e+00 1.367550233081400890e+00 1.360175365230076761e+00 1.349240819921500689e+00 1.334216494172951961e+00 1.314751798076256195e+00 1.290716492484925926e+00 1.262223598911068834e+00 1.229630245663007493e+00 1.193515002006260817e+00 1.154633299136946789e+00 1.113855443387625099e+00 1.072094078336250034e+00 1.030229355133938318e+00 9.890403074492001290e-01 9.491500382343446285e-01 9.109903851714057366e-01 8.747891454874017203e-01 8.405800474615565676e-01 8.082329089868328653e-01 7.774991735739648080e-01 7.480665420949623723e-01 7.196158246972810257e-01 6.918734248351250393e-01 6.646539064640023531e-01 6.378886535987513540e-01 6.116384693755105850e-01 5.860898275780922484e-01 5.615361782543683011e-01 5.383470545487919479e-01 5.169286873824318063e-01 4.976803164644619804e-01 4.809504987409362609e-01 4.669974401821629928e-01 4.559568108973713896e-01 4.478197476648726472e-01 4.424227984639465538e-01 4.394505736558491082e-01 4.384508287324584419e-01 4.388607157026148120e-01 4.400420555432315028e-01 4.413227769506478104e-01 4.420411757826846477e-01 4.415894534423238094e-01 4.394530965403549150e-01 4.352430857171193379e-01 4.287186191614379416e-01 4.197989556319251525e-01 4.085640132348227205e-01 3.952443959392151762e-01 3.802024362468292007e-01 3.639065214685167082e-01 3.469013575900086743e-01 3.297768569125085758e-01 3.131380576425746298e-01 2.975779515440035716e-01 2.836544064940731968e-01 2.718716764158926047e-01 2.626663792707821243e-01 2.563974069724183624e-01 2.533390705895209871e-01 2.536768395375968987e-01 2.575052849587597392e-01 2.648281695062534302e-01 2.755609309960468378e-01 2.895359771125545767e-01 3.065111727978389045e-01 3.261816328314842695e-01 3.481944662933880164e-01 3.721655380276833736e-01 3.976967518599529017e-01 4.243919422111147033e-01 4.518693201402741999e-01 4.797686331535147564e-01 5.077517839261177501e-01 5.354965526627272210e-01 5.626841841323493298e-01 5.889827301270831317e-01 6.140290295115836683e-01 6.374128420397174866e-01 6.586668071372397959e-01 6.772654954606124322e-01 6.926358588686484241e-01 7.041799811217673843e-01 7.113093394081470011e-01 7.134880585859258995e-01 7.102811141676050877e-01 7.014023577546718569e-01 6.867567733305963706e-01 6.664716257029477120e-01 6.409121180348109625e-01 6.106787324998125266e-01 5.765853773300011476e-01 5.396195630911875263e-01 5.008877952822506918e-01 4.615509627483888044e-01 4.227555174542628746e-01 3.855665812072488485e-01 3.509087743117401126e-01 3.195195957320476898e-01 2.919187641369332398e-01 2.683952413235101142e-01 2.490118944514935206e-01 2.336261355158251452e-01
2.356242686038956258e+00 2.687834992608913787e+00 3.034999625607046170e+00 3.393064834344039937e+00 3.756677748725870458e+00 4.119940673044105495e+00 4.476577265309322762e+00 4.820123676784882960e+00 5.144138742948893395e+00 5.442426196929211812e+00 5.709260584355466683e+00 5.939607094137283383e+00 6.129324199288047836e+00 6.275337076155523164e+00 6.375769668496767295e+00 6.430024351278790462e+00 6.438800614477729667e+00 6.404048051173136358e+00 6.328853918389425459e+00 6.217271147134864506e+00 6.074098176909882518e+00 5.904626657685856372e+00 5.714376144551526870e+00 5.508835952734266073e+00 5.293233096333594290e+00 5.072341872958385345e+00 4.850345629144917403e+00 4.630755283866296423e+00 4.416383136201440962e+00 4.209365172371908770e+00 4.011221201120772406e+00 3.822940069352598780e+00 3.645077070547488862e+00 3.477852195152511872e+00 3.321240637522145711e+00 3.175050319462752846e+00 3.038984480933294208e+00 2.912690043334881906e+00 2.795794113019063776e+00 2.687931537658708514e+00 2.588765960280244194e+00 2.498005673043009800e+00 2.415414171763644369e+00 2.340814125422481240e+00 2.274082865589686975e+00 2.215137676595456018e+00 2.163910161136149313e+00 2.120310567024468185e+00 2.084184870369726994e+00 2.055269207270640663e+00 2.033147528787429437e+00 2.017218808467743152e+00 2.006679622334127444e+00 2.000526451988446919e+00 1.997579836982729340e+00 1.996529864788432640e+00 1.995999794877389322e+00 1.994622301709484180e+00 1.991121176113255231e+00 1.984390570700982570e+00 1.973564104348915160e+00 1.958067232675448466e+00 1.937648130137409996e+00 1.912384640739155373e+00 1.882667299105055925e+00 1.849160796698186005e+00 1.812748245320784157e+00 1.774463992759132802e+00 1.735421482400018700e+00 1.696742642572729221e+00 1.659494596957576062e+00 1.624638220158549640e+00 1.592991398973706341e+00 1.565207992447463781e+00 1.541771671340146810e+00 1.523002257772532619e+00 1.509071077065372357e+00 1.500021278121095758e+00 1.495789142283673989e+00 1.496222981752952652e+00 1.501097274927394754e+00 1.510120924643874041e+00 1.522939807004057400e+00 1.539134855719698436e+00 1.558217644745131469e+00 1.579625725812233483e+00 1.602719824372640600e+00 1.626784486207150771e+00 1.651033082979272981e+00 1.674617358234893549e+00 1.696641140092122857e+00 1.716177534327943288e+00 1.732288899095057566e+00 1.744049132870197916e+00 1.750568129229614467e+00 1.751018529678072033e+00 1.744664956609224493e+00 1.730895647898737177e+00 1.709255793731377260e+00 1.679481034208268886e+00 1.641528618612231760e+00 1.595602958591828102e+00 1.542171883073773397e+00 1.481970060428756675e+00 1.415986827260586889e+00 1.345437023214004935e+00 1.271715201379883364e+00 1.196335510697634108e+00 1.120861309373449188e+00 1.046829914999535038e+00 9.756785872651916325e-01 9.086777749380868796e-01 8.468769050359494788e-01 7.910665989335119441e-01 7.417594696535974030e-01 6.991897917235834203e-01 6.633305753628343515e-01 6.339251515960877548e-01 6.105293775432956149e-01 5.925600689891253881e-01 5.793452267680213597e-01 5.701720019799343397e-01 5.643290116672319279e-01 5.611404997123158322e-01 5.599908170284750852e-01 5.603387021207888452e-01 5.617217923584477690e-01 5.637526427949544061e-01 5.661082007717637143e-01 5.685151491963149617e-01 5.707337548083630807e-01 5.725427858939458048e-01 5.737277582436827172e-01 5.740741885746829531e-01 5.733667978163544676e-01 5.713947615674142000e-01 5.679622626120819362e-01 5.629028626504517518e-01 5.560956678475792447e-01 5.474809781532654629e-01 5.370731196717768441e-01 5.249684644531924516e-01 5.113471920322352204e-01 4.964680904257040006e-01 4.806565230903570018e-01 4.642865156736231125e-01 4.477586430341603529e-01 4.314759209067410284e-01 4.158201814656418138e-01 4.011313826489908418e-01 3.876919707033417151e-01 3.757178192383812121e-01 3.653564772850478315e-01 3.566925570832755743e-01 3.497592178060303647e-01 3.445539593306587989e-01 3.410564242898553311e-01 3.392457338189064364e-01 3.391150131558013370e-01 3.406812519132845218e-01 3.439893530496906382e-01 3.491100819172305303e-01 3.561324769993311490e-01 3.651519926538454586e-01 3.762561042443897108e-01 3.895092465084628031e-01 4.049387592666759961e-01 4.225230682369187085e-01 4.421826917637013965e-01 4.637740284046112382e-01 4.870853607529418983e-01 5.118342459366527208e-01 5.376655162810728417e-01 5.641494978029752971e-01 5.907806726299400513e-01 6.169777512989687018e-01 6.420867797895838391e-01 6.653893108955868385e-01 6.861176731079582369e-01 7.034788738852904011e-01 7.166877214255132911e-01 7.250084069543616394e-01 7.278022923699607460e-01 7.245782228102003453e-01 7.150405964430410766e-01 6.991298964509268243e-01 6.770505648230749074e-01 6.492819945070188448e-01 6.165699681575445013e-01 5.798978437869646285e-01 5.404389499256456730e-01 4.994936733820322661e-01 4.584163473797779331e-01 4.185380583407996014e-01 3.810917746933007999e-01 3.471457790858518688e-01 3.175503302092011482e-01 2.929009991189367446e-01 2.735204164884132982e-01 2.594584638939305687e-01 2.505094254317576374e-01
3.246389706674841058e+00 3.667807301001777098e+00 4.100390464565478510e+00 4.536752717081640185e+00 4.968799391402363597e+00 5.387984532291238970e+00 5.785604923011792522e+00 6.153119443485977058e+00 6.482480030573256613e+00 6.766458880562781886e+00 6.998955330678871434e+00 7.175265268963624266e+00 7.292296280535782493e+00 7.348713309243576575e+00 7.345002605624593173e+00 7.283446235921344325e+00 7.168005191370546925e+00 7.004115800631813826e+00 6.798410996373225323e+00 6.558384296081753995e+00 6.292019281422781773e+00 6.007410278814154125e+00 5.712400391679800293e+00 5.414260926269025553e+00 5.119431815002290165e+00 4.833336427447917139e+00 4.560276934442737407e+00 4.303409043250100652e+00 4.064788297287635466e+00 3.845474925911826158e+00 3.645680921244272454e+00 3.464941767487847546e+00 3.302295959158710215e+00 3.156457757731810254e+00 3.025972038060674052e+00 2.909343962926083105e+00 2.805140042096063269e+00 2.712060385309824628e+00 2.628984359838243634e+00 2.554993275833330912e+00 2.489374201085164273e+00 2.431608753987594795e+00 2.381350026794207153e+00 2.338389953211202688e+00 2.302618766820370588e+00 2.273977852046188630e+00 2.252407415081703057e+00 2.237790915553231841e+00 2.229899015543825858e+00 2.228336698468181609e+00 2.232497959192010661e+00 2.241532851699444606e+00 2.254331523971436990e+00 2.269529086160710030e+00 2.285533742150871461e+00 2.300578663885779029e+00 2.312795823803084794e+00 2.320307604104557164e+00 2.321329881871091239e+00 2.314278588018398253e+00 2.297870867417378449e+00 2.271211926658745384e+00 2.233859648467811709e+00 2.185860931722241496e+00 2.127756292044700182e+00 2.060552277673972643e+00 1.985664349318714272e+00 1.904835581726508131e+00 1.820038658305392243e+00 1.733369779965677981e+00 1.646943247859807613e+00 1.562794567259167211e+00 1.482798223298168461e+00 1.408603973506403317e+00 1.341593035785412447e+00 1.282853242680162431e+00 1.233170410299834208e+00 1.193032051624458578e+00 1.162639257277122251e+00 1.141922975294292542e+00 1.130561954515347134e+00 1.128000927528221897e+00 1.133468987071653444e+00 1.145999217564119821e+00 1.164451298068762020e+00 1.187538877056346642e+00 1.213863029912149782e+00 1.241952167014049202e+00 1.270307583542772623e+00 1.297452648652623441e+00 1.321982706963034770e+00 1.342612261665471873e+00 1.358216060076248288e+00 1.367861289900088817e+00 1.370829108542582775e+00 1.366624977442065347e+00 1.354978537278049622e+00 1.335834806476071890e+00 1.309339140785588995e+00 1.275818587643448243e+00 1.235761976002515805e+00 1.189800455200859641e+00 1.138689316357663905e+00 1.083291065281634546e+00 1.024558974464379713e+00 9.635198934725319742e-01 9.012549861825229769e-01 8.388773049227529199e-01 7.775056135309224015e-01 7.182345624438675191e-01 6.621020506281007911e-01 6.100552710736062423e-01 5.629174517610722184e-01 5.213575699920215412e-01 4.858653451218132302e-01 4.567335955117073354e-01 4.340495733817487656e-01 4.176962772341095698e-01 4.073639719101055934e-01 4.025713568588424884e-01 4.026950300808674887e-01 4.070052282889886630e-01 4.147053041127006789e-01 4.249721278109893641e-01 4.369945859534422605e-01 4.500076148744386328e-01 4.633197205589968948e-01 4.763326561987902830e-01 4.885527535382919173e-01 4.995942413197406173e-01 5.091756507991030967e-01 5.171109709877129701e-01 5.232975626341469511e-01 5.277029041442254931e-01 5.303520394139255023e-01 5.313171766371103111e-01 5.307103024935523328e-01 5.286790079710914636e-01 5.254050698631356209e-01 5.211047638430690299e-01 5.160294811727555997e-01 5.104650336406952871e-01 5.047280877529224385e-01 4.991584793374116980e-01 4.941067073937242538e-01 4.899166174370211957e-01 4.869041219473957960e-01 4.853336111868970515e-01 4.853944224236068083e-01 4.871801916390487430e-01 4.906740379254536655e-01 4.957422496713153603e-01 5.021384363185433797e-01 5.095190332437793401e-01 5.174697053093371135e-01 5.255407653780785893e-01 5.332883931488017204e-01 5.403174412502791402e-01 5.463210873382189359e-01 5.511126963402919188e-01 5.546459751326071608e-01 5.570207879286688257e-01 5.584736757314022748e-01 5.593539458461040947e-01 5.600879093226087679e-01 5.611351874328431855e-01 5.629417796285910436e-01 5.658947303950455643e-01 5.702827119207880546e-01 5.762658320557838554e-01 5.838566525761919035e-01 5.929130146375358734e-01 6.031420475924175184e-01 6.141138515158190980e-01 6.252828782406596453e-01 6.360149801051375729e-01 6.456183436555467114e-01 6.533769278224637045e-01 6.585854066525154149e-01 6.605848318961344834e-01 6.587982152403391023e-01 6.527649610605535946e-01 6.421726647394836451e-01 6.268843417852691946e-01 6.069588435821142713e-01 5.826621765354584870e-01 5.544677669751691962e-01 5.230444067284384380e-01 4.892316289700723297e-01 4.540034275493841087e-01 4.184224145014429075e-01 3.835874928220626146e-01 3.505787757238593150e-01 3.204037116392918216e-01 2.939481477555232480e-01 2.719354544719792544e-01 2.548959282890513878e-01 2.431476529113640872e-01 2.367889782904899487e-01 2.357018973251899796e-01 2.395649651203863584e-01
3.436501851225447712e+00 3.860059549926194933e+00 4.292302697431260583e+00 4.725927444018966028e+00 5.152993559812518498e+00 5.565160520007527367e+00 5.953960680681102957e+00 6.311100951595213893e+00 6.628781581165008596e+00 6.900017815786248399e+00 7.118947592060137275e+00 7.281106609776508698e+00 7.383651599435633983e+00 7.425513822540048992e+00 7.407468034440337412e+00 7.332107309073949253e+00 7.203720873271524994e+00 7.028079829605367479e+00 6.812143475151802186e+00 6.563705934578973000e+00 6.291008134852104305e+00 6.002343081221980015e+00 5.705682563801405927e+00 5.408350810583993251e+00 5.116765516615269682e+00 4.836259769129184427e+00 4.570990448180964449e+00 4.323930676636088322e+00 4.096936688632288437e+00 3.890873824747824283e+00 3.705782802434415935e+00 3.541066138748209191e+00 3.395675603437393164e+00 3.268284494040947230e+00 3.157432822452809429e+00 3.061638506515285130e+00 2.979472679512557676e+00 2.909601626230171156e+00 2.850801156644500622e+00 2.801951156089451445e+00 2.762018557468113755e+00 2.730036223407608542e+00 2.705083536983376558e+00 2.686272272964941976e+00 2.672739034390787083e+00 2.663643536315892568e+00 2.658170626438964845e+00 2.655533268591129037e+00 2.654973806537140213e+00 2.655761551686234512e+00 2.657185883230471113e+00 2.658545368286128863e+00 2.659134635207089481e+00 2.658231634876639049e+00 2.655088365695020158e+00 2.648927987907116144e+00 2.638950644726274941e+00 2.624349149852037044e+00 2.604334403737936121e+00 2.578168933157247267e+00 2.545205741367866370e+00 2.504928731495374095e+00 2.456990611023648796e+00 2.401244368496974424e+00 2.337765136321575010e+00 2.266860423089891441e+00 2.189068090361393715e+00 2.105142825024975739e+00 2.016033044749482528e+00 1.922850890390998657e+00 1.826838222099941067e+00 1.729331180649807287e+00 1.631725180840897460e+00 1.535441190617880203e+00 1.441893170127125368e+00 1.352455782297837583e+00 1.268431137188640534e+00 1.191013504802338918e+00 1.121251632468111215e+00 1.060009358790306999e+00 1.007926471951779313e+00 9.653828978807219574e-01 9.324700868299645728e-01 9.089736687587202102e-01 8.943709590251349706e-01 8.878457431819221091e-01 8.883210531729364146e-01 8.945086681080248736e-01 9.049720928714299895e-01 9.181981185341420160e-01 9.326710346530128204e-01 9.469432852041601567e-01 9.596969146850007348e-01 9.697914285763470366e-01 9.762955037789124990e-01 9.785020202681584678e-01 9.759278673685535255e-01 9.683015650686055409e-01 9.555427631419243228e-01 9.377379813467600078e-01 9.151165474487366058e-01 8.880297270194665860e-01 8.569346416498770935e-01 8.223830926729348567e-01 7.850140186924441377e-01 7.455472957257930355e-01 7.047760648100145353e-01 6.635548396795771797e-01 6.227812373811341118e-01 5.833702417207025093e-01 5.462212148533417411e-01 5.121792605371924267e-01 4.819937672943075957e-01 4.562778494898416803e-01 4.354728140163737216e-01 4.198216494278991240e-01 4.093548447313838379e-01 4.038907048439385195e-01 4.030508477278949009e-01 4.062899535367113790e-01 4.129372779035699326e-01 4.222461491082710738e-01 4.334468020673901689e-01 4.457975869247186584e-01 4.586298436244697352e-01 4.713825573175157158e-01 4.836241493830746307e-01 4.950602994786741928e-01 5.055282899934823160e-01 5.149798321993255268e-01 5.234555104629393663e-01 5.310546806596212477e-01 5.379048823417299507e-01 5.441345192120360386e-01 5.498518262468946594e-01 5.551320857277730614e-01 5.600138295923766663e-01 5.645035178070314519e-01 5.685870810489995764e-01 5.722458588126138057e-01 5.754739523653948918e-01 5.782938868488846085e-01 5.807677423205195311e-01 5.830015371850550965e-01 5.851415724366987314e-01 5.873625428073078192e-01 5.898484082457503552e-01 5.927681143354094351e-01 5.962491453184428636e-01 6.003524391990539000e-01 6.050523008701530481e-01 6.102245744591791032e-01 6.156454822547194894e-01 6.210022966861290517e-01 6.259155285230315613e-01 6.299707715536229102e-01 6.327569686223644130e-01 6.339068599762296419e-01 6.331348881166987130e-01 6.302679866569145251e-01 6.252654451250595491e-01 6.182253364386162131e-01 6.093766417051482698e-01 5.990579700428271259e-01 5.876853946657358829e-01 5.757131853753041373e-01 5.635919252520705802e-01 5.517286028200544257e-01 5.404527530333311791e-01 5.299917248998990971e-01 5.204568489350694938e-01 5.118408755973808955e-01 5.040257903961615771e-01 4.967991292271379811e-01 4.898763361316076925e-01 4.829265408440659435e-01 4.755993294186293685e-01 4.675505386304331101e-01 4.584656774715678562e-01 4.480801404236834928e-01 4.361958290321741316e-01 4.226940777315031927e-01 4.075448901858761408e-01 3.908124654486204719e-01 3.726569049018714774e-01 3.533319078568872840e-01 3.331782513567485005e-01 3.126129457403946654e-01 2.921141654001042642e-01 2.722023411039944385e-01 2.534181377359250309e-01 2.362983441944990215e-01 2.213509473542825678e-01 2.090307878199400005e-01 1.997171962250204325e-01 1.936948792755499582e-01 1.911390959568583514e-01 1.921058474321375720e-01 1.965274709359984828e-01 2.042136779538402946e-01 2.148577731768479548e-01
2.769640900321884480e+00 3.119274459143072775e+00 3.479153588148408360e+00 3.843841072844141671e+00 4.207304188377422705e+00 4.563072415948914440e+00 4.904429761622445483e+00 5.224637567092274892e+00 5.517180959169442289e+00 5.776029069781712266e+00 5.995896132231862907e+00 6.172488104596975944e+00 6.302718023205466480e+00 6.384873353970331067e+00 6.418720410570036172e+00 6.405534518050215453e+00 6.348049756820477896e+00 6.250328351722821196e+00 6.117556409867766831e+00 5.955778992494316526e+00 5.771592724364253968e+00 5.571817678436834953e+00 5.363171728297011498e+00 5.151969825941008274e+00 4.943867805467146326e+00 4.743665744032481868e+00 4.555180109800108568e+00 4.381187593382353640e+00 4.223437292407470345e+00 4.082722459766239709e+00 3.958998867500437946e+00 3.851534297509506377e+00 3.759072960218055925e+00 3.679999648853323535e+00 3.612490930990907678e+00 3.554644222090155292e+00 3.504579653650894855e+00 3.460513685567621955e+00 3.420806903680988054e+00 3.383990993748011711e+00 3.348781254579673128e+00 3.314081159043404501e+00 3.278984518466488751e+00 3.242779032962911590e+00 3.204952792494502489e+00 3.165203037223792926e+00 3.123444562614967168e+00 3.079813873648714839e+00 3.034664723743810466e+00 2.988551074033508392e+00 2.942194700887883485e+00 2.896436480950109082e+00 2.852172543848446651e+00 2.810278686091615796e+00 2.771528424643252109e+00 2.736511499639006306e+00 2.705560419865504773e+00 2.678692488123749271e+00 2.655573813403019567e+00 2.635510027199567507e+00 2.617466073609400201e+00 2.600114706166105627e+00 2.581910598496980569e+00 2.561184527872289785e+00 2.536250219209636114e+00 2.505515406254266608e+00 2.467588499272061142e+00 2.421372976248465925e+00 2.366143081194872266e+00 2.301596321378525101e+00 2.227880429858443367e+00 2.145594475491700237e+00 2.055765568168708590e+00 1.959803896309840976e+00 1.859439660882165946e+00 1.756645890843905322e+00 1.653551249488820485e+00 1.552346928490142108e+00 1.455191695700027710e+00 1.364119144743562329e+00 1.280951218057387209e+00 1.207222034809230848e+00 1.144115843631568152e+00 1.092422436707996436e+00 1.052512521865850426e+00 1.024334371569791013e+00 1.007431589233871216e+00 1.000980277667751661e+00 1.003842406745862004e+00 1.014630978487620627e+00 1.031781891749467661e+00 1.053627259097804192e+00 1.078465400245508743e+00 1.104623694619106367e+00 1.130511795732811242e+00 1.154664144528789960e+00 1.175772085666492162e+00 1.192706935875811780e+00 1.204536002549380758e+00 1.210533694536892746e+00 1.210189545766460872e+00 1.203214321288367916e+00 1.189544464693526260e+00 1.169344261768523019e+00 1.143004315966928308e+00 1.111134470199793611e+00 1.074549235641026002e+00 1.034244130629180525e+00 9.913620591154925776e-01 9.471499111740340204e-01 9.029067258985127298e-01 8.599259589334774523e-01 8.194353800284517320e-01 7.825388111847635386e-01 7.501641416573281429e-01 7.230218051718937389e-01 7.015771548982775441e-01 6.860390028799956408e-01 6.763651342731639149e-01 6.722840083940463396e-01 6.733303289944527759e-01 6.788908660699908282e-01 6.882560219515748701e-01 7.006722659367605743e-01 7.153907201739310162e-01 7.317079112539799368e-01 7.489958231007324274e-01 7.667198111991135878e-01 7.844444141889775901e-01 8.018284651629498105e-01 8.186119725635159217e-01 8.345978710933499300e-01 8.496319328492876188e-01 8.635838338349756116e-01 8.763317441680322784e-01 8.877519429573229592e-01 8.977140241658145836e-01 9.060813890561948414e-01 9.127160311346912414e-01 9.174861716214682827e-01 9.202751152304926574e-01 9.209897541658396136e-01 9.195673872472115429e-01 9.159799077485153429e-01 9.102348644530627864e-01 9.023733741172726974e-01 8.924653077358443154e-01 8.806025564180617327e-01 8.668914444683326614e-01 8.514454931406005844e-01 8.343796985290907742e-01 8.158072733697674384e-01 7.958394245801452271e-01 7.745882336821511283e-01 7.521721587553238386e-01 7.287231463762249284e-01 7.043939545484336762e-01 6.793641057281007978e-01 6.538429603705565585e-01 6.280687571243301903e-01 6.023030294071953783e-01 5.768205238849561933e-01 5.518954816893830717e-01 5.277857788995751198e-01 5.047168468479568126e-01 4.828674374546629844e-01 4.623591163916007107e-01 4.432509116203207089e-01 4.255398571344441438e-01 4.091673846700040196e-01 3.940307379887048045e-01 3.799979260509264156e-01 3.669243099013675957e-01 3.546687576558253951e-01 3.431074434619719171e-01 3.321437631184229744e-01 3.217134284922263943e-01 3.117845009146320567e-01 3.023528180276440214e-01 2.934338761981805654e-01 2.850526633028258594e-01 2.772331512404968001e-01 2.699891278265250660e-01 2.633177889755177192e-01 2.571970718867184758e-01 2.515871450074678162e-01 2.464358565962991299e-01 2.416873809665058270e-01 2.372928287607646569e-01 2.332212941826800057e-01 2.294697213534918068e-01 2.260700792506413204e-01 2.230926550800141905e-01 2.206447292188162268e-01 2.188644589685937447e-01 2.179103739079243374e-01 2.179474236967479661e-01 2.191309306304037863e-01 2.215900610213170641e-01 2.254124892902017452e-01 2.306317973133770738e-01
[truncated: 306,526 more chars]
