# Supplementary material for: Ultrafast electronic relaxation pathways of the molecular photoswitch quadricyclane
Source: Nat Chem. 2024 Feb 2;16(4):499–505. doi: 10.1038/s41557-023-01420-w (PMC10997510; doi:10.1038/s41557-023-01420-w)
Supplement: Supplementary file 5 — ASCII data. [file 41557_2023_1420_MOESM5_ESM.zip › figure_4_s21/fig_4c_PES/S2_FV_S2time.txt]

-2.500000000000000000e+00
2.500000000000000000e+00
7.500000000000000000e+00
1.250000000000000000e+01
1.750000000000000000e+01
2.250000000000000000e+01
2.750000000000000000e+01
3.250000000000000000e+01
3.750000000000000000e+01
4.250000000000000000e+01
4.750000000000000000e+01
5.250000000000000000e+01
5.750000000000000000e+01
6.250000000000000000e+01
6.750000000000000000e+01
7.250000000000000000e+01
7.750000000000000000e+01
8.250000000000000000e+01
8.750000000000000000e+01
9.250000000000000000e+01
9.750000000000000000e+01
1.025000000000000000e+02
1.075000000000000000e+02
1.125000000000000000e+02
1.175000000000000000e+02
1.225000000000000000e+02
1.275000000000000000e+02
1.325000000000000000e+02
1.375000000000000000e+02
1.425000000000000000e+02
1.475000000000000000e+02
1.525000000000000000e+02
1.575000000000000000e+02
1.625000000000000000e+02
1.675000000000000000e+02
1.725000000000000000e+02
1.775000000000000000e+02
1.825000000000000000e+02
1.875000000000000000e+02
1.925000000000000000e+02
1.975000000000000000e+02
2.025000000000000000e+02
2.075000000000000000e+02
2.125000000000000000e+02
2.175000000000000000e+02
2.225000000000000000e+02
2.275000000000000000e+02
2.325000000000000000e+02
2.375000000000000000e+02
2.425000000000000000e+02
2.475000000000000000e+02
2.525000000000000000e+02
2.575000000000000000e+02
2.625000000000000000e+02
2.675000000000000000e+02
2.725000000000000000e+02
2.775000000000000000e+02
2.825000000000000000e+02
2.875000000000000000e+02
2.925000000000000000e+02
2.975000000000000000e+02
3.025000000000000000e+02
3.075000000000000000e+02
3.125000000000000000e+02
3.175000000000000000e+02
3.225000000000000000e+02
3.275000000000000000e+02
3.325000000000000000e+02
3.375000000000000000e+02
3.425000000000000000e+02
3.475000000000000000e+02
3.525000000000000000e+02
3.575000000000000000e+02
3.625000000000000000e+02
3.675000000000000000e+02
3.725000000000000000e+02
3.775000000000000000e+02
3.825000000000000000e+02
3.875000000000000000e+02
3.925000000000000000e+02
3.975000000000000000e+02
4.025000000000000000e+02
4.075000000000000000e+02
4.125000000000000000e+02
4.175000000000000000e+02
4.225000000000000000e+02
4.275000000000000000e+02
4.325000000000000000e+02
4.375000000000000000e+02
4.425000000000000000e+02
4.475000000000000000e+02
4.525000000000000000e+02
4.575000000000000000e+02
4.625000000000000000e+02
4.675000000000000000e+02
4.725000000000000000e+02
4.775000000000000000e+02
4.825000000000000000e+02
4.875000000000000000e+02
4.925000000000000000e+02
4.975000000000000000e+02
5.025000000000000000e+02
5.075000000000000000e+02
5.125000000000000000e+02
5.175000000000000000e+02
5.225000000000000000e+02
5.275000000000000000e+02
5.325000000000000000e+02
5.375000000000000000e+02
5.425000000000000000e+02
5.475000000000000000e+02
5.525000000000000000e+02
5.575000000000000000e+02
5.625000000000000000e+02
5.675000000000000000e+02
5.725000000000000000e+02
5.775000000000000000e+02
5.825000000000000000e+02
5.875000000000000000e+02
5.925000000000000000e+02
5.975000000000000000e+02
6.025000000000000000e+02
6.075000000000000000e+02
6.125000000000000000e+02
6.175000000000000000e+02
6.225000000000000000e+02
6.275000000000000000e+02
6.325000000000000000e+02
6.375000000000000000e+02
6.425000000000000000e+02
6.475000000000000000e+02
6.525000000000000000e+02
6.575000000000000000e+02
6.625000000000000000e+02
6.675000000000000000e+02
6.725000000000000000e+02
6.775000000000000000e+02
6.825000000000000000e+02
6.875000000000000000e+02
6.925000000000000000e+02
6.975000000000000000e+02
7.025000000000000000e+02
7.075000000000000000e+02
7.125000000000000000e+02
7.175000000000000000e+02
7.225000000000000000e+02
7.275000000000000000e+02
7.325000000000000000e+02
7.375000000000000000e+02
7.425000000000000000e+02
7.475000000000000000e+02
7.525000000000000000e+02
7.575000000000000000e+02
7.625000000000000000e+02
7.675000000000000000e+02
7.725000000000000000e+02
7.775000000000000000e+02
7.825000000000000000e+02
7.875000000000000000e+02
7.925000000000000000e+02
7.975000000000000000e+02
8.025000000000000000e+02
8.075000000000000000e+02
8.125000000000000000e+02
8.175000000000000000e+02
8.225000000000000000e+02
8.275000000000000000e+02
8.325000000000000000e+02
8.375000000000000000e+02
8.425000000000000000e+02
8.475000000000000000e+02
8.525000000000000000e+02
8.575000000000000000e+02
8.625000000000000000e+02
8.675000000000000000e+02
8.725000000000000000e+02
8.775000000000000000e+02
8.825000000000000000e+02
8.875000000000000000e+02
8.925000000000000000e+02
8.975000000000000000e+02
9.025000000000000000e+02
9.075000000000000000e+02
9.125000000000000000e+02
9.175000000000000000e+02
9.225000000000000000e+02
9.275000000000000000e+02
9.325000000000000000e+02
9.375000000000000000e+02
9.425000000000000000e+02
9.475000000000000000e+02
9.525000000000000000e+02
9.575000000000000000e+02
9.625000000000000000e+02
9.675000000000000000e+02
9.725000000000000000e+02
9.775000000000000000e+02
9.825000000000000000e+02
9.875000000000000000e+02
9.925000000000000000e+02
9.975000000000000000e+02
