# Supplementary material for: Ultrafast electronic relaxation pathways of the molecular photoswitch quadricyclane
Source: Nat Chem. 2024 Feb 2;16(4):499–505. doi: 10.1038/s41557-023-01420-w (PMC10997510; doi:10.1038/s41557-023-01420-w)
Supplement: Supplementary file 5 — ASCII data. [file 41557_2023_1420_MOESM5_ESM.zip › figure_4_s21/fig_4c_PES/S34_SR_S34signal.txt]

3.481674564654483328e-01 3.932457819159436707e-01 4.397346079583721590e-01 4.870256575466651583e-01 5.344816492529417262e-01 5.814568522620919833e-01 6.273162560764826701e-01 6.714527486314757487e-01 7.133022332794940468e-01 7.523570457682041690e-01 7.881782527757803525e-01 8.204073525780528620e-01 8.487775628235425529e-01 8.731243241582475889e-01 8.933940200810023269e-01 9.096493613331061434e-01 9.220695796478617368e-01 9.309436503631207671e-01 9.366552668270295978e-01 9.396592046625154016e-01 9.404499148541056730e-01 9.395244815941903305e-01 9.373432564378985088e-01 9.342922931648143248e-01 9.306519968494852968e-01 9.265760529866085005e-01 9.220837300946059800e-01 9.170671579819278385e-01 9.113133723747079973e-01 9.045390350931863388e-01 8.964340609406677984e-01 8.867091524845993611e-01 8.751416384908575763e-01 8.616141241421104713e-01 8.461412796471796671e-01 8.288814978558496360e-01 8.101319699757095760e-01 7.903077106830413978e-01 7.699069585181804731e-01 7.494669627526050482e-01 7.295152471406427530e-01 7.105219076263331601e-01 6.928583150757653408e-01 6.767667975638282929e-01 6.623445794107138962e-01 6.495436177944630129e-01 6.381861935021601040e-01 6.279943901229639858e-01 6.186301047988238544e-01 6.097411602039828349e-01 6.010084977917646842e-01 5.921894100611155842e-01 5.831522695288746672e-01 5.738991735691634233e-01 5.645742157152504603e-01 5.554565722491706659e-01 5.469390758591829993e-01 5.394943117957265999e-01 5.336313692813191567e-01 5.298471431056681613e-01 5.285764682031702799e-01 5.301453735154650904e-01 5.347314153593009101e-01 5.423344190510037688e-01 5.527601129732717666e-01 5.656181278780314514e-01 5.803347415758621786e-01 5.961796244303501080e-01 6.123047879070515620e-01 6.277929863040363490e-01 6.417121013183497702e-01 6.531715605991684770e-01 6.613766928238338227e-01 6.656771134060430750e-01 6.656057474742915758e-01 6.609058826985481083e-01 6.515446380341434196e-01 6.377122955643808044e-01 6.198080092274018682e-01 5.984133394002790762e-01 5.742558104844088795e-01 5.481652224991055977e-01 5.210257279436188993e-01 4.937267636337431265e-01 4.671158170893886519e-01 4.419557516793020668e-01 4.188890504892423539e-01 3.984108705765285752e-01 3.808522603245672045e-01 3.663742623991972369e-01 3.549729467687440243e-01 3.464946930403709491e-01 3.406603381135815956e-01 3.370961527931470858e-01 3.353691097748874306e-01 3.350235983346842028e-01 3.356166738174810593e-01 3.367491390930422712e-01 3.380902066437456721e-01 3.393941598201537513e-01 3.405082200820070404e-01 3.413716770612847951e-01 3.420071239860583701e-01 3.425053119026860715e-01 3.430055936949281681e-01 3.436741799092525307e-01 3.446824007670170054e-01 3.461869456437631776e-01 3.483136194508538730e-01 3.511456012942612004e-01 3.547165886340535867e-01 3.590086139130710396e-01 3.639538426771894430e-01 3.694393270575219712e-01 3.753135683349732576e-01 3.813938187343768882e-01 3.874733200928873189e-01 3.933280621389989018e-01 3.987230690810807943e-01 4.034185871594895278e-01 4.071767684706372181e-01 4.097694629291595558e-01 4.109875301510358403e-01 4.106516874418838503e-01 4.086244184306916938e-01 4.048219571210366352e-01 3.992249854196248116e-01 3.918865127576933727e-01 3.829355150332504065e-01 3.725752977164653590e-01 3.610761626064224461e-01 3.487626924037359188e-01 3.359966917206581027e-01 3.231574078646065606e-01 3.106209902556764102e-01 2.987411779759264752e-01 2.878329388441208669e-01 2.781602639612230088e-01 2.699286675754072329e-01 2.632822707204887092e-01 2.583047707943819660e-01 2.550232234044115254e-01 2.534134254054709046e-01 2.534057908289341077e-01 2.548909141665810507e-01 2.577244207017085342e-01 2.617311398712487414e-01 2.667089917990179693e-01 2.724331881446043213e-01 2.786613833946202101e-01 2.851402484658988046e-01 2.916136422577431109e-01 2.978321533965427870e-01 3.035633839857596050e-01 3.086020116895545895e-01 3.127784747328360426e-01 3.159651243741332660e-01 3.180788962959292254e-01 3.190799469515184228e-01 3.189662360560465704e-01 3.177646243502691981e-01 3.155196126075912599e-01 3.122812663392803278e-01 3.080940866010807855e-01 3.029885402026135099e-01 2.969766536362653531e-01 2.900525323359410823e-01 2.821979722919001898e-01 2.733925755170742433e-01 2.636270854604523262e-01 2.529181295923192963e-01 2.413222595514605273e-01 2.289471847155502005e-01 2.159583768780860558e-01 2.025797588648157732e-01 1.890878995543408825e-01 1.757999141269487031e-01 1.630560259964490000e-01 1.511983821550467177e-01 1.405481473696311712e-01 1.313831052129819099e-01 1.239179416211798196e-01 1.182890934068990124e-01 1.145455595922261205e-01 1.126464546694138230e-01 1.124653936121007280e-01 1.138011183581280339e-01 1.163931796523181156e-01 1.199410287858551777e-01 1.241246080133774077e-01 1.286244811301667790e-01 1.331397220149533045e-01 1.374021584303155019e-01 1.411860983593713481e-01 1.443132877251086521e-01 1.466534560328719428e-01 1.481213396342770661e-01 1.486714281984726493e-01 1.482918281131639926e-01 1.469985441100400969e-01 1.448311761655013685e-01
4.363168932103377307e-01 4.882292484139825195e-01 5.405790937531984586e-01 5.925004267199386332e-01 6.431210051855957843e-01 6.915910966926229753e-01 7.371086052029560687e-01 7.789400282078626780e-01 8.164375925628303277e-01 8.490535898364424128e-01 8.763532383298944239e-01 8.980272439831367137e-01 9.139046369838248474e-01 9.239655398721502433e-01 9.283524850894623315e-01 9.273779935778617700e-01 9.215255878660730815e-01 9.114414343822569986e-01 8.979144497018568538e-01 8.818439444310419706e-01 8.641955292320366855e-01 8.459478260361972257e-01 8.280342060035774665e-01 8.112850160139299938e-01 7.963763249169715230e-01 7.837909797120629074e-01 7.737966982709064689e-01 7.664441556067116412e-01 7.615857594389003893e-01 7.589133584787233211e-01 7.580107912285065641e-01 7.584152990365105040e-01 7.596806194532494949e-01 7.614342336359053443e-01 7.634218189358407125e-01 7.655333921959621701e-01 7.678077781440024729e-01 7.704146448457733776e-01 7.736160997693769525e-01 7.777124261282607476e-01 7.829786205652191633e-01 7.895997191400736526e-01 7.976132830866693446e-01 8.068667893889487353e-01 8.169960874352445446e-01 8.274287103835533674e-01 8.374129479649922159e-01 8.460705449083274488e-01 8.524680508647510813e-01 8.556995913361076234e-01 8.549724131695597418e-01 8.496861845661758394e-01 8.394977184285628002e-01 8.243644446426711125e-01 8.045623447533721828e-01 7.806768587002033133e-01 7.535681039781709778e-01 7.243142619114609770e-01 6.941388957904062185e-01 6.643290858498395179e-01 6.361515311713987764e-01 6.107732693244128930e-01 5.891925489902656299e-01 5.721838907722663903e-01 5.602597473615358314e-01 5.536496350888604479e-01 5.522963140863821341e-01 5.558676418026855526e-01 5.637821066006065696e-01 5.752457214176602829e-01 5.892978454350117357e-01 6.048634728097064261e-01 6.208095439044609698e-01 6.360028173144505192e-01 6.493667982432481667e-01 6.599351640346917680e-01 6.668991370157033582e-01 6.696463553912102018e-01 6.677890803241763873e-01 6.611800402270215926e-01 6.499148897249700241e-01 6.343210944219688230e-01 6.149339854196564925e-01 5.924616700193163776e-01 5.677413332700702586e-01 5.416901165249310424e-01 5.152541349431961626e-01 4.893592370855730511e-01 4.648668092342548297e-01 4.425373067768892388e-01 4.230033390760866707e-01 4.067531395520905813e-01 3.941242513891417554e-01 3.853063576494925035e-01 3.803515103945648290e-01 3.791896111437536021e-01 3.816468972607889865e-01 3.874653728279030540e-01 3.963215155162632675e-01 4.078431199680437325e-01 4.216236873554010112e-01 4.372342743450571834e-01 4.542330954919473474e-01 4.721734083762015866e-01 4.906102809141155152e-01 5.091068118273054388e-01 5.272402064001604494e-01 5.446079286835312505e-01 5.608339347886145410e-01 5.755747887907063376e-01 5.885253185510632701e-01 5.994233601177314519e-01 6.080531329578411359e-01 6.142468506247601434e-01 6.178843357176175832e-01 6.188906491664279974e-01 6.172320389466768864e-01 6.129108159631875274e-01 6.059600124293585965e-01 5.964388112209022541e-01 5.844296883807114096e-01 5.700379789352429949e-01 5.533941530275670040e-01 5.346585465245492497e-01 5.140277146575784606e-01 4.917410846834863181e-01 4.680862904778596012e-01 4.434015523321555019e-01 4.180737527176162649e-01 3.925314254917533496e-01 3.672326270619227784e-01 3.426484735864700482e-01 3.192438378170186497e-01 2.974571974214512138e-01 2.776817938313617118e-01 2.602500769715936357e-01 2.454229144580725164e-01 2.333843115229395915e-01 2.242415669571556913e-01 2.180300290022368914e-01 2.147210288737468054e-01 2.142312765316345957e-01 2.164320255595628684e-01 2.211566392904951994e-01 2.282057490623502494e-01 2.373498628071183392e-01 2.483299485573355614e-01 2.608570393490281525e-01 2.746121977255890356e-01 2.892481891164538910e-01 3.043939256127815574e-01 3.196622323162476853e-01 3.346608248009952380e-01 3.490057126178524038e-01 3.623356756165395653e-01 3.743261126680851869e-01 3.847005141215880109e-01 3.932380724254961324e-01 3.997764926051159406e-01 4.042098023331778256e-01 4.064817533771838964e-01 4.065761324539335919e-01 4.045057905924732133e-01 4.003024007637198123e-01 3.940087939378060788e-01 3.856752429890132339e-01 3.753603346182829981e-01 3.631362345377542322e-01 3.490973267927512946e-01 3.333705743620309914e-01 3.161255702085539188e-01 2.975822080384560309e-01 2.780141972101762837e-01 2.577472016239300001e-01 2.371511241571790940e-01 2.166268556822430191e-01 1.965885377917585553e-01 1.774429624959842910e-01 1.595680806567500165e-01 1.432926698660803577e-01 1.288790623000223290e-01 1.165104626193412679e-01 1.062838757496911701e-01 9.820907808122654459e-02 9.221346991562459627e-02 8.815210724127368891e-02 8.582176576127402423e-02 8.497758850989990675e-02 8.535071844634363469e-02 8.666533364937159534e-02 8.865368103105317199e-02 9.106801870906063023e-02 9.368880456697990800e-02 9.632894939464257955e-02 9.883444512233889589e-02 1.010821026982374748e-01 1.029754490572072634e-01 1.044399789360917624e-01 1.054189213140599851e-01 1.058704583378096975e-01 1.057669667493158772e-01
5.330536902392928322e-01 5.855692647822425823e-01 6.355342826862028227e-01 6.817658720611744494e-01 7.232171749663371951e-01 7.590346426951870562e-01 7.886015613446076822e-01 8.115647067593566577e-01 8.278429326612033456e-01 8.376184213757755792e-01 8.413129785652223580e-01 8.395528946205640386e-01 8.331264106865401420e-01 8.229377053748014870e-01 8.099606741800527976e-01 7.951948283433568632e-01 7.796246219623927942e-01 7.641826747045631363e-01 7.497168473089241836e-01 7.369610363809512288e-01 7.265098380324872540e-01 7.187977675900389940e-01 7.140843235743329354e-01 7.124466425974225192e-01 7.137816285637891278e-01 7.178191405552618587e-01 7.241470601480602953e-01 7.322479012075493454e-01 7.415452201123289289e-01 7.514566424034083703e-01 7.614490648946315998e-01 7.710907459991951374e-01 7.800947254708339162e-01 7.883484070669438681e-01 7.959252103117914201e-01 8.030758572731165890e-01 8.101989360827877018e-01 8.177926545240914447e-01 8.263918810986023988e-01 8.364964188122228084e-01 8.484977181983544003e-01 8.626117501352681405e-01 8.788254333065236290e-01 8.968628594250507291e-01 9.161756990701320769e-01 9.359597850359115956e-01 9.551972434088117359e-01 9.727209508317811171e-01 9.872958420249980938e-01 9.977099267296380969e-01 1.002866974729117233e+00 1.001872783795975774e+00 9.941077331656327232e-01 9.792798233744059999e-01 9.574544103750950441e-01 9.290590857318612450e-01 8.948643767229199630e-01 8.559428649537700329e-01 8.136107918494841496e-01 7.693570833098963835e-01 7.247650115381281122e-01 6.814314810014021617e-01 6.408883190572050026e-01 6.045291550550206949e-01 5.735446617920170187e-01 5.488682441505515763e-01 5.311337612849348355e-01 5.206465853013120260e-01 5.173691207279419446e-01 5.209217765734779348e-01 5.306001260830490729e-01 5.454085108359039147e-01 5.641095978666859079e-01 5.852883725181516894e-01 6.074278515367318443e-01 6.289925620999987643e-01 6.485147693083370690e-01 6.646777181889362840e-01 6.763899796310056667e-01 6.828454001428523323e-01 6.835642163774500180e-01 6.784124447333590435e-01 6.675985709006519997e-01 6.516485583614364252e-01 6.313620461790523386e-01 6.077540572692714527e-01 5.819874344340228989e-01 5.553014864827703345e-01 5.289419739079261884e-01 5.040967261971065483e-01 4.818400314640379212e-01 4.630876981802855563e-01 4.485635485482455387e-01 4.387772202278488187e-01 4.340126037160582650e-01 4.343260165473792345e-01 4.395532387799988561e-01 4.493246777688463811e-01 4.630880574009138551e-01 4.801380241435330154e-01 4.996518648296369158e-01 5.207301415496765618e-01 5.424405397122630257e-01 5.638627034513159497e-01 5.841314370358767771e-01 6.024755058946138497e-01 6.182494226237144064e-01 6.309561096650477818e-01 6.402590911031624810e-01 6.459838092950711541e-01 6.481086397384108189e-01 6.467470515353754834e-01 6.421230405589293255e-01 6.345423583519687050e-01 6.243621794626499355e-01 6.119617157799477347e-01 5.977159468760708805e-01 5.819741754037671688e-01 5.650445787504364548e-01 5.471853757490816594e-01 5.286026607044047587e-01 5.094544254214121715e-01 4.898597796891435707e-01 4.699119386506408480e-01 4.496931923639607143e-01 4.292898751214682118e-01 4.088053416699769516e-01 3.883691779879779871e-01 3.681413232968303029e-01 3.483104266653102021e-01 3.290865286505511023e-01 3.106889501210394200e-01 2.933309561179991976e-01 2.772032466474861345e-01 2.624585248602024357e-01 2.491992642072456965e-01 2.374703644129650126e-01 2.272577156178132163e-01 2.184928763564097653e-01 2.110632530741426427e-01 2.048264503774184231e-01 1.996269607017050196e-01 1.953131317176593496e-01 1.917524173240581498e-01 1.888432546013985025e-01 1.865224429357885128e-01 1.847675533112345669e-01 1.835945371467474774e-01 1.830512600230510545e-01 1.832080650834693181e-01 1.841466368411821264e-01 1.859483923515013737e-01 1.886834051760256648e-01 1.924005430808209682e-01 1.971191543728796070e-01 2.028223491886638474e-01 2.094517629327573016e-01 2.169036710167951965e-01 2.250264517014927135e-01 2.336196123697260041e-01 2.424348219339385047e-01 2.511795616984693336e-01 2.595240206292712126e-01 2.671117001777122413e-01 2.735738364726374439e-01 2.785472462168585572e-01 2.816946319755636585e-01 2.827258568837459074e-01 2.814183034314102216e-01 2.776342869681818204e-01 2.713336066342366681e-01 2.625797244100889771e-01 2.515386931655139158e-01 2.384707235736820141e-01 2.237150748136900180e-01 2.076696603639943128e-01 1.907672757595512414e-01 1.734506203405095093e-01 1.561482805287896514e-01 1.392535765019714544e-01 1.231077347650888082e-01 1.079882709719806738e-01 9.410288015369566716e-02 8.158858284836495445e-02 7.051543695137596490e-02 6.089382803642172381e-02 5.268420590240716073e-02 4.580812271011960868e-02 4.015953615406346600e-02 3.561551609293005238e-02 3.204572158405161880e-02 2.932024011200509359e-02 2.731560914886183022e-02 2.591902296478072742e-02 2.503087800071259611e-02 2.456590917108235003e-02 2.445322285884665020e-02 2.463553942999272689e-02 2.506793278031849148e-02 2.571629520915233794e-02 2.655569139024808317e-02
7.105184773669762643e-01 7.803961308266672559e-01 8.467723556502513294e-01 9.080192903861472598e-01 9.626819532549092395e-01 1.009558371689800671e+00 1.047762794995706903e+00 1.076767353126902860e+00 1.096419788999916989e+00 1.106937270275934582e+00 1.108878440493106243e+00 1.103097503610548591e+00 1.090685125832234537e+00 1.072901216397137869e+00 1.051104344504732779e+00 1.026681849359434295e+00 1.000983839337339365e+00 9.752634818374753545e-01 9.506254072270131639e-01 9.279837465654570128e-01 9.080312435059407772e-01 8.912208945649541247e-01 8.777615035822107226e-01 8.676282171754667871e-01 8.605884255022253626e-01 8.562423436237858176e-01 8.540762142527136280e-01 8.535245664149259115e-01 8.540365698036059827e-01 8.551404948028205055e-01 8.564998481739771741e-01 8.579550619490483587e-01 8.595457030187114711e-01 8.615099666233224651e-01 8.642605291602878381e-01 8.683383910339257383e-01 8.743488125405689537e-01 8.828855309470022839e-01 8.944508630333325438e-01 9.093798823095160522e-01 9.277765236594851528e-01 9.494682828806022545e-01 9.739842797474512759e-01 1.000559093413014189e+00 1.028162244313428619e+00 1.055550768350606905e+00 1.081340295363464765e+00 1.104088577664937176e+00 1.122384646043848466e+00 1.134936718210586726e+00 1.140652572576331680e+00 1.138707201335306785e+00 1.128593978787832075e+00 1.110157125130386779e+00 1.083604735117534634e+00 1.049502909921550042e+00 1.008752512116581679e+00 9.625506952056456234e-01 9.123397160986324028e-01 8.597456167349092349e-01 8.065093589407003050e-01 7.544129178406075997e-01 7.052028430973991124e-01 6.605138884849524050e-01 6.217955219167841108e-01 5.902443903836420702e-01 5.667460698428978816e-01 5.518295550574352504e-01 5.456378168403330786e-01 5.479173099098044730e-01 5.580284663988214211e-01 5.749779849849110391e-01 5.974721915347140921e-01 6.239890328409348763e-01 6.528645771506160767e-01 6.823884169602719707e-01 7.109013397842974813e-01 7.368881940893032834e-01 7.590591449206496311e-01 7.764134735875308779e-01 7.882816644978057896e-01 7.943435207340053816e-01 7.946222618045291064e-01 7.894566533602636049e-01 7.794549981594912635e-01 7.654360332781148246e-01 7.483623512499172348e-01 7.292718574011508581e-01 7.092120967051160907e-01 6.891812069834377663e-01 6.700779862922289221e-01 6.526623350865589090e-01 6.375263327807945135e-01 6.250755436948252086e-01 6.155198496880557313e-01 6.088731179199852184e-01 6.049612087765745549e-01 6.034380412773501234e-01 6.038095300036832036e-01 6.054650455147172483e-01 6.077156289742384754e-01 6.098375221291842951e-01 6.111187881738839867e-01 6.109060641978819595e-01 6.086479826148932792e-01 6.039316665874234769e-01 5.965090476474230741e-01 5.863105752392381298e-01 5.734450783636678706e-01 5.581859648981990496e-01 5.409453741891788736e-01 5.222391215753965366e-01 5.026461273187246004e-01 4.827663579657329174e-01 4.631811438256714375e-01 4.444190965712677688e-01 4.269298836008305065e-01 4.110669924836444222e-01 3.970795119455311495e-01 3.851120278446169554e-01 3.752110775939038745e-01 3.673362773182140550e-01 3.613742117623884864e-01 3.571533870693335277e-01 3.544589166593232754e-01 3.530460279718395378e-01 3.526518772692212034e-01 3.530054776110581050e-01 3.538357658198548750e-01 3.548779586002148712e-01 3.558784042330202513e-01 3.565981631171188937e-01 3.568155557105495146e-01 3.563279477456894884e-01 3.549530778900297223e-01 3.525302715930687114e-01 3.489218999551251255e-01 3.440154167793770812e-01 3.377262134603465915e-01 3.300013806219015966e-01 3.208242535863654599e-01 3.102193943164422985e-01 2.982574422670006831e-01 2.850591165081291511e-01 2.707975912327723611e-01 2.556985233973471106e-01 2.400371927488829660e-01 2.241324767895936099e-01 2.083377123782245155e-01 1.930288179489398348e-01 1.785903212739790580e-01 1.654001210446960357e-01 1.538138743810522069e-01 1.441498603456816963e-01 1.366750436231420618e-01 1.315928896773317369e-01 1.290333234010347940e-01 1.290450947079485600e-01 1.315907579415514228e-01 1.365444735492433170e-01 1.436928807841807987e-01 1.527393163281066668e-01 1.633116421760558434e-01 1.749738323595504963e-01 1.872412573491913090e-01 1.995992939598204563e-01 2.115245214439171184e-01 2.225073982862563748e-01 2.320750221245861944e-01 2.398124122461757213e-01 2.453807727559050023e-01 2.485314013122325583e-01 2.491142794891542389e-01 2.470808764866490870e-01 2.424812254319322347e-01 2.354558367872126856e-01 2.262234111197951592e-01 2.150655689898038903e-01 2.023099052221479233e-01 1.883126143034977995e-01 1.734417623048349066e-01 1.580620323991966669e-01 1.425215143404124918e-01 1.271408682454582828e-01 1.122050034837040605e-01 9.795727847393508048e-02 8.459614491989844720e-02 7.227410126119579448e-02 6.109879019039695519e-02 5.113602517978024786e-02 4.241448623643295779e-02 3.493175112294790580e-02 2.866126749123733275e-02 2.355979960155940578e-02 1.957483923110446555e-02 1.665145437816283741e-02 1.473806782632213104e-02 1.379071988854757916e-02 1.377547341191192459e-02 1.466875488416514127e-02 1.645560261187858919e-02
8.468646110139712579e-01 9.331971525075988261e-01 1.016061044423739235e+00 1.093479764701407841e+00 1.163642517800799192e+00 1.225000910466670367e+00 1.276348142726648094e+00 1.316874657973704288e+00 1.346196667447095097e+00 1.364356707583483042e+00 1.371798047035080348e+00 1.369316939667784450e+00 1.357998244575253421e+00 1.339140618457507648e+00 1.314177428567201877e+00 1.284598849947105270e+00 1.251879553807181411e+00 1.217415207716872505e+00 1.182469912846701110e+00 1.148135829894209037e+00 1.115305634648459776e+00 1.084658036855037810e+00 1.056656283049303813e+00 1.031559208426971797e+00 1.009443905554357812e+00 9.902384006789893833e-01 9.737619192899029663e-01 9.597694990556927541e-01 9.479970468651582882e-01 9.382026095931005338e-01 9.301997710580079959e-01 9.238797719333242675e-01 9.192201234996939530e-01 9.162790285678147351e-01 9.151766126845884974e-01 9.160655596347437868e-01 9.190949976717432968e-01 9.243722081394291079e-01 9.319268222567425042e-01 9.416816540449129969e-01 9.534332662609807940e-01 9.668440039868264613e-01 9.814457518179988682e-01 9.966543327092594051e-01 1.011792445959246001e+00 1.026118465302063187e+00 1.038858326540522015e+00 1.049238060129780603e+00 1.056515150161499772e+00 1.060007657253847491e+00 1.059120740107777792e+00 1.053370703804028086e+00 1.042406893727186645e+00 1.026031609204486994e+00 1.004217790095345286e+00 9.771236368957700869e-01 9.451027200896691127e-01 9.087076736798012089e-01 8.686854109886125164e-01 8.259619869926441149e-01 7.816158769325960431e-01 7.368393874497710661e-01 6.928891519455004921e-01 6.510279581687938855e-01 6.124613827607311434e-01 5.782736411638504936e-01 5.493676108671889935e-01 5.264140072629553968e-01 5.098141843465275880e-01 4.996800154639536862e-01 4.958328849503484403e-01 4.978221205129391702e-01 5.049614319603852319e-01 5.163802401374687490e-01 5.310854309969870179e-01 5.480281486374465327e-01 5.661699071119271620e-01 5.845425691216832309e-01 6.022975816639684066e-01 6.187411796226601757e-01 6.333538885623370973e-01 6.457943750673329486e-01 6.558892960402682437e-01 6.636120647751777568e-01 6.690542650833576355e-01 6.723936974779078923e-01 6.738627735048954293e-01 6.737202354474229882e-01 6.722281555997796643e-01 6.696350315092672867e-01 6.661647285148829534e-01 6.620102054121774771e-01 6.573304912444422055e-01 6.522493151803687716e-01 6.468540713692617627e-01 6.411943608892551882e-01 6.352800358161675431e-01 6.290793204855433807e-01 6.225180879677570944e-01 6.154815657568565301e-01 6.078196549779242286e-01 5.993566175095271786e-01 5.899052331121633630e-01 5.792847539402569135e-01 5.673412382842115687e-01 5.539682548221568359e-01 5.391256492096108133e-01 5.228540962481340593e-01 5.052835414263241454e-01 4.866342980087716152e-01 4.672104208656412960e-01 4.473858575735698562e-01 4.275847023512966416e-01 4.082574550914400691e-01 3.898555281456739241e-01 3.728062505857362430e-01 3.574903754560734837e-01 3.442236413924322225e-01 3.332433819745498349e-01 3.247006048981415649e-01 3.186574620987764339e-01 3.150896465718563411e-01 3.138930089082201391e-01 3.148935484770652993e-01 3.178598993050032462e-01 3.225174156848679696e-01 3.285629712629310473e-01 3.356795727376198357e-01 3.435498822420858245e-01 3.518677577114950883e-01 3.603470036124476472e-01 3.687267183469493670e-01 3.767729270526664620e-01 3.842766238608729124e-01 3.910488387193603588e-01 3.969138388242952065e-01 4.017019686655868838e-01 4.052438339347468332e-01 4.073674727316689559e-01 4.078998052218191228e-01 4.066730254384133270e-01 4.035358007379402645e-01 3.983682692481175236e-01 3.910990617608912090e-01 3.817220374810792460e-01 3.703102421243921749e-01 3.570248120850752493e-01 3.421171334372988815e-01 3.259234363419886149e-01 3.088520035692064458e-01 2.913641271389988407e-01 2.739507036540692608e-01 2.571067873880581445e-01 2.413064710084090181e-01 2.269801630006467730e-01 2.144957567825159228e-01 2.041444837642981402e-01 1.961315517159166188e-01 1.905711268555895233e-01 1.874849126138575239e-01 1.868035312852087682e-01 1.883700867183968897e-01 1.919456114240077893e-01 1.972164351683610151e-01 2.038037757697819252e-01 2.112759380448436253e-01 2.191633918322395125e-01 2.269766869496104289e-01 2.342267328131711346e-01 2.404464905954672438e-01 2.452127303772129729e-01 2.481662605356769746e-01 2.490290076593125734e-01 2.476165311123283697e-01 2.438449513051058615e-01 2.377318070439938258e-01 2.293909351303872746e-01 2.190220132683753373e-01 2.068958315490189159e-01 1.933366449221743666e-01 1.787030592215565483e-01 1.633688562708449643e-01 1.477049891511766355e-01 1.320637246291139211e-01 1.167656224880535554e-01 1.020897549481055849e-01 8.826731244783532493e-02 7.547852246144129418e-02 6.385264296540948958e-02 5.347065435042520909e-02 4.437018442001889468e-02 3.655213159974492892e-02 2.998841545529623911e-02 2.463026908860291297e-02 2.041649465967899924e-02 1.728114474755349309e-02 1.516015163642555307e-02 1.399651409272191852e-02 1.374376724450301381e-02 1.436758357100719440e-02 1.584550691077517282e-02
8.442194905628456203e-01 9.385598975495549334e-01 1.030998096397115926e+00 1.119399287847635316e+00 1.201712446374490151e+00 1.276080221869330789e+00 1.340937979427123450e+00 1.395094045114909420e+00 1.437785039120643482e+00 1.468702596203978361e+00 1.487990486578993909e+00 1.496213764937941004e+00 1.494303858464243850e+00 1.483485155284797408e+00 1.465189629428704343e+00 1.440966297812269703e+00 1.412391977506552543e+00 1.380989025881309340e+00 1.348154698868848644e+00 1.315105571291406594e+00 1.282839248193326620e+00 1.252114386047490591e+00 1.223448868596070938e+00 1.197134833129293030e+00 1.173268144241767175e+00 1.151788915415707937e+00 1.132528882963656169e+00 1.115260944482842520e+00 1.099746117838532156e+00 1.085773604860031272e+00 1.073190580855418075e+00 1.061919661170134699e+00 1.051963572026576976e+00 1.043398125251264741e+00 1.036355925470532124e+00 1.031004104032408275e+00 1.027519655625336314e+00 1.026065622103498498e+00 1.026770527412145029e+00 1.029712328662367726e+00 1.034906949377176311e+00 1.042300494992332460e+00 1.051763700538062007e+00 1.063087155812805218e+00 1.075976371625565031e+00 1.090046658947759983e+00 1.104818868482186467e+00 1.119718000608930453e+00 1.134077291533828857e+00 1.147150422360430966e+00 1.158133899649166576e+00 1.166200473050865938e+00 1.170542862989810695e+00 1.170425323200835255e+00 1.165238967983107665e+00 1.154555634323878310e+00 1.138174538623386578e+00 1.116156239578744547e+00 1.088839421464254276e+00 1.056837607639628640e+00 1.021014932861084468e+00 9.824422139724233727e-01 9.423365322807484290e-01 9.019891255698280208e-01 8.626874264651265278e-01 8.256374897673169899e-01 7.918928506171369897e-01 7.622950903648613163e-01 7.374302259393195058e-01 7.176035762263101025e-01 7.028342013300369340e-01 6.928684324946363660e-01 6.872105983850094191e-01 6.851678323324444930e-01 6.859049636590178745e-01 6.885049373867750955e-01 6.920300586150960331e-01 6.955795952918435443e-01 6.983398689244870727e-01 6.996238732024981921e-01 6.988985708320482049e-01 6.957992294084121010e-01 6.901313219074439731e-01 6.818615218250267951e-01 6.711000694711182213e-01 6.580771986479485580e-01 6.431163911290639357e-01 6.266069886493703667e-01 6.089782097415596951e-01 5.906759961454175478e-01 5.721434325152077172e-01 5.538048672328320654e-01 5.360533623776035927e-01 5.192408023152916829e-01 5.036698641313329672e-01 4.895871472715059292e-01 4.771769890516959212e-01 4.665558362489743982e-01 4.577674211410213134e-01 4.507793299059990599e-01 4.454818067347313670e-01 4.416897264450972971e-01 4.391485872844327343e-01 4.375450992941994910e-01 4.365225058700593630e-01 4.357002148530393359e-01 4.346967283211594646e-01 4.331543055078380111e-01 4.307633768539708141e-01 4.272845218527751565e-01 4.225658743127727601e-01 4.165541175978182409e-01 4.092978120601508119e-01 4.009425086180828379e-01 3.917179521592805691e-01 3.819184859234683871e-01 3.718784861331489999e-01 3.619451641927652896e-01 3.524513374639147711e-01 3.436907335468037394e-01 3.358980920753426025e-01 3.292357762871673255e-01 3.237878907997914224e-01 3.195620779901388042e-01 3.164983487861002809e-01 3.144835559272792791e-01 3.133695402288136922e-01 3.129926117236517258e-01 3.131919374341153306e-01 3.138245835139802375e-01 3.147754195016938539e-01 3.159607712994542128e-01 3.173255605079600139e-01 3.188345706365567356e-01 3.204593392054679857e-01 3.221628611245210272e-01 3.238846940482673631e-01 3.255291010423362330e-01 3.269585207402339044e-01 3.279939444141651839e-01 3.284227839926191495e-01 3.280136931405751577e-01 3.265367008458930909e-01 3.237861417757391669e-01 3.196033493539029990e-01 3.138960249507959377e-01 3.066516241848291635e-01 2.979429417727304519e-01 2.879251984163467837e-01 2.768251409159464549e-01 2.649237578751076905e-01 2.525350116372811482e-01 2.399833640452919692e-01 2.275827848905698503e-01 2.156194281043732897e-01 2.043393467739811342e-01 1.939416717183410355e-01 1.845767747122720459e-01 1.763482369370342751e-01 1.693170639039344172e-01 1.635065553988847009e-01 1.589065334426772724e-01 1.554761570912841506e-01 1.531451671785296065e-01 1.518139945883128783e-01 1.513535748083549293e-01 1.516059061341303860e-01 1.523863046912056762e-01 1.534880213977333208e-01 1.546894281038370678e-01 1.557634892371425328e-01 1.564887901113283797e-01 1.566610852547874189e-01 1.561042127358494569e-01 1.546792922745088839e-01 1.522913686529329680e-01 1.488930096416261339e-01 1.444847595410115870e-01 1.391126960028613579e-01 1.328636168960728448e-01 1.258585264339595333e-01 1.182451263696836508e-01 1.101899465131439132e-01 1.018706152515126695e-01 9.346860946553048333e-02 8.516268197157245146e-02 7.712305377436032283e-02 6.950640563088854307e-02 6.245169463335302484e-02 5.607684352992124699e-02 5.047638195858886179e-02 4.572013771283631872e-02 4.185306342199465734e-02 3.889623546735558601e-02 3.684897135684961356e-02 3.569190390640302607e-02 3.539073403246574545e-02 3.590028363451409910e-02 3.716842311875653837e-02 3.913943962901784979e-02 4.175649072298763531e-02
7.042824100602318449e-01 7.908335504027448337e-01 8.771689711997059380e-01 9.613348094459732707e-01 1.041379511523151891e+00 1.115461173995091704e+00 1.181951170540722407e+00 1.239525258022529108e+00 1.287234313146808473e+00 1.324548693118196896e+00 1.351372675927614342e+00 1.368028235327434228e+00 1.375210224052991315e+00 1.373917547373074033e+00 1.365366878933395700e+00 1.350896722628118551e+00 1.331870112445935117e+00 1.309583948598389114e+00 1.285192026035960611e+00 1.259647306279847223e+00 1.233667098356806768e+00 1.207722694958160981e+00 1.182052823737241853e+00 1.156698192118227997e+00 1.131552577096063272e+00 1.106424511493983243e+00 1.081102784978968945e+00 1.055418807971045148e+00 1.029299448543884443e+00 1.002805184618714041e+00 9.761502282668961250e-01 9.497034214090921411e-01 9.239709425511750673e-01 8.995638596777615348e-01 8.771550753319453664e-01 8.574309981712388007e-01 8.410432911999994321e-01 8.285653045154168783e-01 8.204564960384299610e-01 8.170365394275646009e-01 8.184692312318462282e-01 8.247550347508140201e-01 8.357303544727352485e-01 8.510715115882103721e-01 8.703018581157706546e-01 8.928013283520594978e-01 9.178187473578656164e-01 9.444880829443910164e-01 9.718502948871381442e-01 9.988823416411829470e-01 1.024534201641037257e+00 1.047773578747347223e+00 1.067636494023081362e+00 1.083280520333765207e+00 1.094036290660729271e+00 1.099452352407327416e+00 1.099328589776401799e+00 1.093734301119219765e+00 1.083008482564553843e+00 1.067741687037894849e+00 1.048740736026910314e+00 1.026979259662371913e+00 1.003538295158386884e+00 9.795418521941376966e-01 9.560924123244936013e-01 9.342108452483690595e-01 9.147843350806130758e-01 8.985248060260784264e-01 8.859392120451747843e-01 8.773120419553257499e-01 8.726996208511543784e-01 8.719352567041419588e-01 8.746440040228821156e-01 8.802657007210006324e-01 8.880849343413048658e-01 8.972666015040218213e-01 9.068957119251519483e-01 9.160200121509296523e-01 9.236938745276404017e-01 9.290217357548002930e-01 9.311992390107226569e-01 9.295501649221303841e-01 9.235572949546593247e-01 9.128855582296775406e-01 8.973961861410152396e-01 8.771511144330288445e-01 8.524074906218074288e-01 8.236028077548652737e-01 7.913317996805644405e-01 7.563167483351777021e-01 7.193731823119837721e-01 6.813730716858936720e-01 6.432075323720258808e-01 6.057507931362469122e-01 5.698267911904417726e-01 5.361793623961295108e-01 5.054466215298758502e-01 4.781398929302230760e-01 4.546274366048682625e-01 4.351232538251328386e-01 4.196813629657065170e-01 4.081960585468259461e-01 4.004087072496275157e-01 3.959215251545775693e-01 3.942184763126196367e-01 3.946929361561987704e-01 3.966811292285832846e-01 3.994996668079592306e-01 4.024848730522898599e-01 4.050311554744363551e-01 4.066254825233229786e-01 4.068751777679771031e-01 4.055267108458111558e-01 4.024739045076383692e-01 3.977549193524222426e-01 3.915383871817545436e-01 3.841000393619143916e-01 3.757919926384569731e-01 3.670074607508866937e-01 3.581439642966611769e-01 3.495681477269524384e-01 3.415850599465389825e-01 3.344142777665318755e-01 3.281745853358015719e-01 3.228781392528820571e-01 3.184342113586655643e-01 3.146617776268677003e-01 3.113094642133250600e-01 3.080807642451424133e-01 3.046620171477207872e-01 3.007504799987013033e-01 2.960799004117387057e-01 2.904413659898509303e-01 2.836977671210906826e-01 2.757909602197546328e-01 2.667415265084083775e-01 2.566418131502095634e-01 2.456436040745157701e-01 2.339422299763614654e-01 2.217591277314833187e-01 2.093247955797290782e-01 1.968637885537289633e-01 1.845829243732713398e-01 1.726633094856631634e-01 1.612562452459999351e-01 1.504826063419598681e-01 1.404349749579828222e-01 1.311816617252383188e-01 1.227717622719791124e-01 1.152405301366102031e-01 1.086145388219930119e-01 1.029163090640124317e-01 9.816822441284572820e-02 9.439563968993794352e-02 9.162909624779866369e-02 8.990550619557304002e-02 8.926811393624359270e-02 8.976501009572128431e-02 9.144600694904432558e-02 9.435779976978922456e-02 9.853753118664045074e-02 1.040051156177533298e-01 1.107549311661489705e-01 1.187476796772721360e-01 1.279033389001870968e-01 1.380960998118030691e-01 1.491520522568756113e-01 1.608501138252357854e-01 1.729263720721860298e-01 1.850816538498618602e-01 1.969918223741360386e-01 2.083200718696425757e-01 2.187303680109022319e-01 2.279011882739385986e-01 2.355388076452603341e-01 2.413895387601662501e-01 2.452505068719928460e-01 2.469786859110394417e-01 2.464980047973154564e-01 2.438043533374148475e-01 2.389682755764509503e-01 2.321350790984404444e-01 2.235220435811944295e-01 2.134124338921572495e-01 2.021461249096168089e-01 1.901068614324687434e-01 1.777064643189845417e-01 1.653666430587905634e-01 1.534994113885145839e-01 1.424873868988970060e-01 1.326654109471959997e-01 1.243049344425465053e-01 1.176024442877917908e-01 1.126728710627091928e-01 1.095484517700546917e-01 1.081829793586695510e-01 1.084608214813218979e-01 1.102096054466482344e-01 1.132151231754151138e-01 1.172368390188582299e-01 1.220224387031035584e-01
6.931487128019934163e-01 7.739985628761547609e-01 8.541372822061741310e-01 9.319038549837035390e-01 1.005716583845275069e+00 1.074164750755242537e+00 1.136088188807327093e+00 1.190636973674247256e+00 1.237305360518675457e+00 1.275936797558282487e+00 1.306699967675506890e+00 1.330038967701174135e+00 1.346603488681322069e+00 1.357166881486862042e+00 1.362541016601386712e+00 1.363496791330502722e+00 1.360698060210716598e+00 1.354654851018191053e+00 1.345699281015251270e+00 1.333984941140172742e+00 1.319507994034049503e+00 1.302146122497008562e+00 1.281709943704929078e+00 1.258000692351955774e+00 1.230867842179282245e+00 1.200260839725531437e+00 1.166270116986176442e+00 1.129153894515111833e+00 1.089348817174879747e+00 1.047464034246194942e+00 1.004259818260186732e+00 9.606130857438650583e-01 9.174731706459703373e-01 8.758118170285225101e-01 8.365715986093671397e-01 8.006168026804834081e-01 7.686903025386091493e-01 7.413791334679156186e-01 7.190905041699375833e-01 7.020389306195091716e-01 6.902442124101115795e-01 6.835391819839415906e-01 6.815856349460238661e-01 6.838965999028838727e-01 6.898631377121868802e-01 6.987840686619454234e-01 7.098973431123087874e-01 7.224120739611098463e-01 7.355404603984456724e-01 7.485289033911115553e-01 7.606875356721655157e-01 7.714172150902605107e-01 7.802328355388534753e-01 7.867816855247045105e-01 7.908556138805675761e-01 7.923959953198512762e-01 7.914909303683228536e-01 7.883647103548674373e-01 7.833602698268390396e-01 7.769159878215468051e-01 7.695387137253646426e-01 7.617751775221850430e-01 7.541839505905831853e-01 7.473098506019397735e-01 7.416621845616663267e-01 7.376975704643231602e-01 7.358073786852430409e-01 7.363092064318097485e-01 7.394413223783765643e-01 7.453587781804744683e-01 7.541299048480101241e-01 7.657321909629543066e-01 7.800470387907776360e-01 7.968535324997115810e-01 8.158220388758389285e-01 8.365090850274472523e-01 8.583554068174933382e-01 8.806892489786118938e-01 9.027368610938175664e-01 9.236416344029814152e-01 9.424925217031401292e-01 9.583613204925517381e-01 9.703472373881490975e-01 9.776260219169846666e-01 9.795000464363687875e-01 9.754451457032544681e-01 9.651499419943536662e-01 9.485437912129488502e-01 9.258103726949017398e-01 8.973852089650748987e-01 8.639368806087878161e-01 8.263332030063785805e-01 7.855949819720481342e-01 7.428409926899219862e-01 6.992284331860365576e-01 6.558932521189366760e-01 6.138944575366757084e-01 5.741658833071012769e-01 5.374780003685865060e-01 5.044113891948106554e-01 4.753425114279545838e-01 4.504415564018295903e-01 4.296814307389295595e-01 4.128564451191206741e-01 3.996089013407252422e-01 3.894615926557867258e-01 3.818541428313357300e-01 3.761811123376020971e-01 3.718298418895944479e-01 3.682161145068998387e-01 3.648158501074696969e-01 3.611912554526702790e-01 3.570101137117910883e-01 3.520572518459749722e-01 3.462376448036391663e-01 3.395711201927070766e-01 3.321791721076360338e-01 3.242649534950192702e-01 3.160880458817724170e-01 3.079360427751927087e-01 3.000952797378532710e-01 2.928231532796517489e-01 2.863243610678271600e-01 2.807330552115298028e-01 2.761023477129197490e-01 2.724019018297848538e-01 2.695235353735541128e-01 2.672939616514209415e-01 2.654930884474621111e-01 2.638757718797173357e-01 2.621946493627115293e-01 2.602216785128202425e-01 2.577663025778212935e-01 2.546886661272324548e-01 2.509069889817795440e-01 2.463989286509112309e-01 2.411974571010090385e-01 2.353823359547516092e-01 2.290686428482102965e-01 2.223939434711219021e-01 2.155056339945146393e-01 2.085497227254881625e-01 2.016619576016211723e-01 1.949617896829806407e-01 1.885492815712321302e-01 1.825047432000009573e-01 1.768906680057517056e-01 1.717554193816846209e-01 1.671380840382671873e-01 1.630739217619469605e-01 1.595998703364452931e-01 1.567595915825737429e-01 1.546075539330437620e-01 1.532116517258933774e-01 1.526538913604403580e-01 1.530287419181654007e-01 1.544388976604472996e-01 1.569884246664527971e-01 1.607735637129114603e-01 1.658717942311513094e-01 1.723300920980485595e-01 1.801535559945166565e-01 1.892957011170182668e-01 1.996516626705042430e-01 2.110553285750296493e-01 2.232810157537173934e-01 2.360498075201614698e-01 2.490401271843867836e-01 2.619016278242388696e-01 2.742711158754395084e-01 2.857890457813299090e-01 2.961151606241194667e-01 3.049420848563551001e-01 3.120060709654983722e-01 3.170945652922589342e-01 3.200507220076701520e-01 3.207753619798252576e-01 3.192270920053069672e-01 3.154213321527441494e-01 3.094288621232865744e-01 3.013742255521376645e-01 2.914339978474906889e-01 2.798346016418012949e-01 2.668491253875810432e-01 2.527925033453625181e-01 2.380144916325477866e-01 2.228901001399731518e-01 2.078074847234626654e-01 1.931537013053632734e-01 1.792991124302631967e-01 1.665815343123407677e-01 1.552913811789484733e-01 1.456590628102593099e-01 1.378457166192573746e-01 1.319380358092216432e-01 1.279475301126136999e-01 1.258140910520208211e-01 1.254132953055558386e-01 1.265665352011766109e-01 1.290528612601672953e-01 1.326213857323653711e-01
8.676763545354114759e-01 9.652046801318541203e-01 1.061677743128043305e+00 1.155294701729735252e+00 1.244399179110902587e+00 1.327576327720264349e+00 1.403731376574322898e+00 1.472141903025442122e+00 1.532478673814158476e+00 1.584793155157310007e+00 1.629473297927151343e+00 1.667172519284958909e+00 1.698719504129995617e+00 1.725018243717482580e+00 1.746948402096258901e+00 1.765275650748299618e+00 1.780580136244155121e+00 1.793209000568795286e+00 1.803256140826098974e+00 1.810569557368672644e+00 1.814783963700277170e+00 1.815374113808990941e+00 1.811722689297790900e+00 1.803195698545744019e+00 1.789218147811173498e+00 1.769343221360902163e+00 1.743309222163922367e+00 1.711079955638043604e+00 1.672865918756297088e+00 1.629125442456357931e+00 1.580546665521768146e+00 1.528012763601589885e+00 1.472554091757409367e+00 1.415291742042831036e+00 1.357377411731508277e+00 1.299934410221742276e+00 1.244004142394978585e+00 1.190501566420337110e+00 1.140182050657608359e+00 1.093620874863595827e+00 1.051205466845649861e+00 1.013139461853182155e+00 9.794568913918868525e-01 9.500442854310711116e-01 9.246682197316247187e-01 9.030058067540633893e-01 8.846757620226417540e-01 8.692679194477765936e-01 8.563693749813861000e-01 8.455857837655869069e-01 8.365567311134842754e-01 8.289645423176067451e-01 8.225364280139357831e-01 8.170404596581046786e-01 8.122765074220619219e-01 8.080638908183455094e-01 8.042279902021226556e-01 8.005883341472622705e-01 7.969506604128326899e-01 7.931050411719640092e-01 7.888314262772575525e-01 7.839129307047257855e-01 7.781560213162518336e-01 7.714155899503701841e-01 7.636219390374756610e-01 7.548060739298518840e-01 7.451195272195043628e-01 7.348452480224838546e-01 7.243968569567496019e-01 7.143046938999053630e-01 7.051884349134864838e-01 6.977174705483731865e-01 6.925615732715302286e-01 6.903355052711604989e-01 6.915420243834518033e-01 6.965181892181451229e-01 7.053898862497192113e-01 7.180391128774915588e-01 7.340877518494864917e-01 7.529003962987699250e-01 7.736073060537316248e-01 7.951468680261101207e-01 8.163251611638571159e-01 8.358885136713050112e-01 8.526035240385543279e-01 8.653380343127639041e-01 8.731362051502591370e-01 8.752811894414456173e-01 8.713399807522859142e-01 8.611867110357285249e-01 8.450028194311730578e-01 8.232548112529827211e-01 7.966525313534368324e-01 7.660926510682025681e-01 7.325932295455419574e-01 6.972256092395576754e-01 6.610495441272544737e-01 6.250564471632461538e-01 5.901241567461119608e-01 5.569849625209626343e-01 5.262070074005591458e-01 4.981878625398190041e-01 4.731581804943912895e-01 4.511929483315865186e-01 4.322279241900934266e-01 4.160792699314173060e-01 4.024649873750068552e-01 3.910273907848411667e-01 3.813563179983840978e-01 3.730130245518875620e-01 3.655546685520941197e-01 3.585590184675032099e-01 3.516485906461024880e-01 3.445129803258584200e-01 3.369278002824747653e-01 3.287685293624604821e-01 3.200177216442977590e-01 3.107644899651374470e-01 3.011958672062669540e-01 2.915805020149140891e-01 2.822459900100660612e-01 2.735518818746803804e-01 2.658608947222517171e-01 2.595110235042785707e-01 2.547910520334927820e-01 2.519214733823972319e-01 2.510420727209068392e-01 2.522065771890463770e-01 2.553839305870987397e-01 2.604650585490604353e-01 2.672735321525782082e-01 2.755783775166156802e-01 2.851074092240992730e-01 2.955598350346330117e-01 3.066173985916020861e-01 3.179538811457192637e-01 3.292432624536731911e-01 3.401671576947742359e-01 3.504222381538322773e-01 3.597282188284314786e-01 3.678366893665059867e-01 3.745406495162930671e-01 3.796841933676781133e-01 3.831714557170415314e-01 3.849737726469198984e-01 3.851340350407279067e-01 3.837674380715789813e-01 3.810581948376906558e-01 3.772522129419023651e-01 3.726461437103607000e-01 3.675735324652066316e-01 3.623889727845364117e-01 3.574512013524041576e-01 3.531059699697244314e-01 3.496693764667898607e-01 3.474121782862501506e-01 3.465455127973132154e-01 3.472084480999297340e-01 3.494578797093071398e-01 3.532614377972946307e-01 3.584942178228426313e-01 3.649402046161770441e-01 3.722991713906665390e-01 3.801995433080883058e-01 3.882172263476406093e-01 3.958997442588944038e-01 4.027942988544732650e-01 4.084776731501280622e-01 4.125853661636935676e-01 4.148370903296302314e-01 4.150558610787442038e-01 4.131783974836901185e-01 4.092553834917640465e-01 4.034412446749525705e-01 3.959743158507135208e-01 3.871494548504328947e-01 3.772861189356753187e-01 3.666955274264107612e-01 3.556506722103324192e-01 3.443625983132597712e-01 3.329655796500406995e-01 3.215126784124292536e-01 3.099818589480707320e-01 2.982915024169784934e-01 2.863230334856003978e-01 2.739475618425223358e-01 2.610530744759521071e-01 2.475688040662046840e-01 2.334839293159327034e-01 2.188586209442975328e-01 2.038265064588782038e-01 1.885887200422526333e-01 1.734006934148669965e-01 1.585535846013781947e-01 1.443526865675479054e-01 1.310952579855923505e-01 1.190500182254934092e-01 1.084401089059662537e-01 9.943074541346130779e-02 9.212216341138124154e-02 8.654788608214081247e-02
1.057849738008472817e+00 1.177834115983362295e+00 1.296649628433005796e+00 1.412062109439987889e+00 1.522006193897148307e+00 1.624705847026993943e+00 1.718772913901644328e+00 1.803274216137374708e+00 1.877760861824929961e+00 1.942257306548004436e+00 1.997211844278233173e+00 2.043414075572303368e+00 2.081888044089812873e+00 2.113771826697424139e+00 2.140195211427825317e+00 2.162166725873854389e+00 2.180479813084702734e+00 2.195645658911750342e+00 2.207857341510210070e+00 2.216986949788145811e+00 2.222614340678043643e+00 2.224083549197536147e+00 2.220580676497861727e+00 2.211225513437194756e+00 2.195168273881348942e+00 2.171682676789429500e+00 2.140247226911708101e+00 2.100607863686640542e+00 2.052817072181239766e+00 1.997246916215469570e+00 1.934576028710263351e+00 1.865753118923427989e+00 1.791941727518345573e+00 1.714452549892140576e+00 1.634670447062433141e+00 1.553983203601766672e+00 1.473718205435405881e+00 1.395091655172123968e+00 1.319172968170450710e+00 1.246864908385818094e+00 1.178898110478050265e+00 1.115837185216449479e+00 1.058094743554790940e+00 1.005949471915080551e+00 9.595647759580444580e-01 9.190053269786899737e-01 8.842498849889184331e-01 8.551998134039454635e-01 8.316835748973896436e-01 8.134580844361650742e-01 8.002080808914954213e-01 7.915446999922517435e-01 7.870043087591681585e-01 7.860484940904012285e-01 7.880659892165723379e-01 7.923773183112381435e-01 7.982430090681132961e-01 8.048763004527808018e-01 8.114612394074702806e-01 8.171768205708801469e-01 8.212272981275349215e-01 8.228779953387721502e-01 8.214949509940298045e-01 8.165856972232652389e-01 8.078375751836071039e-01 7.951494609453073625e-01 7.786527399825500240e-01 7.587179178250517131e-01 7.359443796651805592e-01 7.111323725891459668e-01 6.852381171448891362e-01 6.593147749704745264e-01 6.344436070240182524e-01 6.116608169293128450e-01 5.918861517693326801e-01 5.758592808468254720e-01 5.640893108842188752e-01 5.568216142620844300e-01 5.540246061435749603e-01 5.553973428875256246e-01 5.603970313125581360e-01 5.682838503705728295e-01 5.781790852379068424e-01 5.891315002254764455e-01 6.001862869306057169e-01 6.104508120467726506e-01 6.191518257106186640e-01 6.256797062393399944e-01 6.296166676915302407e-01 6.307474913985819942e-01 6.290531174778966061e-01 6.246891021161106172e-01 6.179523646462490305e-01 6.092405836676466624e-01 5.990089857465326073e-01 5.877290370637098249e-01 5.758527717888235475e-01 5.637853090974151993e-01 5.518667055949759703e-01 5.403629300631478394e-01 5.294645918360760817e-01 5.192913098623376245e-01 5.098993325580465363e-01 5.012902133201562194e-01 4.934189137696657346e-01 4.862005077406186260e-01 4.795154827268613418e-01 4.732143388635429160e-01 4.671226043895831959e-01 4.610474568022003838e-01 4.547868766864919254e-01 4.481417080191320013e-01 4.409303082325566336e-01 4.330047681291125938e-01 4.242671141589244854e-01 4.146835987138248747e-01 4.042951659567178835e-01 3.932224927407682036e-01 3.816645641128287858e-01 3.698904830158696866e-01 3.582249897297270502e-01 3.470288939100060199e-01 3.366761746217632467e-01 3.275298370953171889e-01 3.199186666731965722e-01 3.141168459757832654e-01 3.103279926765006858e-01 3.086746414336454247e-01 3.091935854318894061e-01 3.118369061566437783e-01 3.164780172997673224e-01 3.229216888068653368e-01 3.309168206882944219e-01 3.401707235551918451e-01 3.503637887725622457e-01 3.611636805968548858e-01 3.722384807958228903e-01 3.832685231267110026e-01 3.939568980698637812e-01 4.040387786010709581e-01 4.132897687661837294e-01 4.215334444660822077e-01 4.286481286479974506e-01 4.345727887960089131e-01 4.393117768448638327e-01 4.429379897386189757e-01 4.455939323613591352e-01 4.474901220102334709e-01 4.489002882686091711e-01 4.501528817681526018e-01 4.516185236947404813e-01 4.536931998399587052e-01 4.567772556193124833e-01 4.612505804225339734e-01 4.674448056712968702e-01 4.756138536024280827e-01 4.859047223858113940e-01 4.983309139240479912e-01 5.127512900012065611e-01 5.288572868802063898e-01 5.461712117713990455e-01 5.640577387685171695e-01 5.817496962660522186e-01 5.983878664987223317e-01 6.130729233463915184e-01 6.249260225079142916e-01 6.331531510915854311e-01 6.371073652351535443e-01 6.363426987589069217e-01 6.306538981830432933e-01 6.200972734024197131e-01 6.049897379594313396e-01 5.858853506821037893e-01 5.635311036491352787e-01 5.388060077058037800e-01 5.126494166906392369e-01 4.859857425465425318e-01 4.596530978091776798e-01 4.343428962333301113e-01 4.105561234353344302e-01 3.885800284205887523e-01 3.684866396980985281e-01 3.501520818139362001e-01 3.332934514825415251e-01 3.175182856231543727e-01 3.023805880152318215e-01 2.874370927188518721e-01 2.722978932558505205e-01 2.566666826063446205e-01 2.403674081721284828e-01 2.233559539076317990e-01 2.057172411094916886e-01 1.876496964012788204e-01 1.694401752346296197e-01 1.514330805817971359e-01 1.339975356355022906e-01 1.174961256439115420e-01 1.022580195288595173e-01 8.855836538311266659e-02 7.660488072883409050e-02 6.653165083169851335e-02
1.147935779832597758e+00 1.269202699525176614e+00 1.386165400638328604e+00 1.496048349836803348e+00 1.596336240301697629e+00 1.684928663528056925e+00 1.760265901381495635e+00 1.821413523644797472e+00 1.868097567870046660e+00 1.900687209705439029e+00 1.920127355403591585e+00 1.927828774276333812e+00 1.925527568164803416e+00 1.915128464879292114e+00 1.898547327772304616e+00 1.877567398631611262e+00 1.853721362908619774e+00 1.828207757638260711e+00 1.801846069358042257e+00 1.775070643194808451e+00 1.747959722749349964e+00 1.720292950976057167e+00 1.691628703688517144e+00 1.661391773621514689e+00 1.628962113983643656e+00 1.593756425302489843e+00 1.555296100682203253e+00 1.513257178451082208e+00 1.467500229933492273e+00 1.418080306196519480e+00 1.365238970645417327e+00 1.309381923720168928e+00 1.251046653057148905e+00 1.190864905857695000e+00 1.129524569554901881e+00 1.067734853552430696e+00 1.006197595984402504e+00 9.455862476719257836e-01 8.865327741085257118e-01 8.296215521534108239e-01 7.753884465168794371e-01 7.243227565545606872e-01 6.768696401055238621e-01 6.334309365890024024e-01 5.943629356987527590e-01 5.599704430034710967e-01 5.304973408997446516e-01 5.061145756347179558e-01 4.869070343831922720e-01 4.728610268192662280e-01 4.638540627266512506e-01 4.596483572107276649e-01 4.598890892381097828e-01 4.641079687343567794e-01 4.717322364949851909e-01 4.820988786088817313e-01 4.944736009939810217e-01 5.080739775922435975e-01 5.220960776453662522e-01 5.357437715540108725e-01 5.482597352317200023e-01 5.589569073182703018e-01 5.672488346564501516e-01 5.726770349253614834e-01 5.749332702264358108e-01 5.738746155921460312e-01 5.695294504323422657e-01 5.620930545034250603e-01 5.519123380207622276e-01 5.394602666310364114e-01 5.253016539005538332e-01 5.100529823939230489e-01 4.943396610210739617e-01 4.787544821420067764e-01 4.638209377069946182e-01 4.499645138586381155e-01 4.374941733365756980e-01 4.265950746731284604e-01 4.173323613344488425e-01 4.096647102367133031e-01 4.034654293318364893e-01 3.985483087499496202e-01 3.946952260613029173e-01 3.916826407873645333e-01 3.893045523432037136e-01 3.873901344736903063e-01 3.858150129947991447e-01 3.845059043447877078e-01 3.834390324897723468e-01 3.826332833395736932e-01 3.821394587867451564e-01 3.820271949490210983e-01 3.823711504053440846e-01 3.832379455755903219e-01 3.846750966060139554e-01 3.867028491059825157e-01 3.893094404266592146e-01 3.924499281686668617e-01 3.960483579606023374e-01 4.000027467718937357e-01 4.041921317441322659e-01 4.084848094138688879e-01 4.127468620795424759e-01 4.168501203562616775e-01 4.206788454729070703e-01 4.241345957796734401e-01 4.271389595120099747e-01 4.296340575580311905e-01 4.315809492337593922e-01 4.329562702500560634e-01 4.337476118761096622e-01 4.339482760158294150e-01 4.335521242406131792e-01 4.325492496614918858e-01 4.309231366416512166e-01 4.286498287681474451e-01 4.256993984763572936e-01 4.220397145368590675e-01 4.176421815773633806e-01 4.124888038166842907e-01 4.065796654293196144e-01 3.999397758051160268e-01 3.926242361521667945e-01 3.847208560128614341e-01 3.763496831021069244e-01 3.676593542128278047e-01 3.588206574767167645e-01 3.500181358296736711e-01 3.414408692183214522e-01 3.332736882685813917e-01 3.256899613649042458e-01 3.188467835597255107e-01 3.128829177779026693e-01 3.079193154305385760e-01 3.040615408498450467e-01 3.014030799866680432e-01 3.000283703504225130e-01 3.000145004059697751e-01 3.014308540672982484e-01 3.043364838523381910e-01 3.087755532159819905e-01 3.147717240108062198e-01 3.223227277043631545e-01 3.313965030356478270e-01 3.419301429783226931e-01 3.538324850490632834e-01 3.669905536618327524e-01 3.812793114226580848e-01 3.965734335303439662e-01 4.127591948364034424e-01 4.297441987998867896e-01 4.474626548166426021e-01 4.658742821864591543e-01 4.849556663565578463e-01 5.046839573532827528e-01 5.250140375733218789e-01 5.458515382643855940e-01 5.670251530645806781e-01 5.882623887510454175e-01 6.091730692956044413e-01 6.292444583438324690e-01 6.478508052504368120e-01 6.642785204406334021e-01 6.777662484823769873e-01 6.875570583263228563e-01 6.929581224304712794e-01 6.934018723992831923e-01 6.885019377109987682e-01 6.780973332097313122e-01 6.622793757247517066e-01 6.413975842526320470e-01 6.160431255596676703e-01 5.870109066744799708e-01 5.552438542854172265e-01 5.217649249801661338e-01 4.876037156706872766e-01 4.537250081649699673e-01 4.209661694977345769e-01 3.899891169099165000e-01 3.612507253512849958e-01 3.349933780908234682e-01 3.112551212427902003e-01 2.898968558051494560e-01 2.706424208457551828e-01 2.531264373558418379e-01 2.369444575859522839e-01 2.217002833442419663e-01 2.070461639538419274e-01 1.927128254076886371e-01 1.785277027584845078e-01 1.644211923925706087e-01 1.504220028830323685e-01 1.366436625300564978e-01 1.232648409971931758e-01 1.105063493545017927e-01 9.860752298156434670e-02 8.780424378790627205e-02 7.831022476101821839e-02 7.030247625606567130e-02 6.391121517558101539e-02 5.921394305706220024e-02
1.107886902741549662e+00 1.219511308269372929e+00 1.325005609218051772e+00 1.421448140779532077e+00 1.506235231600928870e+00 1.577256647209765550e+00 1.633040350482979797e+00 1.672851994594750202e+00 1.696738702003949717e+00 1.705512159172283493e+00 1.700672193320375225e+00 1.684278031122376174e+00 1.658779596924215394e+00 1.626824893156404217e+00 1.591061304341283122e+00 1.553948453771958782e+00 1.517598179735923036e+00 1.483653632943243927e+00 1.453214988235836946e+00 1.426814382992575236e+00 1.404438019190167308e+00 1.385589364670981150e+00 1.369384390967135268e+00 1.354667954611776359e+00 1.340139787441204433e+00 1.324479003606513494e+00 1.306457367177422446e+00 1.285033562819459352e+00 1.259423110001868018e+00 1.229141136366516340e+00 1.194017724258548352e+00 1.154187820013326871e+00 1.110059544425348488e+00 1.062266101424711007e+00 1.011607243003285639e+00 9.589864214234927742e-01 9.053493526540379310e-01 8.516288308485068237e-01 7.986993795743283497e-01 7.473438652983523944e-01 6.982326976383073092e-01 6.519148642421512818e-01 6.088189355585205131e-01 5.692614248094269858e-01 5.334595517517894958e-01 5.015455294181497825e-01 4.735799223087652221e-01 4.495623112790208542e-01 4.294383419378851041e-01 4.131030955810963690e-01 4.004014965517472269e-01 3.911270618945503763e-01 3.850206459122230140e-01 3.817708993118799632e-01 3.810179583644707213e-01 3.823614333906017460e-01 3.853731342499293611e-01 3.896142397476022312e-01 3.946558693966986664e-01 4.001013414642178856e-01 4.056079106222795216e-01 4.109055231086333748e-01 4.158101737459288794e-01 4.202298383433218376e-01 4.241616204811932134e-01 4.276796948549341781e-01 4.309147042858681442e-01 4.340263616175855654e-01 4.371719780076797068e-01 4.404743345906381169e-01 4.439926227926925262e-01 4.477000271805695597e-01 4.514709104461768208e-01 4.550795364128938925e-01 4.582109523889041913e-01 4.604832214103199428e-01 4.614788312052182651e-01 4.607820026541347147e-01 4.580179085631200797e-01 4.528896091032318383e-01 4.452088182493221247e-01 4.349173862568058713e-01 4.220974997534415740e-01 4.069699159635743468e-01 3.898808594541363637e-01 3.712793652446112480e-01 3.516877215873964735e-01 3.316681397705626422e-01 3.117888659943515162e-01 2.925926517351616352e-01 2.745699200173575827e-01 2.581382045673700221e-01 2.436286217566117351e-01 2.312793729926387043e-01 2.212356623811990441e-01 2.135549863295768958e-01 2.082165481234404258e-01 2.051335135898783579e-01 2.041669362173290370e-01 2.051403612528533149e-01 2.078543115143251796e-01 2.121000153506255592e-01 2.176718428043755149e-01 2.243779488375679809e-01 2.320486327970389673e-01 2.405419202325161654e-01 2.497459309428863294e-01 2.595777076688574603e-01 2.699784125351707420e-01 2.809051037457079292e-01 2.923196803093713880e-01 3.041759701373939473e-01 3.164062709161721276e-01 3.289088814967774943e-01 3.415382180553122593e-01 3.540989723306504633e-01 3.663454407971402649e-01 3.779866372720061540e-01 3.886971978771819880e-01 3.981334237780712604e-01 4.059532185414416183e-01 4.118382112294235453e-01 4.155161016233218096e-01 4.167812370347196427e-01 4.155116465193487985e-01 4.116811658035951504e-01 4.053658254661985927e-01 3.967442570050383477e-01 3.860924100017367189e-01 3.737732966271908319e-01 3.602227352637109026e-01 3.459321625718575488e-01 3.314295126328129504e-01 3.172590313780100368e-01 3.039607041225761974e-01 2.920498561523786063e-01 2.819974372555679176e-01 2.742115654825884041e-01 2.690210496314055511e-01 2.666617943594766227e-01 2.672671344156852813e-01 2.708631801535633099e-01 2.773701134016973713e-01 2.866100220742300309e-01 2.983213085980368495e-01 3.121789996240283971e-01 3.278195126142262605e-01 3.448677112662758004e-01 3.629635387999662344e-01 3.817852588962022953e-01 4.010664541551774431e-01 4.206044579402548611e-01 4.402588064901004072e-01 4.599395065597065013e-01 4.795862789075548416e-01 4.991412771369638235e-01 5.185188927452086816e-01 5.375769657934850176e-01 5.560938734020439700e-01 5.737555022917990577e-01 5.901550413914542492e-01 6.048069623776244352e-01 6.171746895632523877e-01 6.267095488794554026e-01 6.328968985230560840e-01 6.353041513595200085e-01 6.336248836022304598e-01 6.277134974860441030e-01 6.176059386530309281e-01 6.035236409466799845e-01 5.858599393968397795e-01 5.651503768173649078e-01 5.420303042910192826e-01 5.171846831678814649e-01 4.912958175178537834e-01 4.649948042695625783e-01 4.388217825543803685e-01 4.131987451691111479e-01 3.884169384185929275e-01 3.646389991303629063e-01 3.419141960107217049e-01 3.202037219307335980e-01 2.994120459923365618e-01 2.794199934196027746e-01 2.601154438387583978e-01 2.414182486403800287e-01 2.232970311413494113e-01 2.057767578542236409e-01 1.889372056415974110e-01 1.729035233274038019e-01 1.578309013949865114e-01 1.438858370143954735e-01 1.312266111732578455e-01 1.199853983396419604e-01 1.102539725743832549e-01 1.020743402493643759e-01 9.543491240927162722e-02 9.027212140083970549e-02 8.647676736944008569e-02 8.390391556350090818e-02 8.238489003918886278e-02
1.040186286319106479e+00 1.152395371140585656e+00 1.260294369604065157e+00 1.361079067121389041e+00 1.452216692960556887e+00 1.531631237009489777e+00 1.597863420922534639e+00 1.650188468317769441e+00 1.688678127462583944e+00 1.714198439747072866e+00 1.728340939102969376e+00 1.733291624066091163e+00 1.731648354316764227e+00 1.726202574580184113e+00 1.719704874299035513e+00 1.714635469203802165e+00 1.713000150186764214e+00 1.716169680411205434e+00 1.724776388437959884e+00 1.738676273998233768e+00 1.756978872898621091e+00 1.778141017183769712e+00 1.800115014985553152e+00 1.820537151085542149e+00 1.836939150257373976e+00 1.846963608644669907e+00 1.848564500115527753e+00 1.840175684276154522e+00 1.820833681009885519e+00 1.790245539002633057e+00 1.748797933217558942e+00 1.697509186183554508e+00 1.637931123152489121e+00 1.572012050181698761e+00 1.501935223659924601e+00 1.429948691647264347e+00 1.358202224374423839e+00 1.288605303952195191e+00 1.222717097193137814e+00 1.161675386707151647e+00 1.106167092574211974e+00 1.056438767455853078e+00 1.012341766024446255e+00 9.734040100045591171e-01 9.389186167116612136e-01 9.080391921629156204e-01 8.798722360233185436e-01 8.535586603044158505e-01 8.283386229758149533e-01 8.035963962383134707e-01 7.788845120056062665e-01 7.539286812355909806e-01 7.286167463653911991e-01 7.029760633924353463e-01 6.771441708279219984e-01 6.513374188888594318e-01 6.258215016765086292e-01 6.008867203377155075e-01 5.768294905553259522e-01 5.539402697136099896e-01 5.324969398808294674e-01 5.127618377720462028e-01 4.949801889574307889e-01 4.793777346007174200e-01 4.661557457701758778e-01 4.554823960307328723e-01 4.474803974414768293e-01 4.422118051036082464e-01 4.396617536617347111e-01 4.397234947942144645e-01 4.421873370731461139e-01 4.467359082438313589e-01 4.529475868543914596e-01 4.603090532650050970e-01 4.682368196967061635e-01 4.761064734769874796e-01 4.832873650704192503e-01 4.891797405591660763e-01 4.932509484365631414e-01 4.950673966390890524e-01 4.943193985203919727e-01 4.908368195174368509e-01 4.845944420394703300e-01 4.757070543062670298e-01 4.644152966417888218e-01 4.510641343856970908e-01 4.360764061218553311e-01 4.199241369253305933e-01 4.031002250710687962e-01 3.860927478398324397e-01 3.693635480208100619e-01 3.533320672085513148e-01 3.383646784531907370e-01 3.247691336956357588e-01 3.127932701080432532e-01 3.026268319346360203e-01 2.944052138058018686e-01 2.882140531010152218e-01 2.840938769177134837e-01 2.820443522374165291e-01 2.820280404595111312e-01 2.839738178693008153e-01 2.877802893408798468e-01 2.933195271240909285e-01 3.004413469642424062e-01 3.089781144981678107e-01 3.187498291281102292e-01 3.295689952384042165e-01 3.412446619276668924e-01 3.535850049865941758e-01 3.663979615074388629e-01 3.794897164691318769e-01 3.926611978769376510e-01 4.057031515391358867e-01 4.183907266871660369e-01 4.304787591319939044e-01 4.416990421091774310e-01 4.517607739065098160e-01 4.603550949393059311e-01 4.671641782576426150e-01 4.718747929781352823e-01 4.741956771099478107e-01 4.738775118239972328e-01 4.707338674170341020e-01 4.646612270231240127e-01 4.556561344975305627e-01 4.438276532781603168e-01 4.294036477217085257e-01 4.127298678450375680e-01 3.942613812080349445e-01 3.745464940909590812e-01 3.542038993326150909e-01 3.338943141324247077e-01 3.142883313336573003e-01 2.960325322331727738e-01 2.797161235748962804e-01 2.658404273885813796e-01 2.547934538530009507e-01 2.468315406977319160e-01 2.420696109006048868e-01 2.404810225242586808e-01 2.419072634359042406e-01 2.460769440441996081e-01 2.526327065427123597e-01 2.611639031183345949e-01 2.712422686782428594e-01 2.824574160663205213e-01 2.944488753892537392e-01 3.069316223462887905e-01 3.197125856502749386e-01 3.326964563205822012e-01 3.458801647315390970e-01 3.593365355150408558e-01 3.731887642231478397e-01 3.875783555156058213e-01 4.026299184806419462e-01 4.184166275085826059e-01 4.349301939183140564e-01 4.520588161131695593e-01 4.695758163814368613e-01 4.871406035107362920e-01 5.043123033208789519e-01 5.205750316519265342e-01 5.353724793011955807e-01 5.481483951489902751e-01 5.583888379352113240e-01 5.656618010137133279e-01 5.696500731656667371e-01 5.701739411603909957e-01 5.672015050871705988e-01 5.608458070080752922e-01 5.513495029095207833e-01 5.390592147979851312e-01 5.243928238692620036e-01 5.078036397061300722e-01 4.897455465281967402e-01 4.706428536205716218e-01 4.508677600146463460e-01 4.307271855170395902e-01 4.104594262099591218e-01 3.902398012370279501e-01 3.701933898727478578e-01 3.504121965899016922e-01 3.309737417450102637e-01 3.119581429467001565e-01 2.934612011347949578e-01 2.756017458743084125e-01 2.585223944028786081e-01 2.423838280946840062e-01 2.273535524331652125e-01 2.135907916765873438e-01 2.012296069955735733e-01 1.903624882712638411e-01 1.810265575315957165e-01 1.731941699681494584e-01 1.667691617237506974e-01 1.615893413764551700e-01 1.574351294221002506e-01 1.540435912021558829e-01 1.511265518354133197e-01 1.483910769740157676e-01
1.099556956980341393e+00 1.222923894432045300e+00 1.342570716757107929e+00 1.455467845812947747e+00 1.558844622388223744e+00 1.650389372309261304e+00 1.728422342272380563e+00 1.792022750441542245e+00 1.841095043441350221e+00 1.876365336703470277e+00 1.899306207473038466e+00 1.911995672994021511e+00 1.916923306782182257e+00 1.916762148453667880e+00 1.914128649094565926e+00 1.911353954656660470e+00 1.910288320810426432e+00 1.912156628676755732e+00 1.917477372162134541e+00 1.926050829963053213e+00 1.937015176035252306e+00 1.948962790945393042e+00 1.960103619836007782e+00 1.968458556567286299e+00 1.972063781631739232e+00 1.969166819976665206e+00 1.958396709929172586e+00 1.938893837674008358e+00 1.910389314810247319e+00 1.873228821630599672e+00 1.828341107260506027e+00 1.777156337878333936e+00 1.721483775227381274e+00 1.663361463333945967e+00 1.604892469099008956e+00 1.548082627692685120e+00 1.494693740686377170e+00 1.446123924066393673e+00 1.403323620188520637e+00 1.366752028978845290e+00 1.336374806481583688e+00 1.311700195976454042e+00 1.291847657487300127e+00 1.275640775496822199e+00 1.261714896720023127e+00 1.248629614995864001e+00 1.234976806539400673e+00 1.219476262681277845e+00 1.201052881014729179e+00 1.178891603948509559e+00 1.152468597730906374e+00 1.121559326031612347e+00 1.086226003474086266e+00 1.046788279184983850e+00 1.003781826687469625e+00 9.579097909352103368e-01 9.099918049565365319e-01 8.609146260399581640e-01 8.115874880507392142e-01 7.629041398577436350e-01 7.157124154450469344e-01 6.707911729141794455e-01 6.288336412880071169e-01 5.904357476439490160e-01 5.560878207788025884e-01 5.261682542091559167e-01 5.009381247688969863e-01 4.805363878283240853e-01 4.649759322125124328e-01 4.541413916866704481e-01 4.477900336635767253e-01 4.455571913027814857e-01 4.469675196030764575e-01 4.514528441246643542e-01 4.583765821345949232e-01 4.670637790404371659e-01 4.768348663035750223e-01 4.870404546581007521e-01 4.970940167357502659e-01 5.064992466760120937e-01 5.148692990754004661e-01 5.219359360514528312e-01 5.275477649222731769e-01 5.316580715506225019e-01 5.343040470698513511e-01 5.355802758104746264e-01 5.356100461378292543e-01 5.345182608021514792e-01 5.324094079700760762e-01 5.293532779640313102e-01 5.253799633900849697e-01 5.204843356600962201e-01 5.146388389736651359e-01 5.078122603997652362e-01 4.999913148493432269e-01 4.912014936546560961e-01 4.815237664778617699e-01 4.711043389325301201e-01 4.601556805627043945e-01 4.489482975694619737e-01 4.377940719556474569e-01 4.270231837932739194e-01 4.169575624887595922e-01 4.078842990810078728e-01 4.000324341780103210e-01 3.935560328687240927e-01 3.885255299180577770e-01 3.849281207598620469e-01 3.826766730787231063e-01 3.816254389184925433e-01 3.815899180030076776e-01 3.823677460469765421e-01 3.837574575556528256e-01 3.855724699330982386e-01 3.876485213931035734e-01 3.898439487996303576e-01 3.920334322423656981e-01 3.940969552534808740e-01 3.959065697448884702e-01 3.973139788705204456e-01 3.981418895302200611e-01 3.981815621052275933e-01 3.971980531328209163e-01 3.949434723939749814e-01 3.911773052582119270e-01 3.856916915682542801e-01 3.783386537657770221e-01 3.690557718270361942e-01 3.578867709914230755e-01 3.449939377576828892e-01 3.306601422241621235e-01 3.152794126763564519e-01 2.993363321179855485e-01 2.833758293820871632e-01 2.679660767340834582e-01 2.536580155313918339e-01 2.409454615159359325e-01 2.302296986545321333e-01 2.217920202548424036e-01 2.157768331846468268e-01 2.121868435452641810e-01 2.108905935082092120e-01 2.116413852544824781e-01 2.141055078514704502e-01 2.178968347268492312e-01 2.226143342838367012e-01 2.278788873870023768e-01 2.333660370274152629e-01 2.388318527474086461e-01 2.441298974924533405e-01 2.492182323999151961e-01 2.541563737990923943e-01 2.590930131243223133e-01 2.642460438012106394e-01 2.698769624304657722e-01 2.762619977700295215e-01 2.836623927132020384e-01 2.922961592886296200e-01 3.023133891139946350e-01 3.137768755848281410e-01 3.266494261246225550e-01 3.407888143062771658e-01 3.559508592025604767e-01 3.718005991694933177e-01 3.879309648252957099e-01 4.038877667574670705e-01 4.191992236050681164e-01 4.334077576829016287e-01 4.461014199996971574e-01 4.569421790555178720e-01 4.656884526953328218e-01 4.722097135439462523e-01 4.764917212039698757e-01 4.786318666850645220e-01 4.788251373970306424e-01 4.773422051904675500e-01 4.745019578990288256e-01 4.706413451515221169e-01 4.660856059460617429e-01 4.611217871793755751e-01 4.559779638638675747e-01 4.508098306624859219e-01 4.456954419925112099e-01 4.406379699367580782e-01 4.355755145431483566e-01 4.303963536337382934e-01 4.249575990052363306e-01 4.191050599340523930e-01 4.126921974953932648e-01 4.055963437651379788e-01 3.977308090134274998e-01 3.890520452092376957e-01 3.795616128455697180e-01 3.693032516328443871e-01 3.583558331297880817e-01 3.468233346008550155e-01 3.348231920193611155e-01 3.224744520855775676e-01 3.098870531567671782e-01 2.971533390338301217e-01 2.843425827754714197e-01
1.132958671854209953e+00 1.263890198999273240e+00 1.391762384428710808e+00 1.513327966781252698e+00 1.625520038026947667e+00 1.725651877687733204e+00 1.811594101644739663e+00 1.881910836044660584e+00 1.935940388608363705e+00 1.973811677433756628e+00 1.996394742264818056e+00 2.005191090597874037e+00 2.002176367318111438e+00 1.989612964871336320e+00 1.969853021196772858e+00 1.945152440886222855e+00 1.917514194142456718e+00 1.888574625403873553e+00 1.859540563045146921e+00 1.831178555147633391e+00 1.803851438182153766e+00 1.777592460095508642e+00 1.752203858222646904e+00 1.727365398047839617e+00 1.702738883050996854e+00 1.678056773633825660e+00 1.653186349750672690e+00 1.628164772806707905e+00 1.603204391185640620e+00 1.578671199990482332e+00 1.555042141086887764e+00 1.532848672509365073e+00 1.512614701829351649e+00 1.494796599129574632e+00 1.479731809444604806e+00 1.467600804265693171e+00 1.458405063433390270e+00 1.451961746936858866e+00 1.447913944949058562e+00 1.445754048783023160e+00 1.444856947096935462e+00 1.444519405462076911e+00 1.444002061591662223e+00 1.442570839058026078e+00 1.439535110604314827e+00 1.434280532730410895e+00 1.426295037934555365e+00 1.415186984560914851e+00 1.400694952280353123e+00 1.382689147718695999e+00 1.361164899859558686e+00 1.336229270600401309e+00 1.308082372938875748e+00 1.276995496361998272e+00 1.243288499184973972e+00 1.207309048326246526e+00 1.169416083967143916e+00 1.129969323324879094e+00 1.089325742043813605e+00 1.047842863413899206e+00 1.005887493480820849e+00 9.638474876237612676e-01 9.221433639392138115e-01 8.812362895855716527e-01 8.416292362869505217e-01 8.038589421393925738e-01 7.684776471380301288e-01 7.360252106991114207e-01 7.069939247015384343e-01 6.817898408940843424e-01 6.606954643579701081e-01 6.438390307120508416e-01 6.311751597514486667e-01 6.224804985700728155e-01 6.173661337384244163e-01 6.153063543982291161e-01 6.156810816575573053e-01 6.178273090857300254e-01 6.210935343860541913e-01 6.248906476190633219e-01 6.287331467129467777e-01 6.322658729218104678e-01 6.352734427015116481e-01 6.376719632780164515e-01 6.394850297023857433e-01 6.408080914893001800e-01 6.417667116614707012e-01 6.424748596139727708e-01 6.429990882209102310e-01 6.433333579896445276e-01 6.433875692031698623e-01 6.429908246944209260e-01 6.419083947093353615e-01 6.398695449490693354e-01 6.366021033570823384e-01 6.318689469178377927e-01 6.255016048894062042e-01 6.174267901065926267e-01 6.076827896125547301e-01 5.964240758044579982e-01 5.839140446450714617e-01 5.705072318667174791e-01 5.566235343585221873e-01 5.427177398470786063e-01 5.292479552536508702e-01 5.166463250263673146e-01 5.052947935085285724e-01 4.955076919178078576e-01 4.875217964354497391e-01 4.814933655230433374e-01 4.775007035670688627e-01 4.755501795483361160e-01 4.755834124850292222e-01 4.774835844939468998e-01 4.810794794258557161e-01 4.861467596927634971e-01 4.924070179142058801e-01 4.995260690200247211e-01 5.071136062481720330e-01 5.147265907876561464e-01 5.218784924215132959e-01 5.280557886552683655e-01 5.327420355898484505e-01 5.354485241104756099e-01 5.357492412117018654e-01 5.333167850482544159e-01 5.279552209397699869e-01 5.196257468447058603e-01 5.084614980642970794e-01 4.947688304130727910e-01 4.790138364634911605e-01 4.617944871844823496e-01 4.438004361677800880e-01 4.257639330642772890e-01 4.084063262753352408e-01 3.923851092230845605e-01 3.782464042185946229e-01 3.663871505430198461e-01 3.570302174444155430e-01 3.502143150947722994e-01 3.457991159107364210e-01 3.434845883227484742e-01 3.428423377936642424e-01 3.433558346378009496e-01 3.444658730264521518e-01 3.456174342647603814e-01 3.463042928844975998e-01 3.461081621225843286e-01 3.447298198440311712e-01 3.420104162462690445e-01 3.379419641870232138e-01 3.326667775412677774e-01 3.264663244343094517e-01 3.197405571058022367e-01 3.129792873737980985e-01 3.067275700939321448e-01 3.015473690083090297e-01 2.979779911850087282e-01 2.964979007333538030e-01 2.974905240017468033e-01 3.012165283139573435e-01 3.077947569728974875e-01 3.171935220015460466e-01 3.292332775331320294e-01 3.436008584667193944e-01 3.598745028833930104e-01 3.775578782842555214e-01 3.961203918483790498e-01 4.150403054970893679e-01 4.338467052613155239e-01 4.521562728143244669e-01 4.697011303753912959e-01 4.863447708457632190e-01 5.020841894786569615e-01 5.170377000436801040e-01 5.314193969611981094e-01 5.455026596500762714e-01 5.595763192280371889e-01 5.738979756408211230e-01 5.886493719621832543e-01 6.038986303885214291e-01 6.195735485310371882e-01 6.354490930718815767e-01 6.511508197565615275e-01 6.661743250056885168e-01 6.799191789959271315e-01 6.917342629587065472e-01 7.009701972163837613e-01 7.070337523702745486e-01 7.094388653227410302e-01 7.078491841189211708e-01 7.021079170687896109e-01 6.922520733855263009e-01 6.785098146667627450e-01 6.612813999987301461e-01 6.411058968547731496e-01 6.186172537772197666e-01 5.944943153324436791e-01 5.694098136060741222e-01 5.439832453884603236e-01 5.187418965631966916e-01
1.530415705934157433e+00 1.715400973764906301e+00 1.899072018229036596e+00 2.077175435598208608e+00 2.245517111557117751e+00 2.400201154823881744e+00 2.537854541023078170e+00 2.655816904627631203e+00 2.752277997220423877e+00 2.826350610678285857e+00 2.878073597473985945e+00 2.908347113624119462e+00 2.918809342537361129e+00 2.911669795646725234e+00 2.889518064041587841e+00 2.855128188504776343e+00 2.811277577373193726e+00 2.760595934196945489e+00 2.705454578924201936e+00 2.647900659804937273e+00 2.589634897791081691e+00 2.532026451565182690e+00 2.476154836290650252e+00 2.422866903296244434e+00 2.372836768276679109e+00 2.326618103172493957e+00 2.284680998867894886e+00 2.247429187352549818e+00 2.215197222900692875e+00 2.188230739184223950e+00 2.166655669393478867e+00 2.150444015393684793e+00 2.139384205346445800e+00 2.133063305066309923e+00 2.130866496561230505e+00 2.131996642773563266e+00 2.135513799009260527e+00 2.140391670027429694e+00 2.145585636704021582e+00 2.150105409903737552e+00 2.153084783237401822e+00 2.153841364509053946e+00 2.151920437734464286e+00 2.147118981994034836e+00 2.139488046159682355e+00 2.129313842699819492e+00 2.117079805045023466e+00 2.103413306680021577e+00 2.089021703058834944e+00 2.074622840565748305e+00 2.060875299311122344e+00 2.048313467298783053e+00 2.037292196464352667e+00 2.027945270266736433e+00 2.020161229159028515e+00 2.013579192090191317e+00 2.007606131829928753e+00 2.001455572472939703e+00 1.994205945030179006e+00 1.984874956691276449e+00 1.972504486778370758e+00 1.956248992106470963e+00 1.935459412852264194e+00 1.909754342256716697e+00 1.879070922458661475e+00 1.843689533668340763e+00 1.804228801464250687e+00 1.761610454919952051e+00 1.716996815460995585e+00 1.671706768681121780e+00 1.627118542444810245e+00 1.584569137689990637e+00 1.545260603832858681e+00 1.510182431964505634e+00 1.480057240220971515e+00 1.455313951825300656e+00 1.436089195628300175e+00 1.422254208024597233e+00 1.413461549658305394e+00 1.409203931862961889e+00 1.408876601681484431e+00 1.411835199988179745e+00 1.417442595103448166e+00 1.425100670021206994e+00 1.434265887870496359e+00 1.444450250663559032e+00 1.455211501902747617e+00 1.466137793828740987e+00 1.476832364805956477e+00 1.486903085809397007e+00 1.495960243111439603e+00 1.503623950247912067e+00 1.509540531428342991e+00 1.513405429024909710e+00 1.514988994536358380e+00 1.514161003746270717e+00 1.510909991371065741e+00 1.505354328098589045e+00 1.497743211859210222e+00 1.488447132603183398e+00 1.477938663566056743e+00 1.466765449847414748e+00 1.455517875838053365e+00 1.444794100472669651e+00 1.435164966562516797e+00 1.427140865659082269e+00 1.421142078820283539e+00 1.417473551687679967e+00 1.416304637402623579e+00 1.417654084047873742e+00 1.421380497660369002e+00 1.427178635729427825e+00 1.434582101088280215e+00 1.442973218095163546e+00 1.451600954334801630e+00 1.459607616862038881e+00 1.466064628692793637e+00 1.470016964768235512e+00 1.470534853078227400e+00 1.466770238420689543e+00 1.458014408508654602e+00 1.443752317581803668e+00 1.423708672871616621e+00 1.397880927893410341e+00 1.366555036376280396e+00 1.330301140644320590e+00 1.289948174375613821e+00 1.246538447865693788e+00 1.201265383940060216e+00 1.155399396574290360e+00 1.110208187970338489e+00 1.066878306592962566e+00 1.026444571682604723e+00 9.897329811806722111e-01 9.573211243691192029e-01 9.295181707000197413e-01 9.063644733165596712e-01 8.876489952034760655e-01 8.729413536034231758e-01 8.616344251461305337e-01 8.529931908986965183e-01 8.462057689562958451e-01 8.404332312333018251e-01 8.348556620423603913e-01 8.287127994608155523e-01 8.213383542856642627e-01 8.121876259050069269e-01 8.008583279328573834e-01 7.871046029773856034e-01 7.708441422645018193e-01 7.521582501458246028e-01 7.312846628290322615e-01 7.086030555698317190e-01 6.846134440151914191e-01 6.599081228000415189e-01 6.351382957438698185e-01 6.109770976129570430e-01 5.880811680385610307e-01 5.670532742321310327e-01 5.484085955165579618e-01 5.325471824826275569e-01 5.197347733431114669e-01 5.100936024941324920e-01 5.036041327165252657e-01 5.001178146403604252e-01 4.993800895489077796e-01 5.010619776586983098e-01 5.047977611070790793e-01 5.102255947018961013e-01 5.170273848361255364e-01 5.249640505385946287e-01 5.339023857825638819e-01 5.438302114815708466e-01 5.548573496718887110e-01 5.672011678290557191e-01 5.811569165738950105e-01 5.970547394848075839e-01 6.152068640004816347e-01 6.358499189088836490e-01 6.590883600838540746e-01 6.848454402802480745e-01 7.128279167029680785e-01 7.425097085858086698e-01 7.731380393929747630e-01 8.037633723401998997e-01 8.332919106361820205e-01 8.605568770295082270e-01 8.844025096235632599e-01 9.037730304213484889e-01 9.177979678997043589e-01 9.258652879753314080e-01 9.276748279531998875e-01 9.232664119788183132e-01 9.130195576816200198e-01 8.976245478383249043e-01 8.780275130747368095e-01 8.553547310189211217e-01 8.308232975057056047e-01 8.056464985251242661e-01 7.809424898680259464e-01 7.576543117972340813e-01
4.121186481897448850e+00 4.556402229753024891e+00 4.977795514838700086e+00 5.375671335465237455e+00 5.741116857787448069e+00 6.066523385170696336e+00 6.346025781191922732e+00 6.575820178093819024e+00 6.754332203326733897e+00 6.882222465594480809e+00 6.962231898455556234e+00 6.998884813160234586e+00 6.998080416673349902e+00 6.966612719831546841e+00 6.911663366914050144e+00 6.840311740306402655e+00 6.759102139282969546e+00 6.673699705097809520e+00 6.588656223315166649e+00 6.507295233991670536e+00 6.431714243390128871e+00 6.362891315792968960e+00 6.300874801063782726e+00 6.245029001898318555e+00 6.194305525478044139e+00 6.147510039910224933e+00 6.103536965249022117e+00 6.061549974800903406e+00 6.021093458189506364e+00 5.982128584864575771e+00 5.944996427080378787e+00 5.910318834330817062e+00 5.878854499561128932e+00 5.851332194502403716e+00 5.828284979654482889e+00 5.809908144241742178e+00 5.795959901649051282e+00 5.785717966285642611e+00 5.777997864303547892e+00 5.771231112244656458e+00 5.763594201043868992e+00 5.753173488848422501e+00 5.738147273607562937e+00 5.716964821293007759e+00 5.688503003958155446e+00 5.652184217010887579e+00 5.608043872263350771e+00 5.556741423257370194e+00 5.499514838393634975e+00 5.438084053956675490e+00 5.374513653146431480e+00 5.311048401292333132e+00 5.249937114678782990e+00 5.193260556212607071e+00 5.142777792126521419e+00 5.099802939873785412e+00 5.065120838208825305e+00 5.038946285889108978e+00 5.020927533898490225e+00 5.010191051372483884e+00 5.005421492439835696e+00 5.004968515564277354e+00 5.006970736733793004e+00 5.009486628326090596e+00 5.010622559608663984e+00 5.008649260648314616e+00 5.002099648368032447e+00 4.989842941411469113e+00 4.971132174571325280e+00 4.945624426600760515e+00 4.913375089232863147e+00 4.874809216891787145e+00 4.830674296886726893e+00 4.781979541374735021e+00 4.729927019841579039e+00 4.675839636812504807e+00 4.621090238569339981e+00 4.567035117178572357e+00 4.514954098968315677e+00 4.465998456096920144e+00 4.421147203442947315e+00 4.381172060464076701e+00 4.346611406598764660e+00 4.317753886481625614e+00 4.294632671339916108e+00 4.277031577237304205e+00 4.264504060522764206e+00 4.256405437036403505e+00 4.251937550477741468e+00 4.250203651692730844e+00 4.250269742729510192e+00 4.251227396735671071e+00 4.252252379051078890e+00 4.252653525333993656e+00 4.251907301487813484e+00 4.249675205915927734e+00 4.245803398517678851e+00 4.240306260312141973e+00 4.233337594030984974e+00 4.225154487364413569e+00 4.216079251880856305e+00 4.206464248578503984e+00 4.196662981563351380e+00 4.187008878302282078e+00 4.177801102791814714e+00 4.169295031976217203e+00 4.161693992892654848e+00 4.155138769510149821e+00 4.149692250558747020e+00 4.145318245287959336e+00 4.141855593671753155e+00 4.138990802184700613e+00 4.136234124301487292e+00 4.132904855663779742e+00 4.128131427727538494e+00 4.120870603617117212e+00 4.109947865381851528e+00 4.094118239850811136e+00 4.072143794617762325e+00 4.042881308546692587e+00 4.005371621695507756e+00 3.958921241068366292e+00 3.903167095085207983e+00 3.838116877562932849e+00 3.764160023736013994e+00 3.682047696054870478e+00 3.592843729293084820e+00 3.497851861725228773e+00 3.398527253429003636e+00 3.296381922072075810e+00 3.192894076258986580e+00 3.089430377254409166e+00 2.987188046692572208e+00 2.887160819472866180e+00 2.790129429568799946e+00 2.696674132540344271e+00 2.607204159453750947e+00 2.521997308971442919e+00 2.441242321067285559e+00 2.365077215305313008e+00 2.293618246767533453e+00 2.226976222670319139e+00 2.165259215796567993e+00 2.108562873987392727e+00 2.056951208015329602e+00 2.010431798860642161e+00 1.968929724372850076e+00 1.932264290355393932e+00 1.900131963228904430e+00 1.872097993046076825e+00 1.847598225702230534e+00 1.825951652809359560e+00 1.806383398391893547e+00 1.788057072069837439e+00 1.770114728013909788e+00 1.751721996995856623e+00 1.732115354809485641e+00 1.710648009000276915e+00 1.686830633233051380e+00 1.660363280556726107e+00 1.631155341019620009e+00 1.599331427953207374e+00 1.565222466759215836e+00 1.529342905515524542e+00 1.492356571926384490e+00 1.455035021246052107e+00 1.418213003863391330e+00 1.382745705821787574e+00 1.349471725325644744e+00 1.319184356311571271e+00 1.292611946039711412e+00 1.270406200442337319e+00 1.253135702608377144e+00 1.241280893201678115e+00 1.235226612584468198e+00 1.235249034431088022e+00 1.241495386767989650e+00 1.253956926887245471e+00 1.272437896322548445e+00 1.296525147854637794e+00 1.325564445396092417e+00 1.358649773331645605e+00 1.394631257093524646e+00 1.432145521537789179e+00 1.469669743178871446e+00 1.505597654350514958e+00 1.538332779635650072e+00 1.566391637715854657e+00 1.588507906517758528e+00 1.603727840031846430e+00 1.611487614613872354e+00 1.611664706678387571e+00 1.604597635524467991e+00 1.591071188129554503e+00 1.572267241876353694e+00 1.549684235774976049e+00 1.525030958197651554e+00 1.500102429092531997e+00 1.476647149222889865e+00 1.456235780405348512e+00 1.440141402845755980e+00
1.106743111162400339e+01 1.211599659562052267e+01 1.311179618712263206e+01 1.403336564963287714e+01 1.486248021546054332e+01 1.558523654209031761e+01 1.619282361112050950e+01 1.668191429761603928e+01 1.705464720255407585e+01 1.731820889519989137e+01 1.748406489622934146e+01 1.756691891871463795e+01 1.758350086645993215e+01 1.755129324877139396e+01 1.748730313113039614e+01 1.740697410666265554e+01 1.732331273581903019e+01 1.724627947997695543e+01 1.718246835332463007e+01 1.713507482092795797e+01 1.710412960411961691e+01 1.708695809919120734e+01 1.707881156220972940e+01 1.707360722165606148e+01 1.706471007876549351e+01 1.704568937667523443e+01 1.701098756733097872e+01 1.695644898344881568e+01 1.687966899803945253e+01 1.678014143212163134e+01 1.665920112329812852e+01 1.651977820470430913e+01 1.636599876105204387e+01 1.620268113937742172e+01 1.603478656277497549e+01 1.586688564172482963e+01 1.570269853724039777e+01 1.554475633851776095e+01 1.539421599054869638e+01 1.525084271539682135e+01 1.511315461059621867e+01 1.497870625232641117e+01 1.484447373638226786e+01 1.470729413565723220e+01 1.456430867615689095e+01 1.441336109597505910e+01 1.425331001945818521e+01 1.408422557955351806e+01 1.390745434839345585e+01 1.372555120684304519e+01 1.354209040468970926e+01 1.336137934598076882e+01 1.318810659103689353e+01 1.302695961736660735e+01 1.288224802255778023e+01 1.275756447058191156e+01 1.265550949939070691e+01 1.257749834479971440e+01 1.252365922594181491e+01 1.249282405707095123e+01 1.248260518978576528e+01 1.248954606482742946e+01 1.250932992434080404e+01 1.253702890205072329e+01 1.256737570300302664e+01 1.259504124068840980e+01 1.261490357345612878e+01 1.262229573891877976e+01 1.261322233735283227e+01 1.258453671338511448e+01 1.253407228748013580e+01 1.246072309563934155e+01 1.236447016898486950e+01 1.224635217158638767e+01 1.210838095922452595e+01 1.195340544986299847e+01 1.178493040185786001e+01 1.160689999611354217e+01 1.142345931326896391e+01 1.123870930124973455e+01 1.105647227513782482e+01 1.088008502433372726e+01 1.071223498143946173e+01 1.055485169089955555e+01 1.040906121137488682e+01 1.027520550612497274e+01 1.015292293953985592e+01 1.004128029675547573e+01 9.938942006848963118e+00 9.844358943993949396e+00 9.755957737689335829e+00 9.672312111346833774e+00 9.592280281020528321e+00 9.515096654668816711e+00 9.440411394210185492e+00 9.368277295933559401e+00 9.299089160021720701e+00 9.233485718729195213e+00 9.172227713445446184e+00 9.116067464661007591e+00 9.065625135461470308e+00 9.021284920468945145e+00 8.983121002659391507e+00 8.950858758294209849e+00 8.923872080051236111e+00 8.901213423398129265e+00 8.881669845491730442e+00 8.863836257490277148e+00 8.846196507164162171e+00 8.827203620929342520e+00 8.805352280487355188e+00 8.779238880417173263e+00 8.747606924534597539e+00 8.709377544582487474e+00 8.663666351659689013e+00 8.609788561554001518e+00 8.547254434440894499e+00 8.475756768260223950e+00 8.395151785149726820e+00 8.305434506059874877e+00 8.206709788739900091e+00 8.099160684637531915e+00 7.983016524173360828e+00 7.858523958802272169e+00 7.725924814020803666e+00 7.585444769446247903e+00 7.437296372032415448e+00 7.281698651509444176e+00 7.118913711738109384e+00 6.949298300934451333e+00 6.773365871640335989e+00 6.591852385503841560e+00 6.405777456603258813e+00 6.216491735398527396e+00 6.025701855933057516e+00 5.835465892551707334e+00 5.648154973804711432e+00 5.466380173086530014e+00 5.292887641246942998e+00 5.130428625567242662e+00 4.981614063689462135e+00 4.848765389667183179e+00 4.733773770839227346e+00 4.637979161250415316e+00 4.562078432859589583e+00 4.506068822393306306e+00 4.469229477861089705e+00 4.450140562523264620e+00 4.446736614878278537e+00 4.456389019100812199e+00 4.476011584525565468e+00 4.502183254492310382e+00 4.531282560556496364e+00 4.559629200642955738e+00 4.583628699233801562e+00 4.599916213614596572e+00 4.605495102465431145e+00 4.597865045825077601e+00 4.575133546967886211e+00 4.536104026896460084e+00 4.480333764464344171e+00 4.408155979156657800e+00 4.320662410855836022e+00 4.219645703921191426e+00 4.107504341605396014e+00 3.987116301448170752e+00 3.861690471407066116e+00 3.734606663032196572e+00 3.609255578460074165e+00 3.488889205867895527e+00 3.376490073683979354e+00 3.274664981839398692e+00 3.185565770050839962e+00 3.110836868328588523e+00 3.051587272903458103e+00 3.008383405278537204e+00 2.981259112903640318e+00 2.969739632793340078e+00 2.972877424361682230e+00 2.989298889774628876e+00 3.017261885041940594e+00 3.054724216822742200e+00 3.099422998411113905e+00 3.148963814036864317e+00 3.200917331912068953e+00 3.252919606849677514e+00 3.302771134689820087e+00 3.348529006438969891e+00 3.388586408614057355e+00 3.421734271328364940e+00 3.447200942852438388e+00 3.464667241741897996e+00 3.474255857074775911e+00 3.476495661687062366e+00 3.472262944590563727e+00 3.462702787023112627e+00 3.449134827451286966e+00 3.432948520187037111e+00 3.415493737327872203e+00 3.397973206662263657e+00 3.381343767364742181e+00
2.272313188374460680e+01 2.476747420655286192e+01 2.670367472413072818e+01 2.849434625844292768e+01 3.010876738451181112e+01 3.152453938638411657e+01 3.272862145620876362e+01 3.371766367452671176e+01 3.449762889450414605e+01 3.508276464503308034e+01 3.549404579133488369e+01 3.575725093293144141e+01 3.590085661191889699e+01 3.595393291614735176e+01 3.594420469578969346e+01 3.589640944407167922e+01 3.583104205824196242e+01 3.576353429272005258e+01 3.570387765364313282e+01 3.565666602008071351e+01 3.562150969310037141e+01 3.559375567217661285e+01 3.556543848060527324e+01 3.552638028748995680e+01 3.546535720278389192e+01 3.537124978186206192e+01 3.523410013929220952e+01 3.504600604511205120e+01 3.480179464884679419e+01 3.449943512784754773e+01 3.414017012854193212e+01 3.372836897951964374e+01 3.327112919543161951e+01 3.277767425694935355e+01 3.225861251455711454e+01 3.172513225955258420e+01 3.118821028794319261e+01 3.065790547043627612e+01 3.014279578794475611e+01 2.964959878447483987e+01 2.918299383633420874e+01 2.874564266607789875e+01 2.833838469044994568e+01 2.796056811372835682e+01 2.761046760825112045e+01 2.728573550222315447e+01 2.698383551368453581e+01 2.670241534686338269e+01 2.643958557761661154e+01 2.619408558934927811e+01 2.596533121086462614e+01 2.575335158204190833e+01 2.555863349948610619e+01 2.538189908551228768e+01 2.522384685352939826e+01 2.508488698575829901e+01 2.496489931577147914e+01 2.486303784640133330e+01 2.477759933290153782e+01 2.470596632807092519e+01 2.464462807646870957e+01 2.458927618109652258e+01 2.453496666319011155e+01 2.447633603491385301e+01 2.440785634240925361e+01 2.432411273287691955e+01 2.422008668347545068e+01 2.409142831173495836e+01 2.393470202435862859e+01 2.374759093089024731e+01 2.352904701535988607e+01 2.327937603915471954e+01 2.300024883121723462e+01 2.269463407589618953e+01 2.236665210665214687e+01 2.202135443743858190e+01 2.166443963506227277e+01 2.130192197821645905e+01 2.093977469862908691e+01 2.058357348734863734e+01 2.023816780696984097e+01 1.990740674884997574e+01 1.959394257975690579e+01 1.929912883291397918e+01 1.902302147385083941e+01 1.876448216355485599e+01 1.852137307440817793e+01 1.829082423491933440e+01 1.806954796073229730e+01 1.785417130419493859e+01 1.764155684783527533e+01 1.742908455469789786e+01 1.721487227445668111e+01 1.699791913329240955e+01 1.677816363041605641e+01 1.655645594812418153e+01 1.633445107320203959e+01 1.611443528685341775e+01 1.589910308571294273e+01 1.569130448854314430e+01 1.549378397346743341e+01 1.530893197585427323e+01 1.513856819150842270e+01 1.498377291148363710e+01 1.484477854820913123e+01 1.472092856900749247e+01 1.461070566886948185e+01 1.451182540341979710e+01 1.442138630116577147e+01 1.433606294818926941e+01 1.425232525130127925e+01 1.416666522663451033e+01 1.407581252167437214e+01 1.397692137133060264e+01 1.386771471463109506e+01 1.374657546326410973e+01 1.361257992320362931e+01 1.346547375704943583e+01 1.330559605219023744e+01 1.313376164059952700e+01 1.295111535601145292e+01 1.275897416198920098e+01 1.255867382460059289e+01 1.235143598726960157e+01 1.213826920543031740e+01 1.191991388431137722e+01 1.169683648293766609e+01 1.146927315093090272e+01 1.123731768837562406e+01 1.100104380621838196e+01 1.076064765883993246e+01 1.051659392812716476e+01 1.026974768637597890e+01 1.002147505862754606e+01 9.773698326411000892e+00 9.528895377458287186e+00 9.290038940406043722e+00 9.060477288499217963e+00 8.843764377409069510e+00 8.643452983645175891e+00 8.462868657823399587e+00 8.304884633982826614e+00 8.171717939182887136e+00 8.064764787401189849e+00 7.984489150305536853e+00 7.930372786151806963e+00 7.900928689446631736e+00 7.893773761799842248e+00 7.905751330944912780e+00 7.933090538390326962e+00 7.971588000068100754e+00 8.016797442230643611e+00 8.064215032497727975e+00 8.109451166020964052e+00 8.148382992406151715e+00 8.177285181742135478e+00 8.192938844468866222e+00 8.192719860869406290e+00 8.174668040147006209e+00 8.137537848460770107e+00 8.080830249016958788e+00 8.004804009076668336e+00 7.910464089987575775e+00 7.799524726184451140e+00 7.674345630327046308e+00 7.537841353388372134e+00 7.393365871840591907e+00 7.244576661088059311e+00 7.095284450244038865e+00 6.949296275451983362e+00 6.810260158303381495e+00 6.681519709245318239e+00 6.565986275233913538e+00 6.466035049674975888e+00 6.383430019028775604e+00 6.319280873737170623e+00 6.274033204929388319e+00 6.247491420450625554e+00 6.238871997519522594e+00 6.246882850873593185e+00 6.269822963402581273e+00 6.305694963951514076e+00 6.352322380428213400e+00 6.407462891100042413e+00 6.468909291261180527e+00 6.534571119144665374e+00 6.602531902627066351e+00 6.671079671958699997e+00 6.738711355899716260e+00 6.804114653376535315e+00 6.866133435728768220e+00 6.923724412148948737e+00 6.975913367259378717e+00 7.021758668510555523e+00 7.060328049616480861e+00 7.090692142534770426e+00 7.111935281945213738e+00 7.123181218584059948e+00 7.123628999309793208e+00 7.112592826170175186e+00 7.089539406212008288e+00
3.636066636905643890e+01 3.950995158976392929e+01 4.249314638285315482e+01 4.525724494560937927e+01 4.775875472662989552e+01 4.996567586873874234e+01 5.185862768435333692e+01 5.343106144125843571e+01 5.468859179371632706e+01 5.564756363308815423e+01 5.633303648048174495e+01 5.677640757520771331e+01 5.701290478988320132e+01 5.707916327001988321e+01 5.701106092836475625e+01 5.684193588623785587e+01 5.660125263556743391e+01 5.631373139464852073e+01 5.599891290911941155e+01 5.567110213773074889e+01 5.533961918499768728e+01 5.500928255319998783e+01 5.468105472904912290e+01 5.435278944530594458e+01 5.402003017069223745e+01 5.367681821808656650e+01 5.331647530661779655e+01 5.293232974381672307e+01 5.251835864737689263e+01 5.206972208861519391e+01 5.158316983311380000e+01 5.105730796265462601e+01 5.049272096100986573e+01 4.989195401297985910e+01 4.925936925788906251e+01 4.860089732179302047e+01 4.792371071764959822e+01 4.723584816653045948e+01 4.654581846376117937e+01 4.586220971164241433e+01 4.519332519609591259e+01 4.454686183354741758e+01 4.392964166234378354e+01 4.334740200198543647e+01 4.280464597076327493e+01 4.230455214321492008e+01 4.184894018685031369e+01 4.143828804996026349e+01 4.107179542329364352e+01 4.074748745803988470e+01 4.046235196581422144e+01 4.021250237547763362e+01 3.999335782113890048e+01 3.979983076323054547e+01 3.962651219781053413e+01 3.946784452361644924e+01 3.931827313855880845e+01 3.917236984448864234e+01 3.902492399558313707e+01 3.887100093192415784e+01 3.870597125978157749e+01 3.852551832506457430e+01 3.832563430401511084e+01 3.810261720865750590e+01 3.785308120305943191e+01 3.757399095516861109e+01 3.726272719664022048e+01 3.691718564554909676e+01 3.653590558559164947e+01 3.611821834678537613e+01 3.566440064605486526e+01 3.517581393900346143e+01 3.465500925597056181e+01 3.410577785768592207e+01 3.353313145701862652e+01 3.294320146023219564e+01 3.234305411786810680e+01 3.174042678018137309e+01 3.114339868984001214e+01 3.056001693229831773e+01 2.999790348592667044e+01 2.946387203975839952e+01 2.896358323925613121e+01 2.850126411217591738e+01 2.807951214015504249e+01 2.769919739542388726e+01 2.735946810736819401e+01 2.705785700027079343e+01 2.679047836106132152e+01 2.655229993067970184e+01 2.633746947172722486e+01 2.613967359307638461e+01 2.595250585944256017e+01 2.576982209396847168e+01 2.558606281679920613e+01 2.539652555335163697e+01 2.519757307375767397e+01 2.498676740911726313e+01 2.476292360694633032e+01 2.452608170619465611e+01 2.427740029337996219e+01 2.401897996710366101e+01 2.375362996241004510e+01 2.348459548707435829e+01 2.321526657636870539e+01 2.294889092950762333e+01 2.268831298157784460e+01 2.243575909236407284e+01 2.219268451830567557e+01 2.195969195364814652e+01 2.173652470800256609e+01 2.152213066552289433e+01 2.131478686094033037e+01 2.111226950947220260e+01 2.091205111438283026e+01 2.071150513169555296e+01 2.050809952827180282e+01 2.029956328494129991e+01 2.008401394029999665e+01 1.986003921893837543e+01 1.962673097642360531e+01 1.938367465946857848e+01 1.913090168039362737e+01 1.886881525138323212e+01 1.859810199992379864e+01 1.831964206365739756e+01 1.803442931472323707e+01 1.774351109499659529e+01 1.744795356421678889e+01 1.714883489904431357e+01 1.684726450155841349e+01 1.654442255530970129e+01 1.624161117190450199e+01 1.594030632435235262e+01 1.564219914060848282e+01 1.534921594800291622e+01 1.506350878653770131e+01 1.478741163771723244e+01 1.452336197223986503e+01 1.427379188968981971e+01 1.404099743259562239e+01 1.382699809097992194e+01 1.363340047460391702e+01 1.346128041060609526e+01 1.331109608462694460e+01 1.318264161723099015e+01 1.307504596289857446e+01 1.298681690640178132e+01 1.291592492742982756e+01 1.285991750253550414e+01 1.281605162545340804e+01 1.278143125381359368e+01 1.275313723160985546e+01 1.272833959248332114e+01 1.270438577294267013e+01 1.267886236219251472e+01 1.264963199166747643e+01 1.261485022638349385e+01 1.257296933696225771e+01 1.252273648506007220e+01 1.246319311315651746e+01 1.239368042166234041e+01 1.231385320828673535e+01 1.222370144233889455e+01 1.212357624014482127e+01 1.201421484082546343e+01 1.189675795327484664e+01 1.177275269388313639e+01 1.164413519976455547e+01 1.151318882425813683e+01 1.138247637076992902e+01 1.125474779664486391e+01 1.113282791213285350e+01 1.101949140481898581e+01 1.091733466664494223e+01 1.082865509302188656e+01 1.075534848151713696e+01 1.069883379340757834e+01 1.066001190964327527e+01 1.063926136197757444e+01 1.063646977310477126e+01 1.065109540588163384e+01 1.068224951294773284e+01 1.072878754317502370e+01 1.078939628472724088e+01 1.086266485622462064e+01 1.094713010786805008e+01 1.104129117664011517e+01 1.114359301967520111e+01 1.125238405357714022e+01 1.136585768733317892e+01 1.148199082206127386e+01 1.159849373213797463e+01 1.171278483486698008e+01 1.182200079562516670e+01 1.192304758523020425e+01 1.201269224009163317e+01 1.208768907632832956e+01 1.214492888992049302e+01 1.218159610593697550e+01 1.219531748984648623e+01
4.433003049979670607e+01 4.823330403232404961e+01 5.196512198056386467e+01 5.546226457714540459e+01 5.867082356712012370e+01 6.154838412007295290e+01 6.406538631808811601e+01 6.620560759761958991e+01 6.796579341561047727e+01 6.935454032703323435e+01 7.039059475153644030e+01 7.110076614842853360e+01 7.151766314025636007e+01 7.167744711322040985e+01 7.161776484551775468e+01 7.137597662023915746e+01 7.098774660081119237e+01 7.048601494104764242e+01 6.990033156516210511e+01 6.925650322514135837e+01 6.857648936207297652e+01 6.787847781306550132e+01 6.717707625856348841e+01 6.648356664362773927e+01 6.580618448476954541e+01 6.515040030734169818e+01 6.451919421083891848e+01 6.391332537566989913e+01 6.333160538469734036e+01 6.277118740321355972e+01 6.222788273607084619e+01 6.169651262392831370e+01 6.117129710792981712e+01 6.064627526802828328e+01 6.011574318164245057e+01 5.957468864386746077e+01 5.901919608960480446e+01 5.844679219846286600e+01 5.785670298082936824e+01 5.724999709020528371e+01 5.662959738352328998e+01 5.600015287076963233e+01 5.536777496871414428e+01 5.473965421193490499e+01 5.412358481084778816e+01 5.352743337571823901e+01 5.295859373622801058e+01 5.242347141215238793e+01 5.192703875049009810e+01 5.147249529831735515e+01 5.106105836870662529e+01 5.069189692388576418e+01 5.036220916958617266e+01 5.006743165082354352e+01 4.980155692669644907e+01 4.955752835966771386e+01 4.932767574118160780e+01 4.910415426447180920e+01 4.887935197261379727e+01 4.864623684177138330e+01 4.839862324292522544e+01 4.813134764979540847e+01 4.784035380551280525e+01 4.752269694718097526e+01 4.717648399576643925e+01 4.680077112176763166e+01 4.639544133542302973e+01 4.596108296770017887e+01 4.549888550156983058e+01 4.501056307104715870e+01 4.449830902185500037e+01 4.396477833637585064e+01 4.341308922796230974e+01 4.284683151600680162e+01 4.227006783326289252e+01 4.168731426356291081e+01 4.110348937686610071e+01 4.052382453866074741e+01 3.995373302051284270e+01 3.939864047690510063e+01 3.886378411075567385e+01 3.835399190208443088e+01 3.787345628937745090e+01 3.742551838810570786e+01 3.701247910347318992e+01 3.663545235778026665e+01 3.629427316396595415e+01 3.598746975751384980e+01 3.571230464642029290e+01 3.546488473694720511e+01 3.524033595585397904e+01 3.503303344771838113e+01 3.483687474486123392e+01 3.464558053254921788e+01 3.445300589046544815e+01 3.425344424958642264e+01 3.404190664175200709e+01 3.381436022852538770e+01 3.356791233656747409e+01 3.330092926328726577e+01 3.301308286485357257e+01 3.270532214206529886e+01 3.237977162071111081e+01 3.203956289956477121e+01 3.168861014375170981e+01 3.133134408411605420e+01 3.097242198258939538e+01 3.061643272006353556e+01 3.026761650303594209e+01 2.992961748835169544e+01 2.960528508162232697e+01 2.929653584416105971e+01 2.900428320480590827e+01 2.872843696693875160e+01 2.846796925741740480e+01 2.822103868290238182e+01 2.798516035413791769e+01 2.775740649865671372e+01 2.753462082073287931e+01 2.731362974471987926e+01 2.709143503275884868e+01 2.686537499538822260e+01 2.663324515670433001e+01 2.639337353786014262e+01 2.614465017072300768e+01 2.588651463674156972e+01 2.561890891992452168e+01 2.534220537499549053e+01 2.505712088216746025e+01 2.476462827199853223e+01 2.446587488097917173e+01 2.416211587280727358e+01 2.385466701844219273e+01 2.354487836069541373e+01 2.323412700159114763e+01 2.292382452675872173e+01 2.261543261251353698e+01 2.231047942449212940e+01 2.201056953746739708e+01 2.171738130442668790e+01 2.143264762069148333e+01 2.115811868587133660e+01 2.089550815147810070e+01 2.064642668993154118e+01 2.041230905164022147e+01 2.019434181724827582e+01 1.999339914717776523e+01 1.980999281653014066e+01 1.964424085905967132e+01 1.949585660386370023e+01 1.936415710360289921e+01 1.924808748024663885e+01 1.914625598428269271e+01 1.905697387826886313e+01 1.897829482897724773e+01 1.890805019193892633e+01 1.884387914492905480e+01 1.878325556902425575e+01 1.872351630890885588e+01 1.866189735404970662e+01 1.859558510819417165e+01 1.852178891763122692e+01 1.843783845209538086e+01 1.834130557687672081e+01 1.823014563031865976e+01 1.810284819792252620e+01 1.795858341426932014e+01 1.779732725020903672e+01 1.761994877335080290e+01 1.742824428391123348e+01 1.722490748391449600e+01 1.701343105864233252e+01 1.679794246646002520e+01 1.658298444586645815e+01 1.637325766637048474e+01 1.617334813370160163e+01 1.598746452155307907e+01 1.581921020034389969e+01 1.567141114818101855e+01 1.554601467178276764e+01 1.544406556610536896e+01 1.536575718479887698e+01 1.531054605124363910e+01 1.527731134646081301e+01 1.526453592232709155e+01 1.527048403984895586e+01 1.529335305066887152e+01 1.533138139116496568e+01 1.538290274258407386e+01 1.544634487283776458e+01 1.552018018636831442e+01 1.560284204454337420e+01 1.569262549865491074e+01 1.578759253154326103e+01 1.588550024519884474e+01 1.598376601057163704e+01 1.607947739677203458e+01 1.616944778123055215e+01 1.625031212039979067e+01 1.631865238604718726e+01 1.637113932136256267e+01
4.400108762553760755e+01 4.797193155020461575e+01 5.180756064770423563e+01 5.544696912596548799e+01 5.883647695634168429e+01 6.193171123433715053e+01 6.469894662997916157e+01 6.711575489882173429e+01 6.917097639186518165e+01 7.086408247568553520e+01 7.220404118974127528e+01 7.320782593014862982e+01 7.389871756187723406e+01 7.430454520609073654e+01 7.445599290000471626e+01 7.438507213161321374e+01 7.412382814886362326e+01 7.370331495276687406e+01 7.315284345969172364e+01 7.249948221004586912e+01 7.176777193257174758e+01 7.097960509058893308e+01 7.015421917932144424e+01 6.930825704257291875e+01 6.845585727269667586e+01 6.760875072456335033e+01 6.677635299013026327e+01 6.596585513928701516e+01 6.518232421308312041e+01 6.442882972330264124e+01 6.370661229043314222e+01 6.301530600549825323e+01 6.235321822347103193e+01 6.171766096891890641e+01 6.110531867447265597e+01 6.051262931543105594e+01 5.993615138307446699e+01 5.937288817948061137e+01 5.882054373274715431e+01 5.827769063414644535e+01 5.774383835086374006e+01 5.721939994066529778e+01 5.670556439091278378e+01 5.620409005958301663e+01 5.571704116359110515e+01 5.524649354177521587e+01 5.479423778264546741e+01 5.436150742845729411e+01 5.394875740059016067e+01 5.355551333444790885e+01 5.318030650796237069e+01 5.282070176153828811e+01 5.247341778623796671e+01 5.213453071424827101e+01 5.179974422229578579e+01 5.146470244011372586e+01 5.112531733006085233e+01 5.077808001705913910e+01 5.042032651105293439e+01 5.005043249661040505e+01 4.966791888399104948e+01 4.927345907588804153e+01 4.886878920380483748e+01 4.845653265139779364e+01 4.803995882320921851e+01 4.762270212026680127e+01 4.720846982123417490e+01 4.680076682278141931e+01 4.640266117656936018e+01 4.601660792889037310e+01 4.564434078807261130e+01 4.528683297663582152e+01 4.494432123146862779e+01 4.461638116863353787e+01 4.430203880151475460e+01 4.399990193902102220e+01 4.370829621092138950e+01 4.342539342060102570e+01 4.314932366610983649e+01 4.287826690303990773e+01 4.261052335952362569e+01 4.234456510477800606e+01 4.207907265095835214e+01 4.181296073610096897e+01 4.154539648797304352e+01 4.127581134512165306e+01 4.100390596528582421e+01 4.072964541663228033e+01 4.045324079144192098e+01 4.017511333970341525e+01 3.989583861301642997e+01 3.961607072186345135e+01 3.933645031711060369e+01 3.905750372951594329e+01 3.877954404776062347e+01 3.850258705204649345e+01 3.822629524465750706e+01 3.794996140210318458e+01 3.767253920396218803e+01 3.739272292534889175e+01 3.710907173948150017e+01 3.682016784337546511e+01 3.652479231206854138e+01 3.622209918451513744e+01 3.591176741338416889e+01 3.559411201464793351e+01 3.527013986112605437e+01 3.494154149075855287e+01 3.461061715977031383e+01 3.428014232788649451e+01 3.395318391753681198e+01 3.363288338831713986e+01 3.332222552959120065e+01 3.302381276535894727e+01 3.273966376452894167e+01 3.247105256917657812e+01 3.221840072374565977e+01 3.198123032776392449e+01 3.175818101783865188e+01 3.154708898530003225e+01 3.134512145399731864e+01 3.114895597792568438e+01 3.095499066074429706e+01 3.075956915577349093e+01 3.055920338276943937e+01 3.035077730331008894e+01 3.013171697459356579e+01 2.990011533513764164e+01 2.965480446508723134e+01 2.939537310634218059e+01 2.912213239717597446e+01 2.883603757626143249e+01 2.853857720019323807e+01 2.823164378799090457e+01 2.791740039992982503e+01 2.759815651355188848e+01 2.727626374909114304e+01 2.695403804858956676e+01 2.663371037541484654e+01 2.631740354151133232e+01 2.600712906188786633e+01 2.570479549802784902e+01 2.541221888064844592e+01 2.513112653525431028e+01 2.486314783971395315e+01 2.460978855162534273e+01 2.437238889895646210e+01 2.415206897907914652e+01 2.394966751159195084e+01 2.376568144645461444e+01 2.360021399333701453e+01 2.345293751308224728e+01 2.332307565389194792e+01 2.320940660613285900e+01 2.311028686851206970e+01 2.302369291081885194e+01 2.294727694311116295e+01 2.287843268967289845e+01 2.281436761322518691e+01 2.275217908687805135e+01 2.268893321231517035e+01 2.262174594703017760e+01 2.254786659272581062e+01 2.246476329231960278e+01 2.237020911451628535e+01 2.226236563719868045e+01 2.213985919807177538e+01 2.200184345472250413e+01 2.184804118848177268e+01 2.167875857354833258e+01 2.149486673367994882e+01 2.129774819426147303e+01 2.108920951551480272e+01 2.087136559943679970e+01 2.064650517103116556e+01 2.041695015786012846e+01 2.018492352911875898e+01 1.995244016402671150e+01 1.972123328858545221e+01 1.949272508838660656e+01 1.926804461874959173e+01 1.904808985811867217e+01 1.883362445091418280e+01 1.862539438011541648e+01 1.842424629139613046e+01 1.823122810313846287e+01 1.804765420751043692e+01 1.787512179424321701e+01 1.771547116962364754e+01 1.757069051812000282e+01 1.744277321932229796e+01 1.733354257195168202e+01 1.724446354834216777e+01 1.717646337526202416e+01 1.712978204135226079e+01 1.710387041675510389e+01 1.709734817368185844e+01 1.710802687505374564e+01 1.713299649248114775e+01 1.716876708694268316e+01 1.721145222001625896e+01
3.950174454028893933e+01 4.284809446327586357e+01 4.607498870674047708e+01 4.914048123243169641e+01 5.200896545695251660e+01 5.465191145511441562e+01 5.704809437075589074e+01 5.918337094093151762e+01 6.105010074957590405e+01 6.264633169533232859e+01 6.397487385535735882e+01 6.504237418866048870e+01 6.585848020789838131e+01 6.643514914000056137e+01 6.678612573658769236e+01 6.692658160259037459e+01 6.687288537684867151e+01 6.664245832240177947e+01 6.625366437597004676e+01 6.572568666704819407e+01 6.507835233322907698e+01 6.433188183074150857e+01 6.350655565617110909e+01 6.262230803892676789e+01 6.169827178715895855e+01 6.075230936570766005e+01 5.980057121090261774e+01 5.885712268489545806e+01 5.793367583529082765e+01 5.703945203327997149e+01 5.618118788041746825e+01 5.536328134077230345e+01 5.458805992338358948e+01 5.385614003284115370e+01 5.316683791158673955e+01 5.251858909070019621e+01 5.190933522448119675e+01 5.133684410185922076e+01 5.079893935041548048e+01 5.029362915161171088e+01 4.981913638971408176e+01 4.937384426933427051e+01 4.895618021580099821e+01 4.856446600507992883e+01 4.819676327310232722e+01 4.785074127795259358e+01 4.752358858825174792e+01 4.721198347845302123e+01 4.691213011085768159e+01 4.661986007166706969e+01 4.633079227574041425e+01 4.604053898702230896e+01 4.574494206445612576e+01 4.544032112049843164e+01 4.512371466339070736e+01 4.479309526780075856e+01 4.444754128396341741e+01 4.408734974931822137e+01 4.371407834682457860e+01 4.333050844750712827e+01 4.294052629359832451e+01 4.254892518057288697e+01 4.216113768339266699e+01 4.178291311259996377e+01 4.141996078611376220e+01 4.107758379857440900e+01 4.076033015767303880e+01 4.047168795262701479e+01 4.021384855492517829e+01 3.998755676841032880e+01 3.979205981658307678e+01 3.962515879239321492e+01 3.948335751721549514e+01 3.936209557403466874e+01 3.925604553777318273e+01 3.915944976544519562e+01 3.906646988146859201e+01 3.897152263866930610e+01 3.886957871148793231e+01 3.875640591808240742e+01 3.862874454691517911e+01 3.848440915531179485e+01 3.832231760531993103e+01 3.814245348436287486e+01 3.794577200037919340e+01 3.773406164354030778e+01 3.750977449909665040e+01 3.727583737926741492e+01 3.703545433763505201e+01 3.679190928523493653e+01 3.654837578886611738e+01 3.630774013652357723e+01 3.607244341708251056e+01 3.584434871439911774e+01 3.562464010090721445e+01 3.541376044891926256e+01 3.521139473978122680e+01 3.501650400126569451e+01 3.482741219032062929e+01 3.464194423827584757e+01 3.445760858812971605e+01 3.427181251314340216e+01 3.408209402367968721e+01 3.388635107899822430e+01 3.368304765937756429e+01 3.347137740079610069e+01 3.325136878425605858e+01 3.302392110766944455e+01 3.279076683138742254e+01 3.255436273820797055e+01 3.231771874642076625e+01 3.208417859263857963e+01 3.185717034780696011e+01 3.163994674151861730e+01 3.143533545828862330e+01 3.124551813731903849e+01 3.107185416547981660e+01 3.091476168073331365e+01 3.077366395299542390e+01 3.064700468144560119e+01 3.053233097063960599e+01 3.042643798750870587e+01 3.032556485895167597e+01 3.022562736748914602e+01 3.012246993740401990e+01 3.001211748008016755e+01 2.989100732950662831e+01 2.975618296981497934e+01 2.960543453780036671e+01 2.943737612595443309e+01 2.925145614714338649e+01 2.904790388032357740e+01 2.882762191766192572e+01 2.859203973693736600e+01 2.834294720255583755e+01 2.808232802868732136e+01 2.781221181927330122e+01 2.753455946090497974e+01 2.725119097893158937e+01 2.696375827847837670e+01 2.667375851001228071e+01 2.638257809747274507e+01 2.609155359396289597e+01 2.580203398354614563e+01 2.551543000332078748e+01 2.523323924561574927e+01 2.495704060547301495e+01 2.468845735324427082e+01 2.442909359734668584e+01 2.418045349916038589e+01 2.394385550441575816e+01 2.372035464520656944e+01 2.351068466303531324e+01 2.331522848008084736e+01 2.313402102328982934e+01 2.296678324129472060e+01 2.281298125014263078e+01 2.267190054389578080e+01 2.254272284115326386e+01 2.242459265123348544e+01 2.231666217741838310e+01 2.221810650556928479e+01 2.212810564021149773e+01 2.204579521416335552e+01 2.197019284994313892e+01 2.190011144906200258e+01 2.183407351655320738e+01 2.177024157044219521e+01 2.170637865614165918e+01 2.163984998604889398e+01 2.156767229156415411e+01 2.148661204956926696e+01 2.139332804773895447e+01 2.128454850490360428e+01 2.115726871970701950e+01 2.100895244935957606e+01 2.083771926042097178e+01 2.064250092721323782e+01 2.042315249284661505e+01 2.018050754745624076e+01 1.991637215652065152e+01 1.963345721391391407e+01 1.933525420847466947e+01 1.902586402218927120e+01 1.870979197089919310e+01 1.839172452664989876e+01 1.807630394664634821e+01 1.776791629539041040e+01 1.747050636027510961e+01 1.718743001556797267e+01 1.692135102628841636e+01 1.667418564839898210e+01 1.644709488030583344e+01 1.624052134109319567e+01 1.605426540125292689e+01 1.588759359693605688e+01 1.573937126556229238e+01 1.560821064674869518e+01 1.549262519420699391e+01 1.539118046443443077e+01 1.530263163636898938e+01
2.924610502402123302e+01 3.166519941763988655e+01 3.400817994455921678e+01 3.625004387043562559e+01 3.836979067182616632e+01 4.035043451308820295e+01 4.217870867916063560e+01 4.384455546068871001e+01 4.534051379439765128e+01 4.666111834598791575e+01 4.780240865236914516e+01 4.876161904932695279e+01 4.953708445541094108e+01 5.012835952892805835e+01 5.053651472126242794e+01 5.076454653228302050e+01 5.081782355089356429e+01 5.070448546487043728e+01 5.043571855241356161e+01 5.002584631727425091e+01 4.949219546336917830e+01 4.885472244173653422e+01 4.813541162778176385e+01 4.735748029360876643e+01 4.654444576988976223e+01 4.571912490727872580e+01 4.490264384631137773e+01 4.411353661302501905e+01 4.336700402797801246e+01 4.267439058019176912e+01 4.204291751478332628e+01 4.147568741103394530e+01 4.097195129899245103e+01 4.052760649793418679e+01 4.013587419443905446e+01 3.978809232496983839e+01 3.947455285542689296e+01 3.918531342956990215e+01 3.891092117960335628e+01 3.864299990556216358e+01 3.837466908283164457e+01 3.810078199239207208e+01 3.781798853117663128e+01 3.752464401016450779e+01 3.722059692149719012e+01 3.690689551306307692e+01 3.658545467381607352e+01 3.625872164916543028e+01 3.592937235400403040e+01 3.560006084780540903e+01 3.527323431765711348e+01 3.495101613568046162e+01 3.463515137589607207e+01 3.432700321991035253e+01 3.402758583522471270e+01 3.373761858321180540e+01 3.345758833595962045e+01 3.318780957000677745e+01 3.292847566211099775e+01 3.267969815695062152e+01 3.244153341606376983e+01 3.221399761558205910e+01 3.199707156717715861e+01 3.179069667365357788e+01 3.159476284878861563e+01 3.140908898818482342e+01 3.123339693024276542e+01 3.106728086966975866e+01 3.091017586511460991e+01 3.076133094573154025e+01 3.061979383438205815e+01 3.048441496172162601e+01 3.035387760694732506e+01 3.022675857308153624e+01 3.010161978682003792e+01 2.997712614965679023e+01 2.985217958819721673e+01 2.972605449735336691e+01 2.959851673564102725e+01 2.946990767062195005e+01 2.934117700187734101e+01 2.921385310980226180e+01 2.908994698894109376e+01 2.897179433460434694e+01 2.886184883283302227e+01 2.876244676659755584e+01 2.867556753533464331e+01 2.860261580243294688e+01 2.854424851165338595e+01 2.850026439263569245e+01 2.846956565930594252e+01 2.845019277250749212e+01 2.843942479438847926e+01 2.843393128560269645e+01 2.842995783304906610e+01 2.842352646986124753e+01 2.841063426424269167e+01 2.838743741732199055e+01 2.835041330158751549e+01 2.829649770141216436e+01 2.822319812916387249e+01 2.812868583363719210e+01 2.801186878533775015e+01 2.787244597272196955e+01 2.771094042987452966e+01 2.752870571691811108e+01 2.732789884793100299e+01 2.711141280724989855e+01 2.688276405386577750e+01 2.664593458358115896e+01 2.640517360482825637e+01 2.616476976643408747e+01 2.592880998054712549e+01 2.570094434862109978e+01 2.548417778805433898e+01 2.528070737712996419e+01 2.509182041886747072e+01 2.491786225540136357e+01 2.475827588096843002e+01 2.461170824086339337e+01 2.447617177780763242e+01 2.434924489044762907e+01 2.422829203513359175e+01 2.411068336242632881e+01 2.399399489822776843e+01 2.387617314143308533e+01 2.375565207776819676e+01 2.363141556608883320e+01 2.350300336833224080e+01 2.337046430308203426e+01 2.323426466888645692e+01 2.309516384259782029e+01 2.295407146130968101e+01 2.281190166546486608e+01 2.266943927766858025e+01 2.252723073251283381e+01 2.238550916412876290e+01 2.224415871949454271e+01 2.210271852120854064e+01 2.196042224975056811e+01 2.181626575518372846e+01 2.166909278218461310e+01 2.151768818933552296e+01 2.136086890191493382e+01 2.119756499318137344e+01 2.102688639023448047e+01 2.084817399430199814e+01 2.066103703471581454e+01 2.046538056826316065e+01 2.026142787495926001e+01 2.004974197520812496e+01 1.983124870238169990e+01 1.960726104358544575e+01 1.937950143352275134e+01 1.915011581496425563e+01 1.892167127939985960e+01 1.869712834830209403e+01 1.847977973224775639e+01 1.827314983944385318e+01 1.808085302502714597e+01 1.790641339935800502e+01 1.775305418660364865e+01 1.762346961729647177e+01 1.751959647959564137e+01 1.744240513510999335e+01 1.739173065569137577e+01 1.736616344547500290e+01 1.736301534689901160e+01 1.737837192358572480e+01 1.740723480785588961e+01 1.744375028467539579e+01 1.748151232994931803e+01 1.751392089295903531e+01 1.753457003394202474e+01 1.753763629884296193e+01 1.751823592198195101e+01 1.747272049081104939e+01 1.739888466348478957e+01 1.729606625345296322e+01 1.716512803316621927e+01 1.700832120632138356e+01 1.682904170333355509e+01 1.663150104009024233e+01 1.642034230993708377e+01 1.620023780380758893e+01 1.597550693545033695e+01 1.574979114403519453e+01 1.552581633061353727e+01 1.530526378692811207e+01 1.508875856684737471e+01 1.487597134381086050e+01 1.466581761810880025e+01 1.445672816250295512e+01 1.424695814112824621e+01 1.403489999677700695e+01 1.381936717947037607e+01 1.359982145228011952e+01 1.337652492032640161e+01 1.315060767124539076e+01 1.292405161587899265e+01 1.269959944496145354e+01
1.760671105912176060e+01 1.913244876526177762e+01 2.061867694178715738e+01 2.204739407456571598e+01 2.340269321060603147e+01 2.467104867281204861e+01 2.584143729063126216e+01 2.690531343298957978e+01 2.785646775771638062e+01 2.869080559384739360e+01 2.940608256065838333e+01 3.000163323739195320e+01 3.047812423691494388e+01 3.083735662514619946e+01 3.108213477078886200e+01 3.121620963205651833e+01 3.124429443640690707e+01 3.117214011318275624e+01 3.100664760702902356e+01 3.075598547794811211e+01 3.042967560425052653e+01 3.003860878799360279e+01 2.959495660996929445e+01 2.911195632000871214e+01 2.860356092710601672e+01 2.808396521910243848e+01 2.756703745897274871e+01 2.706570296674106402e+01 2.659133687916733280e+01 2.615322706771434724e+01 2.575816353554978022e+01 2.541019818053341339e+01 2.511060026563849945e+01 2.485801107229230666e+01 2.464877914402541492e+01 2.447743837214669682e+01 2.433727744337005561e+01 2.422094237470508205e+01 2.412101453544344309e+01 2.403051396880961477e+01 2.394329056606880712e+01 2.385428156727655491e+01 2.375963071037977414e+01 2.365667994529129103e+01 2.354385717533844868e+01 2.342049176290378654e+01 2.328659304210862757e+01 2.314262578500728296e+01 2.298931127092116355e+01 2.282747435179330608e+01 2.265794705682428400e+01 2.248152937328293532e+01 2.229899915675880706e+01 2.211115676106427941e+01 2.191888660614041129e+01 2.172321767680486815e+01 2.152536750985272107e+01 2.132675883335255307e+01 2.112900389091167597e+01 2.093385721054842463e+01 2.074314253679455078e+01 2.055866295232529595e+01 2.038210469026336824e+01 2.021494478131892691e+01 2.005837100186587207e+01 1.991322011503861589e+01 1.977993785571270280e+01 1.965856201224442046e+01 1.954872859915370142e+01 1.944970055786662755e+01 1.936041832657713968e+01 1.927957167958282270e+01 1.920569185459844874e+01 1.913726190384592485e+01 1.907284118382197136e+01 1.901119717039912871e+01 1.895143481242838845e+01 1.889311092754519450e+01 1.883631966058415941e+01 1.878173527038707391e+01 1.873060089397606731e+01 1.868465657405738867e+01 1.864600621022770000e+01 1.861693052115667513e+01 1.859966041591100350e+01 1.859613128317373310e+01 1.860774256261722570e+01 1.863514771892843669e+01 1.867809730471574525e+01 1.873535227294433980e+01 1.880467694330284090e+01 1.888291211196940367e+01 1.896612011424955924e+01 1.904978637948133269e+01 1.912905718945677691e+01 1.919899150962329770e+01 1.925480587759510342e+01 1.929209494457131413e+01 1.930701548687241242e+01 1.929642750432923748e+01 1.925799125120384758e+01 1.919022304834622616e+01 1.909251489539290247e+01 1.896512334302286362e+01 1.880913209647841455e+01 1.862639111224072863e+01 1.841943326063621100e+01 1.819136861351167056e+01 1.794575662259926219e+01 1.768645786321599189e+01 1.741746953731843561e+01 1.714275197039105336e+01 1.686605620375292958e+01 1.659076480213584404e+01 1.631975861749032930e+01 1.605532112908923281e+01 1.579908913666359283e+01 1.555205436459567991e+01 1.531461550251061432e+01 1.508667500810358497e+01 1.486777043716993774e+01 1.465722664521617702e+01 1.445431336068315176e+01 1.425839257495588441e+01 1.406904170282579969e+01 1.388614145075408679e+01 1.370992121428277066e+01 1.354095921144914705e+01 1.338013897757416260e+01 1.322856784273190911e+01 1.308746623569577849e+01 1.295803893232940673e+01 1.284134046420627939e+01 1.273814690890383616e+01 1.264884517407975473e+01 1.257334889924913313e+01 1.251104746422534575e+01 1.246079157412893679e+01 1.242091588143542857e+01 1.238929627442209025e+01 1.236343721213611246e+01 1.234058278512524787e+01 1.231784424291993929e+01 1.229233639165291336e+01 1.226131542420325893e+01 1.222231129305018982e+01 1.217324843350270491e+01 1.211254939325132796e+01 1.203921675918236289e+01 1.195288954448096597e+01 1.185387111531335336e+01 1.174312684330274337e+01 1.162225093304895474e+01 1.149340345982014711e+01 1.135922026519278027e+01 1.122270007742986664e+01 1.108707461285599649e+01 1.095566845863631222e+01 1.083175599749288409e+01 1.071842238611069753e+01 1.061843487075551806e+01 1.053412945054843064e+01 1.046731651848573463e+01 1.041920775386367737e+01 1.039036550886030419e+01 1.038067533526922404e+01 1.038934213774505544e+01 1.041491062393520473e+01 1.045531091300951232e+01 1.050793017130948037e+01 1.056971057326331831e+01 1.063727259120655688e+01 1.070706056936705863e+01 1.077550483970937911e+01 1.083919169421994333e+01 1.089502983442047679e+01 1.094039999516005679e+01 1.097327388928658820e+01 1.099228978833610171e+01 1.099677511541948682e+01 1.098671120083168162e+01 1.096264145410044222e+01 1.092553079211443112e+01 1.087659045438413585e+01 1.081708728221168592e+01 1.074815939845796109e+01 1.067066032995777647e+01 1.058505083194339846e+01 1.049135220194607676e+01 1.038916729414619766e+01 1.027776684776305061e+01 1.015623020986004299e+01 1.002362234923032069e+01 9.879184200184466746e+00 9.722511656961358995e+00 9.553700135859301668e+00 9.373436368320419376e+00 9.183026260585409162e+00 8.984356241185107450e+00 8.779794228497220132e+00 8.572043971826341036e+00
1.014258647122862378e+01 1.098197090903265405e+01 1.178825013273521805e+01 1.255026703854796466e+01 1.325840865309110050e+01 1.390489439524421122e+01 1.448396190589687293e+01 1.499194552371827527e+01 1.542724775594855657e+01 1.579020922926250847e+01 1.608288791162820175e+01 1.630876403046386969e+01 1.647239275239668643e+01 1.657903158563052415e+01 1.663427260939799268e+01 1.664370992927330661e+01 1.661266941909442707e+01 1.654602069395164676e+01 1.644808102165598385e+01 1.632260887942541672e+01 1.617287306597566499e+01 1.600177376020439368e+01 1.581198636952990633e+01 1.560609852353266191e+01 1.538671507604058775e+01 1.515651454809654730e+01 1.491825131376052838e+01 1.467470873554524502e+01 1.442861740649460600e+01 1.418255798757486197e+01 1.393886911187031430e+01 1.369957769438397044e+01 1.346636268669091940e+01 1.324055548405460314e+01 1.302317250207848964e+01 1.281496947349120319e+01 1.261650374372271699e+01 1.242819064339620283e+01 1.225034262663221263e+01 1.208318444457664143e+01 1.192684314179657257e+01 1.178131698637801428e+01 1.164643165595845886e+01 1.152179450135642824e+01 1.140675827359131489e+01 1.130040438310540196e+01 1.120155305350839647e+01 1.110880397926728591e+01 1.102060703596862012e+01 1.093535862047802887e+01 1.085151583829890676e+01 1.076771828490162264e+01 1.068290584135426791e+01 1.059642077396469695e+01 1.050808346127550408e+01 1.041823331261716135e+01 1.032772929593535771e+01 1.023790808746760561e+01 1.015050158948392500e+01 1.006751909687300284e+01 9.991102496312585401e+00 9.923365162083751301e+00 9.866226624139070367e+00 9.821255407314954056e+00 9.789531805068040882e+00 9.771540838898943093e+00 9.767103371643310439e+00 9.775350581932478633e+00 9.794743917010947598e+00 9.823139472728941612e+00 9.857892708309517360e+00 9.895996685583503094e+00 9.934244810685511240e+00 9.969407488642101356e+00 9.998411278909230759e+00 1.001850910400349726e+01 1.002743084841432264e+01 1.002350511375233744e+01 1.000574493528732489e+01 9.973892719755841796e+00 9.928422289079044560e+00 9.870498639195437462e+00 9.801898539187201109e+00 9.724897424699260995e+00 9.642129912654130663e+00 9.556432744186867723e+00 9.470679896678230847e+00 9.387619919988786421e+00 9.309725338880477707e+00 9.239063025178182897e+00 9.177192977978844368e+00 9.125100867915026726e+00 9.083167266409869711e+00 9.051173772080549185e+00 9.028343538084079967e+00 9.013411229678407466e+00 9.004715469557659446e+00 9.000305504389899625e+00 8.998053334794246183e+00 8.995762933223407032e+00 8.991269315282725216e+00 8.982522040775890559e+00 8.967649921294718496e+00 8.945006026507968500e+00 8.913194215142253185e+00 8.871080102805287027e+00 8.817790418498884009e+00 8.752705023706640830e+00 8.675445480328175307e+00 8.585863115639227772e+00 8.484028272380374602e+00 8.370221136561942998e+00 8.244923442848762107e+00 8.108809701651569668e+00 7.962736486556531545e+00 7.807728706865711743e+00 7.644962560649267047e+00 7.475745800781835371e+00 7.301496761424609794e+00 7.123724045740025268e+00 6.944008719158781595e+00 6.763990210172504902e+00 6.585355968799341042e+00 6.409833536672399745e+00 6.239182239442871314e+00 6.075180665491178189e+00 5.919605662432066318e+00 5.774198978019699169e+00 5.640619007714850142e+00 5.520377195333058040e+00 5.414761251172574674e+00 5.324750119062843012e+00 5.250928035393825688e+00 5.193406721989462405e+00 5.151765362235448009e+00 5.125017351947368738e+00 5.111610920469763286e+00 5.109467780069977927e+00 5.116060366746218335e+00 5.128524379866506777e+00 5.143799793837207091e+00 5.158790625316578726e+00 5.170531884671724754e+00 5.176351421069834480e+00 5.174014820557903960e+00 5.161842990048921109e+00 5.138794356133314700e+00 5.104506391815425204e+00 5.059294333133965260e+00 5.004108041573289256e+00 4.940450982596306773e+00 4.870267939696944381e+00 4.795810278999844911e+00 4.719489160835165009e+00 4.643727891253532469e+00 4.570824562380483513e+00 4.502835073167235080e+00 4.441484640667884065e+00 4.388113076793580092e+00 4.343655640516764116e+00 4.308657612512863722e+00 4.283317229228123857e+00 4.267548801509473577e+00 4.261056048317110267e+00 4.263405238567226085e+00 4.274088672740926853e+00 4.292571256953269909e+00 4.318316064759200046e+00 4.350788332138090908e+00 4.389440797400876448e+00 4.433686067976502443e+00 4.482863397507374614e+00 4.536207683731396934e+00 4.592827594832984417e+00 4.651697786955212521e+00 4.711667555102943439e+00 4.771485437417636533e+00 4.829836807771282103e+00 4.885389691129854661e+00 4.936843210863454345e+00 4.982973255316478500e+00 5.022671007054015035e+00 5.054971624271687780e+00 5.079072253474597787e+00 5.094340255953962782e+00 5.100313830367719348e+00 5.096697796732819974e+00 5.083357232090449429e+00 5.060310950600443114e+00 5.027725695589542632e+00 4.985910710973957549e+00 4.935311264252348451e+00 4.876499051642779747e+00 4.810157298284574168e+00 4.737058903445718450e+00 4.658037013763784095e+00 4.573948844591392060e+00 4.485635078019567956e+00 4.393878551023158607e+00 4.299366857649830287e+00 4.202663790006203826e+00
4.940436139195320209e+00 5.329213794583785635e+00 5.701634194629058072e+00 6.053449943135507993e+00 6.381224673495725419e+00 6.682390868499165748e+00 6.955257318886644669e+00 7.198972510581063133e+00 7.413452134600723831e+00 7.599279611588864114e+00 7.757588291416192661e+00 7.889933281591064329e+00 7.998160001796082774e+00 8.084275762835472889e+00 8.150329981122691692e+00 8.198307978810237984e+00 8.230042519530528011e+00 8.247146209993765353e+00 8.250966623333720662e+00 8.242564586219431888e+00 8.222714696078778474e+00 8.191926016532008248e+00 8.150480171431270904e+00 8.098483748163687324e+00 8.035931909768160963e+00 7.962780138976278899e+00 7.879020927873277458e+00 7.784761663730252579e+00 7.680299073910225260e+00 7.566184440000808031e+00 7.443272787786096245e+00 7.312748880706545052e+00 7.176123487077660457e+00 7.035195380316747737e+00 6.891977831389795028e+00 6.748592704658523012e+00 6.607140007707535290e+00 6.469555121132607667e+00 6.337469099486585655e+00 6.212088679132419244e+00 6.094111577572398630e+00 5.983689276264389179e+00 5.880444151470861414e+00 5.783541284087942991e+00 5.691808487748272860e+00 5.603892023416597645e+00 5.518431033660395002e+00 5.434231469155264449e+00 5.350420526511966202e+00 5.266565163160731089e+00 5.182742733975438831e+00 5.099557438057147785e+00 5.018102348855729034e+00 4.939872444607328106e+00 4.866638738311900525e+00 4.800296776843284263e+00 4.742704236588796363e+00 4.695522242995281204e+00 4.660073479036158872e+00 4.637227583969722566e+00 4.627321157001290430e+00 4.630116291888422886e+00 4.644798338725736997e+00 4.670010725484727843e+00 4.703922329191176033e+00 4.744321164852461692e+00 4.788726935372793925e+00 4.834514358183229277e+00 4.879039015446236860e+00 4.919757778929452208e+00 4.954336665900868297e+00 4.980740207972844225e+00 4.997298097405403539e+00 5.002746896083517747e+00 4.996246801806972115e+00 4.977375649781124345e+00 4.946104228310921336e+00 4.902758339225282924e+00 4.847973614492083527e+00 4.782648835578742208e+00 4.707902374002745916e+00 4.625034643292663006e+00 4.535497318766688934e+00 4.440868099879430986e+00 4.342828151764514644e+00 4.243138604030347594e+00 4.143612557489898762e+00 4.046080076432045480e+00 3.952345365852354853e+00 3.864137332078358078e+00 3.783056664135735048e+00 3.710523903618033970e+00 3.647733507725157587e+00 3.595618392710425937e+00 3.554828047952014458e+00 3.525721228983730082e+00 3.508371960646208709e+00 3.502585513644741688e+00 3.507919665318628422e+00 3.523706185232784005e+00 3.549068256514765096e+00 3.582931256217749105e+00 3.624026768571479984e+00 3.670892321555581095e+00 3.721871585100519741e+00 3.775121223429410922e+00 3.828630775856757928e+00 3.880260813025506739e+00 3.927802210215735279e+00 3.969056114789107248e+00 4.001930537606032345e+00 4.024546187846266498e+00 4.035341724604236902e+00 4.033167546949623983e+00 4.017357812062570588e+00 3.987772499402418180e+00 3.944804729541986354e+00 3.889352663392647180e+00 3.822759453468048019e+00 3.746728275731694868e+00 3.663221846864179732e+00 3.574356736185556382e+00 3.482302116347619769e+00 3.389190604092474857e+00 3.297045932568465787e+00 3.207728943944399003e+00 3.122900407280751800e+00 3.043996901851784731e+00 2.972214892143487219e+00 2.908498159048015452e+00 2.853524907116375076e+00 2.807692797552487907e+00 2.771102394277308534e+00 2.743541619262468867e+00 2.724475347318817686e+00 2.713044926155369296e+00 2.708082076236800528e+00 2.708140373898228148e+00 2.711545573483102878e+00 2.716463710046056690e+00 2.720983659423811929e+00 2.723208949718009642e+00 2.721352389524243076e+00 2.713826659603926217e+00 2.699324398666546720e+00 2.676882376768416449e+00 2.645925912284274428e+00 2.606291450681220478e+00 2.558227010445747407e+00 2.502371753903620988e+00 2.439717203058917150e+00 2.371553462702397752e+00 2.299404340541836511e+00 2.224955432727411697e+00 2.149979212261141193e+00 2.076260927159440328e+00 2.005528771725256121e+00 1.939391325394288934e+00 1.879284688369097900e+00 1.826431080633738047e+00 1.781809921464394098e+00 1.746141623014886068e+00 1.719883559465971157e+00 1.703236973721713232e+00 1.696163056887905585e+00 1.698406086964990624e+00 1.709521406170257940e+00 1.728906102179991855e+00 1.755830485162617638e+00 1.789468776641853331e+00 1.828927743567010156e+00 1.873272271399287980e+00 1.921547093296885667e+00 1.972794035852473371e+00 2.026064329914506246e+00 2.080425778612878140e+00 2.134964961314280263e+00 2.188785183895004316e+00 2.241001518358554989e+00 2.290734914819304802e+00 2.337107883762541860e+00 2.379244448161365710e+00 2.416276868260365251e+00 2.447360966734846599e+00 2.471700711784735383e+00 2.488581282247711357e+00 2.497408227893788357e+00 2.497748920354689428e+00 2.489371475471453099e+00 2.472275931651309655e+00 2.446712873032300450e+00 2.413185781188013301e+00 2.372435182757346439e+00 2.325404771386319069e+00 2.273191922883539995e+00 2.216986965528955800e+00 2.158007012182558526e+00 2.097430831231927417e+00 2.036341076878974476e+00 1.975679224824777203e+00 1.916216932689787988e+00
1.767935058540941906e+00 1.930756359995311033e+00 2.091937486965823823e+00 2.249810156128236205e+00 2.402909044053723964e+00 2.550016346458662042e+00 2.690192477217515865e+00 2.822792804555382951e+00 2.947470891743959598e+00 3.064168997356243818e+00 3.173096608237151450e+00 3.274697704656092778e+00 3.369607417798170079e+00 3.458598887209522577e+00 3.542521550563741517e+00 3.622232842503885664e+00 3.698526267017086866e+00 3.772059937929449269e+00 3.843290725604841640e+00 3.912419900709540599e+00 3.979356363987316847e+00 4.043703018762467849e+00 4.104770459334623034e+00 4.161619923823211664e+00 4.213134547628644810e+00 4.258114632691947676e+00 4.295389365147729954e+00 4.323934586510743472e+00 4.342984394612805055e+00 4.352123852391612147e+00 4.351351168310920059e+00 4.341100408637005081e+00 4.322219854914545856e+00 4.295906114892134475e+00 4.263599395661390012e+00 4.226850286011236690e+00 4.187172264366478380e+00 4.145896418941681816e+00 4.104045184179279104e+00 4.062240155959660370e+00 4.020655437946413890e+00 3.979022909637570660e+00 3.936689899690118732e+00 3.892723715737303802e+00 3.846052049112484106e+00 3.795624082348582284e+00 3.740574673564218244e+00 3.680373541446161134e+00 3.614942969300153575e+00 3.544730953581134880e+00 3.470731553057014196e+00 3.394449826457352160e+00 3.317814580503974042e+00 3.243047444886195230e+00 3.172501085078218708e+00 3.108482119771293739e+00 3.053075364717053652e+00 3.007985353821061025e+00 2.974408826771415271e+00 2.952948411929702033e+00 2.943573482078832182e+00 2.945629610927874786e+00 2.957893695780502430e+00 2.978668022088620582e+00 3.005903619689895834e+00 3.037341435153619429e+00 3.070659109605855086e+00 3.103611573730945317e+00 3.134155042529818580e+00 3.160546186901751931e+00 3.181411027162464045e+00 3.195781128085903866e+00 3.203097739780274011e+00 3.203187304608610120e+00 3.196213971867958747e+00 3.182616250157654036e+00 3.163035527971852723e+00 3.138243904499503856e+00 3.109077668772407321e+00 3.076381059514507132e+00 3.040962879018807019e+00 3.003566519026069859e+00 2.964852167034696340e+00 2.925388827901283406e+00 2.885653256301210057e+00 2.846033157136052871e+00 2.806832758798052829e+00 2.768279970843487092e+00 2.730535455158585645e+00 2.693704725842980707e+00 2.657854668953379296e+00 2.623035455748980116e+00 2.589307818901177338e+00 2.556774184651920745e+00 2.525610584087225163e+00 2.496094916052394641e+00 2.468626402713721468e+00 2.443731174109782245e+00 2.422050003387851813e+00 2.404306158142357042e+00 2.391253980729924233e+00 2.383611622617062498e+00 2.381984058186052966e+00 2.386784521108203716e+00 2.398163477650373743e+00 2.415954088716144810e+00 2.439641629955672908e+00 2.468361868866366660e+00 2.500930160762060872e+00 2.535899557261293680e+00 2.571642926671694251e+00 2.606451477115426574e+00 2.638640416589384863e+00 2.666651993979456847e+00 2.689146830607167082e+00 2.705076113186160036e+00 2.713729585934468336e+00 2.714757014883539377e+00 2.708163499015816544e+00 2.694281389569394669e+00 2.673723368762511043e+00 2.647322344149098061e+00 2.616064190758677910e+00 2.581019110332372968e+00 2.543276616666933165e+00 2.503888070688399026e+00 2.463819457088470166e+00 2.423915848506030812e+00 2.384877891748687695e+00 2.347249697815632530e+00 2.311416792620203164e+00 2.277612293012581723e+00 2.245929180647482148e+00 2.216336470155390259e+00 2.188697166258819493e+00 2.162786163264900363e+00 2.138306633752190322e+00 2.114903955955585779e+00 2.092176805178519672e+00 2.069685619241227847e+00 2.046959215143608457e+00 2.023500805594359964e+00 1.998794960697893863e+00 1.972317163832987497e+00 1.943547444926349232e+00 1.911989128584099973e+00 1.877193053902455055e+00 1.838786736624267393e+00 1.796506959416809490e+00 1.750233344682895265e+00 1.700019704645300500e+00 1.646119522546748648e+00 1.589001931911174559e+00 1.529355022534130137e+00 1.468074276012069745e+00 1.406235242313470302e+00 1.345051134147485783e+00 1.285817591144728267e+00 1.229848266935723800e+00 1.178405926761720401e+00 1.132634284294139260e+00 1.093495795434078932e+00 1.061720092612810973e+00 1.037766769429480096e+00 1.021804968549375747e+00 1.013710834715733089e+00 1.013082528269477312e+00 1.019271268937157693e+00 1.031425850677682110e+00 1.048547293350799769e+00 1.069549736772768656e+00 1.093323347844671556e+00 1.118794884558023117e+00 1.144981649748105124e+00 1.171034913509717112e+00 1.196269526464167843e+00 1.220177410225398607e+00 1.242423895708966830e+00 1.262827421412696882e+00 1.281324774008453460e+00 1.297925668663699961e+00 1.312661808913091033e+00 1.325536416009345686e+00 1.336480432871460788e+00 1.345321036009536009e+00 1.351766837666656951e+00 1.355412273256595412e+00 1.355761421003582878e+00 1.352269175640530507e+00 1.344395567627753918e+00 1.331667423348311452e+00 1.313740624573485949e+00 1.290456140545495511e+00 1.261883671929847628e+00 1.228348133033484446e+00 1.190436045940726384e+00 1.148981013425116160e+00 1.105029518084050810e+00 1.059790114049196763e+00 1.014570474049160342e+00 9.707076041170743519e-01
7.020851776364408492e-01 7.855152125060747004e-01 8.701638186337314895e-01 9.548228464153155626e-01 1.038348182314496881e+00 1.119741376115880538e+00 1.198227461547192396e+00 1.273322097593426294e+00 1.344881368214134953e+00 1.413128443438234960e+00 1.478652753333128178e+00 1.542379321950571924e+00 1.605508308497114900e+00 1.669427440927192752e+00 1.735602704362600335e+00 1.805455104329902527e+00 1.880233320033025901e+00 1.960893320954486096e+00 2.047996297228204199e+00 2.141635416460554886e+00 2.241399847970616310e+00 2.346381324940874702e+00 2.455224433471865808e+00 2.566217276181044227e+00 2.677414632016722251e+00 2.786781873053825187e+00 2.892345226417371684e+00 2.992332958063658843e+00 3.085292939227583631e+00 3.170174781647962181e+00 3.246368993421838489e+00 3.313700841239464623e+00 3.372382059728025183e+00 3.422928483648551179e+00 3.466055383097549569e+00 3.502564312635379373e+00 3.533235420138907124e+00 3.558737508017642881e+00 3.579565079212978951e+00 3.596007644436679751e+00 3.608152359116382435e+00 3.615917162784603178e+00 3.619108446449319505e+00 3.617495169905495356e+00 3.610890346924980232e+00 3.599230852556925431e+00 3.582647370766951056e+00 3.561517781543475092e+00 3.536499121627131981e+00 3.508535259997319855e+00 3.478839457878336816e+00 3.448852912244610103e+00 3.420182164237083988e+00 3.394519772254907863e+00 3.373553885818731946e+00 3.358873190423008914e+00 3.351874067629578402e+00 3.353676688778103543e+00 3.365056091215055112e+00 3.386393128626714599e+00 3.417648637633398323e+00 3.458362316077575382e+00 3.507675899428662980e+00 3.564378384904180130e+00 3.626969478869074948e+00 3.693736293982102126e+00 3.762837653225381551e+00 3.832390248122342413e+00 3.900551269760371031e+00 3.965592951877146444e+00 4.025965562881477666e+00 4.080346635666515454e+00 4.127675478244627882e+00 4.167173116916546682e+00 4.198348708330796875e+00 4.220994050163309197e+00 4.235168143104944605e+00 4.241173826426857474e+00 4.239528403346368712e+00 4.230929977996569669e+00 4.216220994863521199e+00 4.196350298269043044e+00 4.172334875094412254e+00 4.145222408173895090e+00 4.116055707539077346e+00 4.085840094660350807e+00 4.055514748276452863e+00 4.025928900478469075e+00 3.997823585114673062e+00 3.971819346386566529e+00 3.948409966404540672e+00 3.927961873660205772e+00 3.910718502123526452e+00 3.896808538795592636e+00 3.886256739278946437e+00 3.878995888770232714e+00 3.874878548473279949e+00 3.873687431515383750e+00 3.875143626693172028e+00 3.878912339343921989e+00 3.884606335491723961e+00 3.891787705596022384e+00 3.899968939886995223e+00 3.908614477846621860e+00 3.917143870523529969e+00 3.924937519116080686e+00 3.931345568568861193e+00 3.935700132409221119e+00 3.937330575879403938e+00 3.935581250467445003e+00 3.929830848284427969e+00 3.919512488698727370e+00 3.904133713774288417e+00 3.883295690935305355e+00 3.856711036886019350e+00 3.824219689459146032e+00 3.785802130794113651e+00 3.741589003883523556e+00 3.691865842952457566e+00 3.637071367086424978e+00 3.577787698898074353e+00 3.514721132662080638e+00 3.448672722654796630e+00 3.380499033736751979e+00 3.311064737368554667e+00 3.241190203290767791e+00 3.171598499867660514e+00 3.102867064113889572e+00 3.035389468519801959e+00 2.969352092938085885e+00 2.904729128715052511e+00 2.841297334104369021e+00 2.778669632078647478e+00 2.716344337875510107e+00 2.653764869992032427e+00 2.590383558434294464e+00 2.525722776237612877e+00 2.459427144842563973e+00 2.391301891275658953e+00 2.321334316362887229e+00 2.249697500220137591e+00 2.176737463245067339e+00 2.102946744558031433e+00 2.028928556822989115e+00 1.955356187147839098e+00 1.882932173269501686e+00 1.812351082005753344e+00 1.744268636441715259e+00 1.679278665543884497e+00 1.617898128464987373e+00 1.560559436609486372e+00 1.507608584793350470e+00 1.459307275424058359e+00 1.415837217217374544e+00 1.377305083276952447e+00 1.343747057144014878e+00 1.315132409642231881e+00 1.291366007478092381e+00 1.272289983714951278e+00 1.257684975400878313e+00 1.247271367905892436e+00 1.240710903445333413e+00 1.237608909192410067e+00 1.237517300488566896e+00 1.239938497898285252e+00 1.244330452546026589e+00 1.250113097763420056e+00 1.256676678175955963e+00 1.263392480488988889e+00 1.269626441020985208e+00 1.274755872862197492e+00 1.278189148968359223e+00 1.279387608896242812e+00 1.277888329008203705e+00 1.273325824089738267e+00 1.265450358694256483e+00 1.254140463162620067e+00 1.239407540182016154e+00 1.221391132613104835e+00 1.200344441558875985e+00 1.176610885932885431e+00 1.150593729726427261e+00 1.122721847638688875e+00 1.093415392035677725e+00 1.063055311060550956e+00 1.031960324518631289e+00 1.000374089937782429e+00 9.684640196525515776e-01 9.363317286551744445e-01 9.040335711003266717e-01 8.716084197411154699e-01 8.391088964001620631e-01 8.066318161099516049e-01 7.743436850379110670e-01 7.424976846098698680e-01 7.114396018329258720e-01 6.816014491817561360e-01 6.534829519500240380e-01 6.276224714269459382e-01 6.045601238425436508e-01 5.847967527142582389e-01
8.136287299982132293e-01 9.145272240840753852e-01 1.016191319739751187e+00 1.116844122065011158e+00 1.214830957169974912e+00 1.308748664855713173e+00 1.397563930711896996e+00 1.480708829062201026e+00 1.558143200430792463e+00 1.630376168259697334e+00 1.698442754356952911e+00 1.763835786749278878e+00 1.828397690048636060e+00 1.894180786251326465e+00 1.963288000793799615e+00 2.037707969023451859e+00 2.119159255118722829e+00 2.208957587904005315e+00 2.307917757716956064e+00 2.416298318540464063e+00 2.533792826915597818e+00 2.659566543670877969e+00 2.792332816494722536e+00 2.930459390370128148e+00 3.072092103258094120e+00 3.215282255664993372e+00 3.358104529347635481e+00 3.498754648177287763e+00 3.635619650548666648e+00 3.767318146156866554e+00 3.892712541916855784e+00 4.010899192373281963e+00 4.121185107896552680e+00 4.223060819228496854e+00 4.316178100535481121e+00 4.400338748348886497e+00 4.475497004303715443e+00 4.541774223874723404e+00 4.599480868252538102e+00 4.649138491628044711e+00 4.691493628692898099e+00 4.727516477886951840e+00 4.758379798916082315e+00 4.785417013748537229e+00 4.810062355286187419e+00 4.833779314188137555e+00 4.857985893096952168e+00 4.883985896610378852e+00 4.912914516389696118e+00 4.945704039373497451e+00 4.983072108432786251e+00 5.025531223671295677e+00 5.073414812329529511e+00 5.126912795755263375e+00 5.186108551222868179e+00 5.251009631489030660e+00 5.321566414700225067e+00 5.397675641119636936e+00 5.479168979483904245e+00 5.565789779556796546e+00 5.657163473573901591e+00 5.752768259030490938e+00 5.851912637901547143e+00 5.953725092777707673e+00 6.057158986057087802e+00 6.161013096401710243e+00 6.263965583601899034e+00 6.364617057143270529e+00 6.461537209304583307e+00 6.553309352937700893e+00 6.638568142878978229e+00 6.716027575919273573e+00 6.784498690333780502e+00 6.842898763371108473e+00 6.890255828945177186e+00 6.925713565515336789e+00 6.948541873914389377e+00 6.958157621757358413e+00 6.954158214239898328e+00 6.936368088215155936e+00 6.904895317247286890e+00 6.860192650168865036e+00 6.803114989304333449e+00 6.734963901544550602e+00 6.657509532828031595e+00 6.572981452774626199e+00 6.484022402450932532e+00 6.393602454062197182e+00 6.304895370286557998e+00 6.221123430356939821e+00 6.145381121799185387e+00 6.080451348931091182e+00 6.028629689108889522e+00 5.991572471081413553e+00 5.970182914293920007e+00 5.964546415817792102e+00 5.973921636130294033e+00 5.996788806593015053e+00 6.030951285985788779e+00 6.073681465125644330e+00 6.121898177212220737e+00 6.172360279974602015e+00 6.221860226877597988e+00 6.267402244185171334e+00 6.306352025843909637e+00 6.336548264797157159e+00 6.356370428118696125e+00 6.364761485777626682e+00 6.361208360191064060e+00 6.345686328957299338e+00 6.318576212796148006e+00 6.280564780853522322e+00 6.232539360531614392e+00 6.175487147481197425e+00 6.110408305942664597e+00 6.038249737791514526e+00 5.959863579487214125e+00 5.875991307240122197e+00 5.787271103506981262e+00 5.694263200077745779e+00 5.597485640919232175e+00 5.497451661210140728e+00 5.394699855504120123e+00 5.289809664053743532e+00 5.183397238588488776e+00 5.076090227142788791e+00 4.968483838551930987e+00 4.861084182107056506e+00 4.754247637579414487e+00 4.648126465758259052e+00 4.542630686390015882e+00 4.437414433915388479e+00 4.331891836038035848e+00 4.225283435052972436e+00 4.116689938710992536e+00 4.005186321414432982e+00 3.889926543295760375e+00 3.770247803591657565e+00 3.645763425313046646e+00 3.516435015740621228e+00 3.382617181263297912e+00 3.245071283059221656e+00 3.104948030951987903e+00 2.963741694386080372e+00 2.823220980092109755e+00 2.685343086500110221e+00 2.552158018626295544e+00 2.425710086120619557e+00 2.307942774329228453e+00 2.200612116058248802e+00 2.105212503095422960e+00 2.022917684321559939e+00 1.954538645148319542e+00 1.900499124495122594e+00 1.860828724735789086e+00 1.835172855889914523e+00 1.822818102397149254e+00 1.822731010430280296e+00 1.833607750863201602e+00 1.853931694770222238e+00 1.882035673337200565e+00 1.916165597526844788e+00 1.954542284620968795e+00 1.995418674114444846e+00 2.037130175900436768e+00 2.078136547495644137e+00 2.117054406661603050e+00 2.152680142170861899e+00 2.184003552161922990e+00 2.210212925557301311e+00 2.230692511656945598e+00 2.245013398284461115e+00 2.252918786760238046e+00 2.254304583037662013e+00 2.249196211531526046e+00 2.237722620231878956e+00 2.220088663252111516e+00 2.196547341425162614e+00 2.167373758389733673e+00 2.132842947169365289e+00 2.093213861538915754e+00 2.048721662717528869e+00 1.999579915393843832e+00 1.945993395262327175e+00 1.888180996920022947e+00 1.826406835091349379e+00 1.761016257362206128e+00 1.692472357890057122e+00 1.621387942006333738e+00 1.548547811434320298e+00 1.474916884155548891e+00 1.401630924013359536e+00 1.329968420401323126e+00 1.261304201742315723e+00 1.197047430650295841e+00 1.138568456697314879e+00 1.087120355277730877e+00 1.043761721491125893e+00 1.009287353415094568e+00 9.841728446991100387e-01 9.685379473812635309e-01
1.288792489882031322e+00 1.441584303649721566e+00 1.594564403929328300e+00 1.745156839261412962e+00 1.891030890705553302e+00 2.030276367453719644e+00 2.161554631891622336e+00 2.284210357730328766e+00 2.398332294771843287e+00 2.504755976660772099e+00 2.605006838191742169e+00 2.701187949863161908e+00 2.795821893000885794e+00 2.891660570176270095e+00 2.991479510986927881e+00 3.097874241646277671e+00 3.213075458137631735e+00 3.338797220078809858e+00 3.476128525906204914e+00 3.625473874146412534e+00 3.786543373451391581e+00 3.958388193362812224e+00 4.139473222969744626e+00 4.327776173624387823e+00 4.520901308557025544e+00 4.716196562781195922e+00 4.910864878581113757e+00 5.102063726675718947e+00 5.286990437455957093e+00 5.462954482414156487e+00 5.627440570511529572e+00 5.778167836825497616e+00 5.913150229574483774e+00 6.030761448768289235e+00 6.129804773554667463e+00 6.209584443455933744e+00 6.269971673090139141e+00 6.311455689075413211e+00 6.335169047532927422e+00 6.342877343190082229e+00 6.336926328079417026e+00 6.320144103232292920e+00 6.295701765751894108e+00 6.266941798334796587e+00 6.237188589141071660e+00 6.209558852307354826e+00 6.186790759874886803e+00 6.171108994062109332e+00 6.164138857166157948e+00 6.166876571985913991e+00 6.179715905929775488e+00 6.202524257587530343e+00 6.234755462551349048e+00 6.275582651741935969e+00 6.324033090029590909e+00 6.379108153953592542e+00 6.439875206301659105e+00 6.505523381720935916e+00 6.575381347845796753e+00 6.648900920639492895e+00 6.725615097432656952e+00 6.805081935540069793e+00 6.886826465196598690e+00 6.970291478167251142e+00 7.054805036532911799e+00 7.139568530613590980e+00 7.223664934461672793e+00 7.306083263945863493e+00 7.385752827234388640e+00 7.461579992263499328e+00 7.532480919485844417e+00 7.597405773988507249e+00 7.655352833351163788e+00 7.705374002371781827e+00 7.746575888192045234e+00 7.778122229074009297e+00 7.799243764614264052e+00 7.809260509848032328e+00 7.807619009235992280e+00 7.793943945268670959e+00 7.768099998593021027e+00 7.730256738036703545e+00 7.680947151862442368e+00 7.621109606908129663e+00 7.552103778888765717e+00 7.475693395086773663e+00 7.393992179670274112e+00 7.309373709522033913e+00 7.224350379649871812e+00 7.141430727954004354e+00 7.062967368830434189e+00 6.991009373604949673e+00 6.927172879134884553e+00 6.872542007202562253e+00 6.827609129917044939e+00 6.792259475023019633e+00 6.765800593920911155e+00 6.747032850690400707e+00 6.734353337324494149e+00 6.725882889166257428e+00 6.719604352111999468e+00 6.713500087741231859e+00 6.705677670911912358e+00 6.694474708166678667e+00 6.678536300048851793e+00 6.656861547300653825e+00 6.628818380723600967e+00 6.594128599704358606e+00 6.552827190455653650e+00 6.505201701665100700e+00 6.451718646947540492e+00 6.392944609989527294e+00 6.329469935867183317e+00 6.261842569007575854e+00 6.190518697593456743e+00 6.115835331319687818e+00 6.038007737411590803e+00 5.957151924332737991e+00 5.873329257579235296e+00 5.786607181453155668e+00 5.697127355122230341e+00 5.605170740011475417e+00 5.511208713859504726e+00 5.415930383469213183e+00 5.320238900961861361e+00 5.225213497425301057e+00 5.132038624091156187e+00 5.041906338362663220e+00 4.955902147305950578e+00 4.874887321000256790e+00 4.799391719534510159e+00 4.729530343728977293e+00 4.664954235320656117e+00 4.604842468904257302e+00 4.547937373904827218e+00 4.492620481783974995e+00 4.437022579751994655e+00 4.379158158060748818e+00 4.317072678404758612e+00 4.248990522456130847e+00 4.173452069775994921e+00 4.089429846015123715e+00 3.996415798719239021e+00 3.894474217270002647e+00 3.784257384423403980e+00 3.666983576258289190e+00 3.544379414116552773e+00 3.418590717958851055e+00 3.292067883221210245e+00 3.167433292677474199e+00 3.047339344900797720e+00 2.934326181881549811e+00 2.830688136398500809e+00 2.738357204287373392e+00 2.658810545109268286e+00 2.593007198410350433e+00 2.541357029848213323e+00 2.503722574882959240e+00 2.479452134954350573e+00 2.467440385033016881e+00 2.466211061624623557e+00 2.474015071120033049e+00 2.488936731885313058e+00 2.509000744368218072e+00 2.532272932964930945e+00 2.556948673436238106e+00 2.581424155841197887e+00 2.604347112106371487e+00 2.624645249492711052e+00 2.641532262635907902e+00 2.654492824994434841e+00 2.663249329467936910e+00 2.667714246136472234e+00 2.667932772587070289e+00 2.664020946607635221e+00 2.656104560136675286e+00 2.644264081517200271e+00 2.628490368299477353e+00 2.608655254230645593e+00 2.584500112633096869e+00 2.555644270518265593e+00 2.521613660525990674e+00 2.481888418973687838e+00 2.435966357998796461e+00 2.383437500857632507e+00 2.324063340306316228e+00 2.257853386800442230e+00 2.185131082597472574e+00 2.106581465827964905e+00 2.023274067968184653e+00 1.936656443620209167e+00 1.848516277506493610e+00 1.760912919130113385e+00 1.676082171303209911e+00 1.596320833517195004e+00 1.523859566137185206e+00 1.460733872624213392e+00 1.408663240641417680e+00 1.368947768138721877e+00 1.342390019301264559e+00 1.329247628121174474e+00
1.385541401028388631e+00 1.552484154650853654e+00 1.721160012802947170e+00 1.889066396029980943e+00 2.053913609331491585e+00 2.213791857106492067e+00 2.367316881876372570e+00 2.513740386142289118e+00 2.653014203995196496e+00 2.785801198062458184e+00 2.913430628645947706e+00 3.037800728924408222e+00 3.161235885822486935e+00 3.286309702409672795e+00 3.415647900313603103e+00 3.551726353577417061e+00 3.696679427826769615e+00 3.852132358870276274e+00 4.019068898877012685e+00 4.197742166956539123e+00 4.387633001723738602e+00 4.587456448774887896e+00 4.795213721853230027e+00 5.008284249568459856e+00 5.223550492303147053e+00 5.437547052860532304e+00 5.646625204433209255e+00 5.847124116593747090e+00 6.035540616708980899e+00 6.208690033092747917e+00 6.363851399660946484e+00 6.498890957373216537e+00 6.612358480905687230e+00 6.703551599844907116e+00 6.772544105175741791e+00 6.820175425452788431e+00 6.848000112120752547e+00 6.858198380122140669e+00 6.853451340380381396e+00 6.836787416440150977e+00 6.811409168720636842e+00 6.780512035666124149e+00 6.747107940078165278e+00 6.713867018677885490e+00 6.682989718805560031e+00 6.656119138401788149e+00 6.634299974397304567e+00 6.617986069160612494e+00 6.607093833366716851e+00 6.601094306994742311e+00 6.599132867690924442e+00 6.600163108808567713e+00 6.603080502270545438e+00 6.606842295543709831e+00 6.610562540723584846e+00 6.613574883819247852e+00 6.615460253622843290e+00 6.616041191926032461e+00 6.615348659707192880e+00 6.613570142588341305e+00 6.610989372419791898e+00 6.607927843873393492e+00 6.604696656861246851e+00 6.601564397805054440e+00 6.598743335221909589e+00 6.596392728590039667e+00 6.594635144575519803e+00 6.593579748793073847e+00 6.593345889663796200e+00 6.594080872650515346e+00 6.595967487495610015e+00 6.599219159535032020e+00 6.604063115348172808e+00 6.610714204289151574e+00 6.619343563522106066e+00 6.630047012375749560e+00 6.642817755404706759e+00 6.657526886970435598e+00 6.673913552388423653e+00 6.691584825887892052e+00 6.710023763285082765e+00 6.728603031048015382e+00 6.746601150623627419e+00 6.763218789025225774e+00 6.777593548795406875e+00 6.788813096113198498e+00 6.795927913168162249e+00 6.797966103319241782e+00 6.793953238688496654e+00 6.782940040780633950e+00 6.764039696821877889e+00 6.736474931261700050e+00 6.699632887394454173e+00 6.653123702126930716e+00 6.596836833112886822e+00 6.530988056189661606e+00 6.456149847800984887e+00 6.373258741339071776e+00 6.283595188582166813e+00 6.188734207075217597e+00 6.090468347284566875e+00 5.990707825607559656e+00 5.891365526018361720e+00 5.794236648462161909e+00 5.700883674677131197e+00 5.612536972688053183e+00 5.530019810157025262e+00 5.453704028361066491e+00 5.383499525583112622e+00 5.318877476807352345e+00 5.258924282754447788e+00 5.202420949231383318e+00 5.147941149421210838e+00 5.093960627520539575e+00 5.038970734000047358e+00 4.981589512204093850e+00 4.920664571220402905e+00 4.855362795709035950e+00 4.785242579749572123e+00 4.710304716428621141e+00 4.631018486404712142e+00 4.548320003166689496e+00 4.463580747355502254e+00 4.378545578619599254e+00 4.295241433152577670e+00 4.215860213863230399e+00 4.142621909467594676e+00 4.077626305508843529e+00 4.022703453407507013e+00 3.979274002553413681e+00 3.948230378198586799e+00 3.929848560644805033e+00 3.923738002144289361e+00 3.928834287224131305e+00 3.943435815471251438e+00 3.965282459818272986e+00 3.991671102642415203e+00 4.019600455780511616e+00 4.045935704677622091e+00 4.067582394155396130e+00 4.081658493868571824e+00 4.085653771225065789e+00 4.077566357788095175e+00 4.056007725162258382e+00 4.020269147182375491e+00 3.970345107949922348e+00 3.906911943012434829e+00 3.831263129973363046e+00 3.745205916467010177e+00 3.650927055922288389e+00 3.550838043249020526e+00 3.447412072602985766e+00 3.343025705258163338e+00 3.239817809975723328e+00 3.139576672089446685e+00 3.043663413269260154e+00 2.952976299093494461e+00 2.867956515370582604e+00 2.788632034651512104e+00 2.714692693211830488e+00 2.645586950321104691e+00 2.580629281570545608e+00 2.519106869282184302e+00 2.460375182668361749e+00 2.403933994994691403e+00 2.349478083223143443e+00 2.296919912936504993e+00 2.246384687819591441e+00 2.198180832096896520e+00 2.152751076021961030e+00 2.110610609208238397e+00 2.072279245420859617e+00 2.038214272016318773e+00 2.008749777629813327e+00 1.984046989237282288e+00 1.964058749645115398e+00 1.948509855576652905e+00 1.936893796602569662e+00 1.928485463845518666e+00 1.922368680194681101e+00 1.917476892623482643e+00 1.912644938497144231e+00 1.906669397630855300e+00 1.898374616918061530e+00 1.886681026345339074e+00 1.870671914832840343e+00 1.849654497707960754e+00 1.823210998442843733e+00 1.791235688110514035e+00 1.753954479031646807e+00 1.711924717565489473e+00 1.666014255381534248e+00 1.617360505091557599e+00 1.567311879852627321e+00 1.517355510934254026e+00 1.469036274669553777e+00 1.423872786458302286e+00 1.383276056428480505e+00 1.348476009456666791e+00 1.320460110640254037e+00 1.299927110722865820e+00
1.312739664565238940e+00 1.491970966226872974e+00 1.677623615080958253e+00 1.867031705367515837e+00 2.057416484973079829e+00 2.246045091154202922e+00 2.430395530600622411e+00 2.608314773152045518e+00 2.778156564397042505e+00 2.938886587123798577e+00 3.090144928243982569e+00 3.232259165258597022e+00 3.366205538503705963e+00 3.493520172876948493e+00 3.616166678778518051e+00 3.736370310213640522e+00 3.856431719595565966e+00 3.978535014772748735e+00 4.104565119116993621e+00 4.235948410071497250e+00 4.373528414201767411e+00 4.517485265363200497e+00 4.667304055094556148e+00 4.821793426604056521e+00 4.979152193484938316e+00 5.137078568125192035e+00 5.292913981173665405e+00 5.443811489189679165e+00 5.586917433319467108e+00 5.719554300973898719e+00 5.839392626808125542e+00 5.944600296446011178e+00 6.033958771287844414e+00 6.106937662393502997e+00 6.163721679277903931e+00 6.205187296322543844e+00 6.232830280063544670e+00 6.248649295969787687e+00 6.254994695865683241e+00 6.254394901552053021e+00 6.249375039657133257e+00 6.242283323001557527e+00 6.235139919926327323e+00 6.229520704009018139e+00 6.226484574439792752e+00 6.226548423204913085e+00 6.229708877801932054e+00 6.235505257163557857e+00 6.243114364728590715e+00 6.251465229897226195e+00 6.259360933007775074e+00 6.265595304235844765e+00 6.269054288580841572e+00 6.268794846747317351e+00 6.264097850024315406e+00 6.254495037736124807e+00 6.239773230261776327e+00 6.219961247068892085e+00 6.195306106348213326e+00 6.166245090141481811e+00 6.133379164639537251e+00 6.097451428395118000e+00 6.059331994091111895e+00 6.020008451265185911e+00 5.980579164070999099e+00 5.942245396955800452e+00 5.906297839527153037e+00 5.874093508638010164e+00 5.847020181330234934e+00 5.826447171050276097e+00 5.813663237477248558e+00 5.809804340989990656e+00 5.815775605055078401e+00 5.832173072338251885e+00 5.859211437412143120e+00 5.896664004368002310e+00 5.943820561220106491e+00 5.999467874944059531e+00 6.061896146724967238e+00 6.128933157334721216e+00 6.198006104542802319e+00 6.266229397857572714e+00 6.330515018985339637e+00 6.387700578451985578e+00 6.434689024755203768e+00 6.468593067919803374e+00 6.486876948533728537e+00 6.487488099771079320e+00 6.468971606125361262e+00 6.430561027546192854e+00 6.372240120846910827e+00 6.294771121266149017e+00 6.199686560823854720e+00 6.089243000141088658e+00 5.966336596768689660e+00 5.834382185997097459e+00 5.697159491342975279e+00 5.558632260767364386e+00 5.422748466649764509e+00 5.293232000249268765e+00 5.173378304022429042e+00 5.065867730284479009e+00 4.972610747243132678e+00 4.894638145051428246e+00 4.832046917261163088e+00 4.784008602573259772e+00 4.748841826398926713e+00 4.724145079463511365e+00 4.706980083915192736e+00 4.694091159389330414e+00 4.682142483429660551e+00 4.667953497675815910e+00 4.648713276850914511e+00 4.622157263117866677e+00 4.586694102540098683e+00 4.541475756664137720e+00 4.486409853881818677e+00 4.422118686348647465e+00 4.349853662880431848e+00 4.271376976209030119e+00 4.188823521855189469e+00 4.104555802609411330e+00 4.021022909346347873e+00 3.940632121501023821e+00 3.865638730508644372e+00 3.798056746124054861e+00 3.739590657076055535e+00 3.691586543341742743e+00 3.654999748486567945e+00 3.630375954661464455e+00 3.617842766685690492e+00 3.617109643024712717e+00 3.627474986031742787e+00 3.647840281477164215e+00 3.676732105155778640e+00 3.712333534269989244e+00 3.752526798362087579e+00 3.794948869663671953e+00 3.837061029062662776e+00 3.876232326107855286e+00 3.909835311826349802e+00 3.935350687377133561e+00 3.950475752025008891e+00 3.953230043496273716e+00 3.942050612870802162e+00 3.915869190763408891e+00 3.874164219517770125e+00 3.816982360290473331e+00 3.744926558178926612e+00 3.659110735363396483e+00 3.561084382124907854e+00 3.452733302221871359e+00 3.336165093669210435e+00 3.213589364539006787e+00 3.087202902654483161e+00 2.959089076958668407e+00 2.831138738915885966e+00 2.704997112466455356e+00 2.582037995280655807e+00 2.463363496903406613e+00 2.349824856084246072e+00 2.242058038005217746e+00 2.140526880243221797e+00 2.045566703562095245e+00 1.957422318303492226e+00 1.876276098509342294e+00 1.802263893816410834e+00 1.735478717470691379e+00 1.675964041749884892e+00 1.623699932725801709e+00 1.578586018935409507e+00 1.540425343144639303e+00 1.508912620207317534e+00 1.483629412318032248e+00 1.464047453083422212e+00 1.449540069867090608e+00 1.439400463584548318e+00 1.432864799424683699e+00 1.429137616082137852e+00 1.427417050857142655e+00 1.426917774461615274e+00 1.426890166417645878e+00 1.426635080645637377e+00 1.425514350718489087e+00 1.422957859543717785e+00 1.418468428951857874e+00 1.411625942369209685e+00 1.402091964661460466e+00 1.389615712309528739e+00 1.374041684909920180e+00 1.355318618121631680e+00 1.333508852220927743e+00 1.308796741624558946e+00 1.281494486507455566e+00 1.252043723222276750e+00 1.221011390293091026e+00 1.189078735092256034e+00 1.157022813061357791e+00 1.125690411545055891e+00 1.095964946268704887e+00 1.068727532109725153e+00
1.382585827146162627e+00 1.585153600621668657e+00 1.797890454442250707e+00 2.017877830709345677e+00 2.241847384210064575e+00 2.466329573214949722e+00 2.687825657072215879e+00 2.902991582857543662e+00 3.108820257641490059e+00 3.302807866278568927e+00 3.483090420803839571e+00 3.648538592777539336e+00 3.798802057152386169e+00 3.934298728697585457e+00 4.056149020365623414e+00 4.166060131268402245e+00 4.266169773250318542e+00 4.358862296324952368e+00 4.446572383682387830e+00 4.531592230256599407e+00 4.615897309947913030e+00 4.701003647033625832e+00 4.787866287255113207e+00 4.876824755851801640e+00 4.967597214726289678e+00 5.059321144701374173e+00 5.150635023426016978e+00 5.239792856768513474e+00 5.324801625232073121e+00 5.403570753620678069e+00 5.474062521337675236e+00 5.534432853952074183e+00 5.583153078033914696e+00 5.619104962272139403e+00 5.641643577206905569e+00 5.650625175476919893e+00 5.646400167585580832e+00 5.629774186410042347e+00 5.601942862126124467e+00 5.564407962456019874e+00 5.518883699652580077e+00 5.467202073921514582e+00 5.411225120895778673e+00 5.352769964513627521e+00 5.293550022207480943e+00 5.235132985339227218e+00 5.178913805074510712e+00 5.126099232206450473e+00 5.077699778091007587e+00 5.034525312041756351e+00 4.997181701214650218e+00 4.966067629471506706e+00 4.941372487818147086e+00 4.923077644659411334e+00 4.910964083471017538e+00 4.904629210152029017e+00 4.903514618281239024e+00 4.906944991462387051e+00 4.914176463507272885e+00 4.924451086870627492e+00 4.937052857474714784e+00 4.951360313473315067e+00 4.966891028195114188e+00 4.983334298595815781e+00 5.000569711837245634e+00 5.018670695723672637e+00 5.037893424521383778e+00 5.058652252387067172e+00 5.081483203895579059e+00 5.106997001504273825e+00 5.135822901963447151e+00 5.168544523053981266e+00 5.205629069083972382e+00 5.247352144075659197e+00 5.293721577613200502e+00 5.344405275607908123e+00 5.398669644377250165e+00 5.455336259327754789e+00 5.512764708310705863e+00 5.568868657021766033e+00 5.621170029321628014e+00 5.666892910539630179e+00 5.703094723404881883e+00 5.726827897621197039e+00 5.735321368257793040e+00 5.726168251583165336e+00 5.697504574123501087e+00 5.648164059449920060e+00 5.577795782873573138e+00 5.486934640988663681e+00 5.377018620390046522e+00 5.250351198874134262e+00 5.110011391450567153e+00 4.959717465122308155e+00 4.803652995764850608e+00 4.646265666046270226e+00 4.492050086921318908e+00 4.345326207460143308e+00 4.210024773024400702e+00 4.089490966291978502e+00 3.986316873131956484e+00 3.902212673875605997e+00 3.837925299478670560e+00 3.793211482200244955e+00 3.766869493389998880e+00 3.756830348727537405e+00 3.760304995967523212e+00 3.773979318677894490e+00 3.794244174276994563e+00 3.817443776518479659e+00 3.840123144741590000e+00 3.859254521947868000e+00 3.872424024786157215e+00 3.877963192077224619e+00 3.875015379104001401e+00 3.863533428885912446e+00 3.844211980657926464e+00 3.818364308500561410e+00 3.787758809097151236e+00 3.754433628804950906e+00 3.720508935431568798e+00 3.688015051361388519e+00 3.658751278734234891e+00 3.634185321510596811e+00 3.615397536207018536e+00 3.603068537775188318e+00 3.597503774329539716e+00 3.598685082510204136e+00 3.606337331005920799e+00 3.619998114340281958e+00 3.639079903022807816e+00 3.662916752261696107e+00 3.690791103153156172e+00 3.721939880054538907e+00 3.755542470669137156e+00 3.790695929517631679e+00 3.826384516705464200e+00 3.861451438801535740e+00 3.894580314000601451e+00 3.924292606475124234e+00 3.948965247689924851e+00 3.966870156795732960e+00 3.976234680149059564e+00 3.975319377131936616e+00 3.962507408972196998e+00 3.936398225265517858e+00 3.895897500244503320e+00 3.840295377126571985e+00 3.769326073820142842e+00 3.683203580395797871e+00 3.582630386165126524e+00 3.468778616900587863e+00 3.343245321844839246e+00 3.207985717022329375e+00 3.065229680592002293e+00 2.917387662862051645e+00 2.766952354604885311e+00 2.616402040073531943e+00 2.468110690670205720e+00 2.324268725239515998e+00 2.186817104106790310e+00 2.057396280087067986e+00 1.937310499723040813e+00 1.827507191167240697e+00 1.728570605270486560e+00 1.640728548583961999e+00 1.563870842730649358e+00 1.497578044937466490e+00 1.441158929932844446e+00 1.393695186574021916e+00 1.354091743945981863e+00 1.321131048637738781e+00 1.293529503135568692e+00 1.269994135967265070e+00 1.249277402319826091e+00 1.230227902249162231e+00 1.211834703951804926e+00 1.193263037430113860e+00 1.173879314582407796e+00 1.153263868896185596e+00 1.131210459252718348e+00 1.107712432945335612e+00 1.082936475151661693e+00 1.057185940201237573e+00 1.030856787395217911e+00 1.004389952985729639e+00 9.782245044727864158e-01 9.527559915627095144e-01 9.283039953716630821e-01 9.050920322517883587e-01 8.832416773378839459e-01 8.627812526090264944e-01 8.436677765258021600e-01 8.258193230975394705e-01 8.091536632460882839e-01 7.936282281735766997e-01 7.792761415936837466e-01 7.662334041356092529e-01 7.547532305571256206e-01 7.452049885248589467e-01 7.380569926876987541e-01
1.417302275082738428e+00 1.629044148851312546e+00 1.852378846229594478e+00 2.084381715610839958e+00 2.321721207715810031e+00 2.560800188901529051e+00 2.797923134061037764e+00 3.029478460619057678e+00 3.252123163877328693e+00 3.462955835380371994e+00 3.659664319122863496e+00 3.840635708010736060e+00 4.005019078083263295e+00 4.152735080452075955e+00 4.284430952338841969e+00 4.401384235870595241e+00 4.505363022574487175e+00 4.598454419430897389e+00 4.682875705794411481e+00 4.760784042258120685e+00 4.834100435725904532e+00 4.904361982535687225e+00 4.972613434153901224e+00 5.039345169890655285e+00 5.104480195153858091e+00 5.167408320242088848e+00 5.227061612098941268e+00 5.282022032556274560e+00 5.330650063484428713e+00 5.371222256452377053e+00 5.402065990237903570e+00 5.421681149065191718e+00 5.428840724133904061e+00 5.422665156226381455e+00 5.402668278419096026e+00 5.368775634145587006e+00 5.321318401579448576e+00 5.261007925615886371e+00 5.188896746206998145e+00 5.106331980299300355e+00 5.014905999153210558e+00 4.916407782244431424e+00 4.812776409917155718e+00 4.706056257520645048e+00 4.598351992386730203e+00 4.491780734383285179e+00 4.388418957443863455e+00 4.290242848606015791e+00 4.199062743876506687e+00 4.116454529032189669e+00 4.043693069856472810e+00 3.981694303508528598e+00 3.930973178022343362e+00 3.891623933704705163e+00 3.863327283983477578e+00 3.845386118066588033e+00 3.836787900894296222e+00 3.836288539158412725e+00 3.842509735239258539e+00 3.854040239582364968e+00 3.869531180949936644e+00 3.887776869186086337e+00 3.907774781033765965e+00 3.928761480820107010e+00 3.950224361542769902e+00 3.971891748009249490e+00 3.993705722873848618e+00 4.015782718400046747e+00 4.038366564880126575e+00 4.061777589944075118e+00 4.086359909658911604e+00 4.112427812774887670e+00 4.140211453570298517e+00 4.169802236483252322e+00 4.201099261126056916e+00 4.233759738614551793e+00 4.267157999125176460e+00 4.300358988304676444e+00 4.332112594808845252e+00 4.360874360525207827e+00 4.384856095386963304e+00 4.402106778295779677e+00 4.410620405121898457e+00 4.408463643888103078e+00 4.393913031867604957e+00 4.365589448268118566e+00 4.322577153407266337e+00 4.264515834793781046e+00 4.191656719228120664e+00 4.104877438374606058e+00 4.005654477918895395e+00 3.895996072869079452e+00 3.778341855329284460e+00 3.655438015724086220e+00 3.530198050153318334e+00 3.405559337379556517e+00 3.284345001968061339e+00 3.169139064173064124e+00 3.062181050288192097e+00 2.965284345529484167e+00 2.879780827950614963e+00 2.806492836368326582e+00 2.745732317386363697e+00 2.697326004423110213e+00 2.660664616667744120e+00 2.634773179693819856e+00 2.618398648084645508e+00 2.610109996643194208e+00 2.608404925567678667e+00 2.611816430801264577e+00 2.619011929778076730e+00 2.628877536033350726e+00 2.640580695373162090e+00 2.653605741672436125e+00 2.667759037551352908e+00 2.683143042697472502e+00 2.700101672329567215e+00 2.719142285747470744e+00 2.740842190393246280e+00 2.765749307348551511e+00 2.794287302891784286e+00 2.826674963238899885e+00 2.862867871742481807e+00 2.902527779287479515e+00 2.945021817248664853e+00 2.989450297182855820e+00 3.034698760523298677e+00 3.079507584676633325e+00 3.122551043365886070e+00 3.162517415336053794e+00 3.198182431916527513e+00 3.228469874901203518e+00 3.252495179571888162e+00 3.269590125881248088e+00 3.279308857048682135e+00 3.281417266462817395e+00 3.275869127455463214e+00 3.262773167907636385e+00 3.242355576911115200e+00 3.214922294342590803e+00 3.180824909464043060e+00 3.140433214677621265e+00 3.094116461239278415e+00 3.042234268808400977e+00 2.985137012635361575e+00 2.923174437540874138e+00 2.856710351930493275e+00 2.786140584558153499e+00 2.711911070458231876e+00 2.634532962005827983e+00 2.554592071904004058e+00 2.472750666861344371e+00 2.389740569408174142e+00 2.306347554159892788e+00 2.223388018819991707e+00 2.141679746591555578e+00 2.062009181820294135e+00 1.985097934954586085e+00 1.911571244467320962e+00 1.841930855292282176e+00 1.776534278749673623e+00 1.715581790519265848e+00 1.659111818741936251e+00 1.607004717996919130e+00 1.558994321150043660e+00 1.514686221542616895e+00 1.473581428900809120e+00 1.435103912998904274e+00 1.398630566155803168e+00 1.363522218784911866e+00 1.329154508571092741e+00 1.294947556481164330e+00 1.260393507734448360e+00 1.225081041051748754e+00 1.188715912143171849e+00 1.151136558902069673e+00 1.112323748261049738e+00 1.072403311225992972e+00 1.031641183408481766e+00 9.904303242375789296e-01 9.492695826394961234e-01 9.087351990219159070e-01 8.694463205091861324e-01 8.320265440554113212e-01 7.970640487996595303e-01 7.650732140496773193e-01 7.364607182995627221e-01 7.114989410510674794e-01 6.903090306366207463e-01 6.728553198496854959e-01 6.589518811252030872e-01 6.482810199597344170e-01 6.404224674656369132e-01 6.348910455361358451e-01 6.311797404090262464e-01 6.288045068894306810e-01 6.273468135600168694e-01 6.264900067219234536e-01 6.260460140321881806e-01 6.259697564413553295e-01 6.263597911067922963e-01
1.116623301828341130e+00 1.285847052956327952e+00 1.464930907687827411e+00 1.651645966036412227e+00 1.843428268880637599e+00 2.037487064624329491e+00 2.230935137135037216e+00 2.420933104001291802e+00 2.604837642397690001e+00 2.780342354509599101e+00 2.945599726717714528e+00 3.099313438518584096e+00 3.240792218521817869e+00 3.369959441093255847e+00 3.487316474514887688e+00 3.593862071852778950e+00 3.690974439927928508e+00 3.780266427772096982e+00 3.863427159080641715e+00 3.942064895183530204e+00 4.017565755245410486e+00 4.090981072819478648e+00 4.162952820681413257e+00 4.233682091026000904e+00 4.302940639674725176e+00 4.370120668276399556e+00 4.434313942333876213e+00 4.494408614357126908e+00 4.549191057046938269e+00 4.597440742092027577e+00 4.638008551000380564e+00 4.669872487378738946e+00 4.692169004899985119e+00 4.704202353191916153e+00 4.705437889945883967e+00 4.695487587615309266e+00 4.674096682453473761e+00 4.641139434850597212e+00 4.596629495115662323e+00 4.540746789448029119e+00 4.473878770704855512e+00 4.396669996220639476e+00 4.310070982224563529e+00 4.215375657799448561e+00 4.114236877438318452e+00 4.008651349648008733e+00 3.900908836496560728e+00 3.793505039439562854e+00 3.689022601390457901e+00 3.589989338015707077e+00 3.498726511374683490e+00 3.417202067364280005e+00 3.346903995163620138e+00 3.288747247948261787e+00 3.243024240376440659e+00 3.209404266384739746e+00 3.186981912222996982e+00 3.174369353086913037e+00 3.169822973168077151e+00 3.171391593623722027e+00 3.177071979223035747e+00 3.184957393415591032e+00 3.193366544175673560e+00 3.200943061141199308e+00 3.206719165759093215e+00 3.210140964711038603e+00 3.211056394674276504e+00 3.209669892240738953e+00 3.206470151901489540e+00 3.202138820446250200e+00 3.197448665455991712e+00 3.193159770095590932e+00 3.189921813246233473e+00 3.188189582217980433e+00 3.188157684061868391e+00 3.189718953094153875e+00 3.192449414753395942e+00 3.195620810464096184e+00 3.198239734359229036e+00 3.199110436743617836e+00 3.196916514627829109e+00 3.190315142519823066e+00 3.178036447086178384e+00 3.158980175747227115e+00 3.132302042884696824e+00 3.097483054887171239e+00 3.054376574449735315e+00 3.003229753942279867e+00 2.944678049385442975e+00 2.879713573957358719e+00 2.809629966703803827e+00 2.735948054949300712e+00 2.660327826837611820e+00 2.584473069245102117e+00 2.510035441829225000e+00 2.438524730838368626e+00 2.371231563211560367e+00 2.309167968269969506e+00 2.253029821689817247e+00 2.203183522384263071e+00 2.159677283177208196e+00 2.122275373163536649e+00 2.090511692990288939e+00 2.063757453179315693e+00 2.041296630288302438e+00 2.022402424207474070e+00 2.006408204842221821e+00 1.992767323231017240e+00 1.981097544364138985e+00 1.971207512791254501e+00 1.963104379063100424e+00 1.956983237590389280e+00 1.953200272557056083e+00 1.952232373336819427e+00 1.954626488776701754e+00 1.960942230935057262e+00 1.971691325513835302e+00 1.987277471621347935e+00 2.007940197359075363e+00 2.033706205503855280e+00 2.064351608163635277e+00 2.099378156093828274e+00 2.138006019663088342e+00 2.179184839128964768e+00 2.221623603389009105e+00 2.263838523065621278e+00 2.304216559505382733e+00 2.341090843894378715e+00 2.372823030440067704e+00 2.397886857454855303e+00 2.414946951123932539e+00 2.422927238126755700e+00 2.421064216209233066e+00 2.408941657890004251e+00 2.386504984453420519e+00 2.354055294525356778e+00 2.312224753739101857e+00 2.261936516266667141e+00 2.204353424995229460e+00 2.140820324336706992e+00 2.072804855797235390e+00 2.001841113195531818e+00 1.929479576197469459e+00 1.857245448848028779e+00 1.786606085176229097e+00 1.718946746434575790e+00 1.655552755535073306e+00 1.597595289827916876e+00 1.546117768587657260e+00 1.502020037928760043e+00 1.466038358039333911e+00 1.438720396987256400e+00 1.420395929627453757e+00 1.411145453046352527e+00 1.410770285045251704e+00 1.418768652517186979e+00 1.434322651274969829e+00 1.456300631303657944e+00 1.483278527315220252e+00 1.513581990023558754e+00 1.545349017015881454e+00 1.576610458844761586e+00 1.605383508701603068e+00 1.629771470187968196e+00 1.648061953245456568e+00 1.658815414995839177e+00 1.660936673039278499e+00 1.653723626472217045e+00 1.636889709671321524e+00 1.610559255268609657e+00 1.575237610435947344e+00 1.531760148724187864e+00 1.481225984724682032e+00 1.424923028423650262e+00 1.364250991642344868e+00 1.300648171861416014e+00 1.235526497117465317e+00 1.170217687155058250e+00 1.105931757209092092e+00 1.043727692175994592e+00 9.844951029481180393e-01 9.289451140601132639e-01 8.776086033039391943e-01 8.308400896233703037e-01 7.888259620738029554e-01 7.515961701770292880e-01 7.190388780277803260e-01 6.909178330093495024e-01 6.668922925126000711e-01 6.465392872496644738e-01 6.293778582460420878e-01 6.148946782161446301e-01 6.025702692952701334e-01 5.919048435810865261e-01 5.824426810194496262e-01 5.737938957760042591e-01 5.656524627617047773e-01 5.578094466126081175e-01 5.501605145475256808e-01 5.427070361001669063e-01 5.355503532196514982e-01
8.383939370726605222e-01 9.539733258480291855e-01 1.074610835253732244e+00 1.198857977281549747e+00 1.325171235720633778e+00 1.451987433502895941e+00 1.577803656628460116e+00 1.701256494589289847e+00 1.821195081236077096e+00 1.936742467900589570e+00 2.047340321173581223e+00 2.152772764455953780e+00 2.253166442095901445e+00 2.348965525518922792e+00 2.440882345148360777e+00 2.529826476049075179e+00 2.616817277705313138e+00 2.702886763871116926e+00 2.788981079146187980e+00 2.875869446440935562e+00 2.964069101837077724e+00 3.053793335514663809e+00 3.144927418337934988e+00 3.237034124090177656e+00 3.329387148921762574e+00 3.421027423103054854e+00 3.510834623817208566e+00 3.597604516263555041e+00 3.680122413895873024e+00 3.757224113250801967e+00 3.827838029108600271e+00 3.891005575333545519e+00 3.945880612649786734e+00 3.991712387898748382e+00 4.027819278676891379e+00 4.053562291739233103e+00 4.068327403211200455e+00 4.071524376054133754e+00 4.062606903206019027e+00 4.041115184227982660e+00 4.006737986362434611e+00 3.959387461995656388e+00 3.899277132292342962e+00 3.826991904025192071e+00 3.743539048671793878e+00 3.650370675279880128e+00 3.549371188539130806e+00 3.442807051305399657e+00 3.333240394263951245e+00 3.223412025655550739e+00 3.116102741889657413e+00 3.013984128173868626e+00 2.919471097287673622e+00 2.834588188040288781e+00 2.760860281269343908e+00 2.699236109783070603e+00 2.650050038657763452e+00 2.613024409506702561e+00 2.587311527377655018e+00 2.571571435807324058e+00 2.564079085200230423e+00 2.562852570622555781e+00 2.565792816931685483e+00 2.570824517043535096e+00 2.576028273963252069e+00 2.579754746842176871e+00 2.580713114469282310e+00 2.578028264624712573e+00 2.571263622770526780e+00 2.560409320612602180e+00 2.545838225637892194e+00 2.528234939988005969e+00 2.508505031469224988e+00 2.487673199824282477e+00 2.466779698776679020e+00 2.446784015801544143e+00 2.428483629592425252e+00 2.412453748570249523e+00 2.399011531392766905e+00 2.388205712071456155e+00 2.379830105574983534e+00 2.373457449640483219e+00 2.368488597222059067e+00 2.364211387709057810e+00 2.359863441393432737e+00 2.354693646276698527e+00 2.348017945444212717e+00 2.339266055612019279e+00 2.328016760020263476e+00 2.314020303844682047e+00 2.297207196191716871e+00 2.277683371856501271e+00 2.255712307556333229e+00 2.231685375264440552e+00 2.206082505601922428e+00 2.179426065638709442e+00 2.152231671854755835e+00 2.124960296998559706e+00 2.097976291756933342e+00 2.071515750781624643e+00 2.045668861880681533e+00 2.020378580370862487e+00 1.995456221105045946e+00 1.970612646856261252e+00 1.945501864703586214e+00 1.919772335141942010e+00 1.893120354939296535e+00 1.865339638523181742e+00 1.836361719234115508e+00 1.806282923029584930e+00 1.775375262098632057e+00 1.744080384170672016e+00 1.712987485271830312e+00 1.682797589360330193e+00 1.654277689698033349e+00 1.628208854698768082e+00 1.605332545187525994e+00 1.586299096556703425e+00 1.571621812848952970e+00 1.561639345691699710e+00 1.556488297179492886e+00 1.556087207451444243e+00 1.560132410296986905e+00 1.568105625831976102e+00 1.579292630161236222e+00 1.592811865876543775e+00 1.607651436184416305e+00 1.622712555293649661e+00 1.636857242865934703e+00 1.648957841944665326e+00 1.657945900794889349e+00 1.662858049865679533e+00 1.662876788477991585e+00 1.657364521493391862e+00 1.645889752856143584e+00 1.628244934583376047e+00 1.604456069068897817e+00 1.574784637824938383e+00 1.539722746284031052e+00 1.499982469264508289e+00 1.456480264451775142e+00 1.410317011200132420e+00 1.362753824418121429e+00 1.315183355655342279e+00 1.269095976555127736e+00 1.226040091171266333e+00 1.187575974229514220e+00 1.155222952616798082e+00 1.130400483627885144e+00 1.114364597288895808e+00 1.108142227214373055e+00 1.112466950695618184e+00 1.127720496928105831e+00 1.153884875650923458e+00 1.190510041260601559e+00 1.236701526119753147e+00 1.291131454206241536e+00 1.352074799151671503e+00 1.417470791518522955e+00 1.485007212567802659e+00 1.552223098679819557e+00 1.616623474395655569e+00 1.675798288927918822e+00 1.727537051842571891e+00 1.769930820608133670e+00 1.801454252773647013e+00 1.821022280813161975e+00 1.828018393330185898e+00 1.822294197105009506e+00 1.804142552129264443e+00 1.774248782700204696e+00 1.733625970604610433e+00 1.683541029421308011e+00 1.625438068252112123e+00 1.560864638105120328e+00 1.491405015043419713e+00 1.418623011200779160e+00 1.344015198617289020e+00 1.268974146539189940e+00 1.194760446714576263e+00 1.122481984897290008e+00 1.053079069583500393e+00 9.873144916012164263e-01 9.257681824908736701e-01 8.688366946001210289e-01 8.167380592556223728e-01 7.695226429122391520e-01 7.270903673532451705e-01 6.892141632110335703e-01 6.555688721167794997e-01 6.257641644905160838e-01 5.993794664387585014e-01 5.759985572535382126e-01 5.552414049557334863e-01 5.367909950244542650e-01 5.204133212878233605e-01 5.059692969390410244e-01 4.934179951525812791e-01 4.828112858778883520e-01 4.742805309846055417e-01 4.680164735295504475e-01
8.553701115724088311e-01 9.590782962132587963e-01 1.064161498528876537e+00 1.169054384230169052e+00 1.272263615737476039e+00 1.372456244263178249e+00 1.468538835094625572e+00 1.559720918198828965e+00 1.645557698421576065e+00 1.725968689425027014e+00 1.801230901664268469e+00 1.871947145642362198e+00 1.938991801450961283e+00 2.003437885810071428e+00 2.066470408480890697e+00 2.129291824918176701e+00 2.193025885527503327e+00 2.258626387159860194e+00 2.326797232179634189e+00 2.397929762204861870e+00 2.472062533816878016e+00 2.548867422222349521e+00 2.627664220417534668e+00 2.707463722514073190e+00 2.787036791862986362e+00 2.865004316736233569e+00 2.939940556961265994e+00 3.010480492504175487e+00 3.075420767962803836e+00 3.133803897172407371e+00 3.184976718985111699e+00 3.228616612622661641e+00 3.264722481816829891e+00 3.293571598999942562e+00 3.315647563781064733e+00 3.331548305146111222e+00 3.341885717775981313e+00 3.347189767709949582e+00 3.347829505904956537e+00 3.343961398462242940e+00 3.335511968215471690e+00 3.322197367070954144e+00 3.303577758072695936e+00 3.279139900787988005e+00 3.248397690776678282e+00 3.210998074268454960e+00 3.166819023495214047e+00 3.116047155396610258e+00 3.059224983663545672e+00 2.997261343844375148e+00 2.931402762333974898e+00 2.863167947518789447e+00 2.794251647727230115e+00 2.726407394717814014e+00 2.661320866664535156e+00 2.600486523079863055e+00 2.545099780512028786e+00 2.495975410032009734e+00 2.453500192245123834e+00 2.417624488150889928e+00 2.387893552729019042e+00 2.363515516108447123e+00 2.343459322528857136e+00 2.326572895725906420e+00 2.311709705599883868e+00 2.297850953607861513e+00 2.284210937286224485e+00 2.270314814178660878e+00 2.256040828427583023e+00 2.241622860764181269e+00 2.227613499300720612e+00 2.214812227494896923e+00 2.204167280005512097e+00 2.196662662989275816e+00 2.193203440194858356e+00 2.194512341771091002e+00 2.201049081435415111e+00 2.212960624648677488e+00 2.230066521885704312e+00 2.251878818146182404e+00 2.277651684399032650e+00 2.306452405725570642e+00 2.337243150276019144e+00 2.368962423952186036e+00 2.400596166166055312e+00 2.431230958776616546e+00 2.460085211443395981e+00 2.486517961604200355e+00 2.510018374633640637e+00 2.530181660584805758e+00 2.546678552981008092e+00 2.559225577185996414e+00 2.567562187691475373e+00 2.571438779592167378e+00 2.570617040022687760e+00 2.564881562913792212e+00 2.554059585215458839e+00 2.538044419441873867e+00 2.516817779635494468e+00 2.490466734775528046e+00 2.459192235083037303e+00 2.423307798959315917e+00 2.383228606455575438e+00 2.339452705763672924e+00 2.292537004370990950e+00 2.243071122601127954e+00 2.191652045080288769e+00 2.138861902274105553e+00 2.085250402503800338e+00 2.031322543158164962e+00 1.977531496958845780e+00 1.924276066683060948e+00 1.871901910896973664e+00 1.820705767516849871e+00 1.770942102968155130e+00 1.722831813699717163e+00 1.676572719562685165e+00 1.632351517526118734e+00 1.590356602899971161e+00 1.550790741390906113e+00 1.513882129746761507e+00 1.479891987739279102e+00 1.449116696426437478e+00 1.421882652171279293e+00 1.398532565729556865e+00 1.379402834894182917e+00 1.364792764914882106e+00 1.354927671762163222e+00 1.349919081971342028e+00 1.349726129325771629e+00 1.354122744983862425e+00 1.362675158176335000e+00 1.374733613797379572e+00 1.389441057971450455e+00 1.405759992388682988e+00 1.422516902213508461e+00 1.438461832080830671e+00 1.452339030433698497e+00 1.462963285249399004e+00 1.469295796448043756e+00 1.470513248843834386e+00 1.466064193956061024e+00 1.455707880519415909e+00 1.439532164342119058e+00 1.417948936231901325e+00 1.391667443864796683e+00 1.361647733873323052e+00 1.329038052524163849e+00 1.295101259397853033e+00 1.261136010529518181e+00 1.228398652110564537e+00 1.198031428010450483e+00 1.171001799776826058e+00 1.148056526189721094e+00 1.129692778133198461e+00 1.116147068233298345e+00 1.107401342039671333e+00 1.103204269560185580e+00 1.103104712130623222e+00 1.106493617476626223e+00 1.112650212990117460e+00 1.120788413479596901e+00 1.130099772405787295e+00 1.139790085147124099e+00 1.149107792621943513e+00 1.157363533943983835e+00 1.163941403923389517e+00 1.168303537038704709e+00 1.169990393175296628e+00 1.168619458395099953e+00 1.163884938652052670e+00 1.155560388053905152e+00 1.143505218109001520e+00 1.127674791439826407e+00 1.108132563149157868e+00 1.085061690408255508e+00 1.058772910460112904e+00 1.029705414308457190e+00 9.984179988942483153e-01 9.655688767185441890e-01 9.318840444146185842e-01 8.981158290953812351e-01 8.649948708647398066e-01 8.331801031485439601e-01 8.032120460922413940e-01 7.754747789467972829e-01 7.501712829396912641e-01 7.273155100878266888e-01 7.067427041148937050e-01 6.881374271096972750e-01 6.710767049019883412e-01 6.550839505228214232e-01 6.396881126931135420e-01 6.244819328445405660e-01 6.091733568115934583e-01 5.936249692162454128e-01 5.778776798464564379e-01 5.621565742946182942e-01 5.468586504037815654e-01 5.325238749093196278e-01 5.197924404663477604e-01
8.283796544131695194e-01 9.281995880834934542e-01 1.029330619174196659e+00 1.130382431946804322e+00 1.230082090296774178e+00 1.327357541763424909e+00 1.421406707439342165e+00 1.511745596964953364e+00 1.598230768961866666e+00 1.681053753885847657e+00 1.760707518373154645e+00 1.837927374928336022e+00 1.913610746254368333e+00 1.988721716410862816e+00 2.064187330516749519e+00 2.140793143160161449e+00 2.219085633668423263e+00 2.299288880553402858e+00 2.381242317829259214e+00 2.464365486013436524e+00 2.547654394485916463e+00 2.629712336355311209e+00 2.708815734770568362e+00 2.783012892990574194e+00 2.850250500225743000e+00 2.908519687965870126e+00 2.956010689855356866e+00 2.991263126754611257e+00 3.013298024070692804e+00 3.021718143441488369e+00 3.016765243843237077e+00 2.999326396562853603e+00 2.970886194636680688e+00 2.933427146056966528e+00 2.889286097166520406e+00 2.840979505100254876e+00 2.791014126483117863e+00 2.741701671812976748e+00 2.694995853661325214e+00 2.652368004962916359e+00 2.614733241729550350e+00 2.582433491923605828e+00 2.555277282688035001e+00 2.532629781392448542e+00 2.513540995087181873e+00 2.496895992833594313e+00 2.481568991476351904e+00 2.466563381312339764e+00 2.451122223364798902e+00 2.434798029316607604e+00 2.417476181059186047e+00 2.399352401725279194e+00 2.380870485790298474e+00 2.362631253328427938e+00 2.345286917863707465e+00 2.329436300101519475e+00 2.315535566237359788e+00 2.303836537853666933e+00 2.294360523191885992e+00 2.286910592768897299e+00 2.281119946125570230e+00 2.276529124858031494e+00 2.272680908881368644e+00 2.269219270483515682e+00 2.265978028847863257e+00 2.263045916182787387e+00 2.260797537933026735e+00 2.259883847656155353e+00 2.261180806815852318e+00 2.265700272541056659e+00 2.274472200924094523e+00 2.288411367177907607e+00 2.308184455268485369e+00 2.334094086670575940e+00 2.365995083367336882e+00 2.403254929254101224e+00 2.444765421953956519e+00 2.489006397149653438e+00 2.534155978603976678e+00 2.578235825277895188e+00 2.619275235460940543e+00 2.655475342909982217e+00 2.685354444492059844e+00 2.707857871685452444e+00 2.722420388648294498e+00 2.728975323613985982e+00 2.727911573514377075e+00 2.719986304278538825e+00 2.706206592108615361e+00 2.687696684088781485e+00 2.665568514192584892e+00 2.640811561680460162e+00 2.614214393622232624e+00 2.586324965536559439e+00 2.557450834552144059e+00 2.527694773007782558e+00 2.497016702752319794e+00 2.465309993085685214e+00 2.432479266943017748e+00 2.398507886458860483e+00 2.363505928063070805e+00 2.327733136598137520e+00 2.291595375456167538e+00 2.255616904347057528e+00 2.220393816858408531e+00 2.186535875915001537e+00 2.154604689320767985e+00 2.125055725548977037e+00 2.098190422689500068e+00 2.074122839966145992e+00 2.052763367000094874e+00 2.033820183606769749e+00 2.016817670737118817e+00 2.001129856038762700e+00 1.986026237249692628e+00 1.970726834608177658e+00 1.954462993525154957e+00 1.936540189850015414e+00 1.916398828058292647e+00 1.893668838081423056e+00 1.868213812066367607e+00 1.840160602668263312e+00 1.809910856865209361e+00 1.778131918542204870e+00 1.745725909039703483e+00 1.713777525740299623e+00 1.683483003747903828e+00 1.656064587364509677e+00 1.632676527231207153e+00 1.614309819695349146e+00 1.601703513289240322e+00 1.595270258157666987e+00 1.595042896846573077e+00 1.600647324896579793e+00 1.611304715574632063e+00 1.625863733791187427e+00 1.642860781210951915e+00 1.660603869244404063e+00 1.677273674579084828e+00 1.691033889959086878e+00 1.700142269072251411e+00 1.703053871600226143e+00 1.698508912190114684e+00 1.685599191063006375e+00 1.663809164242188832e+00 1.633030077909576327e+00 1.593547955446617204e+00 1.546008383066904912e+00 1.491362753713628919e+00 1.430801742606496063e+00 1.365682258441530905e+00 1.297453927786545114e+00 1.227590413803132829e+00 1.157529680606021127e+00 1.088625894963872964e+00 1.022114130536570187e+00 9.590876533280849880e-01 9.004863883294971227e-01 8.470943288000205573e-01 7.995431893012926450e-01 7.583195016964054957e-01 7.237726026107896837e-01 6.961214665279623626e-01 6.754590589681473967e-01 6.617536878863845562e-01 6.548476634126152440e-01 6.544543284668385974e-01 6.601551209807781095e-01 6.713986927036175167e-01 6.875041892250948194e-01 7.076705666156342112e-01 7.309932827498533126e-01 7.564888997342235077e-01 7.831271490715652206e-01 8.098689860840668775e-01 8.357081859471837681e-01 8.597133009280446547e-01 8.810664006509477675e-01 8.990950552203986756e-01 9.132945067457676203e-01 9.233378950310231481e-01 9.290736389808597062e-01 9.305104928005407672e-01 9.277921917273841412e-01 9.211647995780422038e-01 9.109406965957940194e-01 8.974634726932479989e-01 8.810777811322458852e-01 8.621074658224873177e-01 8.408441264673938154e-01 8.175468714736092712e-01 7.924525273714071449e-01 7.657942386819576175e-01 7.378253478410874422e-01 7.088448388022920987e-01 6.792204821868528253e-01 6.494061433661337812e-01 6.199504055336542141e-01 5.914946126873472654e-01 5.647595133910281451e-01 5.405207806845575558e-01
8.271378501634647495e-01 9.267384547847556941e-01 1.027660152517395176e+00 1.128551798248128346e+00 1.228194520409765067e+00 1.325585731449662852e+00 1.420007502911571962e+00 1.511072495107702807e+00 1.598742561493190717e+00 1.683317532523955551e+00 1.765394260212519439e+00 1.845798499386330560e+00 1.925494402317391218e+00 2.005478169053229287e+00 2.086663647355041284e+00 2.169768394967792169e+00 2.255208918857110056e+00 2.343013493025460026e+00 2.432760125733531620e+00 2.523545891245397854e+00 2.613991950000321474e+00 2.702286192691770061e+00 2.786262637359728789e+00 2.863513693333914034e+00 2.931528423701169395e+00 2.987847309375835536e+00 3.030222079000790991e+00 3.056768198751207866e+00 3.066097793523102411e+00 3.057422145895806409e+00 3.030615392577376888e+00 2.986234340996848147e+00 2.925493135783221454e+00 2.850195391043420123e+00 2.762629975247209213e+00 2.665439528273434000e+00 2.561472777783275312e+00 2.453632608025535955e+00 2.344731609443701181e+00 2.237365584579653621e+00 2.133813328540682175e+00 2.035968209322865263e+00 1.945303897058510811e+00 1.862873367858082219e+00 1.789337310692974414e+00 1.725015630233699415e+00 1.669954056807602116e+00 1.623997137505814425e+00 1.586859156291023920e+00 1.558185729321747814e+00 1.537600834165298913e+00 1.524736532311233406e+00 1.519245360121738386e+00 1.520797866694566736e+00 1.529069785388416980e+00 1.543724513464586501e+00 1.564396822901976680e+00 1.590682980423517634e+00 1.622140870045634786e+00 1.658301489629834480e+00 1.698690746705107779e+00 1.742858141408149208e+00 1.790407090242657207e+00 1.841020642978935085e+00 1.894476346780681331e+00 1.950645061932454905e+00 2.009470559711735937e+00 2.070929440250761644e+00 2.134973974428273635e+00 2.201463473522721870e+00 2.270092242901498025e+00 2.340323764054038413e+00 2.411341142243673463e+00 2.482022889755822526e+00 2.550950872826361682e+00 2.616453875086861558e+00 2.676686112753022151e+00 2.729735666060435939e+00 2.773753739922460326e+00 2.807092464708540902e+00 2.828437134275043618e+00 2.836918619188912860e+00 2.832193328759405659e+00 2.814481409950204238e+00 2.784558424622058936e+00 2.743701005862271280e+00 2.693592266241310540e+00 2.636197252867521712e+00 2.573621960572379574e+00 2.507970860144141056e+00 2.441217418292040975e+00 2.375099818621857040e+00 2.311050382288163174e+00 2.250162644190476513e+00 2.193195306352924590e+00 2.140608033970938351e+00 2.092620802188604134e+00 2.049286615374140474e+00 2.010567004272663993e+00 1.976400641345775533e+00 1.946757448627972620e+00 1.921673256379342831e+00 1.901262966933545018e+00 1.885712914166333798e+00 1.875255336627538183e+00 1.870129453672331410e+00 1.870534507424004289e+00 1.876580349524468172e+00 1.888240896192053597e+00 1.905315152070210516e+00 1.927399695978254002e+00 1.953875598657475843e+00 1.983911741799243567e+00 2.016485438070665381e+00 2.050420070814959139e+00 2.084438190075640129e+00 2.117227146550531458e+00 2.147513010324851201e+00 2.174137353366640824e+00 2.196130669146887371e+00 2.212775901724402416e+00 2.223655924336434886e+00 2.228679861979512289e+00 2.228084862400423027e+00 2.222412094520616499e+00 2.212458177731416953e+00 2.199205613572977391e+00 2.183737823221415297e+00 2.167145856106858837e+00 2.150434577682738269e+00 2.134436116366235314e+00 2.119737601987860209e+00 2.106628889924726522e+00 2.095074213739995805e+00 2.084709724440650280e+00 2.074866844744378991e+00 2.064619446661001945e+00 2.052851121787489852e+00 2.038337416700638727e+00 2.019836861232971792e+00 1.996183996381596604e+00 1.966377489294406145e+00 1.929656811600471977e+00 1.885561876109101087e+00 1.833971427856732950e+00 1.775117794396675386e+00 1.709577637134606087e+00 1.638240436210492534e+00 1.562258346143022170e+00 1.482982546349508102e+00 1.401892137075521072e+00 1.320521840939385516e+00 1.240394308564726655e+00 1.162961717062644507e+00 1.089559828959516530e+00 1.021375911521791302e+00 9.594301955133799353e-01 9.045690750093006161e-01 8.574671962626785326e-01 8.186350627300452709e-01 7.884287710369571878e-01 7.670589679172346020e-01 7.545969123005862311e-01 7.509765396139255200e-01 7.559924424130411991e-01 7.692946106984874799e-01 7.903815054426357456e-01 8.185934934055476564e-01 8.531088632730647880e-01 8.929445631867231059e-01 9.369634855119233219e-01 9.838896617643934084e-01 1.032332105486946539e+00 1.080817352023358602e+00 1.127830031066079153e+00 1.171860073389200618e+00 1.211454478362352649e+00 1.245270993995131192e+00 1.272130613825636747e+00 1.291065553106751196e+00 1.301359379493027379e+00 1.302576265968108160e+00 1.294576941162287387e+00 1.277519805544615972e+00 1.251846802476873410e+00 1.218254895745170430e+00 1.177655263253162499e+00 1.131123426945094934e+00 1.079844357505820973e+00 1.025056999875711750e+00 9.680025880713619690e-01 9.098805583544782305e-01 8.518148818402024869e-01 7.948323536730995675e-01 7.398529454196904886e-01 6.876909425410201449e-01 6.390644172873882756e-01 5.946097704610884271e-01 5.548976787009171074e-01 5.204468573575358192e-01 4.917325571451200417e-01
9.580332442402869075e-01 1.069102969961845506e+00 1.179690153088872151e+00 1.287785468465862948e+00 1.391532599264530656e+00 1.489352699507032751e+00 1.580054207533192923e+00 1.662918129982539961e+00 1.737750727630300807e+00 1.804898102111681446e+00 1.865220251207702074e+00 1.920025413264933478e+00 1.970968690933945666e+00 2.019921798440056371e+00 2.068823092009274056e+00 2.119518723158849483e+00 2.173606653018225643e+00 2.232295350403759482e+00 2.296288187350645771e+00 2.365702885744881634e+00 2.440032878709831543e+00 2.518154305171185214e+00 2.598378754684589342e+00 2.678548156602793551e+00 2.756164716267159864e+00 2.828545912771000204e+00 2.892992617038956382e+00 2.946957580906756746e+00 2.988201950683465391e+00 3.014929001127264918e+00 3.025886726136335803e+00 3.020433919960730407e+00 2.998567594532114189e+00 2.960912600520326343e+00 2.908676905767994203e+00 2.843577927387903159e+00 2.767746569152318870e+00 2.683616176838247380e+00 2.593803630759767831e+00 2.500989369907124171e+00 2.407802403544930581e+00 2.316715485291839016e+00 2.229954631654141650e+00 2.149426172695670267e+00 2.076663503712492087e+00 2.012794726276273760e+00 1.958531393043121405e+00 1.914177638099966217e+00 1.879658093034828559e+00 1.854562182691757766e+00 1.838201700732784882e+00 1.829678012578286772e+00 1.827954865665176065e+00 1.831932618820760972e+00 1.840519765823506848e+00 1.852697910298569894e+00 1.867576844250735002e+00 1.884437053023371389e+00 1.902757776563440917e+00 1.922229598748933732e+00 1.942751429520407136e+00 1.964412546598367948e+00 1.987461091918122591e+00 2.012261033397041210e+00 2.039240108546140462e+00 2.068831660410159312e+00 2.101413624995930096e+00 2.137248192433830241e+00 2.176425875165507229e+00 2.218817849042742374e+00 2.264040384123315874e+00 2.311434939840874669e+00 2.360066923426606955e+00 2.408745183701822778e+00 2.456062982139957995e+00 2.500459543152085296e+00 2.540299403498609276e+00 2.573964895303122002e+00 2.599955412061031979e+00 2.616985886693236285e+00 2.624076366860418119e+00 2.620624852135484240e+00 2.606456704002090063e+00 2.581845875209223706e+00 2.547505731021272979e+00 2.504550052242113356e+00 2.454427617542567219e+00 2.398836168751287801e+00 2.339623325591151382e+00 2.278682930185979227e+00 2.217855272210763395e+00 2.158838761716313392e+00 2.103119000770362401e+00 2.051919123417674129e+00 2.006172991988310894e+00 1.966520643765306886e+00 1.933323474089597482e+00 1.906695247972229224e+00 1.886544158795422366e+00 1.872620869391919296e+00 1.864567678561108055e+00 1.861964568118117391e+00 1.864368776865742428e+00 1.871345577709554897e+00 1.882489029932265634e+00 1.897432507648182609e+00 1.915849751532911593e+00 1.937447970289128518e+00 1.961955130116206814e+00 1.989103965464591894e+00 2.018615411590225950e+00 2.050184076263541488e+00 2.083468020738346471e+00 2.118084530364126472e+00 2.153612733193331241e+00 2.189602980408249522e+00 2.225591890757628644e+00 2.261121051276464566e+00 2.295756656743420443e+00 2.329107039046279581e+00 2.360835096043819803e+00 2.390663204594745572e+00 2.418369162843517550e+00 2.443773000002708695e+00 2.466715902717506292e+00 2.487033835276456273e+00 2.504529455554851403e+00 2.518946476668025625e+00 2.529950580937181392e+00 2.537120377259975079e+00 2.539950738497705363e+00 2.537869392625156983e+00 2.530266035400766444e+00 2.516531723588063763e+00 2.496105115087324577e+00 2.468521337072551614e+00 2.433458996934409591e+00 2.390781041914702421e+00 2.340565796107907826e+00 2.283125413945619187e+00 2.219010079504225352e+00 2.148997457237282305e+00 2.074068033634464125e+00 1.995368054220118204e+00 1.914162655099206356e+00 1.831782509735693676e+00 1.749567765827938270e+00 1.668813226298808239e+00 1.590718572255851004e+00 1.516346924206277258e+00 1.446594222698270649e+00 1.382170833604888349e+00 1.323595578145596363e+00 1.271201175007809603e+00 1.225149055511951968e+00 1.185450779892613493e+00 1.151992964927081697e+00 1.124562747617599889e+00 1.102871300463976301e+00 1.086573706164620123e+00 1.075284375723321029e+00 1.068588047290419896e+00 1.066047041013810315e+00 1.067205817191047013e+00 1.071593936511966216e+00 1.078728321973248416e+00 1.088115379999232912e+00 1.099253148852286976e+00 1.111633370799977261e+00 1.124743273779902131e+00 1.138066935326102147e+00 1.151086381713780860e+00 1.163282911029542621e+00 1.174139452665241778e+00 1.183144963823774543e+00 1.189801813804192143e+00 1.193636793167004218e+00 1.194215844785860625e+00 1.191161884026459949e+00 1.184174319572944167e+00 1.173048227427113455e+00 1.157690717156154125e+00 1.138131964565884946e+00 1.114528741153067548e+00 1.087159021073223819e+00 1.056407315067912744e+00 1.022741636852359637e+00 9.866842303319054430e-01 9.487792146185062281e-01 9.095609260941572849e-01 8.695268366162129947e-01 8.291184617440254812e-01 7.887126679025563414e-01 7.486243947496662443e-01 7.091202127493057006e-01 6.704405778219509893e-01 6.328273708151572752e-01 5.965525073300950165e-01 5.619431700300516752e-01 5.293996174743451633e-01 4.994024450632537082e-01
1.180177900270804603e+00 1.312567366356570897e+00 1.442711438529362677e+00 1.567873123290977500e+00 1.685509830555456556e+00 1.793432291776955623e+00 1.889944554742492233e+00 1.973953264572829935e+00 2.045037028061604811e+00 2.103470093133355867e+00 2.150198433828018452e+00 2.186770169000876063e+00 2.215225731071844617e+00 2.237956079367546813e+00 2.257539334908119422e+00 2.276567515005819331e+00 2.297475511122169856e+00 2.322384178716370595e+00 2.352968393484808018e+00 2.390359226974492213e+00 2.435087038069213783e+00 2.487069328995837658e+00 2.545643816037247653e+00 2.609643548715523842e+00 2.677507367357404799e+00 2.747415893312673774e+00 2.817440990203383677e+00 2.885695498874802922e+00 2.950470257319045775e+00 3.010346983980101143e+00 3.064278360679901780e+00 3.111630277358727881e+00 3.152185249884992047e+00 3.186109976631152030e+00 3.213893386990874568e+00 3.236263981079652297e+00 3.254096519668868925e+00 3.268318126006024560e+00 3.279822750657104713e+00 3.289400934404096422e+00 3.297689267185416551e+00 3.305141259931559716e+00 3.312018877897619618e+00 3.318402048023148865e+00 3.324212188589698691e+00 3.329245307274834254e+00 3.333210362823531003e+00 3.335769224070410210e+00 3.336575437208810335e+00 3.335309908565925241e+00 3.331712293337811825e+00 3.325607285743510388e+00 3.316925088476732952e+00 3.305715217699099817e+00 3.292152627783324625e+00 3.276535100513762622e+00 3.259271093168766065e+00 3.240857853727258320e+00 3.221850584530298711e+00 3.202824569321881754e+00 3.184333365195014309e+00 3.166867024572368905e+00 3.150814739822938915e+00 3.136436049412447247e+00 3.123843848338432316e+00 3.113000954971435252e+00 3.103730173203718579e+00 3.095735916635923957e+00 3.088633885900748943e+00 3.081984281320568009e+00 3.075323779194929941e+00 3.068192051951215582e+00 3.060149855368234917e+00 3.050787438446967315e+00 3.039723909144260716e+00 3.026599920782606645e+00 3.011067291979585114e+00 2.992779767190402840e+00 2.971388960607140639e+00 2.946548652727980055e+00 2.917929184406748089e+00 2.885241948106047616e+00 2.848272200742257176e+00 2.806916846370907770e+00 2.761222723354556319e+00 2.711420385129723165e+00 2.657948470241837668e+00 2.601464502500728138e+00 2.542839210373782244e+00 2.483133114036597533e+00 2.423555928237291823e+00 2.365411156570216278e+00 2.310029816071880404e+00 2.258698423548391343e+00 2.212587027854981958e+00 2.172683143205364154e+00 2.139736882430703258e+00 2.114221537056595324e+00 2.096312354768631980e+00 2.085884586884977132e+00 2.082530144968843366e+00 2.085590679976829787e+00 2.094203731454254758e+00 2.107357862802646586e+00 2.123952521634674628e+00 2.142858610577268674e+00 2.162976381298033601e+00 2.183288086361029556e+00 2.202903656990096160e+00 2.221098396268283537e+00 2.237342140768318721e+00 2.251319534014243118e+00 2.262941004185296645e+00 2.272343836443029730e+00 2.279882507579559459e+00 2.286107405151494021e+00 2.291731238734249665e+00 2.297583013840434951e+00 2.304550322202109758e+00 2.313511878286123924e+00 2.325263518109469629e+00 2.340442123962146681e+00 2.359452923516691669e+00 2.382406161528578981e+00 2.409069118812193988e+00 2.438838801074830087e+00 2.470739348841820338e+00 2.503446415497533550e+00 2.535338618554375589e+00 2.564573876852479728e+00 2.589186236640748540e+00 2.607196918160617827e+00 2.616731940308934412e+00 2.616137953028673913e+00 2.604087903670462723e+00 2.579668863048482752e+00 2.542445661951857616e+00 2.492495825404480225e+00 2.430413449255241609e+00 2.357281950777919910e+00 2.274617876364559699e+00 2.184289957205721944e+00 2.088419249622562646e+00 1.989267367317849144e+00 1.889120425067725595e+00 1.790176370791487503e+00 1.694442852204345762e+00 1.603651734667264073e+00 1.519194912965061706e+00 1.442084279039003158e+00 1.372936754184854058e+00 1.311983362346781812e+00 1.259099561141924006e+00 1.213852647307454902e+00 1.175561137988533122e+00 1.143360669867569790e+00 1.116271169569159838e+00 1.093260755945956175e+00 1.073302889561220885e+00 1.055424535580525625e+00 1.038744315996160461e+00 1.022500661376387621e+00 1.006070677166746030e+00 9.889807941812578385e-01 9.709103059217054632e-01 9.516886872891042737e-01 9.312873173087875545e-01 9.098059920415044743e-01 8.874545660157635574e-01 8.645302219431379998e-01 8.413912326026329325e-01 8.184285737770637947e-01 7.960372116905356510e-01 7.745892210802868272e-01 7.544109379842385277e-01 7.357660571933949401e-01 7.188459495126175991e-01 7.037675722319595151e-01 6.905783022463398702e-01 6.792660290357633857e-01 6.697720631599318741e-01 6.620040306174042044e-01 6.558459867459639492e-01 6.511635654683415320e-01 6.478029816968560173e-01 6.455839825769986717e-01 6.442882207013010953e-01 6.436457204498533535e-01 6.433229448008088713e-01 6.429162433387116682e-01 6.419540929154938791e-01 6.399105435856720092e-01 6.362307563617367601e-01 6.303677182362303899e-01 6.218273828416673865e-01 6.102179205375823923e-01 5.952977353337105537e-01 5.770165789830092873e-01 5.555445402184906456e-01 5.312848557632274815e-01 5.048681912134094230e-01
1.369325183808351998e+00 1.518068252484969793e+00 1.662636129880025848e+00 1.799753970850122009e+00 1.926440598252919800e+00 2.040198638001231135e+00 2.139174254907680428e+00 2.222271885949087977e+00 2.289213640959585128e+00 2.340538473827880050e+00 2.377542074174035847e+00 2.402163959203296617e+00 2.416832837354349284e+00 2.424284525918923627e+00 2.427368261087561319e+00 2.428857240986025623e+00 2.431277805691057559e+00 2.436769162488268137e+00 2.446982379020258946e+00 2.463023773659067661e+00 2.485444213807552760e+00 2.514272306597457707e+00 2.549086251271541315e+00 2.589116340042115993e+00 2.633367869455243593e+00 2.680752710871089128e+00 2.730217171041052993e+00 2.780854139309550277e+00 2.831988979332632717e+00 2.883231135200186035e+00 2.934486820898980497e+00 2.985932173007832535e+00 3.037950451555490261e+00 3.091040832781777770e+00 3.145709541951111632e+00 3.202356167731823078e+00 3.261168652056904982e+00 3.322039571642021016e+00 3.384514007868952401e+00 3.447775748163765641e+00 3.510674265841720931e+00 3.571790332839446691e+00 3.629533834228232170e+00 3.682263858758592967e+00 3.728418848503541216e+00 3.766643739702289828e+00 3.795901645590329387e+00 3.815559600388220840e+00 3.825440839088915190e+00 3.825839661536048375e+00 3.817498620171507540e+00 3.801551190454181217e+00 3.779435871437423877e+00 3.752789655642358557e+00 3.723329902043442718e+00 3.692733930810939924e+00 3.662525235228647702e+00 3.633974246621614057e+00 3.608020272849929100e+00 3.585219612723521188e+00 3.565723081385624660e+00 3.549284235506267482e+00 3.535297560687772567e+00 3.522863765888111232e+00 3.510877269831279790e+00 3.498129075349781569e+00 3.483416698382257426e+00 3.465651877870856268e+00 3.443956588810904940e+00 3.417738576282027374e+00 3.386739246798165404e+00 3.351049209693119035e+00 3.311089867744672066e+00 3.267562885251305005e+00 3.221372759821240273e+00 3.173530664396214007e+00 3.125049854033813634e+00 3.076843944007014109e+00 3.029639124582253817e+00 2.983909848810240462e+00 2.939844913292376738e+00 2.897347388975544114e+00 2.856068027565071166e+00 2.815467952148708264e+00 2.774903176484501355e+00 2.733721087354042290e+00 2.691357811575666226e+00 2.647425475241147019e+00 2.601779690460992889e+00 2.554560028358476842e+00 2.506199390941546312e+00 2.457401751767263942e+00 2.409091182277820931e+00 2.362338095807898330e+00 2.318270835218479320e+00 2.277981914648509854e+00 2.242438281808770917e+00 2.212404001165844569e+00 2.188381875704205282e+00 2.170578123713781338e+00 2.158891535931501515e+00 2.152926027598711212e+00 2.152023425479990593e+00 2.155311930547531674e+00 2.161765093986629527e+00 2.170266286149123314e+00 2.179674359899523406e+00 2.188887296603111654e+00 2.196901707524236080e+00 2.202866971385529560e+00 2.206133229711191746e+00 2.206292433512996087e+00 2.203211162782170884e+00 2.197053214101527541e+00 2.188289214772863644e+00 2.177690119971279259e+00 2.166301534757607783e+00 2.155396624796005245e+00 2.146406889963268672e+00 2.140832158422229625e+00 2.140133621588786728e+00 2.145616139989692250e+00 2.158308159652304603e+00 2.178848967715869112e+00 2.207393488677034554e+00 2.243544233072029215e+00 2.286318371416469653e+00 2.334155319653958394e+00 2.384966989431904771e+00 2.436229242292975883e+00 2.485109484964751925e+00 2.528622102553303996e+00 2.563800874369930760e+00 2.587875897262526426e+00 2.598442004593485066e+00 2.593606293231978110e+00 2.572104021666392182e+00 2.533374730026743737e+00 2.477593632324061268e+00 2.405656853781439786e+00 2.319122642135948098e+00 2.220113882008076800e+00 2.111189909587536828e+00 1.995197512702460374e+00 1.875112040536357938e+00 1.753879700372610095e+00 1.634271437620836043e+00 1.518757404835572977e+00 1.409409039103874051e+00 1.307833401534133966e+00 1.215141835882701749e+00 1.131952390534431974e+00 1.058423005088646285e+00 9.943103732541374029e-01 9.390478038271696803e-01 8.918344580750852124e-01 8.517280803601341432e-01 8.177337914092565052e-01 7.888825817348272817e-01 7.642946975031361667e-01 7.432249637431752598e-01 7.250890107635649118e-01 7.094711458503910606e-01 6.961160698991475382e-01 6.849076773371041149e-01 6.758387079431075195e-01 6.689751303552144979e-01 6.644188648235689332e-01 6.622719373721929204e-01 6.626045332597158000e-01 6.654287571355241848e-01 6.706793196442979443e-01 6.782018461219123662e-01 6.877490693970425006e-01 6.989847601036233149e-01 7.114948426913852986e-01 7.248047273808664315e-01 7.384014329535643073e-01 7.517586545763428330e-01 7.643625729811227565e-01 7.757360143671298003e-01 7.854586269769084916e-01 7.931810713371989507e-01 7.986318703925805451e-01 8.016164655011055462e-01 8.020090576259155668e-01 7.997388842317940671e-01 7.947734465808133919e-01 7.871017653314739126e-01 7.767208329383437082e-01 7.636280291171707590e-01 7.478213712653194456e-01 7.293082176133642847e-01 7.081216208447642657e-01 6.843421526282222889e-01 6.581219330894091391e-01 6.297069836503250695e-01 5.994539911093621498e-01 5.678381497663727018e-01 5.354498335784960705e-01 5.029792835893666103e-01
1.464233095795031137e+00 1.609017140702714510e+00 1.745794285803363044e+00 1.871051157030005019e+00 1.981755214122394637e+00 2.075566033313949177e+00 2.151000440262696323e+00 2.207534792941727275e+00 2.245633850456262515e+00 2.266703164962353245e+00 2.272969829891834159e+00 2.267303671009043953e+00 2.252996679388747481e+00 2.233521992075655938e+00 2.212294672219919711e+00 2.192455022706039980e+00 2.176691501670465989e+00 2.167115163905528608e+00 2.165191666368455614e+00 2.171730960821976808e+00 2.186929562357973200e+00 2.210456127062522036e+00 2.241568285354941459e+00 2.279247303651606771e+00 2.322337082420524279e+00 2.369675021507933188e+00 2.420204153236142908e+00 2.473058372448867726e+00 2.527615357214301195e+00 2.583514693997623013e+00 2.640641611987735171e+00 2.699079499947783845e+00 2.759036883012646157e+00 2.820756674776964790e+00 2.884417142564382530e+00 2.950035000403071095e+00 3.017381210996317176e+00 3.085919347162022319e+00 3.154774651755938741e+00 3.222739287002887476e+00 3.288315847092445843e+00 3.349797272067247533e+00 3.405377282090535473e+00 3.453281763867112275e+00 3.491908736306913674e+00 3.519962950109785105e+00 3.536571163811199181e+00 3.541365766274759963e+00 3.534527513706478441e+00 3.516782402110238515e+00 3.489352548444077939e+00 3.453865815120372496e+00 3.412233142673554820e+00 3.366505693342603855e+00 3.318725547667382703e+00 3.270783786531364257e+00 3.224298353961584152e+00 3.180521461277435957e+00 3.140282850998126207e+00 3.103971455165728699e+00 3.071554299475002914e+00 3.042628327185595616e+00 3.016498374037254848e+00 2.992272961841806023e+00 2.968968898247552168e+00 2.945615793194173992e+00 2.921352342142410130e+00 2.895507461081641587e+00 2.867660863501973356e+00 2.837679349678308593e+00 2.805726843167410500e+00 2.772247976207038000e+00 2.737926811669858296e+00 2.703623992134589038e+00 2.670297248237191390e+00 2.638911611183825556e+00 2.610346783448433960e+00 2.585309724635747930e+00 2.564260500181558378e+00 2.547358660474330350e+00 2.534435885070730698e+00 2.524998357187201670e+00 2.518259543461563332e+00 2.513201004543700989e+00 2.508655931938232442e+00 2.503407603653848845e+00 2.496293284334575091e+00 2.486303442297751687e+00 2.472666662742526444e+00 2.454912224637618934e+00 2.432904827279802618e+00 2.406849042689033880e+00 2.377264360229347062e+00 2.344934756430615330e+00 2.310839183161462529e+00 2.276070938976118896e+00 2.241754388334657122e+00 2.208966956889327093e+00 2.178672827947981894e+00 2.151672669886756761e+00 2.128571266987310473e+00 2.109762614923204715e+00 2.095430144815956464e+00 2.085558569504070814e+00 2.079953489116272980e+00 2.078265350625340790e+00 2.080015410957861022e+00 2.084622728191299679e+00 2.091432516370495875e+00 2.099747129598262152e+00 2.108861213850612426e+00 2.118102083287022985e+00 2.126875197430963205e+00 2.134712947363942348e+00 2.141323136268910687e+00 2.146631985186485458e+00 2.150815521899392735e+00 2.154313151272376103e+00 2.157818143880628092e+00 2.162241680536871602e+00 2.168649779128943855e+00 2.178175503805961810e+00 2.191911993201638875e+00 2.210794566253771354e+00 2.235482150835044202e+00 2.266249242759442950e+00 2.302899423317397165e+00 2.344710113351966108e+00 2.390415857649887954e+00 2.438234243636609122e+00 2.485934852414021456e+00 2.530947795945188705e+00 2.570504768993317590e+00 2.601802495795824122e+00 2.622176262448960404e+00 2.629270146683677645e+00 2.621190651999525389e+00 2.596631767779358224e+00 2.554961850228685716e+00 2.496265928672456003e+00 2.421340795517133770e+00 2.331644135767257708e+00 2.229202659259244879e+00 2.116487350959706415e+00 1.996266314050110902e+00 1.871447013694048866e+00 1.744920014545575659e+00 1.619415537738024602e+00 1.497382458688455653e+00 1.380896957926339486e+00 1.271605142776187858e+00 1.170700871794200015e+00 1.078937028441978807e+00 9.966658609783418665e-01 9.239019233265649556e-01 8.603998198581259693e-01 8.057383806152706995e-01 7.594031384163464349e-01 7.208599145596970015e-01 6.896138215858064191e-01 6.652498874285773800e-01 6.474535634723446176e-01 6.360114122124220781e-01 6.307940791190822516e-01 6.317251353531081470e-01 6.387403706792760261e-01 6.517426533558989821e-01 6.705575030777016776e-01 6.948941053185826444e-01 7.243157222374384530e-01 7.582223904959588534e-01 7.958475600098573466e-01 8.362690257803621074e-01 8.784332475506576587e-01 9.211910172408583897e-01 9.633415237348356142e-01 1.003681247681562860e+00 1.041053811552071107e+00 1.074396980727330586e+00 1.102783394361962710e+00 1.125452316931839558e+00 1.141830633501571768e+00 1.151542384332513880e+00 1.154407255900783635e+00 1.150429458572910235e+00 1.139779230137323074e+00 1.122769738135218631e+00 1.099832284577781483e+00 1.071492499739327364e+00 1.038349615577368379e+00 1.001060074380175635e+00 9.603257160018821015e-01 9.168858209135121173e-01 8.715114510869337305e-01 8.250000256658934772e-01 7.781679371923956312e-01 7.318393125533276811e-01 6.868297165368232315e-01 6.439245595216597229e-01 6.038530716385654973e-01 5.672597430489263459e-01
1.305216232539475829e+00 1.423589737107090913e+00 1.533188280208241938e+00 1.631253649540191919e+00 1.715579635748857523e+00 1.784675520334745968e+00 1.837877559586400977e+00 1.875396407609192684e+00 1.898295042499018592e+00 1.908399161799531063e+00 1.908149239997465330e+00 1.900409506470301046e+00 1.888253230359871138e+00 1.874745401207061235e+00 1.862743016948864572e+00 1.854730008799022833e+00 1.852698851385094159e+00 1.858084944104621439e+00 1.871753684915714588e+00 1.894034629014500482e+00 1.924792847370421445e+00 1.963524951375397176e+00 2.009466408134322979e+00 2.061697549124309248e+00 2.119237836480513781e+00 2.181120965045561633e+00 2.246446794946137082e+00 2.314409423614480765e+00 2.384303513144958586e+00 2.455513071694492844e+00 2.527488057745236105e+00 2.599714516794822128e+00 2.671683580007913505e+00 2.742863758851611600e+00 2.812679819976350082e+00 2.880500308233615581e+00 2.945634681350397521e+00 3.007340118974495269e+00 3.064837360921489395e+00 3.117334409140492646e+00 3.164056500355294510e+00 3.204280384873473775e+00 3.237370601740716225e+00 3.262815120084889831e+00 3.280257537485345321e+00 3.289523000019101584e+00 3.290635270618962771e+00 3.283822943700354102e+00 3.269513651336525939e+00 3.248316197486131429e+00 3.220991716386310877e+00 3.188416075595886578e+00 3.151536606961898634e+00 3.111326816985396704e+00 3.068742821634813822e+00 3.024684971921480781e+00 2.979967439268510709e+00 2.935297611560053532e+00 2.891266060694007489e+00 2.848346814701927521e+00 2.806906716567655558e+00 2.767221990637754647e+00 2.729499714861001181e+00 2.693901772615737045e+00 2.660568971864541776e+00 2.629643310142928847e+00 2.601286726594107535e+00 2.575695073648906597e+00 2.553106343449094595e+00 2.533802424333455150e+00 2.518103835275979918e+00 2.506357038973404894e+00 2.498914180563438059e+00 2.496105482335184700e+00 2.498205146237794771e+00 2.505392426498252334e+00 2.517710509514309969e+00 2.535026794513031589e+00 2.556998942902708905e+00 2.583051420535004361e+00 2.612367024712450636e+00 2.643896981498351284e+00 2.676391578294060825e+00 2.708451181407830255e+00 2.738595085783445349e+00 2.765343307701603859e+00 2.787304558856440018e+00 2.803262499251983009e+00 2.812252243161290188e+00 2.813619949433476375e+00 2.807060181542644361e+00 2.792628204353314381e+00 2.770727207528919322e+00 2.742073163564934468e+00 2.707642249925189759e+00 2.668607205714886188e+00 2.626269472977262431e+00 2.581993466977714036e+00 2.537147992961326981e+00 2.493057934341659454e+00 2.450967209467125763e+00 2.412012019292399057e+00 2.377201900437585280e+00 2.347405304054916542e+00 2.323336439928198160e+00 2.305540934530644570e+00 2.294379285185832451e+00 2.290008855493757434e+00 2.292366912361494258e+00 2.301158582065875979e+00 2.315854316104933197e+00 2.335701274031584784e+00 2.359751924262407208e+00 2.386911220674842404e+00 2.416001166019203783e+00 2.445838845729713995e+00 2.475321459656020018e+00 2.503509979248681905e+00 2.529702101050799179e+00 2.553485418814137375e+00 2.574763200107248018e+00 2.593747721722094557e+00 2.610919524692229210e+00 2.626954745502785293e+00 2.642626475837660749e+00 2.658689340473619822e+00 2.675758850484037943e+00 2.694198221371403523e+00 2.714025101485807223e+00 2.734849060933266074e+00 2.755847838023865570e+00 2.775786588507890507e+00 2.793080063338366337e+00 2.805893255431210598e+00 2.812272050043694627e+00 2.810292239082517796e+00 2.798213248403469855e+00 2.774622321958609472e+00 2.738555763603155668e+00 2.689586076363120970e+00 2.627867199141173504e+00 2.554134169393817544e+00 2.469657956537740340e+00 2.376160458053926838e+00 2.275698277153871629e+00 2.170526505807401030e+00 2.062955144114442696e+00 1.955210848882560359e+00 1.849315506152750199e+00 1.746990878710954043e+00 1.649595552508837715e+00 1.558096997411135831e+00 1.473078110741132818e+00 1.394774511464644817e+00 1.323136312126217184e+00 1.257906393082053320e+00 1.198706324490814934e+00 1.145121113952695335e+00 1.096774740072910426e+00 1.053389862071390626e+00 1.014826966010279774e+00 9.811003473017567700e-01 9.523705292291329005e-01 9.289148145686081381e-01 9.110795524592014694e-01 8.992191965855793612e-01 8.936283131381662637e-01 8.944732596295918992e-01 9.017302750570805880e-01 9.151362117905414983e-01 9.341570907428458082e-01 9.579781717166551136e-01 9.855173806724075725e-01 1.015461896416631093e+00 1.046325599188250743e+00 1.076523159639335203e+00 1.104454965950208312e+00 1.128596011248059305e+00 1.147581444915541038e+00 1.160281762420914298e+00 1.165861589493489836e+00 1.163817592829524017e+00 1.153993056192138544e+00 1.136568917032644732e+00 1.112033246487068361e+00 1.081133083279846474e+00 1.044813967270428190e+00 1.004153285329459244e+00 9.602936150694875161e-01 9.143816151301896733e-01 8.675168223117322164e-01 8.207131056471625996e-01 7.748737953286534141e-01 7.307798061007989565e-01 6.890887003258324706e-01 6.503416798075274396e-01 6.149750759556680269e-01 5.833330149314113200e-01 5.556784897023556713e-01 5.322009465016195318e-01 5.130195112900486354e-01
1.355875590914760398e+00 1.470888913755042271e+00 1.575547996764511183e+00 1.667332709041878136e+00 1.744429338987196321e+00 1.805886461396454035e+00 1.851705148822532898e+00 1.882852133445730658e+00 1.901192522166421206e+00 1.909347295317168403e+00 1.910488967466835053e+00 1.908095371097119575e+00 1.905685699842367686e+00 1.906564240909287555e+00 1.913595517031014825e+00 1.929030206755176780e+00 1.954394833111729790e+00 1.990450730014187153e+00 2.037220132654785409e+00 2.094070345707713443e+00 2.159841580604708433e+00 2.233000706305972027e+00 2.311802131851618647e+00 2.394438204820643179e+00 2.479164668777576352e+00 2.564391282888891510e+00 2.648733093844027664e+00 2.731023341902770518e+00 2.810293878223061093e+00 2.885732744719700094e+00 2.956630734388815629e+00 3.022329134720310062e+00 3.082179509828725017e+00 3.135523495318006670e+00 3.181696713542267574e+00 3.220056575046816860e+00 3.250029613735496703e+00 3.271170682468839352e+00 3.283224268320574346e+00 3.286177658727957862e+00 3.280296711449256275e+00 3.266137392454645294e+00 3.244529618420185280e+00 3.216533784702038101e+00 3.183374106520752811e+00 3.146356015161936526e+00 3.106776902757271586e+00 3.065840295442697094e+00 3.024582927327816861e+00 2.983822403054833927e+00 2.944130403875313107e+00 2.905833200681742667e+00 2.869037938156596468e+00 2.833680312973757331e+00 2.799587085805642417e+00 2.766545678767432292e+00 2.734372884486675037e+00 2.702975444701402274e+00 2.672396694798860217e+00 2.642845392712557029e+00 2.614704935345795178e+00 2.588523198913769807e+00 2.564984977762383878e+00 2.544870353353390957e+00 2.529003219986673656e+00 2.518194655515078928e+00 2.513185869121597804e+00 2.514595165946841515e+00 2.522872756622919432e+00 2.538266401451527265e+00 2.560799841138873933e+00 2.590264831274499802e+00 2.626226413500845069e+00 2.668039995802328423e+00 2.714877955568484325e+00 2.765762935785255117e+00 2.819604862660075373e+00 2.875238958519267030e+00 2.931462581713909721e+00 2.987069503700793049e+00 3.040880987768994181e+00 3.091773689030298478e+00 3.138704712451764856e+00 3.180734190971711506e+00 3.217045443723644205e+00 3.246962308768914340e+00 3.269962774652328541e+00 3.285687742194526972e+00 3.293943798981225690e+00 3.294699290044089679e+00 3.288073745257127811e+00 3.274321663944974148e+00 3.253812596012231051e+00 3.227010173683046546e+00 3.194452996205667805e+00 3.156740011106630384e+00 3.114522231923273488e+00 3.068501373608071514e+00 3.019434521331207488e+00 2.968142479883128182e+00 2.915518274827328504e+00 2.862531572926412693e+00 2.810224746111168681e+00 2.759696962273332943e+00 2.712074004009918049e+00 2.668463367645380835e+00 2.629896381129625205e+00 2.597261336586139002e+00 2.571233643043587147e+00 2.552210512016481303e+00 2.540258400495882363e+00 2.535081156742012176e+00 2.536015460307611047e+00 2.542057760761326612e+00 2.551923648053274984e+00 2.564136844261716952e+00 2.577141152000773872e+00 2.589425329419737576e+00 2.599648431530148240e+00 2.606752131466796296e+00 2.610047141488108124e+00 2.609263123956154118e+00 2.604555260790051285e+00 2.596465430515297435e+00 2.585841232849076299e+00 2.573721107391897078e+00 2.561197966305069684e+00 2.549276460076464801e+00 2.538739904526516877e+00 2.530041900112025566e+00 2.523234859724610146e+00 2.517943442483717931e+00 2.513385769792579438e+00 2.508439895346069370e+00 2.501748009224694869e+00 2.491846789097095449e+00 2.477309671377373235e+00 2.456885828827398921e+00 2.429621378499231987e+00 2.394950676403623024e+00 2.352749138561541109e+00 2.303343441958288551e+00 2.247479644596565684e+00 2.186254218977759400e+00 2.121016705252313006e+00 2.053255263239597728e+00 1.984477627741286998e+00 1.916099749283251441e+00 1.849352804285990803e+00 1.785216597760923563e+00 1.724383935662389566e+00 1.667256829109000194e+00 1.613971796023154104e+00 1.564448529435881419e+00 1.518454035318780093e+00 1.475673321195896559e+00 1.435777774479914282e+00 1.398483503514678095e+00 1.363593843223150914e+00 1.331022668579786572e+00 1.300797757105864427e+00 1.273045844595475984e+00 1.247962961011109595e+00 1.225774904392339160e+00 1.206693269453749551e+00 1.190872298006638408e+00 1.178371114477845261e+00 1.169124834246723532e+00 1.162926787200234902e+00 1.159422890197100209e+00 1.158118129808064722e+00 1.158394293706049849e+00 1.159537464037160071e+00 1.160773383745375753e+00 1.161308473659410812e+00 1.160374022352894219e+00 1.157270830911204751e+00 1.151411384468720822e+00 1.142356500144603881e+00 1.129843457821524844e+00 1.113802928319979735e+00 1.094362645338448736e+00 1.071836713924411821e+00 1.046700681438726743e+00 1.019553869990318606e+00 9.910718380539284000e-01 9.619530131300648712e-01 9.328643404407169770e-01 9.043910875264218330e-01 8.769956778344829562e-01 8.509895878770934452e-01 8.265210343403845972e-01 8.035795409139094847e-01 7.820167052325951440e-01 7.615807805955157050e-01 7.419612653368106159e-01 7.228386736211966923e-01 7.039341769238203206e-01 6.850538841280190416e-01 6.661231386110328945e-01 6.472072671241757558e-01
1.601387814798499010e+00 1.739481419530158668e+00 1.865380853227481595e+00 1.975865477194725495e+00 2.068502013946448059e+00 2.141845660019034536e+00 2.195569773737056529e+00 2.230509108296434118e+00 2.248610256693113207e+00 2.252792647437225515e+00 2.246732827168266056e+00 2.234592679817070326e+00 2.220717669884023415e+00 2.209333525076142113e+00 2.204268794209571336e+00 2.208726695460056622e+00 2.225123221044615907e+00 2.255000517568764629e+00 2.299016129823282295e+00 2.357000807454326274e+00 2.428071105854851197e+00 2.510778600706918162e+00 2.603275557479237889e+00 2.703477394498023934e+00 2.809205056518903731e+00 2.918294981963280410e+00 3.028670083773866040e+00 3.138371304571736076e+00 3.245555050918346396e+00 3.348466471520954890e+00 3.445401516974065270e+00 3.534671635835392678e+00 3.614583794281403861e+00 3.683445379804472175e+00 3.739599029270293418e+00 3.781487111751571817e+00 3.807740335966557588e+00 3.817280508308217968e+00 3.809424477222211003e+00 3.783975208976162019e+00 3.741286858764826473e+00 3.682293496741761096e+00 3.608495355196261301e+00 3.521901481412545998e+00 3.424932791438472179e+00 3.320294039811541253e+00 3.210826568117228330e+00 3.099355514559287261e+00 2.988545303384271712e+00 2.880775776065605420e+00 2.778048566855385371e+00 2.681929715795525748e+00 2.593530482892159927e+00 2.513524490046044946e+00 2.442195964504873196e+00 2.379511417966380105e+00 2.325205628596740848e+00 2.278872416043727700e+00 2.240051249818413304e+00 2.208302029382566811e+00 2.183262211719589452e+00 2.164682582262399180e+00 2.152440134875940547e+00 2.146528632306973883e+00 2.147029275764265055e+00 2.154065510044528509e+00 2.167747215411405470e+00 2.188110392780054259e+00 2.215058856363923745e+00 2.248314367844501227e+00 2.287381039285032003e+00 2.331528695616962299e+00 2.379798231353601690e+00 2.431029947876881536e+00 2.483913590288668871e+00 2.537056498714036046e+00 2.589064266921214497e+00 2.638626752442436718e+00 2.684601433148344540e+00 2.726086076767179733e+00 2.762473495751180952e+00 2.793482716645173891e+00 2.819163036181316251e+00 2.839869950227579487e+00 2.856214535274737454e+00 2.868990345348335858e+00 2.879083992769747802e+00 2.887377173808927111e+00 2.894648845789887570e+00 2.901486502572721449e+00 2.908214987609466284e+00 2.914850050420681349e+00 2.921081952320934150e+00 2.926291959949624211e+00 2.929601685848987280e+00 2.929952181708748604e+00 2.926206703065759029e+00 2.917268453844966913e+00 2.902202668629045412e+00 2.880351364658537250e+00 2.851429178980407819e+00 2.815589947436580864e+00 2.773456059102268334e+00 2.726105939836020564e+00 2.675018968076369852e+00 2.621981338848209830e+00 2.568960422630028440e+00 2.517958591161601145e+00 2.470859884199380296e+00 2.429284014525303625e+00 2.394461836873050586e+00 2.367144547927571008e+00 2.347555664603580006e+00 2.335390556186819566e+00 2.329863411635433756e+00 2.329796550427145174e+00 2.333742483135717194e+00 2.340125663672312228e+00 2.347388852900461842e+00 2.354128725535352018e+00 2.359206844296987349e+00 2.361825219550667931e+00 2.361559998055957621e+00 2.358351805800154466e+00 2.352456302296421775e+00 2.344362915113402224e+00 2.334693023537514733e+00 2.324090633469383604e+00 2.313118717915058298e+00 2.302172953512375386e+00 2.291421825170808724e+00 2.280778442332917599e+00 2.269905429866605928e+00 2.258250367871175612e+00 2.245105998728535113e+00 2.229687026357262347e+00 2.211214073800697122e+00 2.188995242702798549e+00 2.162496656086120517e+00 2.131395197015920395e+00 2.095609083401360095e+00 2.055304667921500350e+00 2.010880579253398803e+00 1.962932751970247747e+00 1.912205762754814575e+00 1.859537000138984597e+00 1.805800462021348807e+00 1.751856384442919357e+00 1.698511535375002879e+00 1.646493076676345479e+00 1.596436662794965988e+00 1.548887211905900063e+00 1.504308891620718125e+00 1.463099600639176989e+00 1.425604735413479762e+00 1.392125486779644872e+00 1.362918148977162680e+00 1.338182846187149000e+00 1.318042304961617672e+00 1.302513519945261766e+00 1.291476974534187194e+00 1.284649162893889862e+00 1.281564339234792183e+00 1.281570601142209664e+00 1.283843731844021452e+00 1.287419913054915321e+00 1.291245829708090875e+00 1.294242239387209947e+00 1.295375120762732646e+00 1.293727369606595179e+00 1.288563804651924771e+00 1.279383013166172534e+00 1.265951112043762983e+00 1.248314625662540811e+00 1.226791984714057371e+00 1.201945330140741452e+00 1.174536086355268294e+00 1.145468920654055367e+00 1.115729188932663041e+00 1.086318813128270389e+00 1.058194885083811654e+00 1.032214334641895270e+00 1.009086968176145405e+00 9.893382348524002445e-01 9.732823637014650364e-01 9.610060770533277452e-01 9.523628965652881639e-01 9.469780585397407080e-01 9.442640910128471399e-01 9.434470910703147695e-01 9.436035292644187056e-01 9.437069835502330806e-01 9.426835176730405941e-01 9.394735784622552099e-01 9.330973478217554629e-01 9.227196655705562911e-01 9.077100247741013428e-01 8.876929262100859974e-01 8.625841250870258659e-01 8.326090692359899847e-01 7.983010380100079573e-01
1.696540324175973780e+00 1.853560803314290517e+00 1.999699146971110730e+00 2.131189282623025871e+00 2.244906177191090091e+00 2.338587260929774203e+00 2.410995653833400532e+00 2.462009111671404682e+00 2.492625934245080721e+00 2.504887472411348348e+00 2.501725236195173174e+00 2.486747867244276655e+00 2.463988536122456274e+00 2.437636068259990907e+00 2.411773120196330389e+00 2.390142232632428421e+00 2.375956066837021652e+00 2.371762356013701556e+00 2.379367855748056648e+00 2.399819643098652033e+00 2.433437104257748729e+00 2.479884301431154459e+00 2.538270305887027511e+00 2.607264535817088280e+00 2.685214968741258534e+00 2.770259034794183783e+00 2.860419683574622951e+00 2.953682205399580152e+00 3.048050495299532425e+00 3.141584273797050741e+00 3.232421038693277904e+00 3.318788015944942327e+00 3.399009987193213789e+00 3.471518583492691601e+00 3.534867515890317780e+00 3.587756456921493697e+00 3.629064123582572687e+00 3.657888887909218401e+00 3.673593226846543658e+00 3.675846840204038735e+00 3.664662510228404280e+00 3.640418868432638178e+00 3.603865181373580029e+00 3.556104929476669341e+00 3.498557145681892688e+00 3.432896876168196609e+00 3.360978458690012438e+00 3.284747214991666553e+00 3.206146459024476592e+00 3.127027193251300297e+00 3.049067512040065431e+00 2.973707608818456638e+00 2.902104536365837539e+00 2.835108803613390016e+00 2.773262716826971008e+00 2.716818435122112518e+00 2.665772140018613179e+00 2.619909762590284963e+00 2.578859310563910601e+00 2.542144998585892601e+00 2.509238980381038875e+00 2.479607354314046219e+00 2.452748079924710112e+00 2.428219414874124293e+00 2.405658331214436174e+00 2.384789114780641039e+00 2.365422937215488020e+00 2.347449729086828363e+00 2.330824130170081609e+00 2.315547699944628501e+00 2.301649887153700558e+00 2.289170420018988406e+00 2.278145713025662822e+00 2.268601502606355957e+00 2.260553215149833761e+00 2.254014520349504114e+00 2.249013264845389770e+00 2.245612644636930888e+00 2.243934276922284976e+00 2.244178969275187008e+00 2.246640691184276228e+00 2.251709544644731054e+00 2.259860540205825608e+00 2.271626542880238908e+00 2.287555700865651964e+00 2.308155776625488542e+00 2.333829762885807568e+00 2.364808720388899665e+00 2.401088713162487842e+00 2.442378936053350547e+00 2.488067536686324743e+00 2.537210352106294753e+00 2.588545911570328428e+00 2.640537783565199526e+00 2.691442904530478408e+00 2.739402132057189299e+00 2.782547092867093230e+00 2.819115673172600367e+00 2.847567348596588666e+00 2.866689083868986465e+00 2.875682861615489028e+00 2.874227013048842316e+00 2.862505406954443554e+00 2.841201110662843643e+00 2.811454135377827512e+00 2.774786110531445971e+00 2.732997808920078597e+00 2.688048070948516166e+00 2.641924479027218720e+00 2.596516877409586144e+00 2.553504384717315112e+00 2.514264906261160171e+00 2.479813552963760159e+00 2.450773101200202309e+00 2.427376173068904741e+00 2.409495608247579579e+00 2.396696985895724996e+00 2.388305745373941136e+00 2.383480945516418537e+00 2.381288382455112540e+00 2.380767280495520666e+00 2.380986753739620543e+00 2.381090283531044349e+00 2.380328224338963850e+00 2.378079559682263255e+00 2.373864672758533967e+00 2.367350834643336732e+00 2.358351614706927890e+00 2.346820757345843056e+00 2.332840521272388834e+00 2.316604242370013722e+00 2.298393085793352775e+00 2.278547552770390006e+00 2.257435169010614473e+00 2.235416676533700464e+00 2.212813741023199832e+00 2.189881456435308849e+00 2.166788692983052655e+00 2.143608549538810859e+00 2.120320011532649485e+00 2.096820537718238509e+00 2.072947969995384110e+00 2.048509095968322313e+00 2.023311555338952239e+00 1.997195643356043382e+00 1.970062877328302875e+00 1.941898856965523779e+00 1.912788781976545005e+00 1.882924832327601994e+00 1.852605290847388231e+00 1.822225773011538763e+00 1.792263161603962152e+00 1.763252926028058054e+00 1.735760548298396433e+00 1.710347861458400676e+00 1.687535381261254575e+00 1.667762150193992765e+00 1.651345251070613029e+00 1.638441797110776976e+00 1.629016799628306700e+00 1.622820614457952004e+00 1.619379534016754274e+00 1.618002460628904515e+00 1.617805401773814822e+00 1.617753910938231732e+00 1.616721700534912820e+00 1.613561735971341449e+00 1.607184476127583750e+00 1.596636753092800509e+00 1.581174346503562145e+00 1.560321619717201402e+00 1.533912679376559840e+00 1.502110206171576978e+00 1.465400212193955110e+00 1.424563183198380045e+00 1.380624131858259940e+00 1.334785782524052333e+00 1.288350264701404679e+00 1.242635270509479861e+00 1.198890650660669799e+00 1.158220978575835058e+00 1.121518821305093061e+00 1.089412491152244034e+00 1.062230972185868705e+00 1.039987644683469270e+00 1.022383382246436323e+00 1.008828568519547719e+00 9.984826001952332719e-01 9.903084820629797225e-01 9.831392319119199863e-01 9.757520262308018166e-01 9.669454397804518875e-01 9.556148109492224041e-01 9.408208054253099917e-01 9.218466632333854882e-01 8.982404325410344725e-01 8.698396067814754273e-01 8.367769552457018367e-01 7.994677588864655959e-01 7.585800573437985195e-01 7.149906714974687549e-01
1.749558352009437989e+00 1.907370765074153152e+00 2.053696596381759942e+00 2.184830522993511437e+00 2.297716144458501475e+00 2.390148499290663864e+00 2.460918068905247225e+00 2.509883260507117075e+00 2.537965558102015518e+00 2.547069239468959356e+00 2.539934782368729493e+00 2.519940883523409170e+00 2.490873789773942359e+00 2.456684081904335848e+00 2.421250243691652759e+00 2.388165701428520027e+00 2.360562116370291896e+00 2.340977262562277339e+00 2.331271416274544261e+00 2.332592304656696758e+00 2.345385553020160607e+00 2.369445286968485220e+00 2.403997979998669265e+00 2.447811619409519857e+00 2.499321609844760150e+00 2.556764467061556800e+00 2.618310223113553992e+00 2.682184713808865695e+00 2.746773636727752432e+00 2.810701594393325564e+00 2.872881318295432251e+00 2.932530852927117238e+00 2.989159418615525254e+00 3.042525730032371367e+00 3.092575268292451884e+00 3.139365070994661000e+00 3.182985675972365591e+00 3.223489784897167088e+00 3.260835971846998138e+00 3.294853531979963446e+00 3.325231649419499558e+00 3.351532858370477541e+00 3.373227727914100083e+00 3.389745188936558407e+00 3.400531290834063025e+00 3.405108535826466998e+00 3.403128379940084436e+00 3.394410819328149032e+00 3.378967028733990574e+00 3.357003411663541215e+00 3.328907839088022680e+00 3.295220995145105025e+00 3.256597300487959146e+00 3.213760751560009510e+00 3.167461085523540554e+00 3.118435065052592048e+00 3.067376471586794828e+00 3.014916900880359130e+00 2.961617804902487716e+00 2.907972751240223364e+00 2.854417711065430296e+00 2.801346467029422804e+00 2.749128009464468114e+00 2.698123009836093988e+00 2.648697040575583195e+00 2.601229028119659503e+00 2.556114292043811353e+00 2.513762373257622418e+00 2.474590506504778631e+00 2.439014048384103628e+00 2.407435341972570697e+00 2.380232450311665637e+00 2.357748917163705826e+00 2.340285300923902412e+00 2.328092738848708265e+00 2.321368311937546558e+00 2.320251577011632094e+00 2.324821374375027450e+00 2.335091950373985092e+00 2.351007584335604417e+00 2.372435277921716601e+00 2.399155561739094722e+00 2.430852092319084612e+00 2.467101266908286128e+00 2.507363528451489909e+00 2.550978253164927878e+00 2.597164046228220613e+00 2.645025906786823811e+00 2.693570118720294726e+00 2.741726962971354986e+00 2.788380534835741109e+00 2.832404227860423340e+00 2.872699911384591687e+00 2.908238530255783161e+00 2.938099800342547585e+00 2.961508864733308766e+00 2.977868047783650773e+00 2.986782216269153523e+00 2.988076590774913832e+00 2.981806117623428065e+00 2.968255734821543257e+00 2.947931083524218288e+00 2.921539462367068296e+00 2.889961233271018948e+00 2.854212399267870737e+00 2.815399793561133457e+00 2.774671048714213661e+00 2.733162241506105872e+00 2.691946616969922879e+00 2.651987949053318694e+00 2.614101842915186324e+00 2.578927524426689377e+00 2.546911587760456008e+00 2.518303841073699978e+00 2.493164119055809813e+00 2.471377908871906115e+00 2.452678091244113290e+00 2.436670118104713456e+00 2.422858483696711751e+00 2.410673282665987571e+00 2.399496673948031233e+00 2.388689921837953811e+00 2.377622081025561052e+00 2.365701188394750965e+00 2.352407992534163661e+00 2.337330979839594036e+00 2.320200019203292108e+00 2.300914754107416638e+00 2.279563237404878429e+00 2.256426541132062091e+00 2.231966227807689940e+00 2.206793568682246409e+00 2.181621881191258439e+00 2.157205964971994128e+00 2.134274787950586560e+00 2.113464945392768968e+00 2.095262677151140451e+00 2.079961315394880828e+00 2.067639078191342961e+00 2.058159467875638526e+00 2.051193606569882810e+00 2.046261119461479705e+00 2.042784075213991635e+00 2.040147279574919814e+00 2.037758001664309759e+00 2.035098893529598385e+00 2.031769271164849400e+00 2.027511708816237768e+00 2.022222784913527249e+00 2.015948497230536152e+00 2.008866184399311194e+00 2.001255662403425006e+00 1.993462688896946888e+00 1.985857971526001187e+00 1.978794771944947906e+00 1.972567922763915904e+00 1.967376801077299397e+00 1.963294567656966860e+00 1.960245730105484308e+00 1.957993827232797912e+00 1.956140640784090889e+00 1.954137776318852326e+00 1.951310734891839704e+00 1.946894661621041855e+00 1.940079955120724620e+00 1.930064908945085422e+00 1.916111692314366843e+00 1.897601413033789264e+00 1.874083794460065899e+00 1.845317271889811872e+00 1.811295995582987928e+00 1.772261297082870168e+00 1.728696465054058606e+00 1.681305069485758530e+00 1.630974360009470825e+00 1.578726360853934363e+00 1.525660067946742027e+00 1.472888614315574829e+00 1.421475412570728514e+00 1.372373200561638695e+00 1.326369630633072116e+00 1.284042648740264081e+00 1.245728428605625382e+00 1.211504026731081041e+00 1.181186225380337351e+00 1.154347156051330092e+00 1.130346250937172226e+00 1.108376900916668628e+00 1.087524960309532052e+00 1.066835088853876456e+00 1.045380006939905515e+00 1.022327233666770363e+00 9.969978944926286557e-01 9.689127869913254365e-01 9.378220431488348829e-01 9.037163228344072818e-01 8.668192720618828062e-01 8.275628402999211097e-01 7.865486068640363815e-01 7.444994474121504613e-01 7.022064528548541684e-01
1.758733434910092264e+00 1.908114519674542597e+00 2.044582810612768142e+00 2.164735118722366458e+00 2.265907489696719956e+00 2.346349928412590380e+00 2.405333976035056054e+00 2.443183619370659088e+00 2.461228110211206577e+00 2.461683318004648235e+00 2.447475168893321396e+00 2.422023631132302235e+00 2.389008097724857560e+00 2.352134798161632734e+00 2.314924375234553633e+00 2.280533621511052544e+00 2.251620398160367742e+00 2.230255772388908930e+00 2.217883017396018008e+00 2.215319779507000320e+00 2.222797510797354548e+00 2.240031084807901696e+00 2.266311078405572665e+00 2.300611189301934090e+00 2.341703371910002218e+00 2.388273401164521026e+00 2.439029654554211390e+00 2.492798139029324567e+00 2.548597326840035038e+00 2.605687412311936679e+00 2.663590276705365412e+00 2.722078733528221939e+00 2.781136332173548276e+00 2.840891885530697714e+00 2.901535551950185088e+00 2.963225407579018089e+00 3.025994691885241394e+00 3.089670074024458035e+00 3.153810362830939074e+00 3.217673104711110010e+00 3.280213732109213964e+00 3.340118610785277387e+00 3.395869844735911691e+00 3.445836393061775915e+00 3.488383286555357454e+00 3.521988766220946587e+00 3.545358259104179233e+00 3.557524335544718141e+00 3.557923193147520813e+00 3.546440637962644082e+00 3.523423722153242732e+00 3.489657823295673644e+00 3.446312521003708440e+00 3.394862768082828275e+00 3.336994096733135517e+00 3.274501739085599716e+00 3.209193383160536595e+00 3.142803991189588420e+00 3.076928803044128635e+00 3.012977823723321791e+00 2.952152098770879363e+00 2.895439398952948551e+00 2.843624906672185482e+00 2.797311330388267958e+00 2.756942669724431916e+00 2.722826501500656526e+00 2.695150975526864556e+00 2.673994421910228070e+00 2.659327278269198569e+00 2.651007702465878246e+00 2.648773487119080006e+00 2.652233666273182244e+00 2.660863404684993050e+00 2.674005426684215259e+00 2.690880445935691423e+00 2.710607912031075983e+00 2.732237049819767005e+00 2.754786759679061170e+00 2.777291667212293369e+00 2.798850566208156199e+00 2.818672859839995937e+00 2.836118436056333181e+00 2.850726788640431941e+00 2.862232078605060792e+00 2.870562166633374268e+00 2.875821301494425164e+00 2.878257913895809761e+00 2.878220649827446298e+00 2.876107158134062036e+00 2.872311034211536995e+00 2.867172609769895963e+00 2.860938865291502431e+00 2.853736729646455750e+00 2.845562464293827531e+00 2.836287942764082359e+00 2.825682655104994723e+00 2.813448411540115046e+00 2.799262270141762876e+00 2.782822325710683664e+00 2.763890783592880762e+00 2.742329230045593036e+00 2.718122140167418266e+00 2.691386222470357303e+00 2.662365059501768272e+00 2.631410298773453782e+00 2.598952269657079484e+00 2.565464017626958970e+00 2.531423329940352573e+00 2.497277274065462738e+00 2.463413125165061945e+00 2.430138474047950137e+00 2.397671900740170337e+00 2.366144153464510236e+00 2.335608422503742343e+00 2.306057270782178037e+00 2.277443179418069175e+00 2.249699553494761695e+00 2.222759389125233298e+00 2.196569510841626105e+00 2.171099274519562083e+00 2.146343621884601482e+00 2.122321287914940680e+00 2.099069607310688035e+00 2.076637673945600504e+00 2.055079537390177791e+00 2.034448763115996428e+00 2.014795090457881521e+00 1.996163299223969290e+00 1.978593806318670101e+00 1.962124145509449358e+00 1.946790343978367810e+00 1.932627331589294783e+00 1.919667829631302336e+00 1.907939586381712571e+00 1.897461236128075157e+00 1.888237359609317378e+00 1.880253485286774717e+00 1.873471732623402719e+00 1.867827652011283313e+00 1.863228568711534194e+00 1.859553521871085024e+00 1.856654717008317190e+00 1.854360349806496000e+00 1.852478683299174200e+00 1.850803335764080293e+00 1.849119779688644716e+00 1.847213045704817924e+00 1.844876475214467515e+00 1.841921121496239877e+00 1.838185076263909590e+00 1.833541680959287712e+00 1.827905398649133595e+00 1.821234092847046515e+00 1.813526737919288756e+00 1.804816074708234241e+00 1.795156466365896764e+00 1.784608010804294764e+00 1.773218750278455325e+00 1.761007374894924649e+00 1.747949060332664839e+00 1.733966889934710265e+00 1.718930682730286819e+00 1.702664083793895555e+00 1.684959546978098022e+00 1.665599619899857275e+00 1.644381875255531256e+00 1.621144163723680753e+00 1.595786700309794970e+00 1.568287900883641894e+00 1.538711804860934063e+00 1.507206208389155311e+00 1.473992069208581945e+00 1.439346071589854059e+00 1.403579228820812652e+00 1.367014855764288273e+00 1.329969116923168215e+00 1.292736654840955346e+00 1.255582696955157118e+00 1.218741734394424459e+00 1.182421642415128815e+00 1.146811178118048336e+00 1.112088328122351033e+00 1.078427050682069677e+00 1.046000502824935952e+00 1.014979741882235942e+00 9.855279239570385874e-01 9.577909733697481665e-01 9.318863978671991788e-01 9.078922465627962124e-01 8.858381274761483182e-01 8.656997789760891848e-01 8.473980388231273642e-01 8.308023345291581929e-01 8.157381611021945478e-01 8.019975418509108778e-01 7.893512307264978212e-01 7.775613959432272626e-01 7.663937267187722613e-01 7.556281614120202716e-01 7.450677651847074090e-01 7.345455552079332984e-01
1.644943326021115260e+00 1.790767095558374766e+00 1.926572325485091053e+00 2.049400246154267524e+00 2.156923846925101973e+00 2.247592200251502081e+00 2.320714611529585802e+00 2.376477354793268937e+00 2.415893167694664445e+00 2.440690896890374884e+00 2.453158690101322037e+00 2.455958146592891467e+00 2.451928393417187380e+00 2.443898160589875523e+00 2.434520939490449898e+00 2.426143900532350628e+00 2.420716243009763513e+00 2.419737891139191799e+00 2.424245511610464199e+00 2.434830174303947103e+00 2.451679620161855144e+00 2.474637894019746653e+00 2.503275677553483902e+00 2.536965613579865497e+00 2.574957871841888846e+00 2.616451955109723393e+00 2.660661202949096804e+00 2.706866732834922740e+00 2.754457839585757295e+00 2.802956362692856640e+00 2.852023397978090458e+00 2.901447999109547649e+00 2.951119121894838049e+00 3.000983802112445531e+00 3.050996179779089879e+00 3.101063191710124567e+00 3.150993390226956681e+00 3.200455203832057283e+00 3.248950127690528156e+00 3.295804809384869749e+00 3.340184041761813383e+00 3.381124464860949530e+00 3.417586562541570228e+00 3.448520558556910309e+00 3.472940247211107057e+00 3.489997801353489582e+00 3.499052298922984860e+00 3.499725135253048514e+00 3.491936649006790461e+00 3.475920085753206656e+00 3.452211301392600351e+00 3.421615114586028294e+00 3.385151679052253115e+00 3.343988350537698828e+00 3.299363966402786730e+00 3.252513081396596561e+00 3.204597360605543788e+00 3.156650149102722125e+00 3.109538305404262459e+00 3.063943095300804664e+00 3.020359537012088591e+00 2.979111489222588283e+00 2.940378197684451855e+00 2.904227162715357302e+00 2.870648129614979283e+00 2.839583594263261013e+00 2.810952395240191581e+00 2.784664411994742572e+00 2.760625949372788046e+00 2.738736832062303339e+00 2.718881369765537404e+00 2.700916160258023613e+00 2.684658051197819084e+00 2.669875536993519649e+00 2.656286431998698294e+00 2.643563878542557255e+00 2.631351701812400190e+00 2.619288867626893502e+00 2.607041483990820030e+00 2.594339491646795892e+00 2.581014127016500570e+00 2.567031535506565376e+00 2.552517736389035452e+00 2.537770574320457051e+00 2.523255370619562399e+00 2.509582638369759255e+00 2.497468258364274885e+00 2.487678697797834459e+00 2.480965852815249839e+00 2.477997628288862053e+00 2.479291172671902022e+00 2.485155606174647591e+00 2.495650122025028672e+00 2.510561592947663900e+00 2.529403594371005148e+00 2.551436313987452742e+00 2.575704601744420508e+00 2.601089681912755580e+00 2.626369065263678415e+00 2.650279039176295370e+00 2.671574727545607431e+00 2.689083921328760951e+00 2.701752381915413892e+00 2.708679856459751178e+00 2.709147260333614415e+00 2.702636269810974490e+00 2.688842781294270345e+00 2.667685411689618036e+00 2.639309591921016995e+00 2.604087057291995411e+00 2.562609881651698895e+00 2.515677854594275509e+00 2.464278043812450303e+00 2.409555851215444466e+00 2.352777652423832411e+00 2.295286065381503704e+00 2.238449834137403283e+00 2.183611055392297384e+00 2.132032870856144680e+00 2.084850805793661888e+00 2.043030564377803504e+00 2.007334485345107389e+00 1.978298080030546524e+00 1.956217274681974594e+00 1.941146269671721658e+00 1.932905401809476009e+00 1.931098052564538481e+00 1.935135479444635598e+00 1.944268371570478049e+00 1.957623887868261914e+00 1.974246841780813444e+00 1.993143496225515898e+00 2.013326166432463982e+00 2.033856479015766716e+00 2.053884852272502837e+00 2.072683588709502089e+00 2.089671072617257153e+00 2.104424932257753511e+00 2.116682793949201447e+00 2.126330270497538422e+00 2.133377098414454665e+00 2.137923632578869082e+00 2.140121093321325052e+00 2.140129826981389094e+00 2.138080234138869162e+00 2.134040850593672545e+00 2.127997308847739966e+00 2.119844635389823928e+00 2.109393715375228240e+00 2.096390986896086162e+00 2.080548758289018085e+00 2.061582229190918270e+00 2.039248506440359154e+00 2.013382773153292948e+00 1.983927290637002461e+00 1.950950029481364645e+00 1.914651216019322977e+00 1.875357758141977804e+00 1.833507073325739700e+00 1.789623065990500139e+00 1.744287708548672988e+00 1.698111758984773845e+00 1.651707662883171501e+00 1.605666717485649375e+00 1.560541372677503258e+00 1.516832326531641684e+00 1.474979137796734285e+00 1.435352552969660467e+00 1.398246820652366385e+00 1.363870825520160146e+00 1.332337863375713916e+00 1.303655030892875821e+00 1.277714241688840513e+00 1.254287576294706774e+00 1.233029783353977393e+00 1.213490243504290911e+00 1.195135592720762308e+00 1.177382675961712755e+00 1.159639827685817082e+00 1.141352954952522536e+00 1.122051823526911463e+00 1.101391513256273491e+00 1.079184308768907030e+00 1.055418289753534911e+00 1.030260397398495842e+00 1.004043563295188513e+00 9.772392869650505798e-01 9.504185952393460202e-01 9.242054116739948366e-01 8.992268914151889669e-01 8.760652407026718880e-01 8.552150080087758122e-01 8.370489424025038261e-01 8.217944317888160599e-01 8.095214206170617821e-01 8.001416636292657536e-01 7.934183332986805004e-01 7.889843659695745526e-01 7.863675266327143643e-01 7.850199886733709720e-01 7.843502184335584548e-01
1.551788992988201610e+00 1.709148253078083046e+00 1.861807128474400663e+00 2.007046538808155312e+00 2.142573151012015842e+00 2.266647609656966100e+00 2.378165251389182444e+00 2.476682490473141485e+00 2.562388520225449717e+00 2.636028368462664417e+00 2.698788689287166864e+00 2.752161209837457712e+00 2.797799977657472681e+00 2.837387448658401645e+00 2.872521357692289889e+00 2.904629881181103546e+00 2.934917715658301063e+00 2.964341208833272567e+00 2.993607284286613712e+00 3.023189048814224122e+00 3.053350700818225683e+00 3.084175467907429802e+00 3.115592271465628560e+00 3.147399115753827470e+00 3.179283208864745802e+00 3.210839197596864203e+00 3.241587416002766453e+00 3.270993764195087028e+00 3.298491992832397912e+00 3.323508097487263058e+00 3.345485592400474495e+00 3.363909883768193332e+00 3.378329952241099665e+00 3.388376024475824089e+00 3.393772733961559762e+00 3.394348149107818458e+00 3.390039781325444146e+00 3.380899006098319060e+00 3.367095198788280008e+00 3.348920267659980965e+00 3.326793337661972050e+00 3.301264292230069675e+00 3.273013969039548332e+00 3.242848278397460149e+00 3.211683496603148669e+00 3.180520595280948548e+00 3.150407613569725207e+00 3.122390645527217679e+00 3.097455754571087017e+00 3.076465774357407312e+00 3.060097255584591114e+00 3.048783500436857530e+00 3.042669603425189440e+00 3.041584612325478165e+00 3.045034421005828218e+00 3.052217021760726290e+00 3.062059506401203723e+00 3.073274061051120665e+00 3.084428393586739148e+00 3.094024839976105223e+00 3.100581913716544236e+00 3.102712316704973716e+00 3.099192320215641061e+00 3.089018739579083572e+00 3.071451265159774735e+00 3.046039352258271826e+00 3.012634117201582029e+00 2.971386521780390311e+00 2.922733592490646792e+00 2.867374547390936446e+00 2.806238588444586401e+00 2.740445975728438732e+00 2.671263853799942467e+00 2.600058324348742289e+00 2.528244403632737392e+00 2.457235772258098638e+00 2.388396457741166490e+00 2.322996777464734208e+00 2.262175797916627040e+00 2.206912286386205402e+00 2.158005558868619556e+00 2.116066862528535708e+00 2.081521042552085365e+00 2.054617355564704262e+00 2.035447527938621715e+00 2.023968598109144423e+00 2.020027800308440646e+00 2.023386759529176793e+00 2.033742536951558932e+00 2.050743572184754449e+00 2.073999205894756503e+00 2.103082224163693947e+00 2.137524615839078379e+00 2.176807467978882915e+00 2.220346609104842273e+00 2.267476140543802643e+00 2.317432453310852125e+00 2.369341567304882545e+00 2.422212680702563237e+00 2.474940621247331052e+00 2.526319393783834855e+00 2.575068243630904252e+00 2.619870559144564570e+00 2.659424640883348179e+00 2.692503898022606812e+00 2.718022616330395991e+00 2.735102226779071000e+00 2.743132171509244266e+00 2.741819241750636849e+00 2.731219730322513861e+00 2.711749941004358178e+00 2.684172488967291770e+00 2.649558183691762991e+00 2.609225880020601629e+00 2.564665150203849997e+00 2.517448628247858533e+00 2.469142141502773669e+00 2.421221005482269373e+00 2.375000102932686374e+00 2.331583644578778536e+00 2.291838023299046068e+00 2.256388305236487479e+00 2.225635996183311427e+00 2.199793231793328196e+00 2.178926755950869598e+00 2.163004271000574352e+00 2.151935996953425523e+00 2.145605536228937460e+00 2.143886182920810235e+00 2.146641315294165242e+00 2.153710109243187620e+00 2.164882096864202410e+00 2.179865795594721156e+00 2.198257468147456706e+00 2.219516010770026249e+00 2.242949004694220871e+00 2.267713335435749933e+00 2.292831680533131689e+00 2.317224012785863430e+00 2.339751284290233713e+00 2.359266996361309765e+00 2.374671563835419441e+00 2.384964342708738805e+00 2.389288838885160082e+00 2.386967800525528816e+00 2.377526404890003331e+00 2.360703268209478622e+00 2.336450338736727694e+00 2.304923651490706771e+00 2.266467349915428198e+00 2.221593299052018633e+00 2.170958146101812591e+00 2.115339002211489294e+00 2.055608200484812187e+00 1.992707051978286570e+00 1.927618300221429104e+00 1.861337106182236356e+00 1.794840864187897900e+00 1.729058813909005732e+00 1.664843096085896645e+00 1.602943425773064590e+00 1.543987708300209594e+00 1.488470664197735438e+00 1.436751795866292758e+00 1.389062938962271065e+00 1.345524359949326954e+00 1.306167136254483996e+00 1.270958574771793748e+00 1.239826958438255744e+00 1.212681983607506009e+00 1.189427953065760102e+00 1.169967974342948303e+00 1.154198895215626575e+00 1.141998255008439767e+00 1.133205855102558779e+00 1.127603470541982622e+00 1.124896558797158663e+00 1.124701558411796309e+00 1.126541552686576519e+00 1.129851891345828641e+00 1.133995955384414334e+00 1.138289925915316081e+00 1.142034286191235148e+00 1.144549057435793271e+00 1.145209454939164484e+00 1.143478769275818374e+00 1.138935758375976715e+00 1.131294538769143099e+00 1.120415800993669553e+00 1.106308997382648318e+00 1.089125891274417945e+00 1.069146442171550859e+00 1.046758417218244919e+00 1.022432368682042902e+00 9.966937278273398926e-01 9.700937259617220532e-01 9.431807736766550931e-01 9.164737360627861484e-01 8.904383390673333842e-01 8.654677019205593291e-01 8.418677366780634719e-01
1.552026273981918170e+00 1.719510362431567962e+00 1.884990872694206399e+00 2.045907774331980455e+00 2.200045781895256347e+00 2.345646890938999363e+00 2.481477636285911892e+00 2.606845271273908082e+00 2.721563606363648802e+00 2.825875670051519073e+00 2.920345649033961877e+00 3.005735898164872300e+00 3.082885686280740778e+00 3.152606679027142533e+00 3.215606367406381061e+00 3.272445389867479015e+00 3.323528991083126272e+00 3.369127616332292519e+00 3.409417741626519671e+00 3.444531981193841741e+00 3.474607481296605016e+00 3.499823397320682261e+00 3.520421336597745920e+00 3.536706407045940637e+00 3.549030148647876359e+00 3.557759638851904604e+00 3.563238966577370714e+00 3.565749957448837382e+00 3.565478563565792847e+00 3.562491986156107071e+00 3.556729723344397520e+00 3.548009730056916666e+00 3.536049052075543653e+00 3.520496847560306009e+00 3.500976762393607000e+00 3.477135110627925574e+00 3.448691178708149785e+00 3.415486059087513127e+00 3.377526633783242360e+00 3.335021588694685235e+00 3.288406632247698358e+00 3.238356428786048902e+00 3.185781226948558142e+00 3.131806816034434338e+00 3.077737316280571900e+00 3.025001456834548019e+00 2.975084298323456888e+00 2.929447779507507121e+00 2.889444801464049029e+00 2.856232667113297818e+00 2.830692381596808360e+00 2.813360435264690818e+00 2.804379167208096213e+00 2.803470642228753640e+00 2.809937224726942517e+00 2.822689899877157238e+00 2.840303070223654025e+00 2.861092317207147850e+00 2.883209711291139676e+00 2.904749855094371114e+00 2.923859139899578796e+00 2.938840647962158492e+00 2.948247777935759650e+00 2.950960800441521759e+00 2.946242085295940782e+00 2.933767399877352133e+00 2.913632386121323581e+00 2.886334873093694853e+00 2.852735051958839918e+00 2.813996642133536952e+00 2.771513045744759651e+00 2.726823123173473640e+00 2.681521612540180843e+00 2.637169409927285990e+00 2.595208835138027137e+00 2.556888734017891629e+00 2.523203624990803640e+00 2.494850305613143249e+00 2.472204209615192827e+00 2.455316605582634981e+00 2.443932406194735840e+00 2.437527061026812270e+00 2.435359834330521167e+00 2.436539758815343681e+00 2.440099800226577020e+00 2.445074240066369420e+00 2.450574061153754979e+00 2.455855167608278933e+00 2.460374608714095856e+00 2.463830657674714875e+00 2.466183557066099485e+00 2.467655072967917196e+00 2.468706546720918382e+00 2.469996900919722904e+00 2.472323818538252116e+00 2.476552926943489386e+00 2.483541065852157725e+00 2.494060395368645544e+00 2.508730078437961808e+00 2.527961510462866546e+00 2.551921591762869035e+00 2.580516563880401293e+00 2.613396641346309224e+00 2.649979442787508077e+00 2.689488283249707123e+00 2.731000077005274029e+00 2.773496997481398552e+00 2.815916253422624749e+00 2.857193280249355372e+00 2.896295133422587043e+00 2.932242669770534160e+00 2.964121947336803231e+00 2.991086891596235198e+00 3.012356483500509441e+00 3.027210392390935034e+00 3.034987012509115623e+00 3.035087378793392965e+00 3.026987411784887172e+00 3.010259604547071088e+00 2.984603687951064011e+00 2.949884206341506498e+00 2.906171461328145522e+00 2.853781075363352571e+00 2.793306697986981391e+00 2.725640171671203760e+00 2.651973996929410049e+00 2.573782091472769373e+00 2.492776690957038355e+00 2.410841582137311701e+00 2.329944495727552134e+00 2.252034102472612709e+00 2.178929320754799726e+00 2.112210204654708434e+00 2.053120275188252020e+00 2.002489631864377451e+00 1.960686488750335910e+00 1.927602125385123877e+00 1.902670881471315800e+00 1.884923233155963773e+00 1.873066595614715668e+00 1.865585781240562735e+00 1.860853353999032844e+00 1.857239676802441064e+00 1.853213222087390033e+00 1.847423585207913499e+00 1.838762250696988731e+00 1.826399068481860954e+00 1.809795205900023074e+00 1.788695616046585002e+00 1.763105578150289343e+00 1.733256474297313776e+00 1.699565755285842528e+00 1.662595196089404315e+00 1.623010330514051969e+00 1.581542675554955091e+00 1.538955312423953004e+00 1.496011713901733042e+00 1.453447498167679708e+00 1.411944974484651949e+00 1.372110784850292475e+00 1.334457463876136396e+00 1.299390084404908663e+00 1.267199250928457976e+00 1.238061398840930361e+00 1.212046718539615764e+00 1.189134115966451466e+00 1.169231659112473398e+00 1.152200077241107401e+00 1.137876333000389817e+00 1.126094131908863538e+00 1.116698597309178087e+00 1.109553125027292531e+00 1.104537585649825848e+00 1.101538313062373486e+00 1.100431572955118842e+00 1.101063204618112135e+00 1.103227728016427323e+00 1.106650340540842770e+00 1.110974866379426995e+00 1.115759984621404577e+00 1.120484995594291266e+00 1.124565251836384450e+00 1.127376255054998166e+00 1.128284479260507567e+00 1.126682319552947398e+00 1.122024198722181065e+00 1.113860845071515726e+00 1.101868983953107062e+00 1.085874164508742190e+00 1.065865066080416756e+00 1.041998345345997556e+00 1.014593828543786991e+00 9.841205605736954576e-01 9.511748550716596640e-01 9.164519918354208095e-01 8.807135435793621570e-01 8.447524773643187990e-01 8.093581339550068865e-01 7.752829792409376974e-01 7.432126797099851689e-01 7.137406221794470040e-01
1.649569923499875745e+00 1.828835573811046000e+00 2.006965993122095782e+00 2.181402590017399223e+00 2.349893285932240339e+00 2.510591547485510944e+00 2.662112776631353928e+00 2.803544382200690688e+00 2.934412016978138027e+00 3.054610186319937526e+00 3.164309766887877018e+00 3.263857261216295935e+00 3.353680491552069043e+00 3.434213016096524296e+00 3.505845369697129676e+00 3.568906013616036876e+00 3.623669660384620794e+00 3.670386232406836147e+00 3.709320859552357241e+00 3.740794352647809795e+00 3.765214524192812995e+00 3.783091213466959424e+00 3.795031348503510316e+00 3.801714156159568869e+00 3.803850043218857113e+00 3.802129240222857032e+00 3.797167685263566295e+00 3.789457797162442354e+00 3.779330852590948808e+00 3.766935944570471761e+00 3.752238277812028233e+00 3.735037222789244993e+00 3.715002368400063926e+00 3.691723999757736685e+00 3.664773118902673765e+00 3.633765363576431540e+00 3.598422957612644524e+00 3.558629143682426665e+00 3.514470301772051553e+00 3.466262101593839073e+00 3.414557461877296696e+00 3.360135638848499084e+00 3.303973338710393559e+00 3.247200165638368219e+00 3.191041829168776545e+00 3.136755300949737535e+00 3.085560411542319859e+00 3.038572299491021145e+00 2.996738701485723855e+00 2.960785444578191594e+00 2.931172791570262781e+00 2.908064615702952160e+00 2.891311799984522590e+00 2.880450816490669919e+00 2.874718058275275823e+00 2.873080136174856136e+00 2.874279880219219763e+00 2.876897152068162100e+00 2.879422726435777680e+00 2.880342444853722483e+00 2.878227712839912300e+00 2.871827294377453210e+00 2.860154470479414179e+00 2.842563120911166585e+00 2.818806349278748513e+00 2.789071936314422295e+00 2.753990256664961223e+00 2.714612181380850586e+00 2.672356829900409458e+00 2.628931521556602924e+00 2.586228745677839669e+00 2.546207049459016325e+00 2.510764292520831553e+00 2.481612504306933253e+00 2.460163523120165951e+00 2.447433759431500100e+00 2.443974808680374533e+00 2.449834537888015085e+00 2.464550822687624265e+00 2.487177631895648666e+00 2.516340867748052990e+00 2.550319419727373749e+00 2.587145490494759947e+00 2.624717357331099787e+00 2.660917423507481061e+00 2.693728518198394539e+00 2.721341943277522546e+00 2.742251550892237155e+00 2.755329131806295351e+00 2.759877572222197095e+00 2.755659485066312975e+00 2.742900436508165729e+00 2.722267320718260386e+00 2.694823923706162638e+00 2.661967107178441871e+00 2.625348246633780303e+00 2.586785399193618495e+00 2.548172066236355615e+00 2.511388220774108948e+00 2.478218529566860617e+00 2.450281449641806386e+00 2.428971355498855456e+00 2.415414223156030271e+00 2.410436002528695276e+00 2.414541813776960311e+00 2.427903752502996060e+00 2.450355307706162389e+00 2.481391206220765255e+00 2.520172607253392982e+00 2.565538739252410050e+00 2.616026978422699045e+00 2.669903793010184767e+00 2.725208729151402665e+00 2.779812742213763954e+00 2.831490776051237113e+00 2.878006767843757530e+00 2.917207573934563314e+00 2.947120838412907950e+00 2.966050876223316202e+00 2.972666253264918179e+00 2.966072974106326754e+00 2.945867939273470348e+00 2.912168463952260034e+00 2.865615058302737772e+00 2.807346193156470271e+00 2.738945410282165760e+00 2.662362777089512189e+00 2.579814381589228045e+00 2.493665225580267375e+00 2.406302438910724817e+00 2.320007025146157975e+00 2.236833183830901017e+00 2.158504362498737894e+00 2.086334438205857289e+00 2.021180698465816938e+00 1.963432626729758823e+00 1.913037154806788820e+00 1.869557377724642810e+00 1.832258197065808947e+00 1.800209501927690248e+00 1.772395710215727505e+00 1.747820083692716908e+00 1.725593300371249361e+00 1.704998121658729326e+00 1.685525336101897587e+00 1.666879979968245440e+00 1.648960542596511480e+00 1.631816990467040096e+00 1.615595533119757121e+00 1.600478910318562598e+00 1.586630563408575778e+00 1.574149551026521099e+00 1.563040794071081763e+00 1.553202616015137094e+00 1.544430958138777399e+00 1.536437523345688394e+00 1.528877622281093140e+00 1.521382831941349600e+00 1.513593674425950164e+00 1.505188276427096294e+00 1.495904144284249782e+00 1.485551549276536543e+00 1.474018334992595713e+00 1.461267031725054455e+00 1.447325891036408851e+00 1.432275778979095193e+00 1.416234858340804870e+00 1.399342691318606891e+00 1.381744992526074522e+00 1.363579804039363186e+00 1.344965538156216445e+00 1.325991097103958571e+00 1.306708260904048124e+00 1.287126554319989236e+00 1.267210927754502947e+00 1.246882635854047017e+00 1.226023655510330101e+00 1.204484802371959873e+00 1.182097394478865082e+00 1.158687918068913136e+00 1.134094746609637605e+00 1.108185640029303531e+00 1.080874572443218051e+00 1.052136420098874314e+00 1.022018223068689391e+00 9.906460335773767945e-01 9.582267593079549783e-01 9.250448080755566682e-01 8.914537047116605217e-01 8.578631543888592947e-01 8.247222479627075442e-01 7.924997021618029880e-01 7.616621667031251430e-01 7.326517953976628972e-01 7.058644093772508121e-01 6.816296875064766780e-01 6.601948362349079336e-01 6.417130856535964156e-01 6.262380671385343600e-01 6.137246706527550444e-01 6.040363614439044904e-01
1.784496753816253722e+00 1.974864655722331941e+00 2.162455495017459484e+00 2.344194869315202823e+00 2.517361022775754353e+00 2.679718783568968199e+00 2.829608960151343666e+00 2.965986456433263196e+00 3.088406685526967177e+00 3.196966077950960106e+00 3.292207596142004533e+00 3.375005498871578080e+00 3.446444618988406816e+00 3.507708152057673168e+00 3.559984770409685861e+00 3.604401402627245510e+00 3.641983196060660344e+00 3.673637778160775191e+00 3.700157697482323815e+00 3.722233272769674084e+00 3.740468058449323063e+00 3.755390573525215103e+00 3.767458338919248639e+00 3.777053063861827376e+00 3.784468450082356661e+00 3.789894078158044355e+00 3.793399941876596682e+00 3.794926337636121971e+00 3.794283104660102879e+00 3.791160880780537479e+00 3.785155384422867364e+00 3.775804028276120050e+00 3.762632623298411971e+00 3.745208711330510365e+00 3.723197217497614897e+00 3.696413694312682630e+00 3.664870373766841993e+00 3.628810606148050066e+00 3.588727944817883042e+00 3.545367157949650849e+00 3.499705741867873421e+00 3.452915986788830160e+00 3.406309215302051996e+00 3.361265320226686448e+00 3.319152012079169545e+00 3.281239135611317526e+00 3.248613902020591748e+00 3.222102884485069207e+00 3.202206166420884514e+00 3.189048179763366520e+00 3.182348667351665661e+00 3.181415950531088832e+00 3.185163421092669367e+00 3.192148959164078814e+00 3.200635856729244999e+00 3.208672798755980438e+00 3.214189485535842383e+00 3.215103582650845837e+00 3.209433848320757399e+00 3.195413552434888338e+00 3.171597766065084478e+00 3.136957873330520563e+00 3.090956831269878968e+00 3.033599391947339186e+00 2.965452752034715811e+00 2.887634850943082920e+00 2.801769744463515455e+00 2.709911912786912236e+00 2.614443829894901761e+00 2.517953332468163108e+00 2.423099077402913082e+00 2.332473390091325260e+00 2.248472033175153761e+00 2.173179752077912585e+00 2.108278973935094669e+00 2.054986913499742940e+00 2.014023775081443368e+00 1.985612027293530701e+00 1.969504173256825474e+00 1.965034271448709235e+00 1.971186937510975623e+00 1.986676760144132192e+00 2.010031074108923121e+00 2.039669738611308514e+00 2.073976886936327091e+00 2.111361239803095202e+00 2.150303396445904180e+00 2.189390170217891285e+00 2.227337409897288456e+00 2.263003683279297462e+00 2.295397592321226199e+00 2.323681456471176077e+00 2.347173623803681330e+00 2.365350960313306938e+00 2.377852247859447044e+00 2.384482431156084381e+00 2.385216995614506619e+00 2.380205316941981231e+00 2.369771571203696858e+00 2.354411750002710413e+00 2.334785417102557048e+00 2.311701075786688264e+00 2.286094308388385343e+00 2.258998265349668522e+00 2.231506574535651488e+00 2.204729375082274512e+00 2.179743878305353988e+00 2.157541641631242513e+00 2.138975494596778937e+00 2.124709665673738535e+00 2.115177018072819770e+00 2.110547324626110388e+00 2.110710065050422468e+00 2.115274414747620568e+00 2.123587889973259646e+00 2.134773663542365973e+00 2.147785051087077512e+00 2.161474163318383823e+00 2.174670447378406202e+00 2.186263820220240905e+00 2.195286421834946822e+00 2.200986735412447715e+00 2.202889899037048238e+00 2.200838567839635829e+00 2.195009653235575620e+00 2.185903736464904323e+00 2.174305908861631220e+00 2.161219190203663487e+00 2.147774366340555297e+00 2.135122833821101018e+00 2.124321502684463958e+00 2.116220612319275940e+00 2.111366082106546749e+00 2.109927499134346629e+00 2.111660881873216766e+00 2.115912084031392304e+00 2.121662396645719539e+00 2.127613126796812359e+00 2.132301243237283650e+00 2.134234311601105105e+00 2.132030425128229822e+00 2.124548077452024231e+00 2.110992073910271216e+00 2.090984482660689814e+00 2.064593888167578939e+00 2.032321252431868785e+00 1.995045775830738499e+00 1.953938624095074017e+00 1.910355651268185406e+00 1.865721919996492950e+00 1.821420765238580763e+00 1.778698474104781324e+00 1.738592705198017674e+00 1.701889036854144610e+00 1.669106091408977033e+00 1.640506101092093605e+00 1.616125026855522728e+00 1.595814733463835733e+00 1.579289387610770312e+00 1.566169110675867060e+00 1.556015718616799326e+00 1.548357776453956891e+00 1.542704686534213554e+00 1.538551754070896394e+00 1.535379722335809216e+00 1.532652960384622176e+00 1.529820258764590601e+00 1.526321142392794261e+00 1.521599032824655584e+00 1.515120790853162536e+00 1.506400548447736298e+00 1.495024568471011062e+00 1.480673424600851718e+00 1.463138060541189001e+00 1.442327257050624256e+00 1.418265447062854623e+00 1.391081410116025152e+00 1.360989827475689751e+00 1.328268731768761590e+00 1.293236351207969204e+00 1.256230695869832825e+00 1.217594502943905255e+00 1.177667021255391022e+00 1.136782794985039757e+00 1.095276330537899412e+00 1.053490516436058400e+00 1.011786040519505825e+00 9.705489132451654566e-01 9.301935104508207708e-01 8.911592714225855527e-01 8.539001476303810234e-01 8.188670179970002350e-01 7.864843382300267249e-01 7.571232323897623129e-01 7.310738716014837379e-01 7.085203030123902179e-01 6.895208362854151618e-01 6.739966655129417950e-01 6.617306608883790631e-01 6.523772595744936620e-01 6.454832548806229697e-01
1.862271852727268140e+00 2.052781979081457209e+00 2.237139398833699389e+00 2.411693782617708059e+00 2.573272032107579932e+00 2.719361681476180514e+00 2.848240976012384351e+00 2.959043362422229428e+00 3.051751353158937974e+00 3.127122597237530943e+00 3.186558381977491194e+00 3.231930775696053360e+00 3.265388335999320546e+00 3.289161404099455233e+00 3.305386441771128503e+00 3.315965019502201017e+00 3.322467637189873368e+00 3.326086377215111689e+00 3.327634349926174018e+00 3.327584795051754529e+00 3.326139032095339232e+00 3.323310609939245097e+00 3.319012915512501216e+00 3.313138989067657469e+00 3.305624962793089150e+00 3.296491879952790249e+00 3.285864184344815975e+00 3.273966425158651106e+00 3.261102348446271559e+00 3.247622301321124283e+00 3.233885668698476934e+00 3.220224902317811555e+00 3.206916709659723530e+00 3.194164379639292228e+00 3.182093246096054706e+00 3.170759262407931267e+00 3.160168781965900564e+00 3.150306178318860617e+00 3.141165007729076031e+00 3.132778088477200296e+00 3.125242126566313949e+00 3.118733248012517834e+00 3.113510865881171874e+00 3.109908549572041547e+00 3.108311809121656388e+00 3.109123868848794991e+00 3.112721491412883346e+00 3.119403727577109375e+00 3.129337126045069084e+00 3.142501452688562402e+00 3.158640370665863006e+00 3.177221760674926898e+00 3.197412382801473996e+00 3.218071243536520853e+00 3.237765278709427985e+00 3.254809678181074251e+00 3.267333382326204294e+00 3.273368035216183802e+00 3.270956228896562568e+00 3.258272421503738414e+00 3.233747853739270539e+00 3.196189432109312278e+00 3.144882154558045873e+00 3.079665378764886441e+00 3.000975120957182884e+00 2.909847415088247402e+00 2.807881318557842398e+00 2.697163971488677703e+00 2.580163785398450926e+00 2.459600864943307652e+00 2.338305850715489242e+00 2.219079164735327403e+00 2.104562170858441661e+00 1.997130002401598547e+00 1.898813049534607611e+00 1.811250662513718135e+00 1.735676964068908479e+00 1.672935179539688733e+00 1.623514076847881737e+00 1.587598199134307997e+00 1.565122855180632655e+00 1.555825313702824619e+00 1.559285246737083463e+00 1.574949930344463400e+00 1.602142695781293424e+00 1.640056183487881292e+00 1.687734706840856136e+00 1.744052037120954912e+00 1.807691955774699322e+00 1.877138825329191407e+00 1.950684237314574743e+00 2.026453695943495781e+00 2.102454597879510168e+00 2.176643869358770189e+00 2.247010924612157901e+00 2.311669480331156379e+00 2.368950453489371277e+00 2.417487831060864067e+00 2.456289981609709461e+00 2.484790279812872704e+00 2.502872856666983559e+00 2.510871532551528063e+00 2.509542217747590342e+00 2.500011091037907640e+00 2.483702500174843841e+00 2.462251681879323861e+00 2.437408089454823568e+00 2.410935335931323920e+00 2.384513619955747288e+00 2.359650030985336766e+00 2.337601439814581461e+00 2.319313839827051194e+00 2.305381022080417175e+00 2.296024480104792431e+00 2.291095416715693389e+00 2.290098737006716956e+00 2.292237963303164427e+00 2.296479072311949476e+00 2.301630343377857990e+00 2.306434351730430876e+00 2.309667245195932139e+00 2.310239465177476248e+00 2.307291129470846247e+00 2.300274622160400462e+00 2.289016680450249197e+00 2.273752696448130717e+00 2.255127224291382682e+00 2.234156946108230901e+00 2.212155501323516571e+00 2.190623461749856560e+00 2.171110889111509401e+00 2.155063826553404560e+00 2.143669137917866507e+00 2.137713776801338117e+00 2.137474367213374471e+00 2.142650812086303702e+00 2.152353531945172094e+00 2.165148379281116142e+00 2.179156884737531108e+00 2.192203131481436529e+00 2.201993117242814435e+00 2.206308663576798335e+00 2.203196362473669900e+00 2.191132888511278409e+00 2.169151113797028074e+00 2.136916379842269009e+00 2.094748246708528328e+00 2.043589213156686846e+00 1.984927412400836477e+00 1.920684431619863686e+00 1.853081718984928461e+00 1.784499392535078055e+00 1.717339812749086425e+00 1.653905460075799194e+00 1.596297099883126958e+00 1.546334544052447635e+00 1.505499191919190238e+00 1.474895343572444117e+00 1.455226311555563035e+00 1.446781539942070705e+00 1.449432101813926455e+00 1.462633657654885511e+00 1.485437752708695269e+00 1.516513790518616123e+00 1.554184725957266089e+00 1.596479301310722576e+00 1.641202470053442219e+00 1.686023650743232682e+00 1.728579987213529456e+00 1.766589238413059704e+00 1.797964759891936826e+00 1.820923644341305714e+00 1.834078786766204727e+00 1.836506513025972120e+00 1.827783433318148854e+00 1.807989098706872522e+00 1.777674480963472359e+00 1.737799772877216320e+00 1.689648085776602970e+00 1.634723838170742960e+00 1.574645764568416206e+00 1.511044355357410884e+00 1.445472271896003136e+00 1.379334081820729807e+00 1.313838889799658460e+00 1.249976503426402097e+00 1.188515077479643800e+00 1.130016080622752828e+00 1.074861112292887944e+00 1.023284694817138352e+00 9.754075798101984329e-01 9.312662017217340216e-01 8.908354147759407482e-01 8.540433229332266007e-01 8.207785461471026611e-01 7.908915106296736663e-01 7.641921406674802020e-01 7.404466316380258206e-01 7.193758436542625478e-01 7.006573289615249944e-01 6.839322591928342909e-01
1.886678990722400417e+00 2.084408650022005371e+00 2.276385706826407507e+00 2.458700272660272024e+00 2.627884583552912545e+00 2.781111034981871732e+00 2.916337938610978231e+00 3.032388941074609878e+00 3.128959349793174916e+00 3.206550833398983613e+00 3.266343964925706445e+00 3.310024811636101294e+00 3.339586299190609342e+00 3.357126902555339854e+00 3.364668159114202695e+00 3.364008853215256334e+00 3.356628097065623262e+00 3.343642788469951110e+00 3.325817983171137637e+00 3.303622511016057306e+00 3.277317356684070759e+00 3.247061479512864057e+00 3.213018996391665549e+00 3.175452945073196531e+00 3.134793875881574543e+00 3.091675746609357844e+00 3.046936445152918616e+00 3.001585065799111884e+00 2.956742231202213134e+00 2.913562799253283764e+00 2.873151890357375837e+00 2.836485228606797637e+00 2.804343369754696447e+00 2.777266829750972832e+00 2.755535831414976489e+00 2.739174908525173979e+00 2.727979460161149561e+00 2.721558943091374250e+00 2.719390041141042325e+00 2.720872894902042205e+00 2.725384225958523032e+00 2.732322645162569508e+00 2.741143231959506821e+00 2.751380227602647111e+00 2.762658069896190671e+00 2.774691870620286327e+00 2.787278732923140101e+00 2.800281208484684647e+00 2.813603906917436781e+00 2.827164082278342150e+00 2.840857156869100120e+00 2.854518704528029360e+00 2.867885388651396639e+00 2.880558510962752283e+00 2.891974912134426479e+00 2.901390591302590138e+00 2.907882292230414389e+00 2.910371196910621627e+00 2.907670843138898675e+00 2.898558504363421218e+00 2.881865986740674845e+00 2.856582589253585436e+00 2.821960339966604447e+00 2.777610085804000484e+00 2.723576927906888212e+00 2.660384950309673258e+00 2.589044149753114255e+00 2.511016526270980265e+00 2.428142993709104136e+00 2.342537378081383626e+00 2.256457776279805927e+00 2.172168221496579843e+00 2.091804722400763872e+00 2.017259008639364026e+00 1.950090913291469441e+00 1.891476534312424684e+00 1.842194708563255290e+00 1.802649496847079424e+00 1.772922048305281439e+00 1.752841901441117178e+00 1.742065986045964188e+00 1.740153484492988012e+00 1.746626281962166738e+00 1.761007684283932395e+00 1.782835966257289018e+00 1.811653510650921284e+00 1.846976204235908581e+00 1.888250795934601545e+00 1.934809680060749493e+00 1.985832833875021741e+00 2.040325462302562176e+00 2.097117454664584546e+00 2.154887538598884156e+00 2.212211462754216651e+00 2.267630211424466857e+00 2.319731579979204206e+00 2.367236751839957520e+00 2.409082966041417251e+00 2.444493888979788032e+00 2.473030790572556370e+00 2.494619733762236002e+00 2.509552440366696668e+00 2.518460952294803157e+00 2.522268430961066787e+00 2.522120229186774587e+00 2.519300614914240732e+00 2.515141262515872445e+00 2.510927809205198979e+00 2.507810552299519991e+00 2.506724770655279322e+00 2.508325325687724039e+00 2.512939206469480435e+00 2.520538588435946359e+00 2.530735891667073467e+00 2.542801233119078574e+00 2.555701648225845446e+00 2.568160486908269924e+00 2.578734457617018805e+00 2.585904885744122694e+00 2.588178839821873467e+00 2.584194862605609266e+00 2.572827179605017722e+00 2.553281514116874540e+00 2.525175182253208916e+00 2.488594149827768831e+00 2.444120381375987083e+00 2.392824238146466165e+00 2.336218977436264943e+00 2.276177425183929959e+00 2.214814496433094249e+00 2.154342989089682803e+00 2.096913555682463404e+00 2.044452405206650170e+00 1.998511698935210745e+00 1.960147355628905741e+00 1.929837030805422016e+00 1.907447406161571157e+00 1.892255029011165712e+00 1.883019357318996390e+00 1.878101052131878168e+00 1.875613737993843122e+00 1.873593990908590134e+00 1.870172741764419388e+00 1.863731743587961454e+00 1.853031151395962084e+00 1.837298200541073179e+00 1.816271818983745234e+00 1.790203069714317863e+00 1.759815853348376979e+00 1.726235751507728011e+00 1.690896877461810721e+00 1.655437046638323029e+00 1.621590637870954810e+00 1.591086570107818510e+00 1.565556384555636615e+00 1.546454968793480766e+00 1.534994487373148919e+00 1.532090815518930116e+00 1.538321349537706606e+00 1.553893348414572939e+00 1.578622775553901958e+00 1.611924558519043815e+00 1.652816025086108365e+00 1.699935675540470204e+00 1.751579289924319660e+00 1.805754573963795906e+00 1.860254237208837313e+00 1.912745690570437862e+00 1.960873750528275616e+00 2.002371031875707530e+00 2.035169396980821332e+00 2.057505040865699186e+00 2.068009715326945663e+00 2.065781216362918116e+00 2.050427598710037103e+00 2.022081501030980277e+00 1.981383309461087538e+00 1.929434416204803382e+00 1.867724313941584224e+00 1.798037402576248223e+00 1.722347000854374421e+00 1.642704900990530348e+00 1.561134844781411513e+00 1.479537482567912843e+00 1.399612848886526040e+00 1.322804300800264565e+00 1.250265513769391212e+00 1.182849785764160666e+00 1.121118858309505306e+00 1.065366952406652690e+00 1.015654896799200291e+00 9.718491297112934468e-01 9.336609490304478287e-01 9.006824989732516995e-01 8.724174001140104773e-01 8.483054178581141969e-01 8.277418600762858070e-01 8.100933296955168395e-01 7.947118905492891461e-01 7.809496305385503767e-01 7.681750654946547519e-01
2.029916569664371284e+00 2.240398688867342614e+00 2.443712705707313582e+00 2.635498568741267089e+00 2.811904439911995457e+00 2.969815142154102361e+00 3.107022046062142273e+00 3.222317322894404423e+00 3.315503620398716489e+00 3.387319606682035023e+00 3.439291220437152852e+00 3.473526608928610315e+00 3.492478527515347153e+00 3.498700728160378581e+00 3.494624284689916482e+00 3.482376110088293952e+00 3.463655739622367502e+00 3.439678712123650506e+00 3.411186650063177339e+00 3.378516460807531097e+00 3.341714871676497278e+00 3.300680375775320030e+00 3.255312939060676314e+00 3.205652481966844380e+00 3.151989935922878239e+00 3.094939063631006793e+00 3.035462607793002476e+00 2.974851984924333337e+00 2.914665023425140777e+00 2.856630580080684823e+00 2.802531830977122773e+00 2.754081418349128008e+00 2.712801390291567749e+00 2.679919189060719908e+00 2.656288183751616572e+00 2.642337832006873555e+00 2.638055064903686464e+00 2.642995326290695779e+00 2.656319283218630201e+00 2.676849743899408107e+00 2.703142795571253920e+00 2.733567449735250232e+00 2.766388895763340905e+00 2.799851446162462842e+00 2.832258124852137460e+00 2.862044377051425670e+00 2.887843489409892328e+00 2.908541110375723715e+00 2.923315952941514251e+00 2.931663651069539966e+00 2.933401105673195453e+00 2.928649672464925580e+00 2.917797285563206611e+00 2.901441858920734251e+00 2.880320825381947003e+00 2.855233938896504675e+00 2.826968048153388757e+00 2.796232999236909933e+00 2.763616949654258192e+00 2.729567066329060765e+00 2.694398142595152201e+00 2.658327568180200551e+00 2.621530893335834111e+00 2.584208726450770932e+00 2.546653460733300456e+00 2.509303788398928425e+00 2.472776363027553881e+00 2.437867079303568829e+00 2.405518937246059696e+00 2.376758542472662494e+00 2.352608316929347687e+00 2.333985509473516018e+00 2.321601611094130213e+00 2.315876252616549724e+00 2.316878082923190529e+00 2.324301681705843059e+00 2.337484781957830826e+00 2.355464634625912268e+00 2.377067087816032931e+00 2.401017589973753807e+00 2.426060481561289173e+00 2.451071987402443142e+00 2.475153350903490868e+00 2.497693350292413239e+00 2.518393588971425068e+00 2.537254840892609664e+00 2.554527656963510918e+00 2.570634781292497006e+00 2.586076096957319326e+00 2.601328518412895807e+00 2.616753304647451372e+00 2.632521786973426536e+00 2.648567802529271820e+00 2.664571589044220534e+00 2.679976068394000155e+00 2.694032760897633327e+00 2.705871512411196278e+00 2.714586010547168193e+00 2.719325896075197591e+00 2.719386154818672630e+00 2.714285258475082507e+00 2.703825021362958214e+00 2.688127112591259138e+00 2.667643350541641922e+00 2.643139112950339431e+00 2.615651229886258200e+00 2.586423528172691277e+00 2.556824658955803464e+00 2.528253981428343788e+00 2.502042057602512415e+00 2.479352748004322482e+00 2.461093945655002724e+00 2.447843624534257856e+00 2.439797097860123110e+00 2.436740144906512473e+00 2.438051010580199129e+00 2.442732288574603672e+00 2.449471459428371301e+00 2.456726559590220127e+00 2.462831281235255076e+00 2.466111988798041832e+00 2.465007825097018213e+00 2.458184506075641984e+00 2.444632592738887666e+00 2.423742081119529601e+00 2.395346964483666685e+00 2.359735884678382689e+00 2.317627912058076944e+00 2.270115569393982735e+00 2.218580192775333693e+00 2.164587262258907074e+00 2.109771198066372477e+00 2.055720020416481830e+00 2.003870176340137643e+00 1.955420639607513777e+00 1.911273254332376492e+00 1.872003422610295953e+00 1.837861934481075155e+00 1.808805439667654502e+00 1.784550099597208561e+00 1.764640742289207642e+00 1.748526619896051404e+00 1.735634778385854560e+00 1.725433069650617490e+00 1.717476813835792537e+00 1.711435722780172641e+00 1.707100554906774370e+00 1.704371674373204026e+00 1.703233842838823620e+00 1.703722922778582394e+00 1.705890562922774745e+00 1.709772392348967385e+00 1.715363939201779875e+00 1.722606653626017614e+00 1.731384451877793662e+00 1.741529337678063172e+00 1.752833290246036624e+00 1.765062835972896149e+00 1.777972644683825543e+00 1.791315047088342105e+00 1.804843435000546670e+00 1.818308815013884638e+00 1.831450166614515318e+00 1.843980445077197050e+00 1.855570918678560943e+00 1.865836931125949949e+00 1.874328128215151379e+00 1.880525690752843815e+00 1.883848319364836987e+00 1.883667694115406466e+00 1.879333066893227766e+00 1.870203607392948442e+00 1.855686275874798508e+00 1.835276337379179168e+00 1.808597269286353226e+00 1.775436737860202063e+00 1.735775513416633276e+00 1.689806693203746102e+00 1.637943330475383874e+00 1.580813482948140614e+00 1.519242749746324783e+00 1.454225418504857981e+00 1.386886323183945890e+00 1.318436262436277984e+00 1.250124270321552267e+00 1.183190081925431070e+00 1.118819778737862425e+00 1.058106896491022741e+00 1.002020337207398581e+00 9.513794129708450509e-01 9.068354565957950086e-01 8.688588248252893109e-01 8.377299137654380390e-01 8.135330418276565112e-01 7.961526745524107884e-01 7.852723190742878501e-01 7.803772957793724263e-01 7.807632685868419742e-01 7.855526757189377207e-01 7.937209314328628196e-01 8.041334190135271953e-01
1.888738805354773342e+00 2.074744603611300420e+00 2.252495320908515009e+00 2.418165128990836799e+00 2.568484869797890369e+00 2.700942290991795947e+00 2.813924048474377049e+00 2.906785443513552281e+00 2.979841447326374571e+00 3.034281004341818910e+00 3.072014710869916065e+00 3.095472747398796631e+00 3.107374498957042874e+00 3.110493181374597071e+00 3.107437908259451653e+00 3.100472297769931718e+00 3.091383559982316065e+00 3.081409828787318617e+00 3.071227144922046293e+00 3.060991693160358906e+00 3.050428223921403781e+00 3.038952323827983637e+00 3.025812462496214827e+00 3.010237404394910499e+00 2.991575437992384234e+00 2.969413670365705471e+00 2.943668102447867696e+00 2.914638104507293548e+00 2.883022080701503675e+00 2.849894330680938559e+00 2.816646237140211895e+00 2.784897712501096301e+00 2.756387129974569472e+00 2.732849512312283125e+00 2.715893438419450856e+00 2.706886819028369473e+00 2.706860472633269232e+00 2.716436410245373967e+00 2.735785183564127809e+00 2.764613887568716510e+00 2.802183760505366106e+00 2.847354069691128142e+00 2.898647334381106777e+00 2.954329954430839233e+00 3.012502008921615904e+00 3.071190198803968929e+00 3.128438510393001248e+00 3.182391989950648536e+00 3.231369935844136343e+00 3.273925751648500970e+00 3.308891664665678078e+00 3.335407466987594383e+00 3.352933459746981537e+00 3.361248746333362014e+00 3.360436987824057642e+00 3.350862470214327704e+00 3.333139785375659692e+00 3.308100440091804373e+00 3.276759235408261972e+00 3.240282301156688582e+00 3.199957408198485176e+00 3.157165790252816517e+00 3.113353485890691719e+00 3.069999471169504446e+00 3.028577767688602318e+00 2.990511434014734959e+00 2.957117820243741591e+00 2.929546472414549907e+00 2.908713328193223369e+00 2.895236866964897793e+00 2.889383358805051483e+00 2.891028824857820645e+00 2.899644734005800473e+00 2.914312644514795991e+00 2.933770249252814821e+00 2.956487870685038821e+00 2.980770875801566078e+00 3.004880192796640870e+00 3.027160621098424542e+00 3.046165252959613490e+00 3.060764266471700523e+00 3.070227633779862408e+00 3.074273732807281778e+00 3.073079144065451018e+00 3.067248671775528734e+00 3.057748404633512607e+00 3.045808009524636706e+00 3.032801147257167429e+00 3.020114635821228966e+00 3.009017736996441705e+00 3.000542642479493871e+00 2.995386078234755001e+00 2.993840024524497601e+00 2.995757113235718361e+00 3.000553500367312942e+00 3.007249100118453811e+00 3.014542230427419423e+00 3.020913066506854427e+00 3.024748000321087815e+00 3.024475223016253267e+00 3.018700674069672907e+00 3.006333086694175982e+00 2.986687313552859102e+00 2.959556437505947102e+00 2.925245423774052167e+00 2.884562082394778848e+00 2.838764727168738400e+00 2.789469846663297670e+00 2.738526963200096809e+00 2.687871255090290568e+00 2.639367024888650270e+00 2.594656409698526289e+00 2.555027553871100032e+00 2.521314800450538129e+00 2.493840376203521281e+00 2.472402856919454273e+00 2.456312885434051907e+00 2.444471710495377259e+00 2.435483722229293324e+00 2.427790795402430035e+00 2.419814344714392718e+00 2.410090698353845706e+00 2.397386775614102739e+00 2.380785824653378846e+00 2.359736799524326578e+00 2.334065286736444200e+00 2.303948197666738196e+00 2.269858221064438020e+00 2.232486852515018327e+00 2.192656416027979560e+00 2.151231794549032017e+00 2.109041638197537871e+00 2.066816815940820895e+00 2.025151181100928177e+00 1.984486652292780429e+00 1.945121562050379449e+00 1.907238553797088620e+00 1.870946246743152797e+00 1.836327654709350554e+00 1.803487990813650077e+00 1.772594994983319960e+00 1.743906180506234582e+00 1.717779219038927829e+00 1.694663830468905452e+00 1.675075798901982438e+00 1.659555808284000511e+00 1.648617519721936153e+00 1.642690499362455814e+00 1.642064175602049758e+00 1.646838910741332818e+00 1.656889567106711869e+00 1.671845693421482704e+00 1.691090850883816277e+00 1.713781716805199640e+00 1.738885765363376468e+00 1.765234541672642266e+00 1.791588149576345490e+00 1.816705552684005021e+00 1.839414817486430431e+00 1.858677476475003143e+00 1.873641780620103114e+00 1.883680653767117796e+00 1.888411532961191686e+00 1.887696900056022864e+00 1.881625964231119941e+00 1.870479567600699777e+00 1.854681789809853765e+00 1.834742844447085464e+00 1.811198596907785063e+00 1.784552342962318683e+00 1.755224340740038080e+00 1.723513953417058708e+00 1.689578202174940813e+00 1.653429042452647435e+00 1.614949916851073031e+00 1.573930220375084010e+00 1.530114409728178249e+00 1.483260855730782257e+00 1.433204348442901122e+00 1.379915595016192986e+00 1.323551239305558402e+00 1.264488839941044551e+00 1.203342814875218547e+00 1.140959365203650933e+00 1.078390582816762366e+00 1.016850028827260166e+00 9.576537598970722431e-01 9.021519165379088268e-01 8.516564412626971281e-01 8.073703152198991040e-01 7.703229916857541326e-01 7.413156757914849404e-01 7.208789248943946459e-01 7.092439738135233318e-01 7.063283011892309560e-01 7.117353492253675196e-01 7.247679407914418004e-01 7.444547252314688279e-01 7.695888086022679708e-01 7.987774702009931005e-01 8.305014362735563260e-01
1.813593957920768718e+00 1.994424735345881716e+00 2.168529977926657804e+00 2.332367240698384414e+00 2.482851012628205734e+00 2.617528675768758362e+00 2.734709980558290177e+00 2.833539202856806494e+00 2.914005074637347814e+00 2.976889890507651959e+00 3.023664974416332640e+00 3.056344302081147823e+00 3.077310980142011765e+00 3.089132321185772412e+00 3.094378583686421269e+00 3.095458386843739973e+00 3.094480928453382518e+00 3.093151922208153159e+00 3.092707065448272452e+00 3.093884131314220465e+00 3.096932526886897463e+00 3.101657309413006658e+00 3.107493082084711755e+00 3.113601743199365668e+00 3.118986704040801250e+00 3.122614999541460712e+00 3.123537847509964216e+00 3.120999936731327917e+00 3.114528283825625188e+00 3.103993018809655169e+00 3.089634920998294731e+00 3.072057743799241791e+00 3.052186931205635112e+00 3.031199769489144824e+00 3.010434843505917613e+00 2.991290453765812707e+00 2.975122179508849829e+00 2.963149006858990742e+00 2.956375591439956985e+00 2.955535643769624077e+00 2.961058572134145361e+00 2.973058851520745893e+00 2.991345448674232799e+00 3.015447271851515509e+00 3.044650062576900851e+00 3.078040319550848558e+00 3.114552538985314811e+00 3.153017037562877878e+00 3.192206642354536328e+00 3.230881411846160844e+00 3.267831199270337272e+00 3.301916199036068367e+00 3.332105715553610459e+00 3.357515215241553719e+00 3.377441411188950582e+00 3.391394662576287189e+00 3.399127431989362513e+00 3.400656997602419018e+00 3.396280089603533447e+00 3.386576743201723971e+00 3.372400563225395942e+00 3.354852835114833454e+00 3.335238644928081975e+00 3.315004428839826822e+00 3.295658059190445410e+00 3.278674650482988451e+00 3.265393425375227920e+00 3.256912971225431441e+00 3.253993715453835200e+00 3.256977122702243044e+00 3.265730798470813490e+00 3.279627201348096488e+00 3.297561157189631498e+00 3.318007921772259117e+00 3.339119631537562416e+00 3.358853940948748118e+00 3.375125048167432862e+00 3.385964554651056169e+00 3.389678106921058642e+00 3.384983723049373339e+00 3.371119158014437289e+00 3.347908486519290516e+00 3.315781914783959117e+00 3.275747253095635081e+00 3.229315995685479557e+00 3.178391012971234275e+00 3.125126088224593701e+00 3.071769622858513404e+00 3.020505625175002429e+00 2.973304682270981658e+00 2.931796061964836220e+00 2.897169773141369475e+00 2.870114528923016550e+00 2.850794508853364384e+00 2.838864793519826790e+00 2.833522601348125391e+00 2.833589099647087384e+00 2.837614687338859021e+00 2.843999263709275471e+00 2.851118167312110874e+00 2.857444185958962990e+00 2.861656325922748323e+00 2.862726975082900971e+00 2.859980619552692005e+00 2.853119467091291828e+00 2.842214029260918373e+00 2.827659786041116341e+00 2.810104242082875459e+00 2.790351699946912234e+00 2.769255502557226745e+00 2.747609050247667106e+00 2.726047304909026359e+00 2.704969542099878055e+00 2.684491905270975920e+00 2.664434989540184873e+00 2.644347617682702101e+00 2.623563684087859116e+00 2.601284955477325855e+00 2.576679594775448390e+00 2.548984337236007924e+00 2.517597955139970978e+00 2.482154945345795838e+00 2.442571089903634363e+00 2.399056277795692971e+00 2.352094242830934157e+00 2.302393049054199725e+00 2.250813706196757469e+00 2.198286757972991445e+00 2.145727773250241999e+00 2.093962261965648608e+00 2.043668795975604802e+00 1.995346297853778150e+00 1.949307986983739083e+00 1.905700858638344375e+00 1.864546269175880955e+00 1.825794632819623509e+00 1.789385709247619305e+00 1.755305592879886634e+00 1.723632323041400793e+00 1.694563826240733206e+00 1.668424421553206027e+00 1.645649002681961681e+00 1.626746881855357429e+00 1.612249793950693455e+00 1.602650419036280471e+00 1.598338803674687725e+00 1.599544168615290918e+00 1.606288814955380895e+00 1.618359319025304277e+00 1.635298161422710006e+00 1.656416637406597170e+00 1.680827586265460472e+00 1.707494499339215821e+00 1.735292009546331116e+00 1.763071914029671117e+00 1.789728639941444044e+00 1.814258533995403599e+00 1.835808315480275343e+00 1.853709399821062087e+00 1.867496319763268131e+00 1.876908972444636614e+00 1.881879766400405440e+00 1.882507764076443824e+00 1.879022659985787325e+00 1.871741831733159778e+00 1.861023892630528920e+00 1.847222167360128120e+00 1.830641446630924873e+00 1.811501210910633652e+00 1.789908298135410192e+00 1.765841622153930590e+00 1.739150983058791899e+00 1.709571155506242945e+00 1.676751292533415372e+00 1.640298275811423956e+00 1.599831087598761137e+00 1.555041796018775013e+00 1.505757533709126239e+00 1.451997175482496738e+00 1.394016409874299089e+00 1.332335690292108632e+00 1.267747047689703033e+00 1.201297827160838105e+00 1.134251783855213080e+00 1.068030352547201911e+00 1.004138939602859715e+00 9.440845410036202701e-01 8.892916829095776077e-01 8.410235657759201899e-01 8.003144406835815960e-01 7.679178150570522554e-01 7.442733258270272101e-01 7.294932415409445259e-01 7.233678436062922490e-01 7.253875129499713914e-01 7.347783771757846472e-01 7.505478558149302204e-01 7.715363585047460004e-01 7.964716786856288477e-01 8.240231445220154161e-01 8.528532308474183754e-01
1.910820698089276348e+00 2.104070951071630891e+00 2.290980833803373695e+00 2.467853749569002275e+00 2.631443881710799015e+00 2.779135774315971474e+00 2.909076475985830967e+00 3.020249451650828476e+00 3.112485620306058465e+00 3.186413344096166611e+00 3.243355053846846747e+00 3.285182756860051345e+00 3.314147421835392571e+00 3.332698049845603805e+00 3.343305283759407942e+00 3.348302114841550825e+00 3.349751158508563087e+00 3.349344663316187631e+00 3.348340322533303937e+00 3.347533343258028538e+00 3.347263167085249513e+00 3.347451633613881317e+00 3.347668089149172133e+00 3.347215801036191429e+00 3.345232989626917508e+00 3.340800898453043288e+00 3.333050728103926552e+00 3.321261186491025974e+00 3.304939046447275430e+00 3.283876542314129399e+00 3.258181594486044386e+00 3.228279554080818237e+00 3.194888005698224287e+00 3.158968780151489852e+00 3.121663334138273793e+00 3.084218753430324700e+00 3.047911760048350516e+00 3.013977285482345003e+00 2.983546665591081393e+00 2.957598616666163416e+00 2.936924211787213412e+00 2.922105405984015025e+00 2.913505421330629730e+00 2.911268627540198661e+00 2.915327379083587633e+00 2.925413520098788744e+00 2.941072774630462572e+00 2.961680901237087049e+00 2.986461144593488104e+00 3.014503122242754074e+00 3.044783777273946779e+00 3.076191354442187720e+00 3.107553533282401581e+00 3.137670781266093556e+00 3.165355683825195499e+00 3.189478408569577095e+00 3.209017569142431636e+00 3.223114665094293230e+00 3.231129040021160748e+00 3.232689126832025472e+00 3.227734869327116840e+00 3.216545772216437449e+00 3.199749259973635240e+00 3.178305037862360294e+00 3.153462874636241420e+00 3.126693649265942732e+00 3.099596312549909527e+00 3.073786325894743321e+00 3.050773798437523610e+00 3.031841545353053391e+00 3.017934333656244306e+00 3.009570457541381749e+00 3.006785369807820629e+00 3.009114485335115496e+00 3.015618685352653650e+00 3.024951851437950090e+00 3.035465426684852641e+00 3.045341029290281831e+00 3.052739071336683097e+00 3.055949513454689459e+00 3.053530619743245911e+00 3.044422890232932666e+00 3.028028107762043675e+00 3.004247285790010213e+00 2.973475768205168457e+00 2.936558200425182896e+00 2.894710048748914133e+00 2.849415283934791709e+00 2.802311460010871613e+00 2.755073638532941960e+00 2.709307460793426436e+00 2.666459503634388994e+00 2.627750208316126379e+00 2.594131647666444884e+00 2.566269535574712712e+00 2.544546609185912800e+00 2.529082929398525970e+00 2.519767879992712789e+00 2.516298579883776476e+00 2.518219922278279288e+00 2.524962318550525442e+00 2.535874244411220779e+00 2.550247755486758194e+00 2.567336119566397734e+00 2.586363628642372348e+00 2.606528485591398159e+00 2.627000435696754899e+00 2.646915490915980662e+00 2.665370707813595086e+00 2.681422324489031617e+00 2.694090605807667682e+00 2.702374353097258819e+00 2.705277104733503357e+00 2.701845665769953442e+00 2.691219807144222820e+00 2.672690037059416213e+00 2.645758511222143561e+00 2.610196756560823061e+00 2.566093197193461517e+00 2.513883698396398358e+00 2.454359527732951740e+00 2.388649205542170861e+00 2.318173428308312189e+00 2.244575254406565357e+00 2.169630664117504715e+00 2.095147003198484459e+00 2.022858399552849740e+00 1.954327763199147139e+00 1.890864385393252967e+00 1.833464494548449952e+00 1.782779628049817600e+00 1.739114667006348647e+00 1.702454180093835090e+00 1.672512757230848912e+00 1.648802600811469787e+00 1.630710042864444320e+00 1.617572070195770539e+00 1.608744359267461066e+00 1.603653739764455466e+00 1.601830184626006792e+00 1.602916135707983525e+00 1.606653882331195327e+00 1.612854461003196738e+00 1.621353843584420140e+00 1.631963719758920517e+00 1.644424804111081606e+00 1.658370217124483403e+00 1.673305144868387551e+00 1.688606833510862382e+00 1.703546284613380202e+00 1.717330117227559683e+00 1.729158294562003206e+00 1.738291190076473036e+00 1.744117988833717492e+00 1.746217993061273788e+00 1.744406986057677189e+00 1.738762417720329134e+00 1.729623536244313087e+00 1.717565440959103018e+00 1.703348975443980562e+00 1.687851058491687928e+00 1.671982140810960082e+00 1.656598763357062243e+00 1.642419564906989038e+00 1.629952578196845359e+00 1.619440407686558059e+00 1.610828067340513092e+00 1.603756175217047941e+00 1.597580014620515243e+00 1.591412923381286815e+00 1.584190649887144531e+00 1.574751859241642071e+00 1.561928837157296801e+00 1.544641749297313682e+00 1.521989493035151186e+00 1.493330296771310017e+00 1.458345801474862480e+00 1.417083375757065333e+00 1.369972911323871001e+00 1.317816185526970774e+00 1.261749012492547450e+00 1.203178607780433840e+00 1.143700691833080763e+00 1.085002603087322104e+00 1.028759923074163973e+00 9.765346530291022509e-01 9.296827820196624792e-01 8.892781659606046052e-01 8.560580911766487722e-01 8.303939036348680913e-01 8.122878449142387769e-01 8.013949971548515183e-01 7.970671890775713475e-01 7.984140546174918196e-01 8.043752891295645746e-01 8.137976051693764923e-01 8.255099602564321959e-01 8.383912766167935793e-01 8.514260281626997440e-01 8.637445745804099850e-01 8.746468250576441283e-01
1.846361280748097133e+00 2.022107402215497451e+00 2.190392058892039362e+00 2.348179056066282300e+00 2.493010239679734674e+00 2.623146416310770945e+00 2.737649663677852896e+00 2.836400033284121935e+00 2.920046870491034952e+00 2.989901995794545186e+00 3.047787761830209163e+00 3.095856835742848645e+00 3.136401985882757870e+00 3.171673256471808866e+00 3.203717029024042873e+00 3.234247348412770506e+00 3.264555273299533766e+00 3.295457707487667420e+00 3.327283742911574915e+00 3.359894265790813961e+00 3.392729485625130437e+00 3.424878833191506988e+00 3.455167991757869039e+00 3.482258222883240606e+00 3.504753335262243308e+00 3.521309470900193084e+00 3.530742407520097270e+00 3.532126511045774464e+00 3.524879124785603501e+00 3.508824332571793825e+00 3.484230878583838287e+00 3.451820612595580151e+00 3.412746023763975067e+00 3.368537960956638599e+00 3.321027206743570215e+00 3.272245774759358738e+00 3.224315408858896781e+00 3.179331545427244166e+00 3.139250947910807277e+00 3.105790371606770961e+00 3.080342148853745243e+00 3.063910715043813848e+00 3.057072071408549530e+00 3.059956223700146971e+00 3.072250974479550756e+00 3.093224204559976265e+00 3.121761065006464442e+00 3.156412345583654577e+00 3.195450625610016360e+00 3.236931554178397619e+00 3.278758569435224146e+00 3.318750325374227650e+00 3.354710859827420677e+00 3.384502894716990617e+00 3.406124497552887931e+00 3.417788635906862105e+00 3.418003973004664520e+00 3.405653835487855829e+00 3.380068825915394370e+00 3.341087375917267899e+00 3.289097955395059891e+00 3.225056793606201566e+00 3.150475996014889368e+00 3.067378812440789915e+00 2.978221319806532819e+00 2.885782767201035437e+00 2.793029860582064927e+00 2.702963058608788494e+00 2.618455136649044057e+00 2.542093602375314454e+00 2.476038782931723858e+00 2.421908553141670861e+00 2.380698664787249896e+00 2.352744766110157038e+00 2.337728613847765757e+00 2.334727150592070366e+00 2.342299373968643739e+00 2.358602723060498452e+00 2.381528412912070181e+00 2.408844002937623685e+00 2.438331643991360931e+00 2.467911817935791952e+00 2.495744778460395885e+00 2.520304931259029768e+00 2.540426621380781125e+00 2.555322745303012510e+00 2.564579915525352138e+00 2.568135269088279493e+00 2.566240387432283665e+00 2.559417274461107894e+00 2.548410164227864705e+00 2.534135477251280300e+00 2.517630885100721194e+00 2.500003504409054056e+00 2.482376884780396864e+00 2.465836785930059616e+00 2.451376552927858388e+00 2.439844020186139772e+00 2.431892950019949318e+00 2.427942728204897982e+00 2.428150192894203752e+00 2.432396911520186222e+00 2.440294003693672664e+00 2.451204908304283947e+00 2.464284569962214011e+00 2.478531716010857089e+00 2.492849521665852386e+00 2.506109184650129329e+00 2.517210959942356219e+00 2.525137927591933451e+00 2.528999058124827393e+00 2.528059799223467685e+00 2.521760066353771368e+00 2.509721011596802054e+00 2.491742941926476274e+00 2.467797253019318848e+00 2.438015118606633003e+00 2.402675110605936748e+00 2.362191017571561247e+00 2.317100126556200124e+00 2.268051338372312653e+00 2.215791859552123100e+00 2.161150995371212247e+00 2.105019758330497481e+00 2.048325602278283419e+00 1.992002435783230441e+00 1.936957041514260069e+00 1.884033930474681373e+00 1.833981342098217171e+00 1.787421424709551232e+00 1.744827514870268326e+00 1.706510898207882931e+00 1.672618507069568050e+00 1.643141824304630516e+00 1.617935995131609017e+00 1.596746932000504549e+00 1.579243270994353132e+00 1.565049467485910339e+00 1.553776256886605811e+00 1.545045121675674427e+00 1.538504280748882902e+00 1.533834934341844480e+00 1.530747882331731535e+00 1.528972029899384077e+00 1.528237497150283897e+00 1.528256889885140968e+00 1.528708679955622873e+00 1.529226471078433791e+00 1.529397244603099226e+00 1.528770513418949317e+00 1.526878822060784735e+00 1.523268367090062636e+00 1.517536913894926176e+00 1.509374821378747900e+00 1.498604097930105628e+00 1.485210108200902601e+00 1.469360936705834675e+00 1.451410471062315022e+00 1.431882909927360892e+00 1.411438443007823951e+00 1.390822075572744509e+00 1.370799660058043878e+00 1.352086966181115901e+00 1.335278739716917462e+00 1.320785107211504661e+00 1.308782271406140119e+00 1.299183225155496890e+00 1.291632381380015238e+00 1.285525702414091143e+00 1.280055408857018850e+00 1.274275883004207799e+00 1.267185248457570301e+00 1.257815461539889101e+00 1.245322812478325769e+00 1.229070549564383441e+00 1.208695948309455481e+00 1.184155493344845267e+00 1.155743773983788580e+00 1.124084071190977863e+00 1.090091152162514287e+00 1.054909294256127339e+00 1.019830750419596921e+00 9.862015558553998140e-01 9.553225970522751798e-01 9.283541366525928096e-01 9.062315252392405540e-01 8.895986805343467640e-01 8.787642605819128150e-01 8.736834407249626233e-01 8.739660563786242342e-01 8.789097605941771363e-01 8.875549631901907821e-01 8.987567713488675558e-01 9.112680268106533310e-01 9.238269086850084966e-01 9.352424214110591771e-01 9.444714343031807013e-01 9.506817385118067065e-01 9.532967763539068606e-01 9.520192208135607181e-01 9.468323132498974726e-01
1.665905957209964150e+00 1.816176966723532571e+00 1.958960145003585840e+00 2.092033680571510956e+00 2.213814332222109549e+00 2.323452822273111451e+00 2.420865311107051276e+00 2.506697828077506074e+00 2.582228149435826126e+00 2.649216600224319595e+00 2.709722561450475187e+00 2.765906455369377070e+00 2.819837266616971760e+00 2.873323450532815571e+00 2.927780840683490204e+00 2.984145764749154495e+00 3.042835884213125119e+00 3.103756167317580861e+00 3.166343527877883091e+00 3.229641317799192279e+00 3.292394099534346807e+00 3.353153616684627636e+00 3.410388227379503423e+00 3.462589724020857851e+00 3.508373022822152354e+00 3.546565369647217913e+00 3.576282384508381540e+00 3.596988528037928567e+00 3.608539626757318874e+00 3.611205169713280760e+00 3.605668437459281783e+00 3.593003236493652164e+00 3.574627165384674843e+00 3.552232783131970884e+00 3.527699695250495537e+00 3.502992116156495417e+00 3.480047792523194516e+00 3.460665033034607596e+00 3.446394939193349494e+00 3.438445684335248664e+00 3.437604913085404057e+00 3.444185083168458839e+00 3.457995014564997138e+00 3.478339141015356351e+00 3.504044204153041520e+00 3.533511475592633566e+00 3.564791211030688967e+00 3.595674998203818973e+00 3.623801000660552774e+00 3.646766815777921167e+00 3.662244710531103120e+00 3.668094258693671339e+00 3.662467803895832041e+00 3.643904624680290194e+00 3.611410090587654942e+00 3.564516522148282185e+00 3.503322853119871461e+00 3.428510713016432288e+00 3.341335196732775792e+00 3.243589450926642748e+00 3.137543392184937829e+00 3.025858217763706559e+00 2.911479908758074053e+00 2.797516462677737792e+00 2.687104931465206015e+00 2.583275387590263428e+00 2.488819452545288247e+00 2.406170981411338339e+00 2.337305809265580958e+00 2.283666222261679923e+00 2.246114071840332294e+00 2.224914424075950414e+00 2.219749437054389762e+00 2.229760089823447977e+00 2.253611562258452494e+00 2.289576710053440767e+00 2.335631279018562712e+00 2.389554355119068330e+00 2.449027989297595909e+00 2.511730918241645405e+00 2.575422631056574652e+00 2.638015504933043154e+00 2.697634131124827306e+00 2.752662051755221828e+00 2.801776793424907819e+00 2.843974257582447152e+00 2.878583254110352208e+00 2.905270379955348758e+00 2.924034777383002215e+00 2.935191780115056659e+00 2.939344289683300637e+00 2.937341039426363487e+00 2.930221748888905076e+00 2.919150461498990268e+00 2.905339881056983931e+00 2.889971062129230717e+00 2.874114052485012838e+00 2.858655819961765765e+00 2.844241837184610322e+00 2.831236964407088941e+00 2.819709830677612050e+00 2.809442879950705851e+00 2.799967842884064861e+00 2.790623906494724693e+00 2.780633496509957503e+00 2.769188690872833369e+00 2.755540018877770336e+00 2.739078916408050901e+00 2.719405522547534204e+00 2.696374790765300844e+00 2.670115929863992044e+00 2.641022888848963746e+00 2.609716584321081889e+00 2.576982662446329009e+00 2.543691301833123752e+00 2.510707695006055395e+00 2.478803008950480447e+00 2.448575710765238167e+00 2.420392042053697956e+00 2.394352262669348530e+00 2.370286303951161244e+00 2.347779008023234582e+00 2.326221670602824698e+00 2.304883556487321350e+00 2.282994854063930656e+00 2.259831431277800284e+00 2.234791902932277363e+00 2.207458830922722548e+00 2.177638178892319587e+00 2.145374035718297101e+00 2.110938726676750310e+00 2.074801283868173307e+00 2.037579526799560448e+00 1.999982388795889632e+00 1.962749581791870312e+00 1.926595152455778948e+00 1.892160219116356457e+00 1.859978331904059035e+00 1.830454864232711198e+00 1.803859857178647719e+00 1.780332098950553110e+00 1.759891105085733543e+00 1.742453175289714773e+00 1.727847853475960704e+00 1.715831846382491532e+00 1.706098595169107224e+00 1.698283078230006904e+00 1.691962805668364878e+00 1.686657138636010522e+00 1.681827829367019245e+00 1.676883891610818411e+00 1.671193501282678850e+00 1.664104651002980662e+00 1.654974836736732735e+00 1.643208361037332033e+00 1.628298190440652382e+00 1.609867938554694344e+00 1.587708772636430066e+00 1.561805996202787039e+00 1.532350822923182587e+00 1.499734392203265321e+00 1.464523128435668564e+00 1.427416919640594584e+00 1.389193856685027928e+00 1.350647158029134820e+00 1.312521109402703168e+00 1.275453143132004197e+00 1.239928594001680651e+00 1.206253194981957710e+00 1.174546251207795544e+00 1.144754931447984569e+00 1.116687567806825321e+00 1.090061580632943450e+00 1.064559939759756046e+00 1.039889137171251532e+00 1.015831576037218742e+00 9.922860775288533386e-01 9.692917418191415724e-01 9.470324733345339974e-01 9.258218265296982441e-01 9.060701499547825222e-01 8.882380389888132610e-01 8.727815891451790042e-01 8.600957716534942676e-01 8.504622932267364988e-01 8.440076637411684235e-01 8.406759217374925042e-01 8.402188025583048336e-01 8.422042499451752873e-01 8.460423179468561372e-01 8.510258630883261732e-01 8.563821518350427375e-01 8.613306885437258531e-01 8.651422153104990631e-01 8.671939543170522624e-01 8.670166488130148785e-01 8.643297540635597187e-01 8.590621265591973366e-01 8.513566596013655285e-01 8.415584808740295131e-01 8.301874667603607039e-01
1.695717193041302640e+00 1.842685500697994083e+00 1.980407145446321682e+00 2.106643104869362126e+00 2.219915580455441351e+00 2.319614404124290985e+00 2.406028507719463860e+00 2.480297716334483482e+00 2.544288992257158100e+00 2.600409697720702074e+00 2.651377281842325129e+00 2.699969152642580195e+00 2.748777840894898183e+00 2.799994886081018208e+00 2.855242544724549525e+00 2.915466232517179179e+00 2.980893463093787332e+00 3.051057961870710766e+00 3.124881418397402300e+00 3.200800634633924613e+00 3.276924935871043498e+00 3.351207664046162549e+00 3.421616191586259070e+00 3.486286813718103783e+00 3.543653713776625747e+00 3.592544513516601867e+00 3.632238403182050490e+00 3.662486167043551788e+00 3.683494401040733557e+00 3.695878665415810893e+00 3.700592153223124292e+00 3.698837559668127106e+00 3.691970259908992524e+00 3.681400576845818229e+00 3.668502041364178012e+00 3.654531132835450169e+00 3.640562338623249961e+00 3.627440597322614924e+00 3.615751551209757775e+00 3.605808644996555401e+00 3.597655121694689040e+00 3.591078383311606004e+00 3.585634036702046501e+00 3.580677115672568522e+00 3.575398404709797973e+00 3.568864337338540693e+00 3.560059514672675451e+00 3.547931356904346689e+00 3.531436698001856556e+00 3.509590186633221975e+00 3.481514152565587494e+00 3.446489126448380347e+00 3.404003527419941832e+00 3.353800263037117979e+00 3.295917202637918209e+00 3.230717920000472976e+00 3.158908809715150312e+00 3.081538937677407830e+00 2.999979719674595646e+00 2.915882838999452886e+00 2.831116639981225092e+00 2.747683294602588866e+00 2.667621214753112646e+00 2.592899088636724247e+00 2.525309332523237416e+00 2.466369399169659804e+00 2.417239141779976563e+00 2.378661279253305949e+00 2.350930011078023796e+00 2.333890250991842663e+00 2.326967065819803615e+00 2.329222089682036145e+00 2.339431253906583130e+00 2.356176455505631040e+00 2.377942944212453114e+00 2.403214300024729688e+00 2.430557853466613238e+00 2.458695082142003052e+00 2.486553607590286319e+00 2.513299640387924860e+00 2.538351734605682974e+00 2.561378279480285514e+00 2.582282115644796150e+00 2.601175930787228197e+00 2.618351765772571671e+00 2.634247186372238314e+00 2.649409682475914796e+00 2.664459916114759075e+00 2.680053755181361907e+00 2.696842780497208381e+00 2.715433191328125773e+00 2.736343681884014334e+00 2.759963771840875602e+00 2.786515036469359607e+00 2.816018414404207526e+00 2.848271096005115854e+00 2.882836261298709513e+00 2.919048135482772643e+00 2.956033542644229239e+00 2.992749546224694690e+00 3.028035139265853548e+00 3.060673492038377574e+00 3.089460218447255713e+00 3.113272610989086253e+00 3.131134799545391090e+00 3.142274318119959275e+00 3.146166406298777307e+00 3.142563431488291315e+00 3.131507875173883626e+00 3.113328338139193185e+00 3.088618879235669468e+00 3.058202768444306496e+00 3.023082420064581832e+00 2.984377985469778949e+00 2.943257817896082429e+00 2.900864795927663664e+00 2.858243205910970808e+00 2.816271431257037605e+00 2.775605866421520851e+00 2.736641166659841140e+00 2.699491016516252451e+00 2.663992060296322961e+00 2.629731597801584719e+00 2.596097301475212227e+00 2.562344870471436664e+00 2.527677507117100042e+00 2.491329725290957420e+00 2.452647434607433397e+00 2.411156673185534949e+00 2.366614657672290623e+00 2.319038863985864118e+00 2.268712312464535863e+00 2.216165820833311706e+00 2.162140286038565673e+00 2.107533880880540167e+00 2.053340088341642833e+00 2.000582809127767980e+00 1.950254266093020439e+00 1.903260354676043598e+00 1.860376574000459637e+00 1.822216024993254191e+00 1.789209377239981080e+00 1.761595432857465005e+00 1.739420076933155590e+00 1.722541097560679857e+00 1.710636583179092618e+00 1.703215253154064746e+00 1.699628040187352251e+00 1.699081290652517895e+00 1.700652874491315192e+00 1.703313110601263780e+00 1.705952525451938540e+00 1.707418038911931335e+00 1.706558188751687855e+00 1.702276588093342813e+00 1.693591203272654333e+00 1.679695430402835310e+00 1.660015703136145326e+00 1.634259664938013445e+00 1.602449010378308447e+00 1.564932006718814606e+00 1.522372374973038900e+00 1.475713512575449471e+00 1.426119659783453120e+00 1.374898258985720156e+00 1.323410035739251311e+00 1.272974959781675075e+00 1.224782959904885615e+00 1.179817965990839657e+00 1.138802507135145969e+00 1.102167897909763550e+00 1.070052216585353211e+00 1.042325179869670659e+00 1.018636041467864128e+00 9.984781480598174941e-01 9.812620878042797035e-01 9.663886758409280242e-01 9.533134161313812083e-01 9.415954717757708536e-01 9.309264091280675668e-01 9.211367031684157825e-01 9.121809080485174803e-01 9.041050467115064881e-01 8.970019325736333649e-01 8.909614340819215217e-01 8.860230980610435125e-01 8.821379594368107258e-01 8.791449487747994285e-01 8.767652582836307218e-01 8.746156170701270272e-01 8.722389990135970272e-01 8.691491132393865948e-01 8.648833902093209236e-01 8.590582198816529846e-01 8.514200078305531605e-01 8.418861631199013873e-01 8.305712878767481655e-01 8.177954445840397435e-01 8.040731912886245336e-01 7.900839246166853069e-01 7.766257431339387285e-01
1.700200703138349478e+00 1.852501583497264015e+00 1.996819213934580839e+00 2.131036894933939774e+00 2.253798198571433264e+00 2.364612419589918968e+00 2.463883594658172083e+00 2.552857695776073577e+00 2.633491625755417065e+00 2.708256362312765564e+00 2.779893866915364775e+00 2.851152221356361594e+00 2.924525376427876466e+00 3.002022726300816569e+00 3.084989801588099656e+00 3.173995349515702280e+00 3.268792786641912862e+00 3.368356413480820599e+00 3.470985683091904139e+00 3.574464897815765152e+00 3.676261400560962400e+00 3.773742845722930728e+00 3.864393493253644785e+00 3.946010569817567593e+00 4.016864349718220595e+00 4.075809458499533910e+00 4.122339679283870240e+00 4.156583848885134991e+00 4.179245877479473847e+00 4.191497023871233907e+00 4.194832863745384444e+00 4.190910426697978863e+00 4.181382462545164103e+00 4.167745459247067075e+00 4.151215989232905912e+00 4.132646314149047484e+00 4.112485468879956585e+00 4.090786770751163814e+00 4.067257540563406160e+00 4.041342384182167180e+00 4.012328195293314081e+00 3.979457422804468791e+00 3.942036226907855045e+00 3.899525830794396963e+00 3.851608335335890754e+00 3.798222078940944435e+00 3.739565753827180483e+00 3.676074379182669105e+00 3.608373427293041225e+00 3.537219513344085797e+00 3.463436892774017117e+00 3.387858528802142999e+00 3.311278840276369095e+00 3.234422714781696406e+00 3.157932379134769540e+00 3.082370730239602619e+00 3.008237161647035585e+00 2.935990218852187361e+00 2.866070694754736969e+00 2.798919211186485789e+00 2.734983741168975691e+00 2.674714636666973622e+00 2.618547187276100807e+00 2.566874078961938643e+00 2.520012012528284995e+00 2.478167826298018461e+00 2.441409673388674761e+00 2.409648111461438091e+00 2.382630546113118086e+00 2.359950614591244111e+00 2.341072128495301108e+00 2.325365407132210294e+00 2.312152469425435619e+00 2.300756763842208841e+00 2.290552922432714134e+00 2.281012355545197767e+00 2.271741229211040380e+00 2.262508341559801295e+00 2.253261450280802602e+00 2.244131608749811324e+00 2.235425940336307704e+00 2.227609974894553702e+00 2.221281195973809908e+00 2.217135770429158104e+00 2.215930599898715769e+00 2.218442829526278359e+00 2.225428809745978231e+00 2.237584254245770676e+00 2.255507008441409944e+00 2.279663495846008914e+00 2.310359627587027731e+00 2.347716754477181311e+00 2.391653190595755429e+00 2.441871898383730866e+00 2.497855070100933883e+00 2.558866473200710256e+00 2.623962437245490609e+00 2.692012181379618951e+00 2.761727726198306865e+00 2.831702923408013106e+00 2.900460276785406855e+00 2.966503297682980378e+00 3.028371369047509809e+00 3.084693613690815184e+00 3.134238208950736126e+00 3.175954000087059192e+00 3.209002072219684365e+00 3.232776046073535525e+00 3.246910989456233132e+00 3.251281855425546929e+00 3.245993052676121593e+00 3.231361013962186668e+00 3.207891521841516713e+00 3.176253115211159717e+00 3.137247382598083334e+00 3.091776483526117669e+00 3.040808054909557079e+00 2.985337825223573383e+00 2.926350740020399410e+00 2.864782133498567696e+00 2.801481223180858127e+00 2.737179761653108390e+00 2.672468849247074729e+00 2.607786584950476882e+00 2.543418375320298352e+00 2.479510467595374301e+00 2.416095792317206836e+00 2.353129733758680509e+00 2.290532263859653916e+00 2.228232125161949018e+00 2.166208570693550328e+00 2.104526544628108731e+00 2.043362054819456652e+00 1.983015639111248563e+00 1.923913140359981178e+00 1.866594209055682185e+00 1.811689994728191033e+00 1.759892178225955561e+00 1.711915891396472489e+00 1.668459145770986751e+00 1.630161251309862891e+00 1.597562419285809554e+00 1.571066420710772293e+00 1.550907885816871890e+00 1.537125599946023824e+00 1.529543043748756492e+00 1.527757347146182720e+00 1.531137789227672741e+00 1.538834895993676621e+00 1.549800981899640107e+00 1.562822635177469888e+00 1.576565090405212644e+00 1.589627688908040959e+00 1.600608718245913220e+00 1.608176905711881322e+00 1.611145845106150887e+00 1.608546728415717109e+00 1.599694118604515491e+00 1.584239218006537886e+00 1.562205291983319366e+00 1.534000661850005498e+00 1.500405992035213742e+00 1.462534443256952699e+00 1.421765497558475033e+00 1.379655738477371774e+00 1.337832283087795560e+00 1.297876716205626835e+00 1.261208890272490724e+00 1.228980673933660839e+00 1.201989407373291741e+00 1.180619456977258785e+00 1.164817888450686567e+00 1.154107126168546049e+00 1.147633858802285856e+00 1.144249811237627590e+00 1.142616738997643155e+00 1.141325541601990068e+00 1.139018053046076506e+00 1.134499968212825838e+00 1.126834588673881976e+00 1.115409372351324979e+00 1.099970417135951228e+00 1.080623518985311282e+00 1.057803951997477565e+00 1.032220125072380146e+00 1.004778513094220838e+00 9.764984803194367569e-01 9.484257716592402465e-01 9.215526361280333978e-01 8.967509471121595244e-01 8.747226111854315977e-01 8.559692897543231815e-01 8.407813266761777760e-01 8.292439766888626274e-01 8.212577310550581711e-01 8.165687947064260710e-01 8.148055288520936745e-01 8.155168884914081318e-01 8.182093828716709982e-01 8.223797949498992121e-01 8.275416786453848594e-01
1.663367576417457805e+00 1.817735801067396073e+00 1.966616231271504089e+00 2.108358826376734108e+00 2.242028889803698188e+00 2.367485450011413306e+00 2.485386005344727423e+00 2.597114243998433825e+00 2.704635830950234521e+00 2.810295299297135063e+00 2.916573509688132670e+00 3.025829175793135928e+00 3.140049264118057515e+00 3.260631601957839631e+00 3.388219181810429692e+00 3.522600067080999153e+00 3.662680279569071384e+00 3.806530363157301977e+00 3.951500133341339094e+00 4.094390908147644836e+00 4.231670528875341120e+00 4.359713836466289294e+00 4.475049919263351939e+00 4.574597376983732921e+00 4.655869952307911674e+00 4.717137141392661270e+00 4.757527758268375706e+00 4.777068779212397587e+00 4.776656944983461273e+00 4.757966201291506714e+00 4.723299659315420840e+00 4.675399757708486703e+00 4.617234144572924137e+00 4.551776914839461341e+00 4.481804941526235098e+00 4.409726973735927480e+00 4.337459209299399987e+00 4.266355619427197432e+00 4.197195119408159592e+00 4.130221541648403161e+00 4.065227045315940479e+00 4.001665759215891072e+00 3.938782465410902933e+00 3.875741169452636914e+00 3.811740258283645044e+00 3.746104230075432362e+00 3.678346128337595999e+00 3.608199152413456012e+00 3.535619868851433978e+00 3.460768502829987270e+00 3.383973639846477255e+00 3.305689207983148137e+00 3.226450941072015244e+00 3.146837895656911854e+00 3.067442428245411801e+00 2.988849718974626146e+00 2.911625894033980977e+00 2.836312356937251256e+00 2.763423264634634613e+00 2.693443206794957856e+00 2.626822919705507964e+00 2.563972078581372660e+00 2.505249496367278006e+00 2.450952159611876624e+00 2.401305181952896106e+00 2.356454822864999521e+00 2.316466271490951634e+00 2.281326987276369067e+00 2.250955351960407302e+00 2.225213389477240788e+00 2.203921646854926308e+00 2.186874113260166119e+00 2.173851298294407819e+00 2.164630233337758280e+00 2.158991002190647990e+00 2.156720240217664841e+00 2.157612654021608289e+00 2.161471916313520758e+00 2.168112183664142822e+00 2.177361105113789108e+00 2.189064600929821580e+00 2.203093110260809784e+00 2.219348533926297939e+00 2.237770865137323817e+00 2.258343476779077541e+00 2.281096187181085977e+00 2.306105469299747579e+00 2.333491343516709726e+00 2.363410618061446034e+00 2.396046122127851952e+00 2.431591549396913798e+00 2.470231557603419503e+00 2.512117014757959677e+00 2.557335774942314899e+00 2.605880178602423491e+00 2.657613453117305014e+00 2.712238178393401533e+00 2.769270745972362668e+00 2.828026007635686678e+00 2.887615924709606041e+00 2.946964925875126262e+00 3.004842936534112496e+00 3.059914910560816104e+00 3.110803490034274255e+00 3.156159560857390023e+00 3.194734235502373565e+00 3.225445474965123793e+00 3.247433180988712031e+00 3.260098031436374111e+00 3.263121360138810267e+00 3.256465644304104678e+00 3.240357240171201081e+00 3.215254682847849654e+00 3.181806843427681386e+00 3.140805550965152015e+00 3.093136949045330653e+00 3.039735103267800831e+00 2.981540405169158525e+00 2.919464332114618976e+00 2.854361315909934582e+00 2.787007891417333738e+00 2.718088965598620010e+00 2.648190875240219011e+00 2.577800849728380861e+00 2.507312402357079861e+00 2.437036062328115538e+00 2.367214642422574400e+00 2.298041965492776839e+00 2.229683695380612285e+00 2.162298668333255236e+00 2.096058985760745674e+00 2.031167102948201020e+00 1.967868306342463791e+00 1.906457251071396852e+00 1.847277668435273856e+00 1.790714882380449735e+00 1.737181396118778753e+00 1.687096445072653328e+00 1.640861030967417644e+00 1.598830494489589027e+00 1.561287061038804769e+00 1.528414975190714564e+00 1.500280734682550188e+00 1.476820574872716563e+00 1.457836687212723970e+00 1.443002810369089062e+00 1.431878860168878997e+00 1.423933310857982804e+00 1.418571260456975791e+00 1.415165597499381978e+00 1.413088544410142422e+00 1.411741085186057010e+00 1.410578357011623929e+00 1.409129874851629660e+00 1.407014310633586174e+00 1.403949298746984820e+00 1.399757223899285474e+00 1.394368070255558756e+00 1.387820168481793903e+00 1.380259076983880728e+00 1.371934105101216606e+00 1.363191229808871308e+00 1.354460651808503835e+00 1.346237132610421439e+00 1.339051668111448823e+00 1.333434004789821214e+00 1.329866904617001078e+00 1.328734684371238206e+00 1.330270186049020253e+00 1.334505608023355938e+00 1.341233340011383834e+00 1.349982850135519108e+00 1.360018713797303214e+00 1.370363085005440240e+00 1.379843489007979151e+00 1.387164028054942877e+00 1.390995305059534948e+00 1.390075974734182207e+00 1.383317094323771812e+00 1.369899683114358835e+00 1.349356147696486374e+00 1.321627532453689691e+00 1.287090691256828290e+00 1.246552255732759074e+00 1.201209321094106608e+00 1.152579774959175296e+00 1.102407847586621692e+00 1.052552494946627615e+00 1.004867504971512115e+00 9.610826547308357615e-01 9.226948732936681719e-01 8.908772688043169463e-01 8.664122005163825690e-01 8.496524944119112632e-01 8.405125963937656319e-01 8.384891198711984517e-01 8.427080413633597500e-01 8.519939122044539737e-01 8.649549899082906723e-01 8.800772921333250842e-01 8.958202774383678957e-01
1.676065678639414802e+00 1.835573560782435942e+00 1.990780788090535491e+00 2.140024208236835701e+00 2.282272857415884371e+00 2.417198768550072430e+00 2.545181437777913391e+00 2.667243591806867986e+00 2.784923567225572327e+00 2.900096620919438095e+00 3.014762965185035171e+00 3.130823498172497388e+00 3.249864847533936008e+00 3.372973491760905773e+00 3.500594868401274873e+00 3.632448173345377729e+00 3.767501837536412435e+00 3.904009153964386414e+00 4.039598804589584091e+00 4.171411441752030491e+00 4.296271073847522715e+00 4.410878685482622075e+00 4.512015058278684876e+00 4.596739891081814022e+00 4.662574905573241502e+00 4.707659564749435255e+00 4.730869437125807764e+00 4.731889179021997904e+00 4.711234733988518997e+00 4.670222647651224079e+00 4.610888275687480942e+00 4.535858786161287348e+00 4.448190812504885017e+00 4.351185860470165423e+00 4.248198630854943758e+00 4.142453920893036212e+00 4.036886561155836439e+00 3.934016019103792061e+00 3.835863241612970764e+00 3.743912534205044995e+00 3.659116433688323955e+00 3.581937312244019012e+00 3.512416309668704884e+00 3.450258535014410377e+00 3.394923368476802761e+00 3.345709995854688756e+00 3.301830717296699191e+00 3.262467593405509625e+00 3.226811156731741015e+00 3.194082719264954129e+00 3.163543910822379956e+00 3.134498246535176502e+00 3.106289693061785151e+00 3.078302496880512606e+00 3.049965188775676239e+00 3.020760001321994181e+00 2.990237259860221819e+00 2.958032975154508470e+00 2.923887043980633926e+00 2.887659280096810832e+00 2.849340887644849829e+00 2.809059840585538925e+00 2.767079635850943298e+00 2.723791872974932637e+00 2.679703795068024696e+00 2.635422190714626467e+00 2.591634928346144839e+00 2.549090875327904904e+00 2.508578351401541617e+00 2.470901713435587510e+00 2.436855395356501308e+00 2.407194910502520990e+00 2.382604883128125017e+00 2.363665116727829307e+00 2.350816721820025545e+00 2.344331255032519934e+00 2.344286345691843465e+00 2.350551293255313645e+00 2.362785493271063686e+00 2.380451417999558394e+00 2.402842344474640512e+00 2.429123413183217117e+00 2.458383103603870357e+00 2.489691109826456028e+00 2.522157975202554248e+00 2.554991755428292599e+00 2.587547352892190400e+00 2.619364840673600980e+00 2.650193981626431494e+00 2.680003048559205681e+00 2.708970952949288691e+00 2.737462583396140126e+00 2.765988180090894755e+00 2.795148582739655829e+00 2.825569357546457994e+00 2.857828031765742072e+00 2.892379855408854450e+00 2.929488437234318621e+00 2.969168024724269550e+00 3.011143880192565625e+00 3.054836038261437459e+00 3.099369691345678746e+00 3.143612755332362951e+00 3.186238120748002167e+00 3.225805177919691680e+00 3.260852834631577934e+00 3.289994867985249094e+00 3.312008273814254000e+00 3.325906354942788745e+00 3.330990429535333863e+00 3.326876906857082261e+00 3.313499541898864198e+00 3.291089522549663471e+00 3.260138168067804987e+00 3.221348224482599498e+00 3.175579902796378029e+00 3.123797073207582820e+00 3.067017654712259400e+00 3.006270565066973433e+00 2.942560016851365923e+00 2.876836721778314843e+00 2.809974912088030408e+00 2.742754010212576699e+00 2.675844194954961175e+00 2.609795814382759094e+00 2.545033316586265748e+00 2.481854885025332802e+00 2.420439046430234331e+00 2.360859132172004049e+00 2.303105599729941222e+00 2.247115060835095157e+00 2.192803573000073669e+00 2.140100689595394901e+00 2.088980084096564216e+00 2.039482542359822403e+00 1.991727757932872933e+00 1.945912682946745020e+00 1.902295977039815567e+00 1.861170113672263593e+00 1.822824616286852661e+00 1.787505392094349999e+00 1.755375959302867717e+00 1.726486312287733194e+00 1.700754289001039199e+00 1.677962620270025518e+00 1.657772656461824479e+00 1.639753378673664663e+00 1.623422077070120428e+00 1.608291380453959807e+00 1.593916391150275391e+00 1.579935695053672706e+00 1.566100947036277447e+00 1.552291458098189469e+00 1.538512451744852072e+00 1.524878041265063988e+00 1.511582167400064902e+00 1.498862348184725857e+00 1.486961905435961961e+00 1.476096227847324638e+00 1.466427615091711711e+00 1.458051567978310814e+00 1.450995267637595898e+00 1.445226824385578368e+00 1.440672054509919420e+00 1.437234301153488936e+00 1.434812439951776097e+00 1.433312687104978611e+00 1.432651098875874940e+00 1.432745518054347578e+00 1.433497812100682722e+00 1.434769277748096483e+00 1.436353672711440765e+00 1.437953232309245211e+00 1.439163095030691952e+00 1.439468751905534472e+00 1.438259593028465400e+00 1.434859526402676444e+00 1.428573331856950901e+00 1.418745154486668936e+00 1.404823679411290716e+00 1.386427274273931864e+00 1.363401930621578106e+00 1.335865188230904943e+00 1.304230393575530389e+00 1.269207458639524111e+00 1.231778542818373623e+00 1.193149552363987453e+00 1.154680761120393750e+00 1.117801941776630725e+00 1.083918968074705669e+00 1.054319719563732383e+00 1.030087223880872038e+00 1.012027271692817365e+00 1.000616343056257573e+00 9.959737143235409818e-01 9.978593012395660100e-01 1.005696391964672198e+00 1.018616202271066307e+00 1.035519386105683060e+00 1.055148455125781259e+00 1.076164606931486745e+00
1.684998265007148222e+00 1.855241125940169100e+00 2.022318085016716616e+00 2.183898598524773860e+00 2.338094745286529275e+00 2.483573890516197480e+00 2.619627390511150011e+00 2.746189273814695131e+00 2.863803713296284137e+00 2.973544871301609493e+00 3.076896797308817266e+00 3.175604038140356522e+00 3.271505325711150824e+00 3.366363097350570488e+00 3.461700973124129721e+00 3.558659878959112177e+00 3.657881707328888510e+00 3.759427443203285257e+00 3.862734755886272353e+00 3.966618164627056409e+00 4.069312948510900085e+00 4.168561823683273992e+00 4.261740988685104092e+00 4.346019369061864701e+00 4.418541997436481239e+00 4.476625658435606780e+00 4.517952715100460814e+00 4.540747800771132603e+00 4.543922271036818117e+00 4.527173148921012746e+00 4.491026815162647345e+00 4.436822591217618239e+00 4.366637120941053496e+00 4.283156382112062843e+00 4.189507438895516245e+00 4.089065986940698672e+00 3.985257752174950596e+00 3.881371606748549752e+00 3.780399925665932859e+00 3.684917546988172532e+00 3.597005338299429145e+00 3.518218645886594942e+00 3.449595574417620547e+00 3.391695924295830888e+00 3.344659199627862733e+00 3.308269690733454560e+00 3.282018151042678689e+00 3.265152676101342966e+00 3.256715440194275946e+00 3.255566190023169604e+00 3.260397080804311898e+00 3.269745897163802262e+00 3.282015509230147288e+00 3.295506462981772078e+00 3.308467083086059635e+00 3.319161899010181216e+00 3.325955213579941727e+00 3.327403092439340959e+00 3.322344473386421804e+00 3.309981095270850382e+00 3.289936593062556813e+00 3.262287335245317443e+00 3.227560915216224569e+00 3.186702088588366344e+00 3.141009693750349996e+00 3.092051095085605716e+00 3.041562585025226362e+00 2.991344734814539663e+00 2.943161036089403826e+00 2.898646607590550595e+00 2.859231616967686573e+00 2.826081925832072628e+00 2.800057569022056381e+00 2.781688368021127289e+00 2.771165211099878789e+00 2.768345355174521849e+00 2.772770211339473434e+00 2.783694340856906813e+00 2.800124545917226371e+00 2.820867909049440403e+00 2.844587354296414183e+00 2.869862870920746545e+00 2.895256048301977359e+00 2.919375165927389215e+00 2.940937891811403304e+00 2.958828693001517962e+00 2.972148341181893194e+00 2.980253339544278290e+00 2.982783596745759880e+00 2.979677132690019548e+00 2.971170988502565002e+00 2.957787846248393748e+00 2.940308213471583887e+00 2.919728492052603208e+00 2.897205949289636706e+00 2.873992526037684403e+00 2.851360565451073636e+00 2.830524704967707805e+00 2.812565198153943236e+00 2.798358484506137778e+00 2.788520790053277132e+00 2.783369696254641479e+00 2.782907073515403340e+00 2.786824645667825173e+00 2.794531080263749967e+00 2.805197258389205750e+00 2.817814613934163770e+00 2.831260480517291178e+00 2.844364332046538824e+00 2.855969648757641810e+00 2.864987639261282304e+00 2.870440878526474560e+00 2.871496687071564136e+00 2.867491425306605279e+00 2.857947584446066003e+00 2.842585515165576560e+00 2.821330990115713089e+00 2.794318748255962603e+00 2.761891068214786138e+00 2.724589611443934523e+00 2.683138504136248770e+00 2.638417052509795635e+00 2.591421579044328460e+00 2.543217391054549914e+00 2.494883626837627766e+00 2.447455195487296287e+00 2.401867004143025675e+00 2.358905812158536897e+00 2.319174365388199099e+00 2.283070956378634886e+00 2.250785558280279375e+00 2.222311454046270285e+00 2.197469331515423896e+00 2.175939398341404818e+00 2.157296516762818417e+00 2.141043675722881012e+00 2.126640269142258788e+00 2.113523350906180376e+00 2.101121947547194502e+00 2.088866221020198921e+00 2.076194474070781837e+00 2.062561433852281301e+00 2.047450822065500997e+00 2.030394079220918968e+00 2.010995412710274266e+00 1.988961469548401695e+00 1.964132221399297329e+00 1.936508465002913182e+00 1.906270899913034889e+00 1.873786187295360062e+00 1.839596682753861234e+00 1.804392495894135973e+00 1.768966886744805622e+00 1.734158421100675973e+00 1.700785377649546737e+00 1.669579356526269542e+00 1.641125584801704562e+00 1.615816995797988653e+00 1.593827718577921937e+00 1.575109395238172727e+00 1.559410960827413373e+00 1.546319584348839093e+00 1.535317728215268129e+00 1.525849202224849321e+00 1.517385862338534563e+00 1.509486531170373569e+00 1.501840739673628633e+00 1.494291925644671393e+00 1.486837500083796559e+00 1.479606285504541541e+00 1.472816862076593125e+00 1.466722873049952636e+00 1.461553003221719216e+00 1.457453962734347908e+00 1.454444288508341288e+00 1.452385264397811904e+00 1.450972952574840491e+00 1.449752607466980425e+00 1.448153943403970523e+00 1.445543242585472399e+00 1.441286393525344378e+00 1.434815840469686909e+00 1.425694172687251404e+00 1.413667646710800252e+00 1.398704191244201533e+00 1.381012172026662155e+00 1.361038190407831028e+00 1.339444220944137509e+00 1.317066249667918854e+00 1.294858115119719599e+00 1.273825365170345725e+00 1.254954561010425795e+00 1.239143582112900877e+00 1.227138148226395664e+00 1.219479024932779376e+00 1.216463340206429100e+00 1.218122203571234685e+00 1.224215521737362478e+00 1.234243666226964242e+00 1.247474555016012232e+00 1.262983860780404921e+00
1.564459536798003203e+00 1.728183999531503146e+00 1.889240066496828740e+00 2.044984700515990461e+00 2.193091164508851332e+00 2.331687217989785399e+00 2.459465264723795563e+00 2.575756219490171084e+00 2.680561831347265667e+00 2.774543366557418178e+00 2.858967544780086634e+00 2.935613245768565527e+00 3.006644624711992453e+00 3.074457923271661564e+00 3.141510573287194852e+00 3.210142201949611973e+00 3.282398001022095890e+00 3.359865530545946832e+00 3.443536269084915613e+00 3.533702854973270302e+00 3.629901748446914933e+00 3.730908740331189133e+00 3.834791319639722751e+00 3.939017467430935504e+00 4.040615376307538753e+00 4.136373373800818598e+00 4.223064719823302227e+00 4.297678549548534122e+00 4.357636715250038151e+00 4.400976945351903424e+00 4.426485708513391515e+00 4.433769173550655474e+00 4.423257083468870476e+00 4.396141491581571970e+00 4.354259123965052325e+00 4.299931824472675856e+00 4.235783285998325098e+00 4.164551661958994622e+00 4.088916518899077701e+00 4.011355190079694211e+00 3.934038465407934559e+00 3.858769524087282132e+00 3.786964002214764591e+00 3.719663993058846430e+00 3.657575308718980178e+00 3.601115992300745638e+00 3.550464877725077795e+00 3.505601733275791609e+00 3.466334530719238138e+00 3.432313876568183098e+00 3.403038700605630851e+00 3.377860137519779649e+00 3.355991610380350654e+00 3.336532224680062164e+00 3.318507906681267272e+00 3.300930820333149107e+00 3.282873225512884297e+00 3.263548069111332328e+00 3.242385906965977505e+00 3.219096905186146884e+00 3.193707810696302829e+00 3.166566768753491523e+00 3.138313186615004469e+00 3.109814723627402078e+00 3.082078140458027526e+00 3.056144343599202173e+00 3.032980006368202197e+00 3.013378347786334732e+00 2.997880059623399429e+00 2.986722360433917700e+00 2.979820230657996394e+00 2.976779707160735811e+00 2.976939295435730326e+00 2.979432586950800044e+00 2.983263345854725745e+00 2.987383829039365502e+00 2.990767761747452624e+00 2.992471087680675712e+00 2.991675941913311654e+00 2.987715947809777006e+00 2.980083540487556526e+00 2.968422258986362472e+00 2.952508601415003930e+00 2.932228907747910451e+00 2.907556807333763871e+00 2.878536051606880974e+00 2.845272130626913754e+00 2.807934215760434782e+00 2.766766879105951205e+00 2.722109016466160103e+00 2.674415790787964209e+00 2.624278398273336421e+00 2.572436276011742518e+00 2.519777060438503025e+00 2.467321094440472873e+00 2.416189360754113835e+00 2.367556119028356942e+00 2.322589810922466302e+00 2.282387668414186166e+00 2.247910533370817809e+00 2.219924575144574419e+00 2.198955756172878750e+00 2.185261251739792243e+00 2.178819828968983963e+00 2.179340803739238552e+00 2.186289055469218034e+00 2.198921969403828669e+00 2.216333417673959083e+00 2.237499965323532791e+00 2.261325393505739356e+00 2.286681050215986666e+00 2.312441220569676936e+00 2.337514203115702571e+00 2.360870850172389623e+00 2.381572695823430230e+00 2.398801403369421159e+00 2.411890224693386653e+00 2.420356654136718078e+00 2.423933834594024894e+00 2.422596905172380133e+00 2.416579652216192642e+00 2.406376823695192346e+00 2.392728373027767752e+00 2.376583605687808021e+00 2.359045553671109907e+00 2.341298469935820581e+00 2.324523797096075484e+00 2.309811810715542091e+00 2.298077162086000769e+00 2.289986450497760728e+00 2.285904830827032441e+00 2.285866586125127942e+00 2.289571941316550507e+00 2.296409549938038808e+00 2.305501445900560498e+00 2.315765233369112330e+00 2.325987087458406322e+00 2.334898888861446142e+00 2.341253396953030919e+00 2.343892596439457687e+00 2.341805911323453948e+00 2.334176550492820468e+00 2.320415546721718236e+00 2.300183890014091403e+00 2.273403507152945036e+00 2.240257755203902690e+00 2.201181740893775718e+00 2.156842426284865333e+00 2.108108280236772991e+00 2.056008420790043090e+00 2.001681778955387792e+00 1.946317788531956694e+00 1.891091327308837666e+00 1.837095858493330347e+00 1.785279743754999204e+00 1.736391246025029034e+00 1.690937662859556934e+00 1.649163255383274906e+00 1.611049144480634521e+00 1.576336324023860369e+00 1.544570566187149163e+00 1.515165588799435525e+00 1.487478670454915441e+00 1.460891308632452645e+00 1.434886665215983070e+00 1.409115634852804888e+00 1.383444397631840239e+00 1.357978195028181068e+00 1.333058592898261674e+00 1.309234355009061268e+00 1.287208932400704331e+00 1.267770106053000445e+00 1.251709214766975498e+00 1.239738450471855824e+00 1.232414787877697204e+00 1.230078267281500715e+00 1.232810691328565911e+00 1.240418554038185794e+00 1.252441448688887515e+00 1.268184625953460154e+00 1.286772020387238147e+00 1.307214196920395644e+00 1.328484409587725512e+00 1.349595432252785221e+00 1.369669993704123900e+00 1.387998501602222934e+00 1.404079144575871796e+00 1.417637288182742150e+00 1.428623139579986878e+00 1.437188741128262892e+00 1.443647306032854516e+00 1.448419483814168185e+00 1.451972255684330415e+00 1.454756663144959994e+00 1.457150439590388924e+00 1.459410905457570129e+00 1.461642270232843988e+00 1.463779934996997545e+00 1.465592695428528103e+00 1.466702076603152438e+00 1.466616575249841015e+00
1.477204004729316011e+00 1.627138311197362297e+00 1.772908522748570359e+00 1.911959594580092237e+00 2.042129483951110380e+00 2.161779923215109811e+00 2.269887448445715439e+00 2.366086855007664358e+00 2.450664222725520425e+00 2.524501794514434572e+00 2.588981596719676315e+00 2.645858211633567159e+00 2.697113151990975233e+00 2.744803788785636911e+00 2.790918864729361459e+00 2.837250646856440905e+00 2.885291169432776748e+00 2.936157257155181277e+00 2.990546429173817966e+00 3.048723595335613545e+00 3.110536730664291483e+00 3.175458358192385422e+00 3.242648579412655607e+00 3.311034433183440484e+00 3.379399491923996024e+00 3.446476839136245474e+00 3.511038117819405890e+00 3.571971324886828114e+00 3.628340716162388624e+00 3.679423653596352484e+00 3.724721477721498530e+00 3.763944375436522716e+00 3.796973343431698122e+00 3.823805388278948669e+00 3.844490473400986374e+00 3.859070100898596145e+00 3.867527419199736194e+00 3.869757341502323200e+00 3.865562412622448818e+00 3.854676430422949274e+00 3.836813624944038548e+00 3.811737103203963972e+00 3.779336959182992395e+00 3.739706422035490974e+00 3.693204046265241125e+00 3.640491406051478140e+00 3.582538815283483835e+00 3.520595934216973699e+00 3.456129038787668417e+00 3.390731540823668677e+00 3.326018260327449294e+00 3.263516364589786889e+00 3.204566393529077573e+00 3.150245280058609154e+00 3.101320000114514919e+00 3.058235942326876788e+00 3.021139023091687914e+00 2.989925793783591246e+00 2.964312040710999518e+00 2.943908217169351360e+00 2.928289803649628098e+00 2.917052253685201268e+00 2.909843314476869391e+00 2.906369544021227380e+00 2.906378194619479771e+00 2.909619541399810494e+00 2.915797659972513944e+00 2.924519244325058054e+00 2.935250119564165150e+00 2.947287754351844313e+00 2.959755634834233984e+00 2.971622154136919658e+00 2.981743266654762525e+00 2.988924949864440350e+00 2.991998905858616720e+00 2.989903257796717284e+00 2.981759349186789088e+00 2.966936241777141436e+00 2.945095980847637129e+00 2.916215010148519582e+00 2.880579935116670320e+00 2.838758830864148486e+00 2.791552084406763612e+00 2.739928970013374432e+00 2.684957517490574208e+00 2.627735572843576506e+00 2.569330188740707399e+00 2.510730816040584124e+00 2.452819425028955891e+00 2.396358034878643295e+00 2.341991660025592115e+00 2.290262692223121732e+00 2.241631592239360149e+00 2.196498589792708511e+00 2.155221812462470243e+00 2.118128727601361838e+00 2.085519629548916232e+00 2.057663771058379609e+00 2.034790239468704964e+00 2.017076541701492864e+00 2.004637995461107547e+00 1.997520392788265209e+00 1.995697241252014864e+00 1.999071474313936836e+00 2.007480182990123652e+00 2.020699993786867044e+00 2.038450393471550104e+00 2.060392727022058779e+00 2.086123656365947987e+00 2.115163428197174511e+00 2.146941002087219719e+00 2.180779648247546998e+00 2.215887639124312081e+00 2.251358932672749003e+00 2.286188078858748085e+00 2.319302031578240886e+00 2.349609270041465692e+00 2.376063932964308734e+00 2.397739940098453815e+00 2.413907793755454279e+00 2.424105274884486239e+00 2.428192910158649021e+00 2.426386044872258729e+00 2.419257539634507737e+00 2.407708302271403866e+00 2.392906645160464585e+00 2.376201323136442056e+00 2.359016436492918700e+00 2.342738755389323746e+00 2.328608986776164347e+00 2.317627965688427771e+00 2.310486760647296300e+00 2.307526539722115189e+00 2.308730296420098860e+00 2.313744671735466607e+00 2.321926829901440392e+00 2.332408997366537395e+00 2.344172240730932444e+00 2.356121290768671273e+00 2.367153600193062424e+00 2.376217933657408743e+00 2.382360169623370716e+00 2.384756207220971369e+00 2.382733466891078677e+00 2.375783332444800333e+00 2.363566921283422495e+00 2.345915956043049366e+00 2.322829590659154064e+00 2.294467069377985169e+00 2.261135457537843507e+00 2.223271522922618537e+00 2.181417259128622277e+00 2.136189433012161132e+00 2.088244668286364902e+00 2.038242741927573043e+00 1.986811591623016238e+00 1.934517889045047845e+00 1.881846738596326229e+00 1.829193162326703703e+00 1.776866620085453707e+00 1.725108124111616625e+00 1.674117787237384691e+00 1.624089128326650755e+00 1.575245409287651777e+00 1.527872799315637353e+00 1.482345346695373545e+00 1.439137544337501851e+00 1.398821619309770448e+00 1.362048388071557259e+00 1.329512406192463914e+00 1.301904022073781420e+00 1.279852572866349902e+00 1.263866216003428189e+00 1.254274614751536898e+00 1.251180789847894825e+00 1.254427922852704658e+00 1.263585728316136247e+00 1.277959314496712295e+00 1.296621335448341128e+00 1.318465909874408482e+00 1.342280420226081628e+00 1.366829219080401447e+00 1.390941618053263218e+00 1.413595643620387587e+00 1.433988989540648351e+00 1.451589542757360629e+00 1.466159727555321091e+00 1.477751588412287820e+00 1.486672739335708870e+00 1.493426643452350877e+00 1.498633786322940420e+00 1.502942672063904972e+00 1.506940916987682177e+00 1.511076763177549909e+00 1.515600069102358560e+00 1.520529403209482933e+00 1.525648571981499391e+00 1.530532252273458571e+00 1.534596855564971829e+00 1.537169845755016917e+00 1.537568833281778735e+00
1.861524463683152719e+00 2.035743508639310306e+00 2.200697541626213116e+00 2.352967885829500894e+00 2.489757612653274776e+00 2.609061161131077444e+00 2.709771833807502084e+00 2.791717101737470230e+00 2.855619490919639070e+00 2.902988913026738782e+00 2.935959556344315935e+00 2.957089879628978402e+00 2.969147237478875656e+00 2.974898913421262669e+00 2.976928969518645829e+00 2.977495879141026869e+00 2.978440083201042032e+00 2.981144290851218237e+00 2.986543349641397338e+00 2.995175497024408440e+00 3.007263259350771101e+00 3.022810380098451599e+00 3.041700911372456240e+00 3.063787834653629361e+00 3.088960951267251787e+00 3.117186963372215569e+00 3.148518293631751064e+00 3.183070917154636081e+00 3.220975013465609216e+00 3.262305315098680936e+00 3.307000388017989678e+00 3.354781573968452779e+00 3.405082744804408534e+00 3.457001371882903129e+00 3.509279621512525704e+00 3.560321433239439948e+00 3.608247979355028168e+00 3.650989889583875492e+00 3.686410527232790724e+00 3.712450853143329788e+00 3.727283449716207286e+00 3.729461455850231921e+00 3.718047789295458649e+00 3.692711218819059393e+00 3.653778559136434900e+00 3.602236305328492261e+00 3.539679961895927818e+00 3.468214666516879596e+00 3.390315808830789202e+00 3.308662592846293382e+00 3.225960334103141314e+00 3.144768324294616058e+00 3.067349189979556190e+00 2.995552894066129568e+00 2.930744254139940885e+00 2.873777636239060129e+00 2.825017028366786143e+00 2.784394749619623077e+00 2.751498202667423953e+00 2.725671840892204045e+00 2.706121074539352023e+00 2.692006101217581993e+00 2.682516379220688751e+00 2.676920083058650590e+00 2.674586894484015875e+00 2.674986244454969686e+00 2.677666185704323354e+00 2.682220100211876179e+00 2.688249261382942734e+00 2.695328911688331885e+00 2.702984198289889672e+00 2.710680235018336326e+00 2.717828139265253018e+00 2.723806426809164183e+00 2.727994930822858599e+00 2.729816716006959521e+00 2.728782433250462880e+00 2.724531287400201673e+00 2.716863257073156568e+00 2.705758365782429564e+00 2.691380418986415890e+00 2.674064574410970785e+00 2.654290042805990790e+00 2.632640959630009547e+00 2.609759742399254900e+00 2.586297922506112457e+00 2.562869437914300441e+00 2.540010735018173982e+00 2.518150879490764549e+00 2.497593432550608394e+00 2.478510345562174422e+00 2.460946788025592191e+00 2.444834842435467781e+00 2.430013491399165559e+00 2.416252240967608156e+00 2.403276066768994745e+00 2.390789923047331289e+00 2.378501694746245398e+00 2.366143023464886141e+00 2.353487765178796209e+00 2.340367943197308342e+00 2.326686907507971469e+00 2.312429132404777654e+00 2.297665766131043341e+00 2.282554860569549149e+00 2.267335229273832908e+00 2.252313188594028848e+00 2.237842049532958288e+00 2.224295039204070346e+00 2.212033286255365994e+00 2.201371396699932426e+00 2.192543840701154156e+00 2.185675749941868862e+00 2.180761626840117096e+00 2.177654920653984139e+00 2.176070443821786160e+00 2.175600264790849891e+00 2.175742242570447793e+00 2.175938891559553667e+00 2.175623036882524008e+00 2.174265891490287039e+00 2.171422857896941228e+00 2.166772613379127854e+00 2.160145815981637352e+00 2.151540952255414751e+00 2.141126288579956682e+00 2.129228364130973716e+00 2.116308777606593416e+00 2.102932007704951367e+00 2.089727553806578264e+00 2.077349753578144664e+00 2.066438298779729177e+00 2.057581791092175205e+00 2.051285899993150252e+00 2.047946874672469164e+00 2.047830587201844743e+00 2.051056932993003290e+00 2.057589409158452121e+00 2.067229907668278521e+00 2.079619124233238914e+00 2.094243310716592532e+00 2.110448246168566300e+00 2.127461142707241848e+00 2.144420669973425397e+00 2.160414443756784042e+00 2.174522288678914173e+00 2.185862529791499309e+00 2.193637754521494010e+00 2.197176057433304130e+00 2.195963919771148909e+00 2.189667587612043498e+00 2.178141041776147979e+00 2.161420229190784248e+00 2.139704881612805920e+00 2.113330778451344649e+00 2.082736391015233224e+00 2.048428381188779568e+00 2.010950279619139636e+00 1.970857906330900411e+00 1.928703815938252575e+00 1.885031469801232706e+00 1.840378200541359366e+00 1.795284564766164603e+00 1.750306606817121136e+00 1.706027001841510238e+00 1.663061113151070858e+00 1.622054635473490825e+00 1.583670636418060385e+00 1.548565313966106638e+00 1.517353432089620036e+00 1.490566024092123465e+00 1.468604314735370675e+00 1.451694780804069218e+00 1.439850710895993924e+00 1.432845442829119742e+00 1.430201713653489248e+00 1.431200243363512037e+00 1.434908943883175692e+00 1.440232146135547842e+00 1.445977157050639006e+00 1.450933494218271669e+00 1.453958540909980446e+00 1.454062244263455428e+00 1.450483092008149066e+00 1.442747959630336529e+00 1.430709617890234764e+00 1.414557629012904716e+00 1.394800887477191775e+00 1.372222948322137981e+00 1.347814166757271614e+00 1.322687233504626914e+00 1.297984556290006752e+00 1.274786852921595770e+00 1.254032089498223312e+00 1.236452552321996912e+00 1.222535519706430929e+00 1.212509985413955604e+00 1.206358669627214830e+00 1.203851519110653800e+00 1.204594550870030645e+00 1.208086530087279620e+00
2.338080209622518169e+00 2.542254644322316182e+00 2.732610005536830755e+00 2.905215702922887999e+00 3.056997939701012079e+00 3.185911554939375279e+00 3.291029044496729838e+00 3.372539890780905658e+00 3.431663390557532445e+00 3.470487617505640721e+00 3.491754703455296038e+00 3.498617203240034890e+00 3.494391522405199346e+00 3.482332227933630620e+00 3.465446124865906530e+00 3.446358250120600264e+00 3.427234495909411649e+00 3.409758564239996570e+00 3.395155266828026708e+00 3.384248366897909754e+00 3.377539406949645606e+00 3.375294142490225191e+00 3.377624872224280317e+00 3.384559633054767591e+00 3.396092337769790248e+00 3.412211055276430205e+00 3.432904424979597025e+00 3.458148488683802313e+00 3.487877970643550540e+00 3.521947230556017772e+00 3.560086807849735191e+00 3.601861721574099562e+00 3.646637456723409887e+00 3.693558925916626379e+00 3.741546583809822302e+00 3.789312370260420781e+00 3.835396330327204950e+00 3.878222736350238620e+00 3.916172505947123295e+00 3.947666886617466009e+00 3.971255955598164800e+00 3.985704655913968608e+00 3.990068977006063555e+00 3.983755531294486563e+00 3.966559141904176133e+00 3.938675005445891664e+00 3.900684337554013670e+00 3.853514888602196820e+00 3.798380059495974237e+00 3.736702278893486273e+00 3.670027612401954187e+00 3.599939094415177454e+00 3.527975961662076720e+00 3.455564877320940198e+00 3.383967518874835712e+00 3.314246818882836898e+00 3.247251954449061451e+00 3.183620252992948707e+00 3.123792633251763817e+00 3.068038376925202648e+00 3.016484817918600569e+00 2.969148007652349985e+00 2.925961352746062616e+00 2.886800412904638513e+00 2.851503268839251870e+00 2.819886852459208448e+00 2.791760285675348285e+00 2.766936444073327728e+00 2.745242732502189309e+00 2.726531471574471954e+00 2.710689560258259689e+00 2.697646332581624229e+00 2.687377983533745684e+00 2.679906716402018496e+00 2.675292970789071134e+00 2.673619710628023061e+00 2.674968748065517765e+00 2.679390291661587931e+00 2.686868173129514759e+00 2.697284306452160774e+00 2.710386663968398668e+00 2.725765283449016252e+00 2.742840398854925255e+00 2.760865803444156441e+00 2.778949033645432110e+00 2.796088124209548553e+00 2.811222767500896058e+00 2.823295968616756912e+00 2.831320952292310178e+00 2.834447346872066120e+00 2.832020590613471889e+00 2.823629102336171037e+00 2.809134894112430558e+00 2.788684842782841233e+00 2.762701556324777652e+00 2.731854502348946667e+00 2.697013644147144618e+00 2.659189138044848910e+00 2.619461651268110813e+00 2.578908505159164033e+00 2.538531177908366132e+00 2.499189663510890558e+00 2.461548839200720096e+00 2.426041241097898649e+00 2.392849577294162700e+00 2.361910851779483345e+00 2.332942206955690878e+00 2.305486673982377166e+00 2.278975019441664251e+00 2.252798116355827496e+00 2.226382898639487351e+00 2.199264214903580594e+00 2.171144994855594312e+00 2.141938039568437979e+00 2.111784512422677729e+00 2.081046627680561478e+00 2.050274831508986928e+00 2.020152686150486154e+00 1.991425268565051532e+00 1.964818907670832004e+00 1.940961218533181043e+00 1.920310484996359479e+00 1.903102482230281112e+00 1.889320906334846839e+00 1.878694911507128751e+00 1.870724184089008979e+00 1.864728845385968503e+00 1.859918678809450165e+00 1.855474038337568965e+00 1.850629560794197381e+00 1.844751623380259442e+00 1.837401356715972600e+00 1.828376795522051124e+00 1.817730232518679934e+00 1.805759654271812398e+00 1.792975995312353410e+00 1.780050461135751716e+00 1.767748080941425659e+00 1.756854764831683013e+00 1.748105368187528263e+00 1.742119634605188150e+00 1.739351565410274914e+00 1.740055922375382647e+00 1.744273493951431719e+00 1.751834695737008563e+00 1.762379267028913343e+00 1.775388447272546522e+00 1.790225175357955667e+00 1.806177573586121188e+00 1.822501249000038293e+00 1.838456651231786809e+00 1.853338770980509587e+00 1.866497701685736033e+00 1.877349874975769328e+00 1.885380997987842866e+00 1.890142734048497752e+00 1.891245885648122460e+00 1.888353182703178978e+00 1.881174690690694096e+00 1.869468338251218498e+00 1.853047143009740605e+00 1.831793492596940132e+00 1.805679455756700413e+00 1.774790740725730176e+00 1.739350788499441691e+00 1.699740801380539512e+00 1.656511400524163902e+00 1.610382141979141313e+00 1.562226328301481448e+00 1.513040231640453870e+00 1.463897824706173356e+00 1.415894093626400618e+00 1.370081681470923129e+00 1.327406729788517703e+00 1.288650150753444246e+00 1.254380128269415362e+00 1.224920454316073881e+00 1.200337545240852455e+00 1.180446905941122449e+00 1.164837729485001638e+00 1.152912508811934966e+00 1.143937239758275215e+00 1.137097135915096757e+00 1.131552799169868173e+00 1.126492397568560122e+00 1.121176450143559711e+00 1.114973105094932304e+00 1.107383083594864370e+00 1.098054593315944683e+00 1.086789329387127134e+00 1.073541122148893079e+00 1.058408881809288493e+00 1.041625280994807001e+00 1.023542199528808094e+00 1.004613498271024863e+00 9.853752717695682950e-01 9.664234477338640161e-01 9.483885670747871366e-01 9.319077359664769133e-01 9.175941392262220164e-01 9.060050425313737055e-01
2.430082494255664027e+00 2.645067162982442710e+00 2.847532239678605581e+00 3.033658857433223499e+00 3.200399561854887942e+00 3.345617480878433803e+00 3.468149602502879070e+00 3.567792155841434720e+00 3.645215252197001821e+00 3.701821746075694364e+00 3.739570596150668891e+00 3.760787094389977270e+00 3.767981129601349899e+00 3.763690565941685939e+00 3.750360786469197905e+00 3.730264673361783245e+00 3.705460942808256775e+00 3.677783844587862561e+00 3.648854374870825978e+00 3.620102502547502432e+00 3.592791169027843790e+00 3.568035430070416236e+00 3.546813268938477037e+00 3.529967623806422594e+00 3.518201440766999255e+00 3.512068820810512637e+00 3.511965537157998973e+00 3.518121560062155151e+00 3.530597139162382714e+00 3.549282807809770013e+00 3.573902741066842914e+00 3.604020430867682645e+00 3.639045640395173642e+00 3.678242044821904422e+00 3.720735616405927981e+00 3.765524495967721652e+00 3.811491627092069567e+00 3.857421674535856937e+00 3.902023669439158571e+00 3.943960441938023198e+00 3.981885284978154083e+00 4.014485523042027992e+00 4.040531839516294355e+00 4.058931408357405957e+00 4.068782158992110709e+00 4.069424905798690872e+00 4.060489667419524551e+00 4.041932336551008476e+00 4.014057986687723734e+00 3.977527577186767971e+00 3.933345652820826821e+00 3.882827835902878277e+00 3.827548362907960300e+00 3.769269562960605668e+00 3.709856804695731647e+00 3.651183891913265533e+00 3.595034986501397967e+00 3.543009773460381151e+00 3.496438604191649091e+00 3.456313827071430644e+00 3.423242411691714615e+00 3.397423449312817034e+00 3.378652264272822503e+00 3.366350879865429579e+00 3.359622609328381415e+00 3.357326708136557869e+00 3.358167498619688551e+00 3.360791238661658298e+00 3.363883359408367468e+00 3.366258586872497904e+00 3.366936943099814172e+00 3.365199675038478055e+00 3.360620750127491174e+00 3.353071580534907614e+00 3.342698977793370663e+00 3.329878766021531877e+00 3.315149782497420539e+00 3.299134916108060978e+00 3.282457164684540629e+00 3.265659200168589127e+00 3.249134614183428305e+00 3.233077767824219073e+00 3.217457216938204301e+00 3.202015187044111144e+00 3.186292862246359991e+00 3.169678628003101739e+00 3.151474192883815917e+00 3.130971914668121414e+00 3.107535826074380836e+00 3.080678788144591174e+00 3.050128815811714134e+00 3.015878769634651402e+00 2.978215087122980442e+00 2.937722859979615464e+00 2.895266244569676850e+00 2.851944786947672839e+00 2.809027820279931920e+00 2.767870548289578458e+00 2.729816879966692866e+00 2.696095390133091740e+00 2.667715937804033821e+00 2.645375250526769584e+00 2.629380054271049261e+00 2.619595824831520758e+00 2.615427896395936536e+00 2.615839388665805121e+00 2.619407310888495655e+00 2.624414588354737177e+00 2.628971900052166077e+00 2.631159718983484108e+00 2.629178184805803120e+00 2.621490913885173413e+00 2.606948839989662758e+00 2.584881756583288670e+00 2.555148319660039746e+00 2.518139526512546134e+00 2.474735589532516933e+00 2.426221114218046981e+00 2.374167899550797767e+00 2.320297993159958772e+00 2.266341423574203873e+00 2.213903112867537715e+00 2.164351863267724774e+00 2.118741246136696788e+00 2.077768131162069487e+00 2.041770021993299267e+00 2.010757866741406996e+00 1.984477154962453138e+00 1.962487351414812453e+00 1.944248301602380158e+00 1.929202335814881764e+00 1.916842285399874779e+00 1.906758253357935473e+00 1.898659393613788327e+00 1.892370629897980994e+00 1.887807728047046218e+00 1.884936960795402516e+00 1.883727393455831400e+00 1.884104401359970371e+00 1.885912346346382273e+00 1.888892541699718652e+00 1.892680028447888851e+00 1.896819678706253232e+00 1.900799180763756313e+00 1.904093986201065736e+00 1.906217623184006227e+00 1.906770139463643154e+00 1.905477816498126753e+00 1.902218603001696540e+00 1.897029693758214730e+00 1.890096006986029753e+00 1.881720673066553218e+00 1.872280729779697950e+00 1.862172853898705682e+00 1.851754969651704164e+00 1.841289987277711759e+00 1.830897722789911253e+00 1.820520328278325550e+00 1.809905377888081368e+00 1.798609217791125925e+00 1.786021364811059442e+00 1.771408743716359924e+00 1.753976544966702411e+00 1.732940607810179889e+00 1.707604738795751143e+00 1.677435448497184511e+00 1.642126448274010553e+00 1.601645968504774364e+00 1.556261572499682444e+00 1.506539472891100573e+00 1.453318133650191690e+00 1.397658817064917791e+00 1.340778265151332693e+00 1.283970529487995504e+00 1.228525833833280956e+00 1.175654125994857857e+00 1.126419766801036282e+00 1.081691848638282050e+00 1.042112280206141106e+00 1.008081490373379019e+00 9.797597041536250106e-01 9.570805570162802534e-01 9.397734255909669931e-01 9.273911988129197592e-01 9.193411021355918367e-01 9.149172750714140712e-01 9.133348072467972756e-01 9.137655354842801891e-01 9.153759731438060321e-01 9.173672563651007472e-01 9.190160792936361567e-01 9.197145350321165314e-01 9.190058379146821554e-01 9.166123803395052061e-01 9.124526631693398171e-01 9.066443997492572571e-01 8.994924221315432344e-01 8.914617585377937470e-01 8.831380581961072451e-01 8.751791290747829022e-01 8.682624583768459026e-01
2.202147406499080695e+00 2.401239953336393285e+00 2.590582329495409564e+00 2.766778655538995491e+00 2.927017708335770241e+00 3.069184185688544009e+00 3.191913611885163427e+00 3.294591536536494836e+00 3.377304381836599312e+00 3.440754430641369765e+00 3.486154229641041713e+00 3.515115776164624783e+00 3.529547416389562819e+00 3.531567081328989222e+00 3.523435226675543763e+00 3.507505759716093241e+00 3.486189240719899107e+00 3.461920460742625494e+00 3.437122368343196843e+00 3.414160092544594072e+00 3.395281945350259178e+00 3.382548070418972319e+00 3.377750995693697522e+00 3.382335107422393961e+00 3.397323496024883482e+00 3.423260601457202235e+00 3.460177739114994822e+00 3.507586202788719909e+00 3.564499757898124344e+00 3.629485346818543956e+00 3.700738192146579841e+00 3.776175465734187497e+00 3.853541419174405291e+00 3.930516421868659904e+00 4.004822620446747194e+00 4.074319808247363284e+00 4.137086449150764622e+00 4.191482465183603345e+00 4.236192209828006483e+00 4.270247851715341270e+00 4.293035031281034364e+00 4.304283935677713835e+00 4.304049770622064841e+00 4.292686860235768620e+00 4.270820290646492268e+00 4.239318153133920575e+00 4.199266200449204511e+00 4.151945292100514884e+00 4.098810615592668682e+00 4.041470560202004236e+00 3.981662464002650115e+00 3.921222385355338957e+00 3.862046527743294266e+00 3.806042946089441159e+00 3.755073477431762896e+00 3.710887280216378592e+00 3.675048740753124488e+00 3.648863647296466617e+00 3.633308287623884691e+00 3.628966481808638456e+00 3.635979513173090094e+00 3.654013470874773795e+00 3.682247775262024625e+00 3.719387608549568291e+00 3.763701695768875144e+00 3.813085400576720740e+00 3.865147392473247567e+00 3.917316380771823425e+00 3.966962591857754461e+00 4.011527038240084053e+00 4.048650379186059745e+00 4.076292499072661890e+00 4.092834067394004016e+00 4.097152363350477167e+00 4.088665577065272672e+00 4.067342448822385492e+00 4.033677225975669245e+00 3.988633091454424129e+00 3.933560068341538596e+00 3.870095493327564640e+00 3.800056315528398621e+00 3.725332448746825342e+00 3.647789422529955861e+00 3.569186719126956397e+00 3.491115880196273391e+00 3.414960015371284463e+00 3.341874123528433493e+00 3.272783861723830512e+00 3.208399201052694938e+00 3.149238770995422598e+00 3.095660533344418486e+00 3.047894597260754956e+00 3.006074364897731499e+00 2.970262685364878585e+00 2.940470300083628530e+00 2.916664574180922731e+00 2.898767458269426278e+00 2.886642742093841640e+00 2.880074054950727547e+00 2.878736497429863928e+00 2.882166172271997784e+00 2.889732905500549620e+00 2.900621908065915022e+00 2.913829787025655982e+00 2.928179151243128775e+00 2.942354051041713436e+00 2.954955931456512808e+00 2.964576964403698778e+00 2.969884977579484442e+00 2.969712163390815007e+00 2.963138629630819310e+00 2.949561923062124169e+00 2.928744894913769325e+00 2.900836584142842511e+00 2.866363795721782903e+00 2.826194389174090382e+00 2.781476412673365317e+00 2.733559745631053861e+00 2.683908470786291467e+00 2.634012610727387127e+00 2.585307145127926809e+00 2.539104533934200880e+00 2.496544618048218034e+00 2.458563141032664934e+00 2.425877645348177847e+00 2.398987497488093368e+00 2.378183537790599988e+00 2.363562437876176592e+00 2.355041311926900249e+00 2.352369239017932045e+00 2.355133967037021492e+00 2.362763835010412095e+00 2.374526610922502279e+00 2.389528274191785595e+00 2.406715537577875264e+00 2.424886050694930795e+00 2.442709739488333476e+00 2.458763633052716280e+00 2.471580989699187825e+00 2.479713712365311018e+00 2.481805157467003919e+00 2.476668697357362170e+00 2.463366048706959965e+00 2.441278557525310422e+00 2.410164523695144112e+00 2.370196253047676560e+00 2.321971894839726325e+00 2.266499073002060882e+00 2.205149727049707575e+00 2.139588155038619988e+00 2.071676742936914728e+00 2.003366000755151255e+00 1.936577061253188514e+00 1.873085601700246627e+00 1.814416101950003357e+00 1.761754513779624665e+00 1.715885859315677830e+00 1.677161152006402922e+00 1.645495578104164913e+00 1.620397286244296575e+00 1.601023650588515368e+00 1.586259685313553547e+00 1.574811621231644976e+00 1.565307585736833929e+00 1.556397017873493605e+00 1.546840889645795691e+00 1.535585975710990869e+00 1.521818230148686668e+00 1.504992566506796470e+00 1.484838803203545332e+00 1.461345909727962855e+00 1.434728711691386271e+00 1.405382622926743430e+00 1.373832589682352667e+00 1.340682233649682420e+00 1.306568166626115302e+00 1.272122888459151557e+00 1.237947783334498064e+00 1.204595863508686193e+00 1.172562389536813354e+00 1.142280546091286153e+00 1.114119131968093424e+00 1.088379711572386110e+00 1.065291716789512844e+00 1.045005349134461081e+00 1.027583477409954149e+00 1.012994776636160887e+00 1.001110865672595107e+00 9.917100463591753678e-01 9.844894751423568513e-01 9.790863260368460885e-01 9.751070185927581679e-01 9.721621421239956540e-01 9.699036231244576589e-01 9.680601098514391989e-01 9.664666422057441864e-01 9.650853246991721868e-01 9.640148488858258924e-01 9.634880676536035082e-01 9.638581447667138313e-01 9.655749259285673070e-01
1.843934461741266073e+00 2.014639341668448491e+00 2.178508001890627988e+00 2.332847895111405556e+00 2.475435163738760380e+00 2.604606581892267680e+00 2.719307872115467983e+00 2.819098942966967059e+00 2.904121665030315658e+00 2.975039560258620597e+00 3.032960654450534310e+00 3.079354539814664893e+00 3.115972555339777017e+00 3.144776554527831003e+00 3.167877695082538470e+00 3.187482992995890108e+00 3.205844735627672026e+00 3.225206780895727654e+00 3.247742431489324400e+00 3.275480756142993943e+00 3.310221446297174630e+00 3.353441890898197997e+00 3.406203385407032158e+00 3.469065690478748909e+00 3.542020090115710840e+00 3.624450514254539346e+00 3.715130311635342686e+00 3.812259126774566464e+00 3.913540553826541313e+00 4.016297219188258438e+00 4.117616222439708373e+00 4.214514783474509585e+00 4.304113844283633306e+00 4.383806417529823030e+00 4.451407768864775960e+00 4.505275988479552574e+00 4.544394036691982386e+00 4.568407697261685385e+00 4.577617686107128492e+00 4.572928097551632654e+00 4.555757009995794249e+00 4.527918036505591992e+00 4.491483630513593894e+00 4.448641840070619580e+00 4.401557935809287336e+00 4.352251028926859888e+00 4.302493686598982237e+00 4.253739953247260175e+00 4.207084429767228073e+00 4.163252450196653243e+00 4.122619127728425426e+00 4.085253250773207334e+00 4.050980686738294700e+00 4.019461077222011625e+00 3.990271074816824193e+00 3.962987135223995594e+00 3.937260904773468351e+00 3.912880615313079957e+00 3.889812647335214368e+00 3.868218690036348217e+00 3.848445786275794145e+00 3.830988924990276434e+00 3.816428673852731990e+00 3.805349271915119402e+00 3.798245325571357967e+00 3.795427333562396477e+00 3.796937263320936395e+00 3.802485127401967091e+00 3.811415769856798086e+00 3.822712030877666756e+00 3.835036471939301528e+00 3.846809353983222657e+00 3.856316251353660629e+00 3.861835098911733155e+00 3.861770127977226963e+00 3.854779318830002133e+00 3.839882793880628142e+00 3.816541779984926386e+00 3.784701073411559147e+00 3.744791829953467488e+00 3.697695538225495682e+00 3.644673666867887185e+00 3.587270451211345357e+00 3.527198303170773652e+00 3.466216358846733847e+00 3.406012684109140487e+00 3.348099760530592661e+00 3.293731222208989617e+00 3.243845534194620850e+00 3.199039635011172944e+00 3.159572674181267971e+00 3.125397154278881651e+00 3.096212257927904332e+00 3.071532208171454226e+00 3.050761375906131612e+00 3.033267691433474411e+00 3.018446772212868723e+00 3.005770930253132800e+00 2.994819646030400406e+00 2.985290804037259882e+00 2.976994600073034292e+00 2.969834117763282322e+00 2.963777873026590903e+00 2.958829929150858185e+00 2.955002592405847395e+00 2.952295311999671767e+00 2.950681633462085340e+00 2.950104198414509771e+00 2.950476265273780374e+00 2.951687275611617256e+00 2.953609754747111182e+00 2.956105311894778431e+00 2.959028473096740441e+00 2.962228340619009526e+00 2.965549209383675056e+00 2.968832104305143993e+00 2.971919419116708649e+00 2.974664409734690818e+00 2.976946266103489780e+00 2.978690004083494269e+00 2.979888837039800897e+00 2.980625269258566856e+00 2.981086258620068818e+00 2.981567647516401909e+00 2.982463809276770128e+00 2.984240034949865894e+00 2.987387469091422609e+00 2.992363033679272810e+00 2.999519417425353218e+00 3.009032389395854157e+00 3.020834111551117029e+00 3.034561434551655168e+00 3.049527320245718265e+00 3.064721534255167690e+00 3.078843856594524198e+00 3.090369564677880376e+00 3.097643362993278693e+00 3.098994628575471921e+00 3.092864290833614582e+00 3.077932133803377823e+00 3.053232979958926840e+00 3.018251062241721350e+00 2.972983835911757744e+00 2.917969208973658191e+00 2.854273394617864668e+00 2.783439959480634940e+00 2.707403832191700666e+00 2.628376783747405021e+00 2.548713010244066712e+00 2.470764829665679674e+00 2.396739077097656878e+00 2.328564591597198863e+00 2.267780244810285950e+00 2.215451359243141738e+00 2.172120185616995158e+00 2.137793506349533246e+00 2.111967562062997850e+00 2.093687549449938512e+00 2.081636204591368777e+00 2.074243642356188300e+00 2.069808997700992137e+00 2.066623609495751079e+00 2.063085697418884923e+00 2.057797628612293206e+00 2.049638901953774628e+00 2.037810616039240408e+00 2.021850142360857028e+00 2.001617678183778892e+00 1.977258900293712429e+00 1.949149882908702391e+00 1.917831547715470375e+00 1.883941125933242589e+00 1.848147509878863559e+00 1.811096062215948210e+00 1.773366702960777364e+00 1.735447113627028415e+00 1.697720997406660715e+00 1.660469650922256735e+00 1.623883882608123663e+00 1.588082566909339466e+00 1.553133934697836782e+00 1.519075981168102052e+00 1.485933071337910416e+00 1.453726793064704648e+00 1.422480216194703662e+00 1.392215832362513117e+00 1.362948435717164397e+00 1.334674976943437175e+00 1.307363876314333595e+00 1.280946412439211146e+00 1.255312584694686873e+00 1.230313313855407653e+00 1.205770052930748015e+00 1.181491933695598018e+00 1.157299524841993499e+00 1.133053307232283924e+00 1.108684124979537167e+00 1.084222286253033296e+00 1.059821740444766736e+00 1.035775886611329355e+00 1.012522092107808191e+00
1.839002502550854290e+00 2.002477645879908508e+00 2.156315762650669487e+00 2.297654942554136159e+00 2.424315323155189716e+00 2.534937389890263404e+00 2.629059077705903746e+00 2.707125878427209642e+00 2.770435178158005662e+00 2.821022571829361780e+00 2.861503079915405756e+00 2.894883404761445789e+00 2.924362328059431526e+00 2.953135248143266445e+00 2.984216080392031234e+00 3.020285992741780223e+00 3.063574436337753948e+00 3.115774294422482438e+00 3.177990182683727127e+00 3.250717150106091857e+00 3.333846241386925868e+00 3.426693330600717680e+00 3.528047992790974696e+00 3.636239613249887093e+00 3.749218192716016418e+00 3.864647254925530184e+00 3.980005923919310185e+00 4.092696696481530338e+00 4.200154887049378338e+00 4.299955304725478378e+00 4.389911579961315979e+00 4.468163731269397587e+00 4.533250079180630721e+00 4.584160368739133240e+00 4.620367934583744507e+00 4.641839789211342548e+00 4.649024607061223335e+00 4.642819643945394148e+00 4.624518593888851115e+00 4.595743258896876959e+00 4.558362582760212334e+00 4.514403088306647049e+00 4.465954995740200495e+00 4.415078310593168354e+00 4.363712949080085224e+00 4.313596614530108120e+00 4.266193708071340573e+00 4.222638136423993771e+00 4.183692531117503499e+00 4.149726117137571890e+00 4.120713188486028855e+00 4.096253762420053235e+00 4.075617306349887947e+00 4.057809347125949984e+00 4.041659169653791572e+00 4.025924758903388856e+00 4.009408763233930806e+00 3.991076933507371916e+00 3.970168596593671495e+00 3.946287703774422173e+00 3.919463306254941770e+00 3.890170123428235538e+00 3.859303254785878767e+00 3.828105741510049675e+00 3.798053122440749885e+00 3.770704630704739380e+00 3.747535422343818645e+00 3.729767491838270388e+00 3.718218112797113228e+00 3.713183464471772055e+00 3.714371641980164007e+00 3.720893875071739743e+00 3.731316208071175033e+00 3.743766996219200394e+00 3.756089226860773955e+00 3.766021707550485598e+00 3.771390184230249520e+00 3.770288737536199086e+00 3.761233388738748573e+00 3.743273414843877767e+00 3.716050926587889158e+00 3.679805132913017474e+00 3.635323675746596095e+00 3.583848825115192760e+00 3.526950587854793095e+00 3.466381492501132922e+00 3.403928768807262362e+00 3.341278831245761971e+00 3.279906555212421804e+00 3.220998199158749298e+00 3.165412386342142170e+00 3.113678940187488919e+00 3.066031051144541220e+00 3.022462807211224067e+00 2.982801904305643959e+00 2.946786554694531546e+00 2.914136326438536262e+00 2.884608612344787382e+00 2.858035330825788201e+00 2.834337838865007342e+00 2.813521348012018919e+00 2.795652900682461528e+00 2.780828857068056159e+00 2.769138570103751196e+00 2.760630597500275396e+00 2.755286474559003551e+00 2.753005137494823007e+00 2.753598916625741744e+00 2.756800025280893962e+00 2.762274978815817406e+00 2.769643609174417431e+00 2.778499355098014156e+00 2.788428177185610313e+00 2.799024588488084664e+00 2.809904539697722914e+00 2.820716003023644447e+00 2.831148759874090537e+00 2.840944965112380594e+00 2.849911546074841873e+00 2.857934456904869691e+00 2.864993563855914971e+00 2.871175685072169692e+00 2.876682432851618287e+00 2.881829200303102301e+00 2.887032090871556989e+00 2.892780762911710823e+00 2.899596988065126890e+00 2.907980903755965407e+00 2.918349161676348835e+00 2.930971074288225786e+00 2.945910121986551999e+00 2.962978526237317389e+00 2.981711951402555627e+00 3.001369711515974981e+00 3.020963387630009933e+00 3.039313684533657245e+00 3.055132137086798316e+00 3.067121219097514562e+00 3.074083971590131803e+00 3.075032713818463659e+00 3.069285956983720087e+00 3.056543370143971483e+00 3.036930502493117245e+00 3.011007744734428115e+00 2.979741399061645701e+00 2.944438410244758941e+00 2.906649839934824620e+00 2.868051232087670765e+00 2.830310283621076728e+00 2.794953504809720712e+00 2.763243684071298389e+00 2.736079012653149789e+00 2.713922711238822227e+00 2.696769197037358623e+00 2.684149434633572362e+00 2.675174509174788273e+00 2.668612941734610278e+00 2.662994209645895172e+00 2.656728646064939525e+00 2.648232592029165389e+00 2.636047548149251352e+00 2.618943085328564013e+00 2.595995348902468525e+00 2.566635841290970887e+00 2.530668469593247316e+00 2.488256140161044794e+00 2.439881101437779698e+00 2.386285428766806938e+00 2.328399256101140846e+00 2.267264574980276670e+00 2.203961688210551273e+00 2.139543956638743083e+00 2.074984639715077073e+00 2.011137700852779098e+00 1.948712741914834456e+00 1.888262923321339048e+00 1.830183944007910402e+00 1.774721805421815679e+00 1.721987147576948818e+00 1.671974168713837638e+00 1.624582454445876456e+00 1.579640260642842131e+00 1.536927926890805374e+00 1.496200119917814764e+00 1.457205604568506896e+00 1.419703308478335035e+00 1.383473667966765408e+00 1.348324657665550541e+00 1.314092500965241994e+00 1.280637755390130916e+00 1.247838157393988512e+00 1.215580134635790399e+00 1.183751139732632129e+00 1.152234857346605912e+00 1.120910843622287656e+00 1.089659370892818391e+00 1.058371295058199379e+00 1.026961778299881445e+00 9.953859047720180486e-01 9.636537620499034951e-01 9.318424802620868252e-01
2.077721569331418827e+00 2.264614075709180607e+00 2.440648549764496522e+00 2.602671441946301290e+00 2.748398375059659227e+00 2.876576377187325839e+00 2.987061771352531370e+00 3.080805060898927472e+00 3.159744290817375401e+00 3.226618272366517992e+00 3.284719398577627736e+00 3.337611455814249339e+00 3.388840185003295424e+00 3.441663307055637944e+00 3.498822660547799224e+00 3.562374831725975355e+00 3.633589263421585613e+00 3.712915332993712791e+00 3.800013284296993366e+00 3.893838782063233417e+00 3.992767599205154561e+00 4.094745538390066386e+00 4.197448902078303234e+00 4.298442299599038563e+00 4.395322894009581205e+00 4.485842984437696579e+00 4.568005759725368264e+00 4.640131970269460560e+00 4.700897916235179608e+00 4.749347487176215132e+00 4.784882811892272159e+00 4.807239319082800222e+00 4.816451577783658067e+00 4.812816090419874016e+00 4.796856339523927204e+00 4.769293897250899583e+00 4.731027548878516953e+00 4.683120386246057976e+00 4.626792974016307625e+00 4.563419272550079953e+00 4.494521134507131421e+00 4.421757034779421502e+00 4.346901181777350409e+00 4.271810218558537819e+00 4.198376190466951208e+00 4.128466161853715732e+00 4.063850643759590042e+00 4.006124658716798237e+00 3.956626754141049140e+00 3.916362410221843948e+00 3.885938984926429196e+00 3.865519485728672766e+00 3.854801877213668071e+00 3.853029296312922458e+00 3.859034310780251609e+00 3.871317370474051778e+00 3.888155969358041197e+00 3.907737190635510061e+00 3.928302694265914941e+00 3.948292389169195449e+00 3.966471619334092313e+00 3.982027089409775122e+00 3.994619159478021597e+00 4.004382511808329603e+00 4.011873026524138908e+00 4.017965346429533291e+00 4.023712075878497885e+00 4.030180899679686846e+00 4.038289239542123710e+00 4.048656824971939017e+00 4.061494503506400733e+00 4.076543030237797183e+00 4.093069060562244843e+00 4.109918111598250157e+00 4.125616903235444610e+00 4.138511355661426805e+00 4.146922420173021706e+00 4.149300408157539977e+00 4.144359661224975788e+00 4.131178990449004829e+00 4.109258640839917653e+00 4.078530801167637776e+00 4.039326838171264811e+00 3.992309718218183257e+00 3.938383725992839590e+00 3.878595254840327744e+00 3.814038052225679820e+00 3.745774102031704800e+00 3.674777794900891958e+00 3.601906817916626924e+00 3.527898969220720993e+00 3.453390434133051023e+00 3.378948437949254924e+00 3.305109841144319827e+00 3.232417234960220043e+00 3.161445227421105564e+00 3.092811717320004483e+00 3.027171536589017276e+00 2.965192649022300397e+00 2.907517697212765206e+00 2.854715831219886368e+00 2.807231191328980024e+00 2.765335062132551869e+00 2.729088447897453307e+00 2.698320766396948400e+00 2.672628563991136019e+00 2.651395855673676305e+00 2.633835152086301257e+00 2.619045755477049653e+00 2.606083801141155565e+00 2.594037085719972602e+00 2.582097155916739606e+00 2.569621514367208981e+00 2.556180091319965708e+00 2.541582115354914073e+00 2.525881912974350385e+00 2.509364596308055972e+00 2.492514693490695876e+00 2.475972279277291577e+00 2.460481844871771351e+00 2.446839060673313249e+00 2.435839771346897553e+00 2.428234320200043150e+00 2.424688883254480398e+00 2.425754204980852702e+00 2.431841197051804127e+00 2.443202411266613971e+00 2.459918469757848669e+00 2.481888973312524893e+00 2.508828112213090655e+00 2.540265883890398868e+00 2.575556323063788788e+00 2.613894292110204631e+00 2.654342044282244739e+00 2.695866030493077048e+00 2.737383272834843950e+00 2.777815297128556793e+00 2.816146248832970933e+00 2.851480683317549669e+00 2.883095791749708425e+00 2.910482674025229421e+00 2.933371813986584087e+00 2.951739118786787408e+00 2.965790697322300939e+00 2.975926755782428490e+00 2.982687330335599629e+00 2.986684740835969354e+00 2.988529340888480768e+00 2.988756114326969637e+00 2.987759746201542832e+00 2.985744962001226632e+00 2.982697292913115028e+00 2.978377132809038041e+00 2.972337411032869525e+00 2.963962598336822296e+00 2.952524558973476765e+00 2.937249082838373937e+00 2.917386054185745703e+00 2.892276137644277156e+00 2.861407591766996994e+00 2.824458204727474886e+00 2.781319218851622921e+00 2.732100200389752764e+00 2.677115911071827448e+00 2.616858065230477148e+00 2.551956241042011353e+00 2.483132998148245729e+00 2.411158392670905037e+00 2.336808561332514245e+00 2.260832026884592061e+00 2.183925977324311596e+00 2.106723256215564888e+00 2.029789357449819143e+00 1.953627562498849279e+00 1.878689611937057968e+00 1.805389011188398785e+00 1.734114221454403637e+00 1.665239455965869642e+00 1.599131489836660647e+00 1.536151619731226159e+00 1.476652593530785040e+00 1.420970880224583954e+00 1.369415053901945178e+00 1.322251342398470308e+00 1.279687574324825272e+00 1.241856899185810992e+00 1.208802772498346334e+00 1.180466763443723144e+00 1.156680749027541255e+00 1.137164905266780490e+00 1.121532590951880071e+00 1.109302673014079588e+00 1.099919118560617193e+00 1.092776827854963440e+00 1.087251820165718641e+00 1.082733168807174406e+00 1.078653637892925676e+00 1.074515911207404972e+00 1.069911700017244449e+00 1.064531836121213271e+00 1.058166598945514458e+00
2.035380179003644319e+00 2.234291541702451145e+00 2.426573367316240848e+00 2.609215559144104191e+00 2.779887614275892815e+00 2.937077874555821033e+00 3.080158506172210320e+00 3.209369079094932076e+00 3.325721089009835207e+00 3.430834997748218207e+00 3.526729032947979015e+00 3.615584025112982935e+00 3.699510313968812358e+00 3.780341138269051271e+00 3.859472343273925077e+00 3.937761478645693369e+00 4.015491592895304329e+00 4.092397265267250006e+00 4.167743765616044982e+00 4.240445344899017144e+00 4.309205940189331230e+00 4.372665078186082965e+00 4.429533210740375537e+00 4.478703707093372621e+00 4.519332701022156229e+00 4.550882460566292309e+00 4.573128358590172304e+00 4.586133554989929806e+00 4.590198706738436663e+00 4.585796293717240957e+00 4.573500181904242012e+00 4.553920861522506414e+00 4.527655393087126612e+00 4.495258606940431889e+00 4.457238850317407852e+00 4.414077916225195075e+00 4.366271209351845428e+00 4.314381145771862158e+00 4.259094687884085850e+00 4.201275038908606874e+00 4.141997974873087074e+00 4.082565023545593696e+00 4.024488411286432310e+00 3.969446051912955742e+00 3.919208382096386778e+00 3.875542131051177286e+00 3.840098813417067269e+00 3.814297544988900501e+00 3.799212666397623117e+00 3.795476528299377428e+00 3.803206779020870343e+00 3.821965713553286292e+00 3.850756825049852505e+00 3.888060864195900912e+00 3.931910539687499373e+00 3.979999759449930341e+00 4.029820141821795154e+00 4.078814772853309734e+00 4.124537068793633132e+00 4.164801495628261740e+00 4.197813012947311684e+00 4.222263674040405590e+00 4.237387720919635115e+00 4.242970661902601748e+00 4.239312661995668918e+00 4.227151604524030937e+00 4.207555627221477579e+00 4.181798194207634545e+00 4.151230266198948193e+00 4.117163675660350464e+00 4.080777397722062716e+00 4.043054470657098776e+00 4.004752473049446593e+00 3.966405508672927294e+00 3.928351384423897308e+00 3.890774789040117199e+00 3.853756127520878927e+00 3.817316377716607256e+00 3.781450632540654055e+00 3.746146366165107544e+00 3.711386173036291591e+00 3.677138162838571311e+00 3.643339612417443085e+00 3.609880582711250341e+00 3.576593832744555446e+00 3.543255663874468109e+00 3.509599734203664667e+00 3.475342948618621808e+00 3.440219797999818585e+00 3.404019579151483121e+00 3.366620084985892269e+00 3.328011722888065904e+00 3.288307534626863315e+00 3.247736892907489015e+00 3.206623326055135337e+00 3.165349450599472370e+00 3.124314003671156748e+00 3.083887049794394208e+00 3.044369587207799377e+00 3.005962932469587123e+00 2.968751699474667660e+00 2.932702185256072624e+00 2.897675885225723835e+00 2.863455985909048263e+00 2.829783278251199352e+00 2.796397096822205608e+00 2.763076662770092451e+00 2.729678501750487651e+00 2.696166313997063746e+00 2.662630645575962518e+00 2.629296789431743164e+00 2.596520462372707172e+00 2.564771845513107440e+00 2.534609508382281273e+00 2.506646510356207003e+00 2.481511539803847199e+00 2.459808317509372344e+00 2.442076536369017337e+00 2.428757436369211042e+00 2.420166590961820852e+00 2.416475751912561254e+00 2.417704683556594514e+00 2.423722924179221749e+00 2.434260479342835293e+00 2.448925677906421683e+00 2.467227926002470539e+00 2.488602892051512860e+00 2.512437821911857938e+00 2.538095083521898054e+00 2.564932690250841585e+00 2.592321237156816949e+00 2.619657363105353021e+00 2.646374373845699512e+00 2.671950928939726300e+00 2.695918727681284821e+00 2.717869866237704990e+00 2.737464084961185762e+00 2.754435557644892008e+00 2.768598339213756532e+00 2.779849176898540719e+00 2.788166261490477638e+00 2.793602689960640539e+00 2.796273924251692744e+00 2.796339358117128970e+00 2.793979047263116744e+00 2.789367610281676235e+00 2.782648045755020227e+00 2.773908575183352987e+00 2.763165549752095274e+00 2.750354855906552043e+00 2.735333280386565313e+00 2.717890052685485003e+00 2.697767484817243044e+00 2.674688539444649571e+00 2.648388351183105893e+00 2.618646442006300923e+00 2.585316471450588516e+00 2.548350882650892935e+00 2.507818530796475542e+00 2.463914180313662605e+00 2.416959470379619113e+00 2.367395515067097556e+00 2.315767655174731043e+00 2.262703144619465867e+00 2.208882726049754552e+00 2.155007314522371598e+00 2.101761362845335768e+00 2.049774965357117118e+00 1.999587268312024824e+00 1.951614223871327880e+00 1.906123914533096819e+00 1.863222544979516782e+00 1.822853555206503939e+00 1.784811226685251384e+00 1.748768665535143541e+00 1.714318362662242468e+00 1.681021851847079196e+00 1.648463621334298690e+00 1.616303577059519991e+00 1.584322197664552956e+00 1.552453104995082045e+00 1.520799100790482195e+00 1.489629547549235156e+00 1.459359150871292643e+00 1.430510343793517380e+00 1.403663363410198928e+00 1.379399463803869352e+00 1.358243345009575442e+00 1.340610793033874870e+00 1.326766694729466289e+00 1.316797218143042514e+00 1.310598204756711072e+00 1.307879956032059088e+00 1.308186855840073548e+00 1.310928832216611051e+00 1.315420709141217337e+00 1.320925056190539459e+00 1.326694247322382392e+00 1.332008046784485700e+00 1.336203993833352088e+00 1.338699067769069329e+00
1.762012653525246275e+00 1.952809819181352324e+00 2.141907505404626377e+00 2.326426862742160040e+00 2.503836045840699409e+00 2.672080860745924991e+00 2.829670812752084874e+00 2.975712901251216902e+00 3.109891708786560294e+00 3.232400707373468407e+00 3.343835307354650954e+00 3.445062222792457440e+00 3.537081669847836451e+00 3.620898571885272865e+00 3.697416498246371752e+00 3.767363961666659655e+00 3.831257705726999863e+00 3.889402424825705307e+00 3.941921776501983388e+00 3.988812090406924415e+00 4.030008188786306178e+00 4.065450328735868979e+00 4.095142305326263887e+00 4.119192952499596494e+00 4.137836232327323671e+00 4.151428427807249300e+00 4.160424206637776123e+00 4.165336182848166757e+00 4.166684730446482909e+00 4.164946061232280172e+00 4.160506756602973866e+00 4.153632101112060049e+00 4.144453743067698426e+00 4.132979620578670854e+00 4.119126046084560677e+00 4.102768711085090558e+00 4.083806568766810585e+00 4.062230450365151846e+00 4.038187203070955356e+00 4.012030239347058824e+00 3.984348691318744251e+00 3.955969726781482620e+00 3.927931646897336648e+00 3.901428825342661888e+00 3.877732866476448326e+00 3.858097171291791305e+00 3.843654091629883141e+00 3.835314776655654789e+00 3.833681664870043360e+00 3.838982355177710026e+00 3.851031528900799028e+00 3.869224897161538834e+00 3.892566136534233223e+00 3.919724727040337697e+00 3.949119794101958902e+00 3.979022729632815558e+00 4.007669697964203692e+00 4.033374324646946008e+00 4.054630911847778130e+00 4.070199564176585127e+00 4.079166486412450610e+00 4.080975337342583664e+00 4.075428610565609233e+00 4.062661247847303869e+00 4.043091648347748368e+00 4.017357556592342505e+00 3.986245588931135231e+00 3.950623241350318615e+00 3.911381006260442383e+00 3.869389935590128449e+00 3.825476955057885320e+00 3.780416980286034789e+00 3.734937993957049063e+00 3.689733204299535441e+00 3.645473591832242288e+00 3.602814731892700628e+00 3.562393565869938161e+00 3.524813447896568697e+00 3.490618768262558458e+00 3.460263168822704571e+00 3.434077176023153655e+00 3.412241765146344363e+00 3.394773644066262808e+00 3.381526139808096687e+00 3.372206827241065241e+00 3.366409966199777948e+00 3.363659035167856803e+00 3.363452683712478297e+00 3.365306615573962823e+00 3.368784476249186532e+00 3.373512601226847707e+00 3.379176221565717508e+00 3.385497926169755090e+00 3.392202314190797097e+00 3.398973317662398852e+00 3.405412198954036462e+00 3.411004517418028126e+00 3.415103308784367631e+00 3.416933587164551422e+00 3.415620300939493426e+00 3.410238536547857358e+00 3.399881581595425306e+00 3.383739811602227476e+00 3.361181677540576729e+00 3.331827500144907805e+00 3.295607395831214426e+00 3.252796342748628611e+00 3.204021887521491418e+00 3.150242970328320347e+00 3.092701441149706909e+00 3.032850643455133888e+00 2.972267716657144732e+00 2.912557724440830942e+00 2.855258285128130069e+00 2.801753013377790147e+00 2.753200875618279309e+00 2.710486723891914362e+00 2.674195933827772542e+00 2.644613641454213404e+00 2.621746665504475438e+00 2.605364160862825074e+00 2.595051550381134220e+00 2.590271400731794849e+00 2.590424761545056853e+00 2.594906984610204859e+00 2.603153113033065846e+00 2.614669397506729887e+00 2.629049198049493885e+00 2.645973246631876385e+00 2.665195840075088363e+00 2.686519823565238774e+00 2.709764154308456074e+00 2.734728332255620398e+00 2.761158031472223939e+00 2.788715917680107736e+00 2.816960927121909375e+00 2.845338306912319482e+00 2.873181589776180989e+00 2.899726501483987029e+00 2.924135691839170548e+00 2.945532269597967101e+00 2.963039476162823593e+00 2.975823461695310534e+00 2.983136127957161765e+00 2.984355181888325603e+00 2.979018960812357619e+00 2.966854059023125600e+00 2.947794237174191423e+00 2.921989523435342129e+00 2.889804727221733760e+00 2.851806928887758996e+00 2.808741868024615229e+00 2.761499692693306862e+00 2.711071243192657132e+00 2.658496954980124283e+00 2.604811488666250341e+00 2.550988133182527484e+00 2.497887693440572487e+00 2.446216745661323522e+00 2.396499628272843019e+00 2.349067316869376310e+00 2.304064469703251739e+00 2.261473651829384757e+00 2.221153431217943730e+00 2.182885032051776086e+00 2.146420971709181558e+00 2.111528821144233348e+00 2.078024045479134330e+00 2.045787688509125957e+00 2.014767219312282087e+00 1.984961661823616774e+00 1.956394789019395564e+00 1.929082116425219429e+00 1.902998422107205378e+00 1.878052322440652677e+00 1.854073145938586631e+00 1.830813158332786461e+00 1.807965547784220695e+00 1.785195915254610410e+00 1.762182772978886147e+00 1.738661089388340963e+00 1.714462466627291404e+00 1.689546031451170993e+00 1.664015530522323871e+00 1.638120048383707950e+00 1.612237987238335002e+00 1.586846034568348829e+00 1.562476553570108173e+00 1.539667972053146983e+00 1.518913233414798114e+00 1.500611245019440210e+00 1.485025632665286199e+00 1.472254112701133710e+00 1.462210638763250969e+00 1.454621262922517255e+00 1.449033524971981457e+00 1.444838218620548176e+00 1.441301579126807564e+00 1.437605407451115980e+00 1.432892273656487303e+00 1.426312831991221941e+00
[truncated: 306,526 more chars]
