# Supplementary material for: Ultrafast electronic relaxation pathways of the molecular photoswitch quadricyclane
Source: Nat Chem. 2024 Feb 2;16(4):499–505. doi: 10.1038/s41557-023-01420-w (PMC10997510; doi:10.1038/s41557-023-01420-w)
Supplement: Supplementary file 6 — Photoelectron spectra with and without pump pulse. [file 41557_2023_1420_MOESM6_ESM.xlsx]

## Sheet: s 6A
Figure s.6A
Delay / ps		BE / eV		XUV+UV Intensity
-0.492		0.998884		1.17534	1.23749	1.0103	1.30346	1.09875	1.29718	1.04849	1.16634	1.07423	1.05079	1.08721	1.14031	1.11914	1.36841	1.1207	1.32974	1.10576	1.13738	1.26565	1.26592	1.22627	1.12	1.27625	1.25485	1.07157	1.2079	1.33533	1.05612	1.1737	1.05383	1.03564	1.21688	1.32783	1.04066	1.16939	1.06023	1.22757	1.30406	1.14972	1.31331	0.947962	1.12252	1.04471
-0.442		1.01165		1.13144	1.20519	1.09349	1.23575	1.08007	1.19286	1.20359	1.12792	1.08927	1.0946	1.15216	1.22194	1.1095	1.28506	1.09686	1.22219	1.27205	1.02576	1.21444	1.15782	1.38557	1.2222	1.29105	1.44153	1.28202	1.36515	1.15024	1.08859	1.31293	1.01947	1.04809	1.09794	1.2625	1.12238	1.12324	1.2404	1.17612	1.21654	1.04572	1.17695	1.31414	1.13433	1.22803
-0.392		1.0244		1.24469	1.21657	1.18634	1.22948	1.35171	1.18433	1.16756	1.07605	0.998267	1.11992	1.04037	1.46427	0.938173	1.20209	1.24124	1.16748	1.24094	1.48054	1.24713	1.21834	1.36152	1.14594	1.25414	1.3153	1.24062	1.1641	1.24006	1.12167	1.37936	1.03865	1.12292	0.970561	1.23236	1.12356	1.25497	1.23983	1.14511	1.08646	1.02186	1.0465	1.33869	1.12675	1.23984
-0.342		1.03711		1.24428	1.09684	1.19882	1.29278	1.29285	1.12804	1.08685	1.09241	0.965211	1.13992	1.21445	1.22337	1.16064	1.12236	1.15908	1.27179	1.12892	1.24341	1.1822	1.23909	1.29737	1.15082	1.21813	1.34801	1.23064	1.21748	1.17141	1.23877	1.37114	1.2868	1.24585	1.07332	1.004	1.29773	1.2265	1.35013	1.33663	1.06906	1.24621	0.984519	1.33732	1.20195	1.08466
-0.292		1.04979		1.15501	1.1535	0.952506	1.15615	1.23135	1.22583	1.19388	1.04508	1.39171	1.09479	1.12774	1.44861	1.26845	1.21623	1.21194	1.12373	1.31522	1.28394	1.24422	1.13726	1.38592	1.18513	1.1289	1.24314	1.13267	1.2345	1.04297	1.11125	1.24945	1.35234	1.23108	1.18995	1.06974	1.20916	1.24697	1.30677	1.31495	1.00834	1.16141	1.27791	1.34991	1.20759	1.23352
-0.267		1.06244		1.24312	1.07559	0.965833	1.28285	1.17415	1.16567	1.15937	1.3594	1.33371	1.16864	1.13234	1.35874	1.33342	1.14536	1.1812	1.2008	1.35722	1.37911	1.35314	1.32181	1.51855	1.441	1.18417	1.16637	1.36659	1.37121	1.23577	1.12049	1.02766	1.37037	1.24232	1.22464	1.21389	1.05767	1.18266	1.27094	1.2214	1.02868	1.21772	1.08724	1.31866	1.11963	1.19978
-0.242		1.07506		1.14218	1.13406	1.16882	1.23889	1.22597	1.10745	0.980271	1.24707	1.19698	1.24388	1.20957	1.12244	1.1205	1.24274	1.38149	1.27294	1.41447	1.54794	1.32615	1.31969	1.41515	1.46743	1.13352	1.22195	1.38688	1.18685	1.05712	1.02678	1.21354	1.30815	1.26647	1.31372	1.22949	1.19236	1.11186	1.16891	1.34692	1.49926	1.1886	1.27756	1.26387	1.01503	1.36889
-0.217		1.08764		1.16939	1.12105	0.93344	1.25561	1.09985	1.09739	1.07858	1.10404	1.17542	1.26414	1.39722	0.943968	1.23288	1.23414	1.33798	1.27963	1.34263	1.33774	1.28302	1.33249	1.29042	1.26057	1.12998	1.30573	1.1562	1.17621	1.25876	1.11903	1.42526	1.06866	1.17684	1.25461	1.21822	1.33745	1.27255	1.12035	1.20171	1.20621	1.19981	1.32627	1.29426	1.14874	1.41597
-0.192		1.1002		1.46807	1.13617	1.04361	1.11569	1.20052	1.30238	1.18981	1.23693	1.24077	1.27467	1.30335	1.1091	1.14493	1.53422	1.3538	1.37781	1.22829	1.31948	1.07652	1.18806	1.25743	1.38219	1.41918	1.3309	1.19205	1.28709	1.21008	1.23591	1.30813	1.3316	1.1705	1.17122	1.12614	1.3037	1.32039	1.26761	1.00686	1.11976	1.19842	1.12096	1.05658	1.20007	1.33743
-0.167		1.11273		1.41063	1.0444	1.09182	1.21501	1.28908	1.08218	1.12551	1.12019	1.22601	1.37877	1.24437	1.498	1.12707	1.31301	1.41231	1.29425	1.35174	1.4166	1.05108	1.45752	1.40552	1.47182	1.34374	1.23253	1.36382	1.31782	1.23087	1.15812	1.30884	1.34583	1.15356	1.20714	1.22797	1.23166	1.11412	1.19709	1.22142	1.15918	1.33288	1.18243	1.19923	1.105	1.27244
-0.142		1.12523		1.31917	1.051	1.22524	1.16043	1.21005	1.06639	1.24493	1.16914	1.11762	1.3732	1.21221	1.45551	1.17209	1.14757	1.37744	1.32722	1.45943	1.33262	1.18651	1.48408	1.28222	1.35546	1.12987	1.33386	1.45372	1.22377	1.24331	1.16816	1.33484	1.3857	1.32544	1.41909	1.17791	1.20078	1.15028	1.32552	1.21325	1.35093	1.30483	1.06787	1.22553	1.29439	1.15657
-0.117		1.1377		1.31078	1.17327	1.1424	1.26433	1.18785	1.29683	1.4237	1.09677	1.28339	1.29483	1.37451	1.26156	1.28464	1.25298	1.234	1.34635	1.24737	1.50669	1.2213	1.19428	1.27842	1.38531	1.43025	1.25546	1.41296	1.31801	1.13175	1.1874	1.51535	1.07267	1.25531	1.22319	1.2782	1.32262	1.31706	1.21436	1.12025	1.29733	1.14732	1.26261	1.36521	1.20119	1.04176
-0.092		1.15014		1.40157	1.39757	1.11343	1.43857	1.3241	1.1718	1.42331	1.13535	1.47559	1.25142	1.37061	1.39524	1.22159	1.42193	1.26977	1.3605	1.19536	1.4835	1.27377	1.23868	1.26643	1.52913	1.39653	1.32851	1.45444	1.15046	1.33007	1.1258	1.29345	1.19679	1.49384	1.23218	1.14263	1.18795	1.25744	1.14359	1.33567	1.35164	1.22569	1.25875	1.24971	1.1883	1.16656
-0.067		1.16255		1.18519	1.24434	1.20419	1.18396	1.24051	1.35032	1.35426	1.32254	1.35281	1.35419	1.20698	1.40342	1.3026	1.47492	1.41339	1.17694	1.36247	1.35881	1.38748	1.61693	1.42877	1.36477	1.25061	1.37637	1.45386	1.39074	1.13338	1.3575	1.35069	1.17702	1.3088	1.19208	1.41448	1.40722	1.32012	1.31261	1.37954	1.29867	1.23054	1.31456	1.39362	0.907344	1.21812
-0.042		1.17494		1.28782	1.49644	1.15813	1.14328	1.23144	1.45758	1.21732	1.31523	1.23795	1.23693	0.999523	1.32713	1.57264	1.30227	1.49216	1.39186	1.45085	1.39854	1.36455	1.82846	1.41624	1.25152	1.41463	1.34189	1.46422	1.43299	1.23231	1.17468	1.49721	1.20499	1.23001	1.16682	1.38243	1.3467	1.2946	1.16798	1.15384	1.24229	1.52407	1.07647	1.49124	1.00582	1.0566
-0.017		1.18729		1.44766	1.53233	1.02038	1.14778	1.29044	1.42477	1.26533	1.43598	1.28433	1.24222	1.19484	1.55738	1.36356	1.27144	1.41182	1.53488	1.58096	1.47461	1.41887	1.43408	1.41067	1.36412	1.3629	1.43938	1.41284	1.2291	1.28592	1.328	1.49326	1.09515	1.34277	1.1271	1.38972	1.52217	1.29825	1.35718	1.11989	1.15553	1.43555	1.01769	1.28779	1.25029	1.16478
0.008		1.19961		1.4689	1.41052	1.19181	1.29312	1.3503	1.28255	1.15884	1.30532	1.29698	1.30514	1.46465	1.30866	1.33457	1.54227	1.26826	1.43417	1.38595	1.46864	1.32821	1.38488	1.46754	1.33893	1.43281	1.22634	1.33437	1.23333	1.16765	1.33169	1.3484	1.50055	1.34797	1.41371	1.36517	1.28052	1.28601	1.29396	1.23511	1.12482	1.27484	1.186	1.30084	1.29116	1.19092
0.033		1.2119		1.53091	1.45663	1.35542	1.37198	1.31166	1.12701	1.32081	1.36416	1.28025	1.12368	1.47278	1.16085	1.48078	1.42135	1.23485	1.45321	1.23034	1.71199	1.50113	1.52548	1.5577	1.28039	1.44456	1.46778	1.26772	1.34009	1.23279	1.43289	1.3459	1.29925	1.33153	1.46272	1.23313	1.31653	1.41167	1.20346	1.38204	1.25593	1.28982	1.4282	1.42505	1.2489	1.10357
0.058		1.22417		1.43589	1.38419	1.33331	1.36112	1.18693	1.18639	1.35355	1.4382	1.19324	1.08186	1.4737	1.2533	1.17698	1.29057	1.34014	1.54999	1.3762	1.66601	1.52639	1.43337	1.51033	1.25165	1.32692	1.45846	1.40789	1.40708	1.34303	1.44071	1.23464	1.30686	1.33126	1.28761	1.26237	1.42327	1.20857	1.41827	1.41345	1.584	1.37407	1.34689	1.39307	1.29559	1.07716
0.083		1.23641		1.34306	1.37882	1.33014	1.32534	1.31697	1.40495	1.39828	1.35836	1.25558	1.26412	1.36669	1.35594	1.40843	1.3319	1.58799	1.39536	1.6961	1.70333	1.46253	1.37759	1.49143	1.42664	1.30721	1.37682	1.55791	1.44286	1.35605	1.28214	1.32036	1.34395	1.33943	1.20627	1.24154	1.36947	1.38215	1.38579	1.33351	1.36852	1.37866	1.40434	1.27071	1.37102	1.26728
0.108		1.24861		1.21201	1.48894	1.11144	1.42111	1.29777	1.37591	1.29064	1.30649	1.26233	1.35832	1.50697	1.31034	1.33322	1.32443	1.41239	1.36201	1.63799	1.66232	1.72592	1.36726	1.48686	1.48207	1.62634	1.59501	1.40696	1.27666	1.37228	1.37737	1.51275	1.41143	1.27257	1.39788	1.19537	1.23852	1.38172	1.31665	1.16153	1.16886	1.4731	1.24281	1.29553	1.19085	1.41312
0.133		1.26079		1.24941	1.51154	1.29154	1.37127	1.29447	1.37722	1.43203	1.3624	1.22424	1.50481	1.24203	1.15982	1.41595	1.32387	1.35442	1.43147	1.66072	1.54929	1.63645	1.70985	1.50066	1.31066	1.64898	1.51644	1.33659	1.29058	1.40584	1.2797	1.48891	1.31247	1.32253	1.18232	1.33057	1.36864	1.42715	1.441	1.36243	1.16193	1.34849	1.3186	1.47246	1.22006	1.47274
0.158		1.27294		1.31504	1.51648	1.30566	1.24326	1.21694	1.4191	1.33166	1.3542	1.26829	1.41808	1.36418	1.22489	1.38807	1.28918	1.37622	1.54064	1.60261	1.46636	1.56531	1.4372	1.75058	1.32826	1.54115	1.32107	1.41121	1.52544	1.49048	1.2672	1.40606	1.50988	1.26991	1.19639	1.41264	1.50856	1.41815	1.40666	1.23124	1.24898	1.45028	1.34264	1.47725	1.38427	1.3078
0.183		1.28506		1.19023	1.39616	1.38328	1.33607	1.24507	1.32714	1.36944	1.2503	1.42153	1.39169	1.61431	1.44938	1.26799	1.4806	1.54222	1.30905	1.71217	1.47018	1.52016	1.4965	1.64283	1.39397	1.45935	1.4542	1.35503	1.44328	1.41157	1.33399	1.66241	1.42216	1.17257	1.15969	1.36989	1.36935	1.20553	1.47761	1.27581	1.35842	1.28658	1.19002	1.40342	1.41421	1.26354
0.208		1.29715		1.33735	1.5164	1.34081	1.34872	1.31556	1.54348	1.27004	1.35194	1.48297	1.42517	1.57555	1.60263	1.5805	1.39541	1.51762	1.31389	1.48908	1.44358	1.61493	1.5875	1.44284	1.42313	1.59701	1.474	1.42754	1.32668	1.32876	1.47488	1.50567	1.40823	1.36366	1.2801	1.19686	1.38302	1.44176	1.37418	1.21289	1.41376	1.26477	1.18168	1.31663	1.4442	1.35682
0.233		1.30922		1.37265	1.46561	1.31635	1.44783	1.2671	1.56943	1.29693	1.47118	1.25529	1.26736	1.58128	1.38558	1.57016	1.48323	1.58514	1.51533	1.492	1.68521	1.49075	1.78441	1.54615	1.43309	1.49856	1.44037	1.55962	1.29642	1.44219	1.09468	1.40757	1.52367	1.41985	1.14248	1.40211	1.38832	1.36048	1.37287	1.315	1.44758	1.4895	1.22205	1.56652	1.4726	1.33095
0.258		1.32125		1.33462	1.50318	1.37015	1.43808	1.26233	1.52984	1.37135	1.5053	1.3744	1.36621	1.40936	1.30589	1.48624	1.44699	1.36548	1.53735	1.65035	1.75561	1.35435	1.65569	1.82653	1.4773	1.48587	1.49624	1.62122	1.36188	1.44773	1.17658	1.43125	1.42857	1.17387	1.46756	1.41528	1.16546	1.40037	1.31307	1.53234	1.31408	1.5656	1.50285	1.43135	1.48596	1.46326
0.283		1.33326		1.28627	1.53661	1.22453	1.37851	1.40017	1.37993	1.63216	1.31481	1.326	1.43962	1.43418	1.38455	1.44729	1.64421	1.29004	1.56361	1.49734	1.90245	1.46203	1.71913	1.453	1.46239	1.43566	1.41899	1.61543	1.43697	1.53657	1.20455	1.26972	1.36629	1.3142	1.29476	1.43186	1.44183	1.37894	1.32756	1.28461	1.33292	1.38233	1.59205	1.46777	1.43632	1.78052
0.308		1.34524		1.1488	1.35897	1.36402	1.40108	1.26915	1.37116	1.56934	1.45849	1.24787	1.4817	1.52006	1.52878	1.60263	1.66374	1.41244	1.45485	1.64497	1.73355	1.74479	1.75877	1.53743	1.52604	1.41101	1.63837	1.44385	1.2671	1.43948	1.2759	1.37668	1.32647	1.35243	1.20868	1.41974	1.42357	1.27569	1.3179	1.65342	1.37536	1.32947	1.51193	1.54307	1.34022	1.4955
0.358		1.35719		1.10978	1.42024	1.45819	1.50344	1.34037	1.47032	1.29959	1.38013	1.22862	1.43959	1.25904	1.35099	1.46746	1.45389	1.44268	1.52904	1.54167	1.62017	1.48495	1.77606	1.63871	1.50521	1.68966	1.61827	1.58847	1.52432	1.55892	1.39086	1.50707	1.50651	1.33207	1.28227	1.46226	1.21194	1.30241	1.35599	1.6764	1.47569	1.24244	1.36084	1.47087	1.48729	1.29899
0.408		1.36911		1.3273	1.29911	1.54657	1.43499	1.44739	1.35209	1.40024	1.5125	1.15463	1.38295	1.44633	1.37894	1.44429	1.70515	1.39814	1.59387	1.46814	1.60477	1.63102	1.82644	1.67867	1.58084	1.54127	1.43926	1.53716	1.44052	1.4104	1.34979	1.63254	1.49021	1.36723	1.31136	1.16158	1.39463	1.29694	1.35877	1.56374	1.39691	1.31265	1.28159	1.45249	1.49535	1.29936
0.458		1.38101		1.59954	1.31879	1.49773	1.53924	1.33631	1.3346	1.24459	1.43943	1.30728	1.42401	1.46619	1.3848	1.55371	1.80926	1.44846	1.60595	1.43992	1.43406	1.66951	1.7697	1.94193	2.02544	1.4867	1.53006	1.45901	1.43056	1.41438	1.54916	1.52508	1.47	1.39721	1.4262	1.33623	1.42789	1.12195	1.26467	1.56899	1.43507	1.58286	1.30311	1.39181	1.35739	1.31924
0.508		1.39288		1.667	1.47062	1.28695	1.40843	1.31693	1.40001	1.20992	1.33423	1.56234	1.36942	1.42082	1.47253	1.52711	1.49234	1.48287	1.76382	1.66178	1.48446	1.57408	1.81696	1.96796	1.78498	1.66599	1.6566	1.52981	1.37271	1.27556	1.53998	1.68868	1.46025	1.46683	1.54449	1.48254	1.28844	1.47205	1.65982	1.39596	1.27083	1.49185	1.50301	1.46491	1.2813	1.44192
0.558		1.40471		1.41868	1.62253	1.436	1.42854	1.36865	1.25699	1.46596	1.31884	1.55108	1.27016	1.52512	1.40122	1.46161	1.57245	1.43891	1.70867	1.59763	1.80328	1.47762	1.64211	1.74088	1.60705	1.78517	1.60596	1.53314	1.3892	1.37965	1.62205	1.71904	1.45994	1.40017	1.46221	1.56	1.30713	1.52209	1.52743	1.41648	1.60404	1.55395	1.45825	1.30135	1.32681	1.55414
0.608		1.41653		1.26212	1.40329	1.4822	1.38412	1.40484	1.26084	1.50468	1.48605	1.45647	1.33072	1.62525	1.48443	1.54878	1.60112	1.84597	1.48426	1.66065	1.5786	1.646	1.69022	1.89893	1.57263	1.92765	1.40818	1.592	1.39692	1.58195	1.39385	1.56247	1.33581	1.39495	1.44406	1.49799	1.42228	1.36307	1.41029	1.53627	1.64505	1.68861	1.39388	1.58723	1.68205	1.55005
0.658		1.42831		1.21574	1.59716	1.53493	1.74587	1.33417	1.36052	1.47522	1.59511	1.40939	1.32886	1.52572	1.70286	1.40096	1.57884	1.95388	1.56309	1.68898	1.76853	1.7823	1.76928	1.85371	1.87795	1.90467	1.52066	1.57656	1.41703	1.63285	1.36448	1.42105	1.32443	1.36416	1.60295	1.48565	1.36336	1.55909	1.46389	1.56483	1.3892	1.58518	1.62758	1.62819	1.5494	1.30398
0.708		1.44007		1.33401	1.34782	1.62164	1.48339	1.35575	1.47155	1.56283	1.49463	1.51091	1.37781	1.46683	1.59268	1.65465	1.78944	1.79948	1.83227	1.67891	1.80182	1.8665	1.79697	1.87788	1.61917	2.02142	1.80001	1.59117	1.43263	1.4466	1.38022	1.55679	1.30014	1.47545	1.59054	1.57893	1.2848	1.54146	1.38697	1.62276	1.32486	1.47821	1.24305	1.53725	1.48832	1.37192
0.758		1.4518		1.22638	1.59796	1.2862	1.51212	1.64969	1.22631	1.36349	1.30646	1.54015	1.57259	1.40932	1.40654	1.58047	1.90616	2.00353	1.62953	1.76206	1.89846	2.10063	1.92123	1.75537	1.80416	1.84086	1.82608	1.76037	1.40138	1.33706	1.28649	1.69269	1.56753	1.33009	1.53648	1.40887	1.28899	1.35367	1.44566	1.34241	1.3953	1.55045	1.39714	1.61697	1.47836	1.25493
0.808		1.4635		1.50241	1.72688	1.28194	1.485	1.70461	1.2728	1.61449	1.323	1.51897	1.59439	1.41962	1.50444	1.47529	2.0067	1.7388	1.87825	1.83391	1.8543	2.02033	1.87833	1.74558	1.73982	1.62132	1.70835	1.62936	1.30282	1.33494	1.56117	1.51589	1.57735	1.54925	1.4706	1.53932	1.525	1.41676	1.44393	1.12823	1.50043	1.78748	1.36099	1.58315	1.2815	1.31421
0.858		1.47518		1.48001	1.64418	1.3396	1.55216	1.57774	1.4695	1.50527	1.4682	1.55626	1.77563	1.59101	1.57181	1.61576	1.91091	1.66754	1.8154	1.92814	1.86355	1.80709	1.98196	1.80858	1.88484	1.78874	1.54953	1.63722	1.44972	1.56381	1.41067	1.38504	1.43294	1.35412	1.39986	1.24869	1.57779	1.67985	1.47524	1.30055	1.50117	1.52967	1.45401	1.34385	1.36462	1.43002
0.908		1.48682		1.6686	1.51744	1.46095	1.79509	1.56936	1.38456	1.40906	1.33016	1.46667	1.73915	1.66725	1.75619	1.69321	1.75839	1.915	1.90439	2.04558	2.11459	1.72923	2.06046	1.80599	1.84522	1.74764	1.52271	1.68194	1.54775	1.65604	1.49457	1.3405	1.42149	1.37754	1.51886	1.33083	1.5175	1.79045	1.46474	1.36091	1.57648	1.37888	1.42056	1.21391	1.30096	1.49522
0.958		1.49844		1.46479	1.64037	1.74891	1.47492	1.69435	1.45079	1.39118	1.28512	1.51753	1.62877	1.4621	1.52668	1.67168	1.69756	1.9561	1.9573	2.333	1.80777	2.23296	1.72198	2.26888	1.89183	1.58205	1.47437	1.45847	1.45612	1.44552	1.41943	1.72509	1.59204	1.47706	1.43757	1.40059	1.29335	1.71021	1.50767	1.48144	1.57478	1.44574	1.50521	1.39005	1.60738	1.44903
1.008		1.51004		1.22705	1.51667	1.51844	1.38125	1.71513	1.56719	1.49899	1.47512	1.57765	1.5134	1.50974	1.46109	1.59371	1.89423	1.83182	1.8817	2.19338	1.90337	2.4256	2.08037	2.07257	1.77932	1.73722	1.54052	1.62252	1.60469	1.64718	1.45642	1.72247	1.32062	1.60358	1.44857	1.4765	1.33177	1.56542	1.59838	1.45057	1.31326	1.61829	1.53968	1.42666	1.70368	1.29763
		1.52161		1.32941	1.5826	1.59505	1.48588	1.63844	1.56533	1.53052	1.09465	1.55246	1.50486	1.60002	1.50246	1.68278	2.03595	1.89341	1.84521	2.12941	2.12206	2.20995	2.15025	1.76942	1.71374	1.90209	1.61619	1.83559	1.7824	1.39883	1.56015	1.44371	1.41864	1.41539	1.48776	1.54155	1.33167	1.62571	1.54455	1.60751	1.35751	1.43002	1.53881	1.57682	1.55778	1.26614
		1.53315		1.30238	1.49463	1.41143	1.5436	1.46806	1.43838	1.52587	1.33138	1.62666	1.52976	1.78724	1.37944	1.61789	1.8856	1.92443	1.92821	2.19696	2.07308	2.13458	2.12279	1.5458	1.84369	1.63648	1.83197	1.70944	1.58323	1.35257	1.66369	1.54484	1.53665	1.40022	1.41464	1.33325	1.4111	1.55716	1.52137	1.5438	1.3752	1.34417	1.41632	1.60521	1.35038	1.30485
		1.54466		1.32711	1.5806	1.36301	1.52657	1.50639	1.3867	1.37121	1.57064	1.3969	1.45783	1.64506	1.48968	1.45775	1.71965	2.02603	1.97804	2.27478	2.39467	2.31428	1.96407	1.79456	1.85327	1.66365	1.75175	1.64622	1.56024	1.47295	1.49714	1.6489	1.58416	1.43657	1.43931	1.42641	1.60615	1.52692	1.39036	1.48951	1.59274	1.46273	1.41308	1.63365	1.64971	1.20677
		1.55615		1.61181	1.69881	1.47094	1.66121	1.62144	1.44879	1.49936	1.55938	1.39063	1.45362	1.59728	1.76652	1.73923	1.91611	2.12431	2.0005	1.84178	2.4881	2.40868	2.17876	2.05534	1.92324	1.62057	1.70001	1.55162	1.62627	1.7251	1.5621	1.51274	1.2512	1.38379	1.56667	1.48857	1.52735	1.39269	1.75907	1.50981	1.51172	1.56104	1.56143	1.35173	1.79565	1.37517
		1.56761		1.55916	1.48638	1.57326	1.45149	1.40761	1.59945	1.50884	1.50524	1.33417	1.49681	1.61657	1.68412	1.91077	1.82025	1.92143	2.37502	2.16664	2.16936	2.35998	2.15551	2.2615	2.01546	1.72211	1.94517	1.67092	1.89409	1.65491	1.5896	1.59133	1.74189	1.44815	1.45942	1.72683	1.58928	1.44461	1.50503	1.46483	1.46012	1.56741	1.63052	1.40443	1.71357	1.65872
		1.57904		1.33477	1.4175	1.55507	1.5161	1.56612	1.73799	1.44799	1.47446	1.41822	1.67099	1.54481	1.61508	1.7557	1.873	2.22771	2.4658	2.34041	2.31427	2.03132	2.27031	2.32664	1.85001	1.88756	1.91492	1.80672	1.81596	1.31425	1.76054	1.52826	1.68646	1.60283	1.64808	1.65507	1.57083	1.44265	1.54575	1.64623	1.63418	1.57284	1.48839	1.62811	1.59497	1.36713
		1.59045		1.69725	1.59153	1.44093	1.60108	1.57854	1.55497	1.51037	1.56487	1.67891	1.68179	1.7464	1.60296	1.9979	2.01015	2.33789	2.25721	2.28813	2.64335	2.3189	2.41659	1.96817	1.90592	1.94059	1.90322	1.73528	1.63138	1.51858	1.70778	1.50896	1.48355	1.51262	1.52009	1.52707	1.59344	1.58985	1.44106	1.70123	1.60459	1.5627	1.47093	1.6714	1.26008	1.37549
		1.60183		1.62402	1.45583	1.43356	1.47774	1.5633	1.60848	1.40929	1.57154	1.6092	1.80619	1.70857	1.72966	1.94384	2.07984	2.01055	2.43651	2.5121	2.54267	2.38819	2.51034	1.93363	2.03432	1.86637	1.85619	1.87224	1.70479	1.86028	1.55964	1.57283	1.55245	1.68866	1.50509	1.73068	1.60545	1.56761	1.52847	1.70753	1.51302	1.68786	1.37069	1.62243	1.4118	1.48387
		1.61319		1.3787	1.45962	1.51975	1.78023	1.66428	1.54172	1.25789	1.45916	1.59972	1.75217	1.43298	1.83927	2.01145	2.10237	2.23458	2.34836	2.5251	2.40691	2.63	2.4415	2.04788	2.31389	2.08248	1.91141	1.94294	1.55435	1.96059	1.38228	1.61219	1.68978	1.73014	1.79738	1.59562	1.56619	1.69857	1.82129	1.72729	1.53796	1.57259	1.67437	1.84868	1.54887	1.38062
		1.62452		1.34075	1.65572	1.32837	1.69445	1.46562	1.57759	1.46367	1.46733	1.67502	1.85633	1.4305	2.11145	1.77149	1.94643	2.22259	2.23655	2.27136	2.31435	2.7085	2.13895	2.04502	2.38764	2.07076	2.05249	1.85082	1.53056	1.65829	1.42597	1.58787	1.80738	1.46692	1.62167	1.42802	1.4173	1.70436	1.56103	1.75156	1.66892	1.59018	1.67724	1.60372	1.56937	1.31313
		1.63582		1.89653	1.5057	1.29508	1.63459	1.37926	1.45772	1.62122	1.39552	1.75191	1.5255	1.49274	2.00441	1.73848	1.99366	2.26673	2.34227	2.70561	2.43732	2.52353	2.29339	2.37371	1.85213	2.17303	1.97412	1.81957	1.63674	1.58874	1.54706	1.53867	1.77124	1.42551	1.65191	1.52612	1.49742	1.77083	1.61371	1.53341	1.71487	1.47308	1.52734	1.40163	1.73204	1.23904
		1.6471		1.59691	1.4825	1.62555	1.72224	1.49346	1.4994	1.63762	1.37493	1.62658	1.49056	1.60807	1.85905	1.62977	1.74702	2.45008	2.43283	2.66643	2.60709	2.28704	2.43488	2.7095	2.08791	2.15442	1.86702	1.92675	1.70831	1.69104	1.52029	1.75972	1.54964	1.61877	1.5396	1.71367	1.67864	1.73139	1.53303	1.75216	1.7593	1.45571	1.47256	1.30698	1.74077	1.44998
		1.65835		1.50338	1.52045	1.5268	1.53412	1.2993	1.58233	1.80746	1.51832	1.55441	1.66831	1.63618	1.78866	1.91143	1.80033	2.10807	2.68974	2.70471	2.70035	2.55559	2.19829	2.49158	2.26592	2.04682	1.93485	2.1928	1.62381	1.76062	1.67749	1.96255	1.71914	1.69672	1.56705	1.67521	1.62554	1.75136	1.37325	1.68871	1.67045	1.6876	1.67637	1.4852	1.49225	1.70756
		1.66957		1.60885	1.67783	1.60473	1.77307	1.50893	1.50051	1.7577	1.69344	1.47423	1.58409	1.75847	1.92895	2.02824	2.07547	2.33587	2.69715	2.61037	2.81334	2.8321	2.67727	2.35834	2.12657	2.04556	1.99021	1.92595	1.80479	1.90983	1.45103	1.52964	1.57836	1.73169	1.60144	1.73357	1.47421	1.41576	1.49055	1.51115	1.67772	1.62247	1.64167	1.54881	1.56793	1.47031
		1.68077		1.74735	1.64704	1.4846	1.55036	1.79275	1.58128	1.6436	1.72293	1.51258	1.56586	1.73108	1.90764	2.05738	2.23077	2.55708	2.72011	2.67346	2.52564	2.55109	2.61834	2.31465	2.26338	2.23741	2.21603	1.81456	1.79346	1.74047	1.68624	1.46354	1.74852	1.70077	1.65579	1.63647	1.66079	1.54654	1.5232	1.57728	1.62211	1.47054	1.49391	1.74596	1.30533	1.35934
		1.69194		1.53218	1.42481	1.39835	1.49433	1.60033	1.46786	1.48894	1.65097	1.70591	1.83996	1.8798	2.0611	2.09394	2.06898	2.43716	2.89918	2.72161	2.50138	2.85015	2.45419	2.25415	2.63563	2.29102	2.07058	2.13978	1.73175	1.7555	1.57213	1.7718	1.78416	1.94353	1.70462	1.55957	1.63632	1.67553	1.73337	1.36377	1.65037	1.481	1.53033	1.73871	1.44915	1.43819
		1.70309		1.57456	1.46555	1.70623	1.46994	1.37436	1.5987	1.84203	1.67726	1.66449	1.97519	1.95589	1.84272	2.24838	2.24413	2.63633	2.6882	2.85503	2.72438	2.72699	2.86096	2.47697	2.7159	2.49764	1.80377	2.18294	1.85658	1.81998	1.51009	1.66913	1.77646	1.64447	1.76424	1.47084	1.45975	1.54704	1.48917	1.34789	1.67605	1.37334	1.43839	1.59067	1.75138	1.57367
		1.71422		1.65004	1.55996	1.64316	1.61149	1.52176	1.61266	1.56666	1.61732	1.67806	1.93405	2.03845	1.88479	2.07541	2.3702	2.36878	2.41481	2.59886	2.65799	2.73318	2.70741	2.55008	2.89732	2.416	1.92747	1.89684	1.95609	1.80732	1.63866	1.92897	1.77916	1.42468	1.64387	1.46286	1.68085	1.60959	1.53597	1.65054	1.51388	1.78877	1.64244	1.74907	1.6424	1.59341
		1.72531		1.59805	1.67334	1.60184	1.53962	1.64091	1.62482	1.66726	1.68793	1.9296	1.6285	1.91726	2.22904	2.04277	2.31059	2.52732	2.63876	2.58225	3.10578	2.90411	2.78492	2.78866	2.65113	2.53049	2.00631	1.74055	1.99148	1.98677	1.77795	2.15453	1.72862	1.67679	1.94844	1.73102	1.73268	1.67147	1.5506	1.63677	1.77722	1.65854	1.72563	1.62634	1.50205	1.59145
		1.73639		1.57887	1.46041	1.67855	1.67282	1.56725	1.73136	1.64651	1.80866	1.97741	1.64292	1.67915	1.97217	2.30685	2.11712	2.37563	2.58372	2.60262	3.14621	2.99226	2.93211	2.99076	2.7234	2.46775	2.12267	2.14369	1.83791	1.83603	1.64367	1.72986	1.62585	1.65254	1.75675	1.59746	1.53252	1.53267	1.43594	1.66222	1.96513	1.62431	1.59	1.61948	1.4834	1.50236
		1.74743		1.67281	1.54921	1.75214	1.53501	1.58695	1.79785	1.71412	1.67965	1.94333	1.78359	1.86957	2.03019	2.11978	2.29668	2.53079	2.34137	3.01847	2.95051	2.90606	2.98477	2.9655	2.55898	2.52441	2.05222	1.96286	1.75843	1.85841	1.79181	1.67653	2.07041	1.72568	1.85099	1.56717	1.51933	1.74003	1.4376	1.77352	1.9356	1.70636	1.66529	1.77044	1.56547	1.64321
		1.75845		1.47316	1.50225	1.51292	1.74816	1.70816	1.35947	1.56776	1.47897	1.8443	1.70056	1.82835	1.96699	1.91914	2.24755	2.5725	2.41652	3.01299	2.79099	2.92911	2.99932	2.87544	2.28901	2.39878	2.38564	2.07298	1.92241	1.82444	1.74523	1.70666	2.01084	1.98937	1.51522	1.70716	1.63708	1.77719	1.62988	1.69149	1.70374	2.00312	1.60082	1.925	1.63136	1.44272
		1.76945		1.52987	1.4102	1.60432	1.60924	1.4116	1.32189	1.62284	1.44471	1.85198	1.70309	1.64868	2.02976	2.11522	2.10821	2.66687	2.48838	2.77279	2.91612	2.93133	3.13063	2.62623	2.6751	2.4757	2.27478	2.02383	2.19643	1.73066	1.76086	1.76494	1.83488	1.90244	1.56867	1.7827	1.71711	1.7562	1.69982	1.64865	1.49986	1.82931	1.69611	2.00269	1.71516	1.48088
		1.78042		1.42107	1.54814	1.82682	1.61857	1.62731	1.48133	1.6603	1.53229	1.8278	1.82083	2.00608	1.86776	2.18542	2.40836	2.62154	2.79461	2.80511	3.29088	3.20744	2.65362	2.76073	2.7742	2.61392	2.04569	2.04065	2.44442	1.94837	1.91669	1.72385	1.68031	1.75084	1.75918	1.79805	1.69788	1.7287	1.65285	1.65598	1.6299	1.64774	1.62219	1.65887	1.7663	1.6502
		1.79137		1.36829	1.56644	1.75474	1.54909	1.73127	1.673	1.71703	1.46896	1.72922	1.78793	1.93548	1.97542	2.33347	2.59416	2.91369	2.97502	3.23704	3.38019	2.98602	2.9438	2.62493	2.65007	2.40262	2.59598	2.0155	2.15188	1.92345	1.71671	1.95442	1.84032	1.92554	1.55579	1.52376	1.55227	1.53931	1.54989	1.48746	1.46135	1.70417	1.85663	1.88545	1.69535	1.67152
		1.80229		1.57648	1.67632	1.61744	1.72703	1.66995	1.75343	1.67928	1.6279	1.51963	1.87028	1.90222	2.17944	2.16528	2.48627	3.00337	3.10262	3.08293	3.42986	3.15761	3.17348	2.97018	2.90495	2.4506	2.72095	2.08457	2.30277	1.78068	1.99375	2.13222	1.80201	1.68641	1.64635	1.53425	1.47354	1.90285	1.4931	1.39766	1.57204	1.53815	1.61619	1.75496	1.55389	1.97836
		1.81319		1.78248	1.71607	1.61453	1.68982	1.59922	1.74335	1.69284	1.62837	1.61857	1.90888	1.91953	2.24117	2.06614	2.34397	2.82524	3.05155	3.11428	3.01972	3.15327	3.08888	2.89182	3.05318	2.79134	2.30699	2.40309	2.0415	2.15534	2.14027	2.24882	1.95725	1.61818	1.96321	1.81026	1.59296	1.83844	1.62738	1.4968	1.71224	1.71419	1.60089	1.74559	1.48286	1.53439
		1.82406		1.71635	1.68385	1.57834	1.65859	1.50589	1.56463	1.55839	1.44934	1.56941	1.76269	1.88696	1.84223	2.16422	2.34271	2.61818	2.99455	3.4096	3.19019	3.12458	2.98757	2.99097	3.0945	2.68191	2.38094	2.03907	1.81092	2.17608	1.95998	2.36875	1.79545	1.78446	1.56437	1.70259	1.79397	1.78696	1.53755	1.64768	1.65808	1.56248	1.42465	1.83965	1.67234	1.62506
		1.83491		1.69913	1.69033	1.80577	1.52955	1.45212	1.62954	1.488	1.40485	1.75814	1.92133	1.69056	1.99684	2.4943	2.44632	2.81361	2.8846	2.97952	3.28588	3.24059	3.13323	3.08019	3.1141	2.62337	2.46211	2.16685	2.0301	1.92905	1.78954	1.96759	1.85519	1.86761	1.67785	1.54241	1.48348	1.63533	1.64737	1.55436	1.646	1.67864	1.51602	1.59134	1.51973	1.3737
		1.84573		1.83749	1.76495	1.82547	1.74954	1.54865	1.32001	1.79897	1.50665	1.79777	2.1158	1.85861	1.996	2.34646	2.26839	2.83331	3.07135	3.04949	3.19135	3.13849	3.35627	2.99249	2.99829	2.53478	2.28735	1.90902	1.89458	1.86183	1.82131	2.04817	1.88694	1.83048	1.62976	1.76148	1.45128	1.98915	1.60995	1.61349	1.85652	1.63328	1.38913	1.49761	1.57738	1.45666
		1.85653		1.80682	1.61814	1.60138	1.66022	1.49649	1.59093	1.72351	1.51732	1.73933	1.9032	2.03609	2.15169	2.3313	2.80561	2.55062	3.33559	3.41306	3.07217	2.96739	3.50231	3.13665	2.76568	2.5801	2.45163	2.06616	1.76687	1.97601	1.87026	1.92479	1.92112	1.73728	1.86021	1.78457	1.67516	1.70319	1.93997	1.68656	1.74074	1.25065	1.6017	1.40885	1.4235	1.39062
		1.8673		1.81321	1.5914	1.67464	1.85005	1.77296	1.49145	1.75157	1.42573	1.8638	1.94246	1.94368	2.06884	2.26939	2.95296	2.72481	3.21171	3.49204	3.49941	3.17697	3.48788	3.10092	2.5961	2.81127	2.35591	1.9413	1.89112	1.86576	2.0671	2.03862	1.78978	1.69903	1.98799	1.40834	2.07505	1.67953	1.59291	1.69993	1.72657	1.30855	1.55	1.76628	1.58289	1.43597
		1.87805		1.7449	1.82298	1.72687	1.82259	1.60597	1.76723	1.76332	1.69163	1.70193	1.63119	1.90859	2.00666	2.35127	2.43658	2.66725	3.00694	3.24392	3.89096	3.23733	3.52383	3.4802	2.77688	2.67274	2.21569	2.25368	1.97658	1.88755	1.9226	2.0233	1.92796	2.05312	1.8475	1.87353	1.65568	1.83685	1.62301	1.82852	1.57732	1.63099	1.73995	1.74262	1.67908	1.52052
		1.88878		2.01276	1.74588	1.66029	1.61832	1.68134	1.69208	1.727	1.81985	1.69131	1.81539	1.69751	2.03976	2.66566	2.69473	2.81793	3.16145	3.10785	3.62144	3.33318	3.25058	3.02892	2.56389	2.55928	2.51381	2.12439	2.18951	1.8921	1.86775	1.92136	1.52069	2.09653	1.86695	1.85949	1.56247	1.8642	1.87091	1.80807	1.78425	1.56109	1.86389	1.62401	1.66164	1.51179
		1.89948		1.85213	1.80193	1.4874	1.67073	1.68229	1.84182	1.62764	1.89994	1.67061	2.03595	1.69391	2.0354	2.43868	2.40794	2.90783	3.1116	3.17131	3.46993	3.59808	3.13275	2.78988	2.95704	2.68128	2.48648	2.43182	1.9219	1.87346	2.06707	1.92547	1.94193	1.87491	1.7188	1.566	1.56687	1.83407	1.75457	1.80876	1.60444	1.90193	1.7547	2.01139	1.46286	1.57219
		1.91015		1.71918	1.66134	1.52044	1.68591	1.50606	1.76308	1.68958	1.78524	1.92983	1.83844	1.70341	1.99623	2.38779	2.44008	2.74169	3.3178	3.24187	3.21593	3.46044	3.17408	2.79401	3.25504	3.02314	2.35676	2.34846	2.20959	1.85191	2.44592	2.05559	2.28459	1.95788	1.66193	1.6985	1.5812	1.66542	1.67616	1.4615	1.43906	1.74071	1.67224	1.66997	1.41074	1.56535
		1.92081		1.68418	1.51067	1.56099	1.53646	1.66572	1.7295	1.83279	2.056	1.772	2.04567	1.99894	2.17004	2.26753	2.72558	2.88009	2.98369	3.28464	3.25297	3.44267	3.22779	3.07514	2.93898	2.81769	2.16399	2.09161	2.24783	2.11475	1.92258	2.13076	1.93488	1.74212	1.80004	1.9427	1.61874	1.67378	1.7526	1.67093	1.6306	1.65916	1.5958	1.60756	1.60307	1.57574
		1.93143		1.97468	1.61026	1.63765	1.78616	1.94146	2.00014	1.46609	1.80105	1.8559	1.74967	1.97503	2.26461	2.15178	2.63348	3.05531	3.10008	3.49671	3.24368	3.18745	3.34717	3.05568	2.93825	2.7321	2.30854	2.44117	2.08437	2.12886	1.85759	1.88291	1.93579	1.65035	1.64885	1.69197	1.69146	1.70359	1.59724	1.82171	1.66057	1.78518	1.55271	1.88822	1.85748	1.69303
		1.94204		1.98706	1.47982	1.61862	1.84301	1.82109	1.9243	1.56823	1.59253	1.96428	1.79149	2.00103	2.25763	2.47317	2.30298	2.87128	3.09024	3.12724	3.29175	3.1813	3.5289	3.23016	2.61072	2.53394	2.66855	2.15966	2.29166	1.91962	2.05926	1.92467	1.70431	1.60937	2.01408	1.7276	1.87145	2.0434	1.56135	1.71484	1.67322	1.8412	1.78603	2.03306	1.56107	1.47891
		1.95262		1.80429	1.66795	1.42855	1.73358	1.71895	1.84776	1.66943	1.44848	1.69008	1.94054	2.20887	2.3113	2.44348	2.66656	3.00324	3.17764	3.09392	3.38785	3.12714	3.16054	3.22015	2.51896	2.74796	2.51476	2.38296	2.29312	2.28684	2.00085	1.97912	1.77093	2.05416	1.8421	1.58548	1.66924	1.65906	1.54029	1.9711	1.47127	1.76507	1.90076	1.84902	1.83842	1.53886
		1.96318		1.5651	1.6166	1.61241	1.57805	1.70153	1.9914	1.69727	1.74037	1.7196	1.75305	1.9305	2.22601	2.54341	2.68916	2.97627	3.27865	2.95213	3.50648	3.46679	3.26974	2.79921	2.72266	2.89918	2.23652	2.07517	2.3256	2.1102	1.91731	1.98783	1.65241	1.96581	1.811	1.84064	1.81005	1.7794	1.80311	2.01877	1.70212	1.51205	1.76526	1.74901	1.74094	1.57462
		1.97371		1.66948	1.77094	1.84486	1.68379	1.53008	1.85446	1.60574	1.94414	1.86881	1.93081	1.87383	2.53414	2.50063	2.67272	2.72435	3.27901	3.4441	3.43516	3.20597	3.30702	2.70533	2.93846	2.60359	2.51224	2.24006	2.13287	1.9789	2.0172	1.84424	1.69948	1.59418	1.80751	2.16079	1.84611	1.72085	1.82723	2.04309	1.81397	1.50331	1.59378	2.01795	1.65549	1.62423
		1.98422		1.74812	1.72514	1.76223	1.86304	2.00608	1.93201	1.7149	1.95351	1.65936	2.00035	1.78297	2.43898	2.52058	2.74641	2.67046	3.22629	3.12301	3.32794	3.43323	3.18281	3.04659	2.71847	3.00913	2.59081	2.32562	2.02049	2.18978	2.09024	2.07914	1.64874	1.94258	1.63977	1.68921	1.84915	1.8516	1.73217	1.8556	1.74257	1.81849	1.78596	1.70817	1.73741	1.52106
		1.99471		1.8137	1.79436	1.75622	1.97502	1.70993	1.7214	1.97191	1.70474	1.73303	2.05162	1.74838	2.00689	2.5761	2.619	2.87165	2.99289	3.33609	3.02227	3.25537	3.07017	2.97787	2.73376	3.04331	2.3939	2.20003	2.09348	2.16198	2.33816	2.12915	2.22448	1.97025	1.71549	1.80871	1.89661	1.87365	1.99024	2.06193	1.74828	2.09179	1.90974	1.72961	1.50338	1.56077
		2.00517		1.59884	1.86929	1.83344	2.07619	1.77819	1.79399	1.83522	1.70003	1.84616	1.92501	2.11594	2.07336	2.38726	2.64643	2.96058	3.18834	3.31121	3.42244	3.50207	3.16158	2.91429	2.93401	2.76828	2.53011	2.12699	2.2489	2.16159	2.25772	2.14816	1.90035	1.82679	1.91594	2.2513	1.71104	1.85467	1.79029	1.87974	1.95123	1.82664	1.66841	1.95081	1.66918	1.71616
		2.01561		1.65217	1.81062	1.89177	1.91655	1.94492	1.83299	1.79501	1.61893	1.9939	1.94791	2.14089	2.02982	2.38394	2.91066	2.88079	2.93274	3.47708	3.28901	3.28313	3.23097	2.93992	3.07288	2.71805	2.36185	2.47174	2.1387	2.0651	1.99483	2.20494	1.93814	1.82729	1.96572	1.86953	1.65202	1.97168	1.72704	1.66723	2.2946	1.89696	1.71193	1.73246	1.70159	1.84305
		2.02602		1.7981	1.83667	1.82275	1.96145	1.74199	1.76027	1.72753	1.82402	2.08089	1.79751	2.3615	2.32937	2.48555	2.86491	3.06154	2.82053	3.24688	3.59274	3.36156	3.62823	3.17035	2.65503	2.72576	2.423	2.42499	2.3683	2.11499	1.7974	2.46603	1.94084	1.88456	1.87791	1.97349	1.72385	1.84816	1.65799	1.74682	1.82326	1.75483	1.81723	1.45172	1.55702	1.809
		2.03642		1.88677	1.81747	1.76893	1.83485	1.90264	1.99165	1.89992	1.79014	1.83786	1.97098	2.12252	1.98191	2.59446	2.65428	3.00051	2.96998	3.07976	3.68631	3.15939	2.96344	3.21597	3.06774	3.01084	2.46454	2.54194	2.41115	2.12609	2.19972	2.16999	1.90432	1.79163	1.9751	1.89392	1.7565	1.5123	1.5447	1.76413	1.76556	1.8668	1.71634	1.77988	2.0109	1.61785
		2.04679		1.61151	1.82539	1.85718	1.91069	1.94487	1.92598	1.67177	1.83701	1.82925	2.08235	2.0254	2.02293	2.33409	2.59224	3.13466	2.88165	3.14126	3.53545	3.43854	3.17291	3.04351	3.15862	2.78923	2.58609	2.39952	2.31126	2.08855	2.57092	2.19015	1.73827	1.77561	2.24514	2.02518	1.59167	1.62486	1.70584	1.92578	1.58695	1.67964	1.64443	1.99703	1.84395	1.60337
		2.05713		1.6347	1.74664	1.95674	1.80821	1.89476	1.66526	1.60783	1.74329	1.8162	1.90129	2.19823	2.1386	2.53465	2.75856	3.09787	2.83556	3.15493	3.53906	3.43822	3.40149	3.40432	3.34428	3.07154	2.91797	2.37145	2.02661	2.10679	2.57764	2.04528	2.06849	2.28049	2.11493	1.89971	1.65021	1.73169	1.92012	1.5767	1.82728	1.35656	1.83395	1.91922	1.92035	1.81639
		2.06746		1.85611	2.07934	1.90202	1.71736	1.65538	1.63172	1.58307	1.69138	1.76509	2.00599	1.88554	2.30821	2.57139	2.8954	3.20066	2.95409	3.54175	3.98541	3.34959	3.23113	3.39125	2.87269	3.01562	2.69513	2.50792	2.61565	2.19536	2.55481	2.22981	2.21806	2.52384	1.99412	2.02161	1.94415	1.7523	2.07128	1.85528	1.70962	1.47953	1.52541	1.80458	1.80021	1.85725
		2.07776		1.84458	1.93378	1.90703	1.87037	1.69995	1.74885	2.00265	1.84328	1.87503	1.86531	1.91263	2.46995	2.46294	3.21898	3.16405	3.07427	3.70186	3.57102	3.71691	3.12822	3.55271	3.06532	2.99797	2.93523	2.65362	2.45904	2.38892	2.16485	2.47655	2.3205	2.1296	2.18163	1.7674	1.8553	1.95751	2.05761	2.01941	2.00915	1.60441	1.58802	1.74644	1.62627	1.95657
		2.08803		1.69906	1.96392	1.9071	1.9567	1.83727	1.95259	1.68628	2.12948	1.67741	1.84626	1.75737	2.41603	2.11144	3.09436	3.0074	2.98515	3.77238	3.61646	4.0225	3.45801	3.91242	3.15283	3.20755	3.2044	2.52157	2.29756	2.32412	2.33179	2.45766	2.22264	2.05461	1.94534	1.98454	1.72002	2.09294	1.8017	1.95199	1.78959	1.98537	1.54524	1.70803	1.90387	1.77482
		2.09829		1.6616	1.97663	1.67117	1.84189	1.9272	1.71775	1.83879	2.00933	1.89118	2.05274	2.17411	2.35523	2.13956	3.04049	2.86821	3.1075	3.52446	3.6374	3.75142	3.62595	3.96148	3.64886	3.32007	3.03358	2.60404	2.80625	2.61365	2.81032	2.41278	2.27637	1.97263	1.91184	2.55551	1.75696	2.16947	1.93553	2.0251	1.77016	1.72857	1.84451	1.74632	1.98789	1.90093
		2.10852		1.91166	1.94682	1.80973	2.06494	1.96133	2.16326	2.03055	1.96465	2.01823	2.13153	2.11371	2.53831	2.08736	2.72024	3.30124	3.50817	3.98107	3.88217	3.74864	4.03911	3.84697	3.79766	3.37557	2.80064	2.75844	2.76925	2.73156	2.8142	2.50576	2.47155	2.24592	2.19541	2.09081	2.01587	1.96744	2.14082	1.82567	1.94691	1.63114	1.83648	1.81253	1.65882	1.89102
		2.11873		1.70858	1.78307	1.98738	2.01977	1.84419	1.88092	1.9401	2.11762	1.76416	2.04416	2.08804	2.55795	2.64891	2.97166	3.21256	3.7408	3.91148	4.05396	4.11295	4.02606	3.59633	3.59393	3.31797	3.06013	2.92111	2.73847	2.82319	2.70226	2.61458	2.49306	2.13903	2.45247	2.21069	1.83172	2.13766	2.2595	2.10663	1.87223	2.00379	1.74277	1.84979	1.66134	1.99876
		2.12891		1.99665	1.73173	1.84906	1.82046	1.67775	1.85043	1.73798	1.91503	1.99588	1.72521	2.39146	2.36361	2.64156	2.87795	3.1826	3.69826	3.59702	3.61006	4.11017	4.47719	3.99382	3.876	3.45308	3.59487	3.06229	2.94373	3.0577	2.48253	2.64865	2.54877	2.36805	2.48828	2.12559	2.11751	2.23697	2.1264	1.99682	2.00202	1.93797	1.74481	2.16868	1.89021	2.05207
		2.13908		1.92592	1.81013	1.67381	1.81145	1.86628	2.01549	1.81806	1.80927	1.95604	1.85256	2.30213	2.62865	2.53327	2.83393	2.93286	3.61606	4.09414	3.82452	4.46569	4.28409	4.17696	3.80406	3.5533	3.23231	3.04567	3.05467	2.8372	2.74417	2.53195	2.4432	2.3975	2.42358	2.12006	2.32817	1.80835	2.34922	1.92984	2.27074	1.95932	1.61039	2.06153	1.9344	1.99789
		2.14922		1.77386	1.87151	1.80068	1.97777	1.84407	1.72646	2.07175	2.00034	2.01969	2.1092	2.12457	2.47128	2.67423	3.17153	3.17173	3.48737	4.05026	3.72412	4.40568	3.6829	4.24199	3.98339	3.67065	3.31257	3.16259	2.7744	2.86651	2.46606	3.02868	2.52069	2.52993	2.35996	2.08307	1.92731	2.19211	2.3105	1.83667	2.17299	1.82613	1.51126	1.86542	1.9435	1.75579
		2.15934		1.85801	2.11632	2.07598	1.98276	1.77198	1.97239	2.1839	1.99368	2.20953	2.17847	1.97091	2.29074	2.7011	3.48309	3.37217	3.49927	4.04669	4.50518	4.84358	3.99553	4.21458	4.19713	3.83649	3.77896	3.17007	3.09513	2.87282	2.86423	2.79818	2.48715	2.19152	2.49145	2.29519	2.27591	2.13918	2.28934	1.91087	2.16404	2.3016	1.95277	1.90986	1.8833	1.8376
		2.16943		1.84131	2.35478	1.91938	2.13778	2.06196	1.93854	2.09192	1.77088	1.99711	2.25113	2.38463	2.23185	2.96958	3.06878	3.42467	3.46627	4.22814	4.2803	4.47434	4.33574	4.12673	4.41375	3.95649	3.47649	3.32002	3.42962	3.40099	2.8447	3.02677	2.71066	2.49831	2.38734	2.42717	2.1729	2.05545	2.25687	1.98866	2.17633	2.0398	1.87745	2.16465	1.9495	1.90234
		2.17951		1.763	2.04669	1.92445	1.76413	1.9871	1.69157	2.0456	1.76143	2.10175	1.98925	2.12153	2.60738	2.93806	3.47963	3.54138	3.77347	4.22836	4.81351	4.97553	4.55721	4.11081	4.27964	3.7906	3.64266	3.7071	3.32227	3.16883	3.05427	3.05736	2.4503	2.60472	2.4788	2.16808	2.29659	2.31006	1.88982	2.10755	2.1073	2.02828	1.868	2.65337	1.80496	2.00328
		2.18956		2.03093	2.02025	1.94715	1.6608	2.16677	1.85103	1.85209	1.90545	2.13828	1.81626	2.25433	2.57068	2.7904	2.96004	3.93614	3.81498	4.05996	4.30708	4.97691	4.68787	4.45317	4.07779	3.92294	3.79997	3.72755	3.14395	2.66983	3.04762	3.15488	2.80148	2.65845	2.32205	2.26388	2.66854	2.49144	2.19054	2.23012	2.11767	2.13511	1.86233	2.41104	1.81179	2.15669
		2.19959		2.21089	1.95991	2.02173	1.71304	2.05443	1.81341	2.10192	1.8677	2.016	2.02282	2.4548	2.92952	2.80006	3.11649	3.50636	4.17705	4.21604	4.68723	4.70806	4.55174	4.45645	4.51978	4.23869	3.97935	4.08469	3.28229	2.96272	2.98042	3.33715	2.69987	2.6914	2.56387	2.12856	2.48299	2.35469	2.17165	2.16116	2.1044	2.1536	2.07734	2.0599	2.13825	2.11158
		2.20959		2.26051	1.81747	2.01626	1.81461	1.95325	1.99532	1.8783	1.96909	2.01658	2.05794	2.41373	2.89559	2.61963	3.49067	3.14649	4.12709	4.37479	4.71947	4.93143	4.45803	4.62112	4.5471	4.27791	4.19102	3.78934	3.49761	3.35068	3.06182	3.33154	2.94165	2.88059	2.75634	2.17416	2.28506	2.65313	2.35873	2.40079	2.19724	2.24203	2.14606	1.89001	2.21787	2.40588
		2.21958		2.03182	1.81894	2.23139	1.79112	1.86059	2.07597	1.85021	2.10684	2.21667	2.05321	2.51577	2.69067	2.39483	3.58221	3.36443	4.00746	4.31543	4.41621	5.02784	4.92191	5.03293	4.57577	4.33576	4.07432	3.91218	3.65151	3.13418	3.47746	3.6287	3.01058	2.68396	2.83851	2.49305	2.72589	2.41855	2.35923	2.28964	2.18778	2.38603	2.30348	2.02403	2.08277	2.19308
		2.22954		1.8701	1.78972	2.20754	1.63909	1.96393	2.12945	2.12183	1.95355	2.14214	2.27214	2.28724	2.48389	2.76378	3.2101	3.48161	4.48051	4.48156	4.17363	4.60466	4.96782	4.92175	4.94021	4.29257	3.82614	4.34617	3.74074	3.20568	3.53461	3.35316	3.42462	2.81026	2.6615	2.56432	2.69362	2.42217	2.40824	2.1819	2.22014	2.19155	2.07028	2.21038	2.13287	1.92996
		2.23948		1.93772	1.90171	1.93007	2.12947	1.965	1.99044	1.94568	1.87818	2.27859	2.06526	2.11292	2.57762	2.83655	3.46169	3.71349	4.09501	4.86322	4.24852	4.70158	5.18118	4.97521	5.00032	4.48209	4.5109	3.98415	3.8384	3.72633	3.70614	3.29577	3.12478	3.23494	2.59087	2.54094	2.58685	2.64009	2.49942	2.30881	2.16734	2.06929	1.83213	2.00554	1.95817	2.05003
		2.2494		1.88728	1.80305	1.99285	2.08465	2.01642	1.79826	1.98828	1.88585	2.11821	2.21845	2.32915	2.19832	3.05604	3.42043	3.77377	4.26116	4.80502	4.43855	5.08745	4.98848	4.90721	4.95943	4.58515	4.43256	4.16763	4.16437	3.89236	3.22338	3.14671	3.06599	3.08238	2.75119	2.6072	2.46155	2.40101	2.52828	2.46928	2.35165	2.19461	1.97706	2.02418	2.40341	1.86979
		2.2593		2.10435	2.01807	1.74656	2.07812	2.1661	1.94342	2.05665	1.7389	1.76858	2.0727	2.04559	2.38074	2.93116	3.63316	3.48063	4.04751	4.91352	4.75914	4.69103	4.77939	4.84751	5.29075	4.46202	4.76935	4.07379	3.78913	3.2674	3.38944	3.0188	3.05	3.06081	2.77675	2.82654	2.51805	2.52854	2.58853	2.43715	2.45074	2.17408	2.26456	2.09524	2.22893	1.91999
		2.26917		2.271	2.32657	1.87139	2.17668	2.18208	2.05334	2.07799	1.70849	2.14024	2.08286	2.28728	2.41789	2.78077	3.36696	3.7303	4.19321	4.832	4.86281	4.6805	4.99963	5.51226	4.5153	4.20972	4.75566	4.22804	3.46795	3.20663	3.31262	3.26484	3.30983	2.69437	2.43251	2.50308	2.63318	2.66834	2.70025	2.31218	2.39457	2.18432	1.98483	2.01664	2.00116	2.13559
		2.27903		2.32932	2.04053	2.11186	2.17303	2.18872	2.30334	1.74509	1.9312	2.26003	2.11253	2.21765	2.32172	3.03365	3.24711	3.72471	4.32401	4.64433	4.96444	4.55474	5.03476	5.26605	4.83622	4.15692	4.13476	4.03953	3.89643	3.73997	3.33257	3.23199	3.84799	2.67366	2.7105	2.56255	2.42245	2.61676	2.57123	2.23714	2.41816	2.18054	2.16893	2.11762	1.83355	2.25638
		2.28886		2.15521	1.80441	2.09722	2.35663	1.92086	2.15242	2.0266	2.13549	2.2203	2.33916	2.25747	2.77362	2.89401	2.85743	3.93823	4.05016	4.5843	5.09681	4.51993	4.81345	4.91017	4.86174	4.42133	4.31303	4.27793	4.02552	3.85509	3.2728	3.28146	3.13518	3.16341	2.51286	2.76414	2.62194	2.39864	2.23592	2.42723	2.12689	1.98943	2.15604	2.4325	2.1001	2.23205
		2.29867		2.09079	1.93445	2.07392	2.19943	1.71558	2.4311	2.19753	2.19082	2.13159	2.44043	2.14327	2.58578	2.86054	3.14435	3.64602	3.79914	4.55859	4.46559	5.0063	4.9125	5.06572	4.70046	4.48581	4.38592	3.83213	3.60549	3.54587	3.16369	3.80365	2.96471	2.95112	2.53755	2.4301	2.72639	2.3672	2.22587	2.44782	2.0007	2.10395	2.32117	2.47849	2.21872	2.17199
		2.30846		1.92672	2.13438	1.94177	2.2315	1.81174	2.2386	2.06405	2.30428	2.25186	2.41544	2.17298	2.73135	2.43482	3.29852	3.51937	3.66868	4.26577	4.49646	4.82128	5.11098	5.05507	4.62408	4.53188	4.5248	3.77257	3.49501	3.64755	3.48593	3.65985	3.27992	2.88084	2.46855	2.23709	2.74542	2.64429	2.4473	2.47419	2.02095	2.10175	2.65921	2.40365	2.32792	2.08205
		2.31823		2.30792	2.01801	2.10171	2.16431	2.19982	2.02518	1.97537	2.33416	2.26915	2.43345	2.1061	2.44453	2.56027	3.28547	3.52425	3.62803	4.34209	4.50335	4.64737	4.53454	4.79174	4.34411	4.55904	4.28468	4.20386	3.72633	3.43647	3.37272	3.59429	2.8272	2.99866	2.67341	2.19822	2.68368	2.51537	2.46135	2.35495	1.88946	2.03576	2.27046	2.17029	2.1237	2.16311
		2.32797		2.38466	2.20269	2.31065	2.29274	1.95327	2.06671	2.11944	2.03446	2.32473	2.27157	2.49675	2.58125	2.70912	3.25894	3.46098	3.49008	4.17052	4.01596	4.72119	4.41937	4.58368	4.23784	4.45143	4.18716	4.14467	3.42417	3.39165	3.2296	3.34597	2.6249	2.72874	2.66578	2.21191	2.48013	2.43124	2.5307	2.62294	2.40165	1.97204	1.91954	2.40729	2.18172	2.311
		2.3377		2.27311	2.10243	2.16247	2.31805	2.0071	2.07238	2.1128	2.29986	2.3164	2.14313	2.75277	2.76708	2.74828	3.02213	3.5397	4.05099	4.02865	4.313	4.46406	4.25353	4.44332	4.41389	3.8886	3.93264	3.62773	3.34912	3.1298	3.18935	3.13778	2.95988	2.34425	2.5069	2.43775	2.65831	2.18199	2.31473	2.59972	2.13371	2.33314	2.23037	2.27421	2.30036	2.12214
		2.3474		2.22504	2.20915	1.87566	2.06375	1.94227	2.2325	2.06406	2.03661	2.17265	2.00288	2.45762	2.79519	2.7427	2.93595	3.58906	3.68463	4.1194	4.56731	4.1277	4.09343	4.68948	4.32357	3.93204	4.0123	3.14245	3.11134	2.85532	3.04981	3.24015	2.8346	2.43362	2.70683	2.83015	2.18674	2.32947	2.28192	2.41684	2.24209	1.9024	2.13926	2.14094	2.39833	2.17109
		2.35709		2.16954	2.26075	2.13786	2.22159	2.20586	2.26413	2.032	2.20824	2.36821	2.11395	2.15659	2.5691	2.78208	3.20095	3.23008	3.60306	4.32595	4.50662	4.6198	4.46844	4.67093	4.07726	4.04696	3.84216	3.86034	3.34511	2.80831	3.22222	3.55371	2.6559	2.79973	2.47785	2.42451	2.35986	2.43915	2.35995	2.27411	2.45783	2.03377	2.35393	2.18589	2.04783	2.33909
		2.36675		1.79601	2.21387	2.11745	2.20879	2.53373	2.13711	2.17193	2.03641	2.18738	2.05799	2.20079	2.44632	2.87857	2.93315	3.00081	3.48835	4.3103	4.31926	4.55367	4.58273	4.40046	4.31345	4.1516	3.51761	3.68928	3.46243	3.29924	2.84406	3.43198	2.9021	2.66426	2.34068	2.20125	2.72109	2.30033	2.08905	2.32069	2.44409	2.00684	2.09433	2.18183	1.64399	2.19435
		2.37639		2.10407	2.18719	2.09831	2.15287	2.19058	1.93247	1.98809	2.27792	2.28345	2.22251	2.28306	2.59275	2.77769	3.003	3.51416	3.88354	4.08754	4.14476	4.66367	4.25627	3.9716	3.95215	3.90331	3.73591	3.44612	3.74929	3.07872	3.15968	3.08624	2.74756	2.48521	2.72091	2.35398	2.50518	2.4141	2.11572	2.41601	2.35805	1.80296	2.29142	2.40475	2.05992	1.8944
		2.38601		2.5674	2.15325	1.99838	2.26224	2.4895	2.15915	2.09194	2.25623	2.36432	1.95664	2.39669	2.61252	2.6627	3.00813	3.57408	3.71092	3.7827	3.87272	4.08302	3.67148	4.30997	3.933	3.44712	3.78415	3.27183	3.35997	3.29466	3.05682	3.051	2.66655	2.64342	2.45703	2.51724	2.39626	2.1692	2.31755	2.37402	2.36423	2.03355	2.41963	2.06914	2.04549	1.9327
		2.3956		2.24049	2.14705	2.02	1.99862	2.2892	2.19867	2.08937	2.17627	2.309	2.28421	2.21439	2.58343	2.99087	3.09953	3.7489	3.98168	4.18292	4.09197	4.13259	4.05553	4.20682	3.74593	3.70037	4.03792	3.32919	3.3435	3.19704	3.10997	3.14258	2.71488	2.58301	2.30252	2.53251	2.67292	2.15202	2.28969	2.32679	2.30923	2.40798	2.29581	2.36347	2.22898	2.23975
		2.40518		2.11583	2.38145	1.95693	2.03405	2.04889	2.27458	2.31368	2.11812	2.20128	2.21514	2.17568	2.78314	3.01876	3.17141	3.77193	4.06028	4.12286	4.4115	4.49856	4.18991	4.14004	3.79814	4.19521	3.55652	3.45034	3.13406	3.00736	3.07423	3.0879	3.0584	2.53329	2.48453	2.23516	2.42425	2.56391	2.32291	2.39479	2.18216	1.9566	2.07131	2.21342	1.81142	2.20342
		2.41474		2.35032	2.32519	2.33432	2.19638	1.90045	2.19011	2.15659	2.11576	2.43166	2.22729	2.49687	2.7447	2.88952	3.43165	3.35218	3.87364	4.07674	4.17707	4.19461	3.99605	4.10467	4.06763	4.26753	3.48152	3.37894	3.02136	3.36203	2.98001	2.81103	2.53403	2.25446	2.66875	2.2985	2.48431	2.2464	2.30308	2.36563	2.09498	2.23956	2.16835	2.15237	1.85276	2.18373
		2.42427		2.42322	1.9306	2.18732	1.93925	1.92031	2.49341	2.18168	2.06693	2.21634	2.28887	2.55633	2.82295	2.99669	3.24333	3.07966	3.91731	3.92344	4.32598	4.39916	3.90259	4.09041	4.01909	3.58167	3.55565	3.22303	3.16523	3.12337	2.94969	3.08634	2.33361	2.52804	2.79756	1.9794	2.28354	2.42464	2.61568	2.08075	1.94948	2.18636	2.12046	2.56434	2.10704	2.33038
		2.43379		2.25732	2.2132	2.17153	2.2152	2.16694	2.42278	1.93655	2.23489	2.16492	2.28227	2.42949	2.36664	2.56575	3.10534	3.30214	3.47094	4.05599	4.24394	4.39017	3.94812	4.31247	3.28544	3.42213	3.47096	3.07196	3.00422	3.10865	2.75689	2.98581	2.36442	2.47288	2.49643	2.43188	2.41865	2.44951	2.40027	2.37553	1.92928	2.2355	2.34079	2.4017	2.12272	2.23481
		2.44328		2.28258	2.43381	2.0554	1.85477	2.15038	1.91784	2.10854	2.24857	2.0391	2.31478	2.43152	2.39524	2.43381	3.301	3.51582	3.47716	3.89276	4.04046	3.71813	3.84648	3.91064	3.78076	3.64829	3.7391	3.40119	3.19536	3.07528	2.92288	2.72818	2.70137	2.55438	2.31561	2.81716	2.74662	2.56059	2.49595	2.30326	1.98036	2.12177	2.09631	2.11134	1.91509	1.9459
		2.45276		2.38589	2.45293	1.97639	2.04233	2.26513	2.06941	2.19821	2.20601	2.16468	2.44916	2.48934	2.41779	2.67991	2.95146	3.20946	3.32208	3.97003	3.67298	3.76688	4.21115	3.78335	3.79388	3.53423	3.49435	2.90254	3.49963	2.99598	2.82284	2.6151	2.6033	2.49046	2.13279	2.22448	2.4398	2.28661	2.43815	2.34818	2.20859	2.11866	1.96725	2.00025	2.01581	2.28161
		2.46221		2.29977	2.40339	2.20236	2.12128	2.1979	2.21357	2.21701	1.98585	2.36891	1.93524	2.14191	2.41534	2.98993	2.97048	3.26351	3.16661	3.82676	3.69565	4.1845	4.16573	3.30494	4.00917	3.49436	3.35944	2.80949	2.98666	2.77022	3.07599	2.69142	2.21276	2.488	2.04867	2.23141	2.19023	2.49816	2.40123	2.13121	2.08372	2.16811	2.00974	2.31003	1.83029	2.16053
		2.47164		2.24712	2.3188	2.19516	2.03463	1.89158	2.2633	2.15157	2.38762	2.20652	2.20617	2.07226	2.74592	2.70598	3.18586	3.39596	3.40985	3.43797	3.78523	4.12782	4.04356	3.31736	3.91979	3.61689	3.24908	2.91096	2.94422	2.83129	2.88748	2.50996	2.15833	2.61194	2.5569	2.13914	2.56241	2.16521	2.3531	2.01693	2.32914	2.21741	2.05617	2.21318	1.90712	1.82826
		2.48106		2.38987	2.29596	2.07325	2.36589	1.90538	2.18478	2.04124	2.1128	2.39476	2.50156	2.42555	2.73936	2.9048	3.40763	3.1304	3.50247	3.37642	3.60353	4.23546	3.88542	3.67483	3.70341	3.75095	3.61731	2.79485	2.84438	2.6202	2.53469	2.68114	2.11872	2.61436	2.35664	2.35075	2.24032	2.06949	2.37978	2.04916	1.96499	2.23882	2.17096	1.92209	2.23779	1.94431
		2.49045		2.31781	2.09546	2.48434	2.06399	1.88691	2.3232	2.15289	2.22337	2.2775	2.2236	2.68407	2.75945	2.96256	3.5403	2.79302	3.42455	3.62824	4.02028	3.79039	3.92582	3.77995	3.36198	3.56294	3.2315	2.80648	2.6421	2.95672	2.72369	2.56033	2.52522	2.094	2.11124	2.21192	2.66001	2.23137	2.64519	2.23311	2.31822	2.1712	2.19688	2.12679	2.38698	2.16438
		2.49982		1.92463	2.37397	2.44782	1.97253	1.96393	2.03196	2.09019	2.22316	2.35369	2.19996	2.29852	2.41884	3.01004	3.25723	3.16359	3.48458	3.68695	4.22336	3.82369	4.04186	3.84333	3.80166	3.04658	3.6797	2.79598	3.12369	2.67582	2.63303	2.91273	2.52378	2.12223	2.32113	2.35846	2.26048	2.43266	2.57515	2.38632	2.23061	2.28232	2.45017	2.22589	2.2647	1.80736
		2.50917		2.05258	2.03317	2.13216	1.98662	2.0783	2.105	2.14827	2.09747	2.21473	2.2948	2.5129	2.27259	2.87645	2.94065	3.02087	3.29157	3.60036	3.82893	3.89681	4.13002	3.33867	3.62873	3.05091	3.48803	3.08204	2.89202	2.8175	2.6529	2.38336	2.28452	2.41673	2.40081	2.18526	2.29614	2.64675	2.23052	2.22235	2.13343	2.24863	1.97694	1.99965	1.80542	1.85859
		2.5185		2.24861	2.0677	2.05945	1.97199	2.17772	2.1145	2.03213	2.01686	2.34481	2.16281	2.33199	2.30781	2.92286	3.24462	2.8578	3.18091	3.48879	3.85699	3.73662	3.6354	3.51741	3.51831	3.09223	3.58703	3.06735	2.82864	2.98758	2.47731	2.56872	2.42265	2.27366	2.11874	1.87981	2.45957	2.36932	2.18857	2.35891	2.17782	2.37345	2.09855	2.13732	2.1553	1.91929
		2.52781		2.15108	2.15984	2.24473	2.22544	2.29399	2.36776	1.92639	2.17627	2.41997	2.33568	2.31697	2.38494	3.09223	3.21596	3.16097	3.1065	3.02662	3.96901	3.45487	3.47323	3.34093	3.26432	3.42748	2.93954	2.99894	2.91435	2.99561	2.56854	2.75205	2.33237	2.35581	2.20555	2.56122	1.89474	2.23919	2.42286	2.0768	2.36007	2.39836	2.29757	2.33961	2.21435	2.16988
		2.53711		2.34906	2.09259	2.21937	2.42281	2.42202	2.39853	2.11171	2.16051	2.06097	2.51974	2.25085	2.55677	2.99966	3.2437	3.27905	3.3368	3.6044	3.69645	3.40506	3.46558	3.62948	3.29706	3.3084	2.91087	3.24934	3.24046	2.80849	2.51293	2.87509	2.29352	2.41232	2.13767	2.62147	2.21188	2.36484	2.22302	2.07748	2.12658	2.40481	2.56397	2.27391	2.4354	2.02246
		2.54638		2.1326	2.1774	2.04757	2.33692	2.38195	2.08178	1.95307	2.3343	2.03638	2.25453	2.19008	2.43863	2.74889	2.9393	3.09359	3.15581	3.52037	3.5723	3.57093	3.50993	3.16473	3.27162	2.99832	3.14841	2.4941	2.7483	2.78635	2.65494	2.64656	2.30838	2.55258	2.12083	2.26761	2.24274	2.19958	2.22033	2.16041	1.98628	2.42154	2.29485	2.06262	2.49886	2.11215
		2.55563		2.08763	2.49365	2.20355	1.88967	2.04545	2.10707	2.31323	2.15667	2.11502	2.05441	2.39831	2.37644	2.93126	3.28213	3.32916	2.98326	3.65331	3.88592	3.6778	3.68912	3.35177	3.48094	3.14075	3.13764	2.80306	2.70804	2.88537	2.78096	2.58647	2.2376	2.41251	2.27355	2.17546	1.98287	2.32017	2.2359	2.43546	2.15942	2.39383	2.14141	2.17179	2.39316	2.22018
		2.56486		2.33734	1.9066	2.26786	2.02549	2.25126	2.15035	2.16792	2.24471	2.36385	2.16061	2.5538	2.4336	2.579	3.33723	2.97207	3.07297	3.83524	3.48585	3.87521	3.54292	3.35935	3.29195	2.82236	3.10759	2.65235	2.74554	2.85413	2.55066	2.63056	2.25444	2.16056	2.43776	2.20147	2.03836	2.58704	2.29343	2.32598	2.05286	2.2133	2.27973	2.06255	2.18419	1.96495
		2.57407		2.28249	2.00385	2.20579	1.91754	2.18144	2.40244	2.15916	2.31495	2.47565	2.21185	2.41091	2.60145	2.52273	2.9694	2.91217	2.94057	3.71557	3.39509	3.4744	3.53545	3.31349	3.69007	3.22185	3.16236	2.62738	2.61287	2.67659	2.28526	2.53775	2.52191	2.51929	2.36293	2.23022	2.32715	2.70335	2.13884	2.08807	2.20851	2.16373	1.97394	1.88824	2.26879	1.92253
		2.58326		2.22702	1.94129	2.20607	2.16173	2.18729	2.50111	2.08363	2.35659	2.28194	2.38477	2.52134	2.22171	2.36804	2.86555	2.80775	3.14219	3.55195	3.66323	3.50582	3.2802	3.151	3.74562	3.15967	2.74844	2.62371	2.6708	2.54262	2.32159	2.59352	2.27719	2.64162	2.27377	2.16457	2.23508	2.77378	2.15839	2.15023	2.22742	2.24241	2.18836	2.15877	2.29148	2.16757
		2.59244		2.23912	2.06336	2.05474	2.21528	2.24243	2.51429	2.30036	2.27629	2.34202	2.13999	2.4967	2.13278	2.78842	2.99895	2.67929	3.36873	3.28189	3.56049	3.38568	3.12139	3.28306	3.35156	3.35367	2.81064	2.58252	2.71412	2.6196	2.27476	2.38458	2.36331	2.4178	2.25895	1.97374	2.09384	2.40709	2.28138	2.35457	1.92726	2.61278	2.61264	2.34825	2.70401	2.14775
		2.60159		2.16515	2.13391	2.25602	2.17525	2.05118	2.38903	2.42707	2.1677	2.209	2.26135	2.1608	2.31335	2.71966	2.79826	3.12041	3.13051	3.3297	3.16722	3.47502	3.07663	3.39114	3.18878	3.32786	2.88114	2.85094	2.67394	2.69513	2.67881	2.47771	2.13827	2.85434	2.17187	2.12142	2.31551	2.12782	1.85201	2.31644	1.87467	2.29367	2.22333	2.03027	2.39085	2.16767
		2.61072		1.95646	2.05535	2.04841	2.30191	1.91467	1.94832	1.97877	2.39969	2.01816	2.26405	2.33941	2.56441	2.29225	3.0339	3.16007	3.21349	3.46175	3.54663	3.28767	3.40149	3.64044	3.48766	3.13733	2.99278	2.62053	2.64502	2.68406	2.61776	2.63769	2.21531	2.6591	2.50254	2.21444	2.19342	2.25668	2.08634	2.39347	2.25911	2.42299	2.36907	2.44383	2.29771	2.08531
		2.61983		2.24074	2.37708	1.95263	2.19438	1.872	2.23425	2.0137	2.0221	2.17109	2.20888	2.29931	2.49309	2.45582	2.99557	3.18516	3.28658	3.21235	3.71668	3.53723	3.65069	3.18298	3.31068	2.99337	2.82285	2.75853	2.67992	2.52515	2.71156	2.65353	2.19048	2.4451	2.09359	2.27746	2.17193	2.23117	2.2402	2.43317	2.13467	2.4586	2.22107	2.14417	2.08721	2.15794
		2.62893		2.2251	2.1186	1.99187	2.12949	2.12761	2.14668	2.09498	2.18003	2.01711	2.12376	2.27723	2.67352	2.26766	2.81682	3.21999	3.27031	3.48347	3.76579	3.62377	3.4014	3.2076	3.50303	3.11131	3.07637	2.68036	2.8107	2.38236	2.74712	2.6461	2.58776	2.76957	2.39673	2.40063	2.06738	2.21528	2.16154	2.36415	2.3614	2.32774	2.14194	2.13444	1.73828	2.00873
		2.638		2.1674	2.01521	2.1165	2.32531	2.29833	2.20169	2.24507	2.13646	2.11318	2.32104	2.43912	2.66207	2.46228	2.89918	3.0568	3.31634	3.3227	3.83102	3.49071	3.1438	3.26828	3.31028	3.16263	3.13993	2.7823	2.58017	2.66675	2.56106	2.56563	2.4986	2.37938	2.16167	2.24709	2.25296	2.20989	2.06607	2.64169	2.57814	2.11034	2.12281	2.29598	1.82551	2.16952
		2.64706		2.09372	2.30658	2.05452	2.21412	2.44693	2.13215	2.16027	2.38705	2.11866	2.10675	2.31712	2.56338	2.60187	2.89591	3.30387	3.55929	3.55646	3.78126	3.30696	3.16575	3.12157	3.05808	3.18647	2.96709	2.81629	2.56281	2.72377	2.7436	2.754	2.49472	2.30925	2.08174	2.70432	2.54642	2.32559	2.12627	2.4186	2.4276	2.45206	2.19911	2.56491	2.09171	1.99168
		2.65609		2.16002	2.25677	2.3082	2.09885	2.00268	2.32523	2.05387	2.13839	2.39235	2.30131	2.38995	2.64524	2.91097	2.6929	3.28896	3.09089	3.36593	3.48505	3.5719	3.0911	3.71354	2.89281	3.2834	2.83884	2.96061	2.50956	2.68346	2.78991	2.807	2.361	2.50037	2.52699	2.44861	2.47667	2.51821	2.01419	2.32449	1.98435	2.46185	2.1647	2.12421	2.06901	2.24776
		2.66511		2.13641	2.08171	2.34347	2.35727	1.9818	2.28716	1.90298	2.08942	2.42521	2.02185	2.40598	2.49268	2.54633	2.85188	3.04187	3.31809	3.52635	3.43307	3.28838	3.28602	3.60451	2.87339	3.17008	3.50633	2.85387	2.73532	2.24503	2.52664	2.7706	2.73812	2.36779	2.76099	1.93708	2.27844	2.37101	2.16083	2.13732	2.29967	2.1755	1.98682	2.31318	2.34365	2.24333
		2.67411		2.16518	2.02439	2.39389	2.49099	2.00078	1.97762	1.98931	2.39766	2.00086	2.3181	2.50832	2.20882	2.52394	2.89926	2.93461	3.50695	3.1982	3.20961	3.50645	3.41563	3.52907	3.18242	3.21563	3.32382	3.04136	2.88785	2.37746	2.93575	2.80278	2.54454	2.47339	2.19714	2.11602	2.24485	2.56866	2.36116	2.4388	2.27008	2.15538	2.24533	2.23516	2.30991	2.37032
		2.68308		2.27662	2.1611	2.34607	2.28706	2.23841	1.9561	2.33886	2.19708	2.13361	2.52136	2.40921	2.05478	2.781	2.68724	3.02484	3.18777	2.92562	3.25325	3.32312	3.52905	3.46518	3.37722	3.51564	3.0665	2.71012	2.65786	2.44857	2.81072	2.6098	2.26912	2.44568	2.29823	2.28011	1.99861	2.4065	2.3691	2.43102	2.57433	2.20351	2.28172	2.2458	2.05366	2.24295
		2.69204		2.24885	2.13445	2.37913	2.02655	2.284	2.07881	2.16364	2.35161	2.38397	2.46906	2.48513	2.2886	2.68858	2.84686	2.77445	3.16411	3.47109	3.71698	3.37849	3.39105	3.4364	3.20545	3.1372	3.06231	2.91777	2.79847	2.46681	2.92995	2.87715	2.47276	2.65914	2.50553	2.43102	2.3613	2.32133	2.25459	2.16005	2.63309	1.90302	2.15862	2.20566	2.53152	2.20674
		2.70098		2.14827	2.02269	2.19316	2.24373	2.07092	2.01038	2.29633	2.0962	2.28033	2.06483	2.55513	2.33604	2.62157	3.03622	2.92323	3.24292	3.59438	4.14191	3.38434	3.52833	3.55784	3.51102	3.31237	2.89276	3.05329	2.34529	2.80319	2.54586	2.8669	2.52967	2.34331	2.35076	2.73508	2.56885	2.319	2.51828	2.79252	2.30648	2.06606	2.12816	2.18558	2.2764	2.13717
		2.7099		1.95223	1.98166	2.42177	1.99142	2.02963	1.93229	2.24665	2.18176	2.3224	2.41896	2.39517	2.22068	2.50448	3.16461	2.96761	2.99381	3.73951	3.89128	3.58207	3.3966	3.44608	3.58117	3.54755	3.12475	2.78308	2.67008	2.84467	2.82957	2.57108	2.41365	2.49976	2.37174	2.40273	2.18479	2.43599	2.67458	2.49623	2.55566	2.06472	2.14724	2.09618	2.11813	2.07136
		2.7188		2.0268	2.1022	2.26206	1.82832	2.096	2.00695	2.15918	2.3148	2.3176	2.5395	2.59558	2.12699	2.76136	3.1583	2.99523	2.91654	3.85599	3.66205	3.82268	3.55619	3.30347	3.57508	3.42546	3.19273	2.57617	2.96419	2.66992	3.0653	2.81931	2.35063	2.56175	2.52561	2.06767	2.18103	2.51167	2.15706	2.25391	2.35021	2.3314	2.14106	2.29154	2.1191	2.20486
		2.72769		2.26874	2.14183	2.33767	2.00713	2.20807	2.41023	2.18348	2.49898	2.22741	2.58244	2.52511	2.29696	2.84519	3.03935	3.17225	2.80046	3.55948	3.75186	3.63182	3.92273	3.33094	3.45475	3.56497	3.02242	2.91549	2.78674	2.44006	2.85261	2.68863	2.58044	2.70715	2.71338	2.10981	2.06531	2.72321	2.10785	2.06526	2.21405	2.3449	2.12805	2.35184	2.3364	2.28303
		2.73655		2.17851	1.94603	2.23697	2.28154	2.19046	2.26444	2.29578	2.06029	2.41019	2.35121	2.32692	2.68015	2.85432	2.74664	2.85476	3.07061	3.50994	3.57574	3.41165	3.63689	3.13943	3.18309	3.44026	2.86616	3.13941	2.8211	2.66681	2.91428	2.82246	2.59742	2.32233	2.31797	2.2834	2.24859	2.46171	2.31846	2.39441	2.25845	2.28178	1.96955	2.1503	2.09734	2.18317
		2.7454		2.28736	1.87014	2.37256	2.22228	2.07081	2.19363	2.17911	2.01333	2.57276	2.33301	2.36072	2.73293	2.62681	2.7544	2.86747	3.02648	3.5126	3.4823	3.66393	3.49679	3.24158	3.25875	3.31868	3.17695	3.11326	2.82616	3.17423	2.71561	2.92648	2.55127	2.43845	2.59336	2.2836	2.45463	2.20659	2.38136	2.58892	2.35758	2.34495	2.07217	2.47697	1.9395	2.05908
		2.75422		2.35563	1.98313	2.22435	1.91901	2.08264	2.36526	2.24791	2.33073	2.23637	2.48223	2.55112	2.58918	2.90289	2.62349	3.00479	3.38727	3.42214	3.72664	3.86686	3.76196	3.37771	3.38154	2.95332	3.26763	3.17677	2.58629	2.92527	2.87881	2.85764	2.69052	2.42835	2.57818	2.55736	2.61339	2.53785	2.3048	2.48208	2.52172	2.5284	2.02967	2.45719	1.94693	2.3699
		2.76303		2.13183	2.15025	2.20898	2.04271	2.03526	2.56715	2.10963	2.4161	1.78421	2.08809	2.45133	2.27169	2.64645	2.86217	3.08644	3.07822	3.63529	3.71624	3.50177	3.53702	3.62116	3.52355	3.32312	3.17051	3.24712	2.88334	3.41024	2.82572	2.62554	3.23653	2.18959	2.23352	2.5737	2.2492	2.59634	2.234	2.30079	2.46515	2.03274	2.08618	2.72779	2.33401	2.40968
		2.77182		2.0034	2.02606	2.26652	2.23785	2.28847	2.39673	2.22711	2.30576	2.0527	2.09592	2.28214	2.46726	2.53679	2.89479	3.19068	3.10904	3.60969	3.66426	3.53424	3.91241	3.6068	3.7426	3.59747	3.18334	3.11323	3.15999	3.47823	2.72506	3.08996	3.09327	2.57829	2.36378	2.35111	2.26236	2.55553	2.437	2.42412	2.4497	2.30426	2.25264	2.27786	1.92584	2.11231
		2.78059		1.85406	2.11034	2.36199	2.37112	2.08109	2.34692	2.39928	2.10331	2.20938	2.26077	2.09461	2.6477	2.50195	3.03876	3.13749	3.19966	4.01271	3.82227	3.66307	3.78367	3.57558	3.87102	3.06129	3.39292	3.25296	2.9713	3.26115	2.68623	3.13392	2.53317	2.49723	2.36291	2.67793	2.3407	2.67203	2.42091	2.35653	2.52072	2.31825	2.08758	2.32422	2.29333	2.2436
		2.78934		2.20826	2.36367	2.32391	2.17106	2.43877	2.17501	2.39327	1.9756	2.38246	2.2544	2.6275	2.79274	2.63714	3.02441	3.22154	3.20643	3.92355	3.90189	3.64447	3.53425	3.71382	3.81145	3.4751	3.36426	3.49144	3.34229	3.17099	2.74827	3.16316	2.39567	2.69286	2.23419	2.38339	2.5812	2.5355	2.39293	2.39779	2.289	1.85351	2.37958	2.11895	2.05424	2.17283
		2.79808		2.36551	2.51728	2.34932	2.44806	2.35126	2.07945	2.43983	2.24214	2.26708	2.30192	2.66718	2.72649	2.89378	2.74168	3.03898	3.23875	3.56104	3.7701	3.81707	3.63482	3.81527	3.36771	3.51333	3.15802	3.33091	3.29182	2.98203	2.66394	2.66995	2.42231	2.68175	2.6454	2.20769	2.38967	2.42995	2.4241	2.45192	2.18832	2.19219	2.44172	2.56418	1.99933	2.35431
		2.80679		2.27314	2.29356	2.24831	2.50667	2.15147	2.36833	2.15229	2.30711	2.25521	2.13481	2.47035	2.74145	3.22988	2.81333	3.51016	3.07957	3.99229	3.75372	3.83296	3.92042	3.59474	3.42745	3.53394	3.20874	3.24917	3.19494	2.94035	2.89076	2.91621	2.68541	2.68508	2.47815	2.41409	2.32191	2.79721	2.4129	2.12689	2.1366	2.14345	2.47216	2.22851	2.16579	2.2239
		2.81549		2.13142	2.10167	2.50645	2.46984	2.05588	2.15971	1.96948	2.35308	2.31635	2.28889	2.6823	2.75524	2.83154	3.30214	3.51183	3.05991	3.71053	3.78927	3.53536	3.94621	3.8155	3.52977	3.86342	3.01644	3.44506	3.28408	3.1092	2.56936	2.79695	2.48167	2.87782	2.12838	2.54598	2.29412	2.39464	2.26218	2.25777	2.43509	2.26604	2.13578	2.77862	2.23964	1.97166
		2.82417		2.12372	2.33947	2.4676	2.33709	2.12285	1.92968	2.04745	2.57479	2.33576	2.26328	2.48814	2.5321	2.89383	3.56898	3.30915	3.37396	3.39841	3.79568	3.58125	3.6596	3.96336	3.30704	3.71265	3.25636	3.14852	3.27665	3.05581	2.41639	2.90932	2.43045	2.80551	2.50804	2.66509	2.11088	2.31752	2.29653	2.48987	2.58599	2.40841	2.0608	2.78247	2.31086	2.24099
		2.83283		2.12864	2.45655	2.3168	2.30232	2.0427	2.06603	2.15152	2.42291	2.46646	2.35454	2.38234	2.53988	2.74575	3.00215	3.38904	3.28543	3.42292	3.65291	3.5927	3.78322	3.79038	3.80475	3.82502	3.25766	3.86509	3.43878	3.10551	2.66684	2.94842	2.31568	2.68307	2.04264	2.67015	2.19554	2.43157	2.07905	2.3691	2.60935	2.55621	2.3659	2.40758	2.2507	2.57588
		2.84147		2.19084	2.41017	2.21526	2.04481	2.33098	2.45785	2.30112	2.3839	2.0575	2.59608	2.65804	2.62011	2.48875	3.06875	3.69408	3.26076	3.62791	3.87766	3.83072	4.19743	3.73109	3.6862	3.55764	3.21678	3.33497	3.23282	3.00417	2.92841	3.05209	2.56411	2.66507	2.28769	2.4997	2.35962	2.57497	2.24314	2.49584	2.95993	2.4714	2.51216	2.24414	1.91351	2.09994
		2.85009		2.32412	2.31983	2.33054	1.95543	2.08223	2.36246	2.25704	2.30717	2.23511	2.40961	2.40581	2.6722	2.55412	3.27484	3.22802	3.6522	3.76727	3.77744	4.04611	3.77738	4.06922	3.73147	3.78883	3.14637	3.10094	2.91618	2.98469	3.00143	2.66056	2.85643	2.54124	2.73608	2.37462	2.79481	2.59902	2.43485	2.63878	2.37071	2.44355	2.47041	2.16015	2.08745	2.19918
		2.8587		2.51417	2.35882	2.37554	2.34839	2.23906	2.34899	2.30418	2.39235	2.32838	2.66861	2.36294	2.89579	2.68275	2.76945	3.31886	3.48705	3.95403	3.88472	4.02871	3.88696	3.71669	3.41831	4.06438	3.29274	3.40077	2.9458	3.17791	3.03564	3.03877	2.95707	2.53447	2.56206	2.55572	2.48855	2.44151	2.46405	2.59703	2.3437	2.63239	2.63453	2.18618	2.38853	1.73609
		2.86729		2.23837	2.13982	2.25412	2.65057	2.18297	2.37832	2.34139	2.32891	2.42564	2.56551	2.70414	2.54565	2.79084	2.85748	3.6322	3.18749	3.9435	3.90416	4.10081	4.15011	3.62466	3.85583	3.9952	3.39899	3.43387	2.92758	2.79728	2.74842	3.21712	2.50673	2.9086	2.69593	2.50489	2.3748	2.53786	2.27242	2.46557	2.52553	2.32088	2.25091	2.43758	2.3256	1.87545
		2.87586		2.23656	2.25992	2.41057	2.76716	2.1478	2.34063	2.50757	2.11939	2.68229	2.21459	2.90454	2.64737	2.79076	2.91526	3.50292	3.43884	3.85097	3.94595	4.02162	3.76178	3.80848	3.83965	3.68017	3.50078	3.62736	2.95395	2.80236	2.85056	3.09225	2.90301	2.67661	2.66244	2.46617	2.43705	2.48233	2.51078	2.51902	2.36311	2.35031	2.41917	2.4864	2.03956	1.91076
		2.88441		2.44767	2.52116	2.38304	2.59296	2.08785	2.3355	2.22808	2.38924	2.34074	2.3524	2.59979	2.39998	2.66461	2.92702	3.3158	3.57359	3.64725	4.0021	3.63483	3.81895	3.74384	3.87247	3.87314	3.41267	3.65171	2.95147	2.90547	3.13604	2.86306	2.85226	2.39139	2.18312	2.59484	2.82894	2.35574	2.58716	2.44809	1.99363	2.60626	2.62066	2.65928	2.21876	2.13195
		2.89294		2.41676	2.41257	2.51921	2.46175	2.40647	2.47469	2.46646	2.46019	2.31656	2.59852	2.57356	2.72553	2.55917	3.49215	2.97273	3.34022	3.75972	3.4531	4.04369	4.2415	3.85259	3.68471	3.89282	3.79004	3.18973	3.02075	3.14444	2.93549	2.85308	2.92583	2.49703	2.00091	2.35132	2.64106	2.35152	2.47599	2.63684	2.43802	2.78057	2.3036	2.64573	2.27449	1.93535
		2.90146		2.24453	2.4039	2.27744	2.28091	2.29876	2.36952	2.16192	2.41781	2.65249	2.51769	2.50961	2.61505	2.92618	3.1913	3.17038	3.23369	3.90969	3.84338	3.83517	3.86969	3.59048	3.88774	3.62357	3.38511	3.42711	3.32485	2.97432	2.61682	2.78128	2.64871	2.63598	2.49844	2.31842	2.39656	2.27843	2.34441	2.35361	2.35936	2.16246	2.35609	2.30217	2.09794	2.06486
		2.90996		2.11856	2.48163	2.16324	2.28066	2.29961	2.32027	2.11929	2.12101	2.43465	2.64001	2.70665	2.82688	2.73826	2.91454	2.98503	3.44124	3.61099	3.77573	3.66616	3.39133	3.92293	3.21779	3.24085	3.59508	3.23594	3.16339	2.99283	2.57709	2.81667	2.9782	2.42116	2.41405	2.51056	2.46984	2.39093	2.41123	2.16701	2.05658	1.94586	2.31758	2.16492	2.34451	2.34044
		2.91844		2.2512	2.50031	2.28475	2.35096	2.26763	2.4131	2.33185	2.21951	2.19973	2.78115	2.44847	2.59972	2.65205	3.14058	2.88462	3.14194	3.90113	3.32472	3.95499	3.61102	3.68642	3.35229	3.14384	3.4269	3.33135	3.05627	3.14092	2.58017	2.86759	3.06855	2.52911	2.54734	2.73614	2.83783	2.24862	2.37322	2.34897	1.95768	2.28959	2.34178	2.18249	2.1584	2.75569
		2.9269		2.25177	2.54239	2.46226	2.28887	2.35488	2.23281	2.31553	2.3668	2.57069	2.34074	2.52772	2.95819	2.51188	3.17836	2.97147	3.67356	3.667	3.88164	3.80933	3.75193	3.64268	3.37479	3.53184	3.1601	3.13134	3.2992	3.01269	2.6615	3.03152	2.83004	2.78672	2.67579	2.66331	2.42371	2.50419	2.31868	2.49328	2.36461	2.51526	2.43848	2.4367	2.13096	2.34714
		2.93535		2.30549	2.39233	2.77449	2.2596	2.52363	2.40319	2.15051	2.71173	2.67179	2.28923	2.53138	2.61829	2.97791	2.86212	2.96162	3.87865	3.17186	4.03966	3.24167	3.61388	3.57422	3.8079	3.7749	3.05496	3.40604	2.76571	3.24954	2.86099	2.8688	2.99164	2.35254	3.00158	2.74833	2.76129	2.4736	2.52171	2.95238	2.83014	2.76855	2.451	2.84152	2.16055	2.28469
		2.94377		2.48517	2.10863	2.22213	2.04787	2.5597	2.36185	2.06648	2.22954	2.6098	2.32973	2.63667	2.4151	3.14292	3.15102	3.21969	3.48428	3.43903	3.42518	3.2398	3.60582	3.65557	3.8852	3.66153	3.24352	3.24339	2.59027	2.85746	2.82644	2.92677	2.83807	2.48528	2.81597	2.62239	2.69019	2.81053	2.65854	2.65333	2.66182	2.3403	2.18512	2.71217	2.41713	2.22067
		2.95218		2.31367	2.39699	2.02733	2.53318	2.38206	2.26214	2.35963	2.23382	2.58289	2.06784	2.81861	2.57928	2.78429	3.13181	3.38849	3.2741	3.4248	3.7469	3.60925	3.95172	3.96657	3.22961	3.79649	3.07777	3.30092	2.94147	3.19376	2.96398	2.90724	2.49053	2.72024	2.51054	2.5449	2.33856	2.44547	2.54358	2.06586	2.27098	2.49083	2.53621	2.55111	2.34524	2.26318
		2.96058		2.29587	2.56097	2.05605	2.21893	2.35171	2.22012	2.15486	2.47716	2.30175	2.33467	2.57047	2.56943	2.72281	3.20299	3.05237	3.33975	3.58043	3.70672	3.36233	3.39804	3.47509	3.3607	3.7525	3.49359	3.24906	2.91342	2.99662	3.14744	3.02138	2.68585	2.56591	2.65963	2.7502	2.49958	2.52339	2.35571	2.48521	2.60469	2.65076	2.37309	2.44855	2.20836	2.38914
		2.96895		2.41922	2.57067	2.54038	2.42562	2.2701	2.26573	2.26265	2.43848	2.55923	2.56835	2.58443	2.5813	2.72984	3.09831	3.01279	3.28408	3.52907	3.6204	3.88423	3.35267	3.43536	3.35361	3.22199	3.61963	3.06355	3.14495	3.16639	3.23843	2.68879	2.68942	2.46725	2.32256	2.41704	2.603	2.80211	2.3679	2.40427	2.77323	2.36146	2.2392	2.47495	2.1405	2.11364
		2.97731		2.65703	2.31937	2.46041	2.28815	2.09939	2.36896	2.43923	2.57511	2.69642	2.36925	2.59388	2.46231	2.81879	3.17908	3.11981	3.13543	3.48286	3.86895	4.13282	3.51527	3.49787	3.55593	3.5276	3.20807	3.39973	3.04224	3.09382	2.88321	2.51281	2.68739	2.56414	2.5228	2.31995	2.94942	2.20776	2.26942	2.47716	2.41597	2.52427	2.32134	2.29685	2.4127	2.46377
		2.98565		2.39639	2.57896	2.37121	2.36841	2.16306	2.39149	2.39757	2.23228	2.35055	2.25996	2.6519	2.54105	2.88292	2.72649	3.0695	3.12835	3.59821	3.99027	4.19559	3.50611	3.65677	3.364	3.38351	3.31919	3.05459	3.15937	2.72121	2.79728	2.91015	2.57596	2.51647	2.65212	2.72441	2.97625	2.32863	2.2548	2.56574	2.38496	2.2731	2.70002	2.32606	2.57388	2.53051
		2.99397		2.18654	2.45008	2.20532	2.46983	2.62939	2.34912	2.5854	2.26265	2.7421	2.27581	2.77867	2.77111	3.06122	2.64939	3.43034	3.25868	4.00949	3.4153	3.98749	3.54098	3.34459	3.26296	3.56694	2.85722	2.83637	3.18045	2.86702	2.66224	2.87323	2.54874	2.67248	2.63787	2.72741	2.78902	2.50096	2.49048	2.2515	2.38736	2.30344	2.67292	2.25931	2.53518	2.22267
		3.00228		2.36488	2.37163	2.27758	2.04731	2.59805	2.09371	2.52369	2.27055	2.97311	2.74222	2.42603	2.44926	2.57195	2.52758	3.47987	3.11081	3.91588	3.0075	3.53918	3.59118	3.47213	3.33468	3.09334	3.06974	3.13884	2.69201	2.74285	2.75602	2.80703	2.52029	2.56112	2.34546	2.82485	2.6981	2.71446	2.24919	2.2764	2.54507	2.26115	2.51871	2.51189	2.36264	2.39927
		3.01057		2.44835	2.19524	2.6326	1.89298	2.42424	2.12321	2.27948	2.08572	2.59963	2.31972	2.53776	2.67417	2.48327	2.88398	2.83298	3.20293	3.43722	3.43452	3.56561	3.90055	3.10413	3.39368	3.25924	3.07407	2.81337	2.78081	2.77599	2.70429	3.01961	2.48766	2.9345	2.7677	2.67717	2.53263	2.78204	2.15717	2.49647	2.52269	2.40039	2.77693	2.28418	2.5539	2.58316
		3.01884		2.15588	2.26223	2.38888	2.38157	2.55997	2.50719	2.33232	2.3405	2.56276	2.28379	2.50217	2.55938	2.60413	2.89312	3.08909	3.08766	3.56195	3.57662	3.58807	3.74113	3.37359	3.52379	3.17778	2.87052	2.91356	2.93576	2.9771	2.96455	2.65	2.58968	2.77362	2.67245	2.33882	2.2738	2.73156	2.27443	2.62548	2.67638	2.67267	2.25165	2.3666	2.31594	2.55539
		3.02709		2.01251	2.62151	2.14375	2.51954	2.21528	2.35787	2.32019	2.34509	2.49357	2.25535	2.54094	2.22405	2.6018	2.98004	3.2411	2.93926	3.53178	3.31491	3.7	3.16473	3.44217	3.11929	2.89015	3.10697	2.81632	2.6697	2.9363	2.93237	2.6826	2.8662	2.45199	2.56054	2.49655	2.26579	2.78828	2.40558	2.50443	2.51207	2.48162	2.48876	2.36935	2.45037	2.08017
		3.03533		2.19972	2.5135	2.2858	2.20876	2.2929	2.4854	2.02014	2.15732	2.62625	2.81319	2.4475	2.6408	2.62176	3.22208	3.18185	3.02376	3.57756	3.78022	3.42089	3.27613	3.32145	3.50447	3.08237	3.11864	2.91847	2.76012	2.69326	2.77208	2.99594	2.70831	2.41865	2.78038	2.41797	2.66386	2.42864	2.5589	2.59343	2.53914	2.36308	2.84987	2.34054	2.4744	1.94058
		3.04355		2.17865	2.26212	2.2281	2.54646	2.21819	2.51677	2.44734	2.181	2.28955	2.4824	2.3906	2.49565	2.47614	3.19572	3.15147	2.86978	3.53038	3.68651	3.80891	2.94509	3.21845	3.40774	3.1787	2.91908	2.73085	2.8951	2.98994	2.62553	2.81729	2.74336	2.41146	2.38146	2.33292	2.26449	2.03504	2.0943	2.36144	2.56831	2.67756	2.71598	2.70021	2.46816	2.36047
		3.05175		2.18615	2.62429	2.25588	2.29797	2.4346	2.28979	2.70137	2.40931	2.2365	2.42536	2.7436	2.63352	2.54437	2.86167	3.32645	3.18164	3.80285	3.29035	3.93782	3.39468	3.26012	3.43662	2.98629	2.90942	2.89834	3.08067	2.61017	2.693	3.00578	2.91417	2.41624	2.62812	2.47108	2.00302	2.19015	2.57731	2.23735	2.56376	2.33346	2.70689	2.6848	2.41333	2.13906
		3.05994		2.17914	2.48216	2.36934	2.34129	2.3868	2.2496	2.27507	2.061	2.309	2.58654	2.70666	2.70941	2.59188	3.10599	3.44157	2.98711	3.29213	3.29589	3.53564	3.53369	2.99799	3.52347	3.38237	2.9738	2.85502	3.01179	2.68726	2.68538	2.76595	2.40995	2.53236	2.88625	2.15267	2.66691	2.2726	2.46042	2.05153	2.43204	2.2615	2.30792	2.32444	2.55574	2.32722
		3.06811		2.18652	2.45984	2.254	2.53515	2.20677	2.56852	2.32965	2.02185	1.98893	2.81296	2.77912	2.86326	2.52039	2.88949	3.10624	3.07276	3.09103	3.43421	3.37101	3.6476	3.18483	3.03843	3.63866	2.88058	2.77796	2.68652	3.1667	2.75903	2.9213	2.29949	2.37255	2.76893	2.12218	2.4804	2.4042	2.4129	2.31301	2.37061	2.51698	2.11068	1.9534	2.44866	2.39468
		3.07626		2.21361	2.39583	2.4658	2.41546	2.48478	2.48522	2.76642	2.09056	2.01711	2.53494	2.77836	2.72846	2.73843	2.98392	3.08062	2.91874	3.48462	3.7403	3.74649	3.48791	3.43897	3.10339	3.24124	2.90457	3.2717	2.48906	3.50617	2.49167	2.63848	2.6552	2.36263	2.43381	2.46777	2.34147	2.6373	2.75279	2.55047	2.18868	2.69324	1.96221	2.21673	2.30769	2.20701
		3.08439		2.46756	2.38875	2.58763	2.32183	2.36351	2.41815	2.58199	2.29827	2.13914	2.46828	2.76953	2.40912	2.68557	3.12878	2.64738	2.86535	3.89467	3.61533	3.76582	3.50656	3.21425	3.12792	3.08577	3.23741	3.44951	2.63253	2.99501	2.62493	2.72461	2.82117	2.35843	2.05474	2.66101	2.71653	2.70282	2.39463	2.5904	2.21728	2.98401	2.4412	2.3412	2.46266	1.97149
		3.09251		2.48187	2.33904	2.4	2.17422	2.06853	2.56663	2.3055	2.45653	2.5506	2.65614	2.79229	2.67387	2.76047	3.43092	3.41565	2.87851	3.5932	3.32045	3.69812	3.58118	3.31424	3.02126	3.29654	3.12255	3.40309	3.09332	2.8413	2.70161	2.75206	3.12564	2.81973	2.28025	2.69615	2.42139	2.50192	2.20774	2.56987	2.29225	2.49679	2.50511	2.26633	2.2894	2.17873
		3.10061		2.38782	2.6318	2.55336	2.38116	2.23097	2.45682	2.27731	2.36257	2.5879	2.66717	2.97222	2.69072	2.78279	3.05297	3.70851	3.49512	3.31883	3.24928	3.70692	3.34306	3.68362	3.26917	3.45661	3.04018	3.29534	2.80497	2.86628	2.75748	2.75479	3.09164	2.66205	2.21076	3.07237	2.40815	2.3862	2.45994	2.4322	2.51288	2.34769	2.51341	2.20173	2.17243	2.41288
		3.1087		2.38379	2.57789	2.44968	2.3555	2.40433	2.31987	2.23396	2.51548	2.50961	2.61003	2.47914	2.43525	2.77925	2.83046	3.47812	3.46242	3.13592	3.56066	3.24617	3.17264	4.23623	3.41452	3.14195	2.96148	3.06551	2.54656	2.88534	2.56913	2.56069	2.50526	2.5852	2.30896	2.7828	2.49734	2.45721	2.32454	2.42813	2.68796	2.58653	2.73482	2.21345	2.35449	2.41645
		3.11677		2.33605	2.45214	2.35498	2.52373	2.38651	2.5078	2.40004	2.27117	2.13931	2.74615	2.36108	2.70152	2.73696	3.12368	3.15878	3.35534	3.20246	3.29973	3.37676	3.32542	3.56185	3.03893	2.80482	3.11251	2.93565	3.00593	2.39758	2.45032	2.56126	2.53871	2.56625	2.75294	2.5326	2.64864	2.59105	2.57132	2.68663	2.76307	2.74691	2.34079	2.39897	2.36607	2.54104
		3.12482		2.35037	2.45624	2.45213	2.41475	2.42131	2.92444	2.2734	2.26975	2.13091	2.5105	2.58397	2.93794	2.76626	3.41358	3.21061	3.65161	3.468	3.7007	3.20209	3.27525	3.19797	3.24075	2.77649	2.75444	2.87706	2.89355	2.7433	2.89503	2.73112	2.38982	2.39362	2.49699	2.35286	2.38288	2.73515	2.76029	2.72983	2.57173	2.66417	2.02113	2.58336	2.54286	2.82112
		3.13285		2.26135	2.49871	2.34279	2.32807	2.42987	2.76744	2.38598	2.42437	2.2411	2.56532	2.97718	2.99162	2.54863	3.11679	3.2203	3.75697	3.64929	3.29343	3.20444	3.21997	3.4254	3.3149	3.32249	2.96081	2.91876	2.57149	3.05008	2.85506	2.60286	2.66617	2.6925	2.17083	2.01689	2.37087	2.46267	2.37202	2.51454	2.57396	2.40082	2.34611	2.40561	2.23029	2.33909
		3.14087		2.52023	2.5616	2.36199	2.04225	2.23786	2.84611	2.42138	2.50537	2.26565	2.13493	2.6649	2.62171	2.52029	3.06587	3.33474	3.43232	3.77702	3.75447	3.77477	3.26122	3.19927	3.22143	2.89666	3.11705	2.51438	2.77013	2.8278	2.76172	2.50478	2.71066	3.09752	2.39037	2.28991	2.47222	2.51715	2.5214	2.30587	2.25585	2.39064	2.65174	2.03091	2.15674	2.26752
		3.14888		2.59779	2.56137	2.16052	2.23522	2.45231	2.39974	2.57605	2.58289	2.2492	2.55227	2.32761	2.85969	2.93876	3.00692	3.48532	3.59996	3.61626	3.40403	3.60046	3.17486	3.438	3.38816	2.97931	3.04273	2.96892	2.867	2.71231	2.95166	2.79015	2.58045	2.66208	2.5759	2.39661	2.73152	2.38285	2.41868	2.27625	2.58642	2.21914	2.44004	2.13698	2.44294	2.28904
		3.15686		2.45927	2.51875	2.36107	2.52949	2.85452	2.21773	2.30364	2.64165	2.38776	2.54787	2.53873	3.22557	2.74954	3.03732	3.72318	3.90557	3.25763	3.36785	3.58234	3.27801	3.49399	3.3603	2.92672	3.24185	2.80635	2.74629	2.39866	2.66703	2.54927	2.632	2.44152	2.52744	2.23801	2.77508	2.45005	2.28815	2.35335	2.4159	2.11399	2.20968	2.52336	2.72579	2.1514
		3.16483		2.19166	2.18042	2.30281	2.63808	2.5746	2.54074	2.56433	2.5434	2.85965	2.50263	2.98163	2.91576	2.79263	3.48934	3.32043	3.27897	3.63153	3.81419	3.41171	3.2186	3.49996	3.21543	3.32985	2.7716	2.79061	2.84895	2.5259	2.73728	2.61777	2.90628	2.39035	2.49202	2.30895	2.3944	2.47984	2.28146	2.57723	2.6897	2.17512	2.25333	2.51359	2.29849	1.90962
		3.17279		2.24036	2.35944	2.44694	2.25636	2.24102	2.71642	2.80904	2.47598	2.38368	2.27998	2.45484	2.53751	3.04902	3.1353	3.19736	3.06886	3.96157	3.94762	3.26653	3.31422	3.30208	3.35466	3.3692	2.82567	2.92295	2.88525	2.4783	2.3985	2.68476	2.76377	2.54466	2.3126	2.44934	2.32362	2.58888	2.1357	2.35993	2.43562	2.07304	2.06868	2.42368	2.3841	2.30035
		3.18072		2.52419	2.71662	2.37115	2.17429	2.2109	2.60514	2.35726	2.27986	2.33924	2.42642	2.21584	2.89549	2.7765	3.13833	3.47145	3.56005	3.69719	3.66697	3.44483	3.60254	2.982	3.41742	3.38708	3.15122	2.79872	2.88071	2.90624	2.66713	2.62402	2.70151	2.47745	2.16372	2.8681	2.59627	2.4872	2.61876	2.45578	2.59368	2.25988	2.54811	2.61349	2.45507	2.67356
		3.18864		2.70817	2.51523	2.24168	2.42983	2.15713	2.31056	2.05658	2.44961	2.25901	2.25721	2.5226	2.89071	2.86753	3.13803	3.11254	3.3403	3.79149	3.58655	3.38524	4.17118	3.70245	3.46292	2.97988	3.00268	2.39323	2.54856	3.05757	2.71938	2.85246	2.70334	2.56461	2.2739	2.85897	2.37428	2.46357	2.40397	2.41178	2.62906	2.16973	2.45252	2.61028	2.52715	2.21224
		3.19655		2.7799	2.47786	2.59182	2.34175	2.22665	2.15136	2.22649	2.58425	2.22924	2.41532	2.82169	2.75681	3.02248	3.18346	3.22409	3.24969	3.5811	3.61398	3.67185	3.59135	3.94202	3.41579	3.08709	3.0468	2.70571	2.9391	2.92299	2.45955	2.61664	2.63158	2.49469	2.4754	2.73053	2.32471	2.29576	2.36423	2.76393	2.61388	2.67819	2.56499	2.33061	2.4227	2.39615
		3.20444		2.53376	2.2531	2.53062	2.78058	2.35511	2.47496	2.69314	2.59918	2.29798	2.80056	2.7665	3.03375	3.03773	3.36131	3.54579	3.39567	3.39575	3.52102	3.468	3.42856	3.75511	3.60609	3.35693	3.17651	2.79693	2.79832	2.60085	2.59786	2.43912	2.90581	2.39524	2.61847	2.97673	2.46226	2.46473	2.14496	2.34068	2.53168	2.78161	2.48028	2.2658	2.41963	2.23511
		3.21231		2.42532	2.37796	2.6227	2.73934	2.49502	2.62831	2.54398	2.37627	2.42626	2.68434	2.49761	2.82225	2.81545	3.3349	3.65592	3.53355	3.50458	3.48069	3.62244	3.64358	3.2219	3.40379	2.96697	2.97339	2.76573	2.65273	2.82153	2.72697	2.92322	2.80111	2.70883	2.19183	2.58471	2.48544	2.52206	2.25112	2.42009	2.2482	2.54849	2.73874	2.71994	2.37006	2.43018
		3.22017		2.24705	2.46839	2.43626	2.50104	2.48188	2.58798	2.3643	2.4826	2.43974	2.57156	2.49091	2.77096	2.93797	3.17538	3.59446	3.18764	3.76705	3.58336	3.51592	3.05611	3.56066	3.29974	3.36014	3.09598	3.07892	2.68929	2.83249	2.92763	2.84561	2.393	2.60503	2.29271	2.36981	2.46577	2.75283	2.55227	2.40094	2.4984	2.20896	2.61564	2.45512	2.25493	2.74746
		3.22801		2.3823	2.3408	2.35184	2.34139	2.4064	2.28694	1.98961	2.35038	2.48054	2.73819	2.73318	2.64005	3.23	3.70829	3.49915	3.35552	3.36806	3.66815	3.70827	3.15179	3.81268	3.10194	3.11465	2.94602	2.54091	3.09595	2.76213	2.90022	3.09728	2.53011	2.45837	2.4282	2.22739	2.58517	2.42137	2.91834	2.41263	2.45103	2.49148	2.13558	2.54995	2.18334	2.44328
		3.23583		2.26077	2.62374	2.48908	2.40262	2.24397	2.69843	2.23485	2.42466	2.55416	2.52611	2.6997	2.98061	3.02242	3.38565	3.45371	3.56093	3.81358	3.62737	3.97757	3.29809	3.71641	3.61579	2.93369	3.28677	2.6436	2.97645	2.99222	3.10698	3.2876	2.46958	2.7682	2.67775	2.36843	2.60529	2.46335	2.68296	2.05661	2.28634	2.53731	2.12364	2.42251	2.50576	2.60777
		3.24364		2.1244	2.6165	2.3684	2.37405	2.29339	2.77796	2.46551	2.46637	2.59858	2.48294	2.61042	3.01024	2.83073	3.12751	3.51786	3.68172	3.9726	3.20431	3.64367	3.53966	3.68127	3.97504	3.30741	3.06804	2.80343	2.46666	2.92973	2.32511	2.25005	2.83374	2.58336	2.41974	2.32909	2.26818	2.56073	2.69763	2.02626	2.27375	2.26466	2.46073	2.13268	2.41865	2.58958
		3.25144		2.5579	2.51101	2.31028	2.077	2.41939	2.37644	2.64516	2.4271	2.81769	2.81277	2.41531	2.70335	2.93525	3.33616	3.45921	3.60321	3.61065	3.80652	3.80792	3.88437	3.86554	3.65368	3.34945	3.24443	2.76749	2.62539	2.60625	2.45631	2.36282	2.63537	2.27531	2.56874	2.23599	2.46346	2.49617	2.51443	2.22979	2.11482	2.42179	2.57722	2.18668	2.55117	2.22085
		3.25921		2.41223	2.21389	2.22149	2.23591	2.59204	2.30146	2.766	2.61012	2.82693	2.6114	2.9015	2.79723	3.2412	3.12116	3.62841	3.25911	3.33489	3.88064	4.0614	3.71456	3.81432	3.67003	3.26077	3.07839	2.92949	2.9859	2.62804	2.30772	2.99589	2.68803	2.62224	2.706	2.28413	2.50022	2.51464	2.52206	2.4523	2.49581	2.14249	2.3976	2.34622	2.38767	2.46647
		3.26697		2.56074	2.33278	2.13317	2.24478	2.42915	2.60167	2.73608	2.58393	2.58344	2.59725	2.71448	2.97045	2.78231	2.99411	3.40435	3.33643	4.0317	3.3555	3.93092	3.3733	3.54991	3.59709	3.0231	3.1091	2.68939	3.15015	2.98115	2.64291	2.69633	3.05807	2.36798	2.85749	2.392	2.8298	2.41585	2.29032	2.43021	2.8176	2.558	2.38443	2.63421	2.53504	2.23059
		3.27472		2.6112	2.23668	2.30028	2.22932	2.57436	2.58403	2.51159	2.74842	2.71521	2.73959	2.45924	3.08604	2.73085	3.07925	3.45822	3.34237	4.18541	3.37832	4.00122	3.33094	3.31935	3.58173	3.09845	3.11812	2.99648	2.64582	2.86593	3.02368	2.79213	2.71023	2.36751	2.77485	2.27342	2.37622	2.50973	2.24774	2.86227	2.78946	2.74046	2.61823	2.46163	2.23386	2.25822
		3.28245		2.56639	2.41811	2.48446	2.64492	2.50638	2.23672	2.47702	2.63722	2.74028	2.62813	2.5132	3.35709	2.93	3.31118	3.20039	3.72622	3.63752	3.64822	4.0099	3.31739	3.59388	3.33819	3.70791	3.39743	3.14855	2.97134	2.79804	2.34254	2.7684	2.30491	2.44359	2.60364	2.49785	2.59619	2.3852	2.61672	2.48532	2.46303	2.78879	2.64388	2.28191	2.42084	2.04728
		3.29016		2.45254	2.13609	2.51645	2.35255	2.78996	2.39531	2.4464	2.65881	2.44193	2.49999	2.83643	3.24313	2.94909	3.3261	3.20164	3.67165	3.93467	3.62147	3.89921	3.39337	3.69172	3.26968	3.23976	3.32243	2.78812	3.10348	2.58129	2.75551	3.00684	2.88874	2.26984	2.9035	2.41771	2.39567	2.54001	2.52664	2.55703	2.43982	2.35367	2.29677	2.26825	2.61184	2.27296
		3.29786		2.55137	2.6403	2.36126	2.63072	2.54546	2.64267	2.31031	2.41024	2.53377	2.64719	2.70845	3.01564	2.7491	3.12918	3.48301	3.70664	3.89582	4.16739	3.71261	3.81424	3.31496	3.58859	3.02351	3.31211	3.19149	2.983	2.76773	2.85386	2.80689	2.82521	2.59147	2.69259	2.47582	2.32987	2.43601	2.76523	2.55371	2.74622	2.54549	2.92433	2.16567	2.57567	2.67963
		3.30555		2.49774	2.44235	2.43985	2.40858	2.30871	2.45239	2.52802	2.24333	2.46745	2.83921	2.8962	2.72327	2.96767	3.33106	3.60967	3.79448	3.87274	3.75245	4.02379	3.88336	3.36476	3.52698	3.42337	3.30586	3.09994	3.1329	2.34454	3.02245	3.09224	2.52119	2.6684	2.85324	2.50656	2.77084	2.44993	2.75921	2.74078	2.58182	2.7613	2.83372	2.025	2.51701	2.46286
		3.31321		2.37986	2.32053	2.36696	2.45444	2.16184	2.65594	2.45225	2.27008	2.27198	2.65075	3.00619	3.16816	3.02277	3.56442	3.80428	3.54064	3.94491	3.8865	4.0501	4.29725	3.24068	3.36925	3.48592	3.42732	3.03522	2.67366	2.5925	2.6645	2.71663	2.4432	2.46454	2.44143	2.70227	2.85831	2.24926	2.60878	2.53371	2.53352	2.74547	2.44733	2.11163	2.39496	2.5303
		3.32086		2.32172	2.11369	2.28392	2.58138	2.78952	2.56989	2.38344	2.36059	2.27019	2.5939	2.95264	2.96039	2.70957	3.62942	3.69612	4.02939	3.77081	3.27863	3.94249	4.0647	3.76331	3.29289	3.14404	3.06354	2.8981	2.85062	2.84248	2.58762	2.60289	2.34694	2.41995	2.61597	2.68499	2.72177	2.29972	2.43368	2.43091	2.88795	2.24057	2.26761	2.32423	2.21168	2.55229
		3.3285		2.5044	2.13004	2.27789	2.84669	2.4463	2.4904	2.48663	2.50443	2.59192	2.62828	2.82072	3.23716	2.69988	3.48765	3.19856	3.79452	3.83742	3.73923	4.05306	3.73156	3.89117	3.55711	3.30044	3.20551	2.84007	2.62563	2.58118	2.8277	2.77615	2.51915	2.39872	2.63131	2.4216	2.65181	2.1547	2.2977	2.55941	2.40086	2.31351	2.35768	2.62694	2.22955	2.19441
		3.33612		2.28688	2.46886	2.28334	2.39179	2.23408	2.36577	2.74147	2.32065	2.67967	2.63568	2.98277	3.06298	3.13708	3.14575	3.47926	3.86602	3.76744	4.00233	4.15553	3.98736	3.87323	3.23016	3.68614	3.33263	3.0646	2.71893	2.6751	2.72283	2.99528	2.41209	2.57003	2.90676	2.50619	2.41548	2.37365	2.52819	2.79382	2.63682	2.37381	2.61816	2.46571	2.75351	1.90789
		3.34373		2.35913	2.73383	2.16685	2.40009	2.42427	2.55829	2.39164	2.63779	2.51636	2.80678	2.79318	2.86918	2.99065	3.4409	3.39962	3.59407	3.69732	3.83996	3.73336	3.98819	3.5936	3.38571	3.92819	3.66928	3.30502	3.03746	2.62773	2.76241	2.9024	2.38273	2.58034	2.63003	2.56012	2.55765	3.0944	2.50943	2.53913	2.82084	2.39573	2.83311	2.67099	2.81978	2.2594
		3.35132		2.47624	2.82436	2.38327	2.59385	2.478	2.32708	2.59108	2.44435	2.67797	2.97319	2.77788	2.78454	2.92463	3.37866	3.4116	3.58657	4.02266	3.92967	3.91259	3.80427	3.61375	3.25102	3.28689	3.51976	3.17485	2.76583	2.60948	2.62995	2.91253	2.57571	2.49785	2.76471	2.53839	2.7404	2.7545	2.37455	2.69168	2.64454	2.8028	2.42655	2.52395	2.57811	2.3808
		3.35889		2.38456	2.76402	2.52885	2.46949	2.09144	2.59528	2.60895	2.25231	2.79886	2.84355	2.77751	2.75763	3.26611	3.34204	3.58128	3.57433	3.69193	3.91786	4.30694	4.04662	4.11676	3.6665	3.68401	3.24077	3.00521	2.85025	2.75498	2.55937	3.29795	2.85819	2.80418	2.78143	2.29646	2.53074	2.60056	2.4481	2.81264	2.6869	2.68502	2.35833	2.75751	2.21794	2.06671
		3.36645		2.24596	2.53237	2.49178	2.31266	2.31997	2.8854	2.50197	2.61752	2.48457	2.64972	2.56319	3.25627	3.22416	3.43587	3.91539	3.6344	3.92148	4.06854	4.01256	3.77486	3.58037	3.72644	3.29033	3.36079	3.05053	3.05415	2.90796	2.67587	2.89996	2.31873	2.75658	2.79942	2.21052	2.40887	2.4599	2.46845	2.57741	2.42784	2.40789	2.43922	2.49227	2.25239	2.6071
		3.374		2.2629	2.13787	2.59252	2.3468	2.18667	2.43388	2.77462	2.3343	2.51968	2.43468	2.72883	3.66425	3.47435	3.46083	3.70311	3.51041	4.04399	4.17337	3.71215	3.75334	3.65189	3.40451	3.50607	3.64596	3.03643	2.99088	2.60118	2.68687	3.07877	2.81761	2.58573	2.44407	2.37928	2.48269	2.72365	2.30198	2.69504	2.12459	2.41902	2.32847	2.61036	2.42523	2.67092
		3.38153		2.25833	2.39973	2.75147	2.20927	2.52208	2.5283	2.2901	2.53117	2.41999	2.55973	3.04627	3.43093	3.56063	3.53821	3.48872	3.40787	4.16061	4.28989	3.8409	4.0105	3.82247	3.61705	3.46336	3.20276	2.80592	2.70517	2.52565	2.4667	3.01528	2.85785	2.52537	2.59891	2.67998	2.70133	2.7984	2.68175	2.84619	2.75722	2.75761	2.31391	2.81489	2.79086	2.28819
		3.38904		2.2784	2.34256	2.30253	2.42065	2.46661	2.46831	2.40969	2.58119	2.32808	2.39895	3.00739	2.93303	3.6317	3.61331	3.58194	3.70261	4.29383	3.71783	3.71715	4.1004	3.76507	3.50575	3.2911	3.16162	2.70037	2.84073	2.71661	2.86879	2.82654	2.81514	2.70435	2.53181	2.74406	2.44579	2.66809	2.54416	2.94674	2.47289	2.9544	2.65255	2.25856	2.5002	2.32474
		3.39654		2.29509	2.53193	2.95462	2.54844	2.61404	2.69717	2.47754	2.77408	3.11598	2.66069	2.60385	2.70524	3.03342	3.61013	3.64427	3.52534	4.30257	3.55026	4.13945	3.97889	3.86471	3.70106	3.27773	3.2451	3.05543	2.58644	2.72141	3.02391	2.3135	2.71824	2.71524	2.43977	2.59273	2.54388	2.45485	2.45978	2.66411	2.2397	2.52432	2.61269	2.54393	2.53241	2.0339
		3.40403		2.6515	2.54523	2.45651	2.62638	2.50617	2.31891	2.45814	2.84655	2.80773	2.39874	2.60345	2.65201	3.0463	3.71561	4.0774	3.65597	3.92095	3.81499	4.32422	4.0912	3.86587	3.33789	3.00013	3.23941	3.02522	3.06933	2.8129	2.83287	2.33743	2.67201	2.67727	2.36968	2.69766	2.22791	2.12082	2.48477	2.47215	2.64677	2.63281	2.64357	2.26096	2.31991	2.18034
		3.4115		2.45283	2.28519	2.45977	2.27046	2.5253	2.33053	2.54771	2.45156	2.37982	2.53053	2.99757	2.74444	3.47978	3.43094	3.53056	3.86285	3.87963	4.05113	4.19514	3.84108	3.69653	3.52488	3.25794	3.17214	3.19125	2.8677	3.01035	2.5987	2.24525	2.79064	2.72667	2.62042	2.24115	2.50908	2.33799	2.52501	2.54722	2.45038	2.81439	2.42018	2.06304	2.32626	2.07685
		3.41895		2.46009	2.3779	2.5524	2.17141	2.3861	2.37478	2.68885	2.56135	2.61026	2.80999	2.68741	3.31835	3.2398	3.5555	3.66751	3.27349	4.21854	3.78806	4.03694	4.18944	3.896	3.79391	2.95805	3.1538	3.1336	2.38714	2.69214	2.60169	2.85414	2.69155	2.773	2.53972	2.60777	2.70536	2.40061	2.56517	2.69351	2.32398	2.28568	2.52696	2.52261	2.28416	2.3209
		3.42639		2.81141	2.37179	2.63418	2.31357	2.22656	2.35188	2.41022	2.89764	2.28331	2.75982	2.87495	2.89118	3.31012	3.17316	3.70725	4.17189	4.39609	3.47604	4.25819	3.60001	3.98794	3.57195	2.95686	3.18811	3.31281	2.80128	2.74151	2.6549	3.30866	2.55996	2.59814	2.67	2.73855	2.61832	2.45673	2.44189	2.5469	2.23603	2.46569	2.56894	2.54981	2.20473	2.7118
		3.43382		2.66926	2.51789	2.21639	2.58531	2.49578	2.42979	2.57795	2.71806	2.26725	2.65055	3.03254	2.59189	3.01943	3.14768	3.46426	3.91334	4.09699	4.11659	4.15877	4.02835	3.9494	3.41726	3.36066	3.72837	3.3973	2.92582	2.44751	2.44654	3.01763	2.63094	2.80884	2.82184	2.63661	2.47711	2.16766	2.18321	2.58657	2.5863	2.52724	2.32649	2.4689	2.21508	2.13607
		3.44123		2.32254	2.37373	2.46805	2.45511	2.37838	2.41393	2.62563	2.67949	2.68608	2.87533	3.10676	2.86457	2.73039	3.23512	3.77743	4.1704	4.10093	3.92342	4.06498	3.6947	4.0083	3.33294	3.47919	3.48589	2.96249	3.04949	2.77644	2.73215	3.012	2.82712	2.51497	2.62597	2.46028	2.21552	2.70314	2.15459	2.68934	2.66979	2.17011	2.57993	2.5321	2.33584	2.44019
		3.44862		2.52576	2.32503	2.63263	2.48854	2.51821	2.72744	2.78009	2.56197	2.61765	2.83977	3.05415	2.8247	2.93872	3.74467	3.72142	4.396	4.12894	3.78311	3.90625	3.94923	3.84187	3.28798	3.23567	3.19318	2.99614	3.18654	2.63039	3.22809	3.20214	2.79976	2.83469	2.53574	2.6305	2.46095	2.91482	2.26802	2.78091	2.62197	1.86438	2.5304	2.44096	2.47705	2.87419
		3.456		2.71139	2.39902	2.64454	2.49909	2.40603	2.62884	2.57649	2.4946	2.67112	2.56935	2.8244	2.49623	2.64911	3.38793	3.93337	4.10008	4.142	3.58894	3.85429	4.21794	3.68946	3.48064	3.41709	3.41788	3.00167	3.36657	2.64851	2.853	3.2097	2.29343	2.66425	2.31183	2.5743	2.76718	2.30966	2.16418	2.89878	2.74192	2.08151	2.48146	2.14913	2.39968	2.57198
		3.46337		2.43506	2.71925	2.35854	2.48885	2.28178	2.33642	2.45788	2.54825	2.51211	2.60965	2.63518	2.79688	2.83911	3.53192	4.22706	4.14472	4.35883	4.25489	4.36825	4.20272	3.37571	3.627	3.18568	3.21174	2.86955	3.28611	2.79955	2.69814	2.7165	2.60506	2.86511	2.51727	2.62893	2.65344	2.49834	2.31538	2.46105	2.76287	2.2323	2.23014	2.57439	2.42994	2.64162
		3.47072		2.67265	2.79465	2.28574	2.71467	2.51168	2.20327	2.3273	2.2865	2.61661	2.49643	2.7818	2.98705	3.56557	3.37498	4.01839	4.19744	4.28299	4.31589	4.0637	4.09892	3.76114	3.59209	3.21065	2.99391	3.02122	2.92393	2.65419	2.85908	2.93445	2.82846	2.89169	2.9107	2.51687	2.76509	2.64049	2.20883	2.73046	2.50658	2.35539	2.53973	2.87035	2.45169	2.86026
		3.47805		2.51009	2.83566	2.75504	2.67319	2.56001	2.51622	2.36543	2.56677	2.76761	2.39099	2.66432	2.97372	2.97016	3.40869	3.79566	3.98942	4.13531	4.1273	4.06323	4.18015	3.76151	3.5068	3.24225	2.9957	3.05517	2.53896	2.70916	2.91939	2.89056	2.89946	2.50844	2.93482	2.46351	2.53026	2.45785	2.21376	2.9961	2.21858	2.02216	2.82177	2.76906	2.41749	2.4099
		3.48538		2.69479	2.39131	2.32661	2.70967	2.45128	3.04945	2.17652	2.6997	2.7634	2.70695	2.51837	3.0155	3.24341	3.5865	3.64907	3.88511	4.2224	3.98116	4.18229	3.99935	3.59312	3.58826	3.66451	3.14667	2.93998	3.14392	3.08789	2.70513	2.75151	2.90433	2.36062	2.43108	2.52233	2.62659	2.45887	2.76537	2.85211	2.51257	2.48946	2.64338	2.27463	1.76027	2.35998
		3.49268		2.72057	2.72141	2.57658	2.84621	2.2691	2.60169	2.128	2.53501	2.60891	2.767	2.69914	3.19263	3.0031	3.31512	3.78708	3.85309	4.30004	3.96119	4.00499	3.95948	3.964	3.4804	3.96596	3.22557	2.8026	3.2073	2.74437	2.95562	2.65209	2.69237	2.44771	2.17911	2.46336	2.5806	2.52136	3.08744	2.6131	2.51349	2.98542	2.4328	2.40592	2.14992	2.5177
		3.49997		2.41886	2.73501	2.67616	2.50421	2.24129	2.59431	2.73886	2.68946	2.97275	2.55926	3.08323	3.09139	2.96587	3.31406	3.70578	4.11758	4.31251	3.11631	4.29422	4.26535	3.8285	3.40859	4.06942	3.51882	3.29306	3.1979	2.62471	2.6849	3.01913	2.57461	2.43687	2.81748	2.65773	2.54552	2.56585	3.17211	2.59343	2.43011	2.93459	2.35905	2.75295	2.87074	2.53726
		3.50725		2.28237	2.75795	2.60039	2.26276	2.5437	2.93287	2.91017	2.5153	2.51291	2.44689	3.03452	3.06609	3.07129	3.37955	3.81033	4.28827	3.98978	4.16053	4.47214	4.64412	3.57612	3.25385	3.65268	3.12605	2.92208	3.47251	2.84705	2.64997	2.94909	2.64286	2.6598	2.64376	2.34034	2.38862	2.67208	2.63925	2.24523	2.36489	2.83774	2.93645	2.87638	2.75668	2.36411
		3.51452		2.29898	2.76591	2.77292	2.32727	2.5634	2.40043	2.46493	2.12907	2.52999	3.15617	3.17332	2.69062	3.2102	3.2964	3.86927	3.89538	4.25457	4.06058	4.47386	4.01065	4.15675	3.6075	3.31733	3.2519	2.63842	3.02524	2.80537	2.6804	2.39416	2.60146	2.38908	2.60658	2.30238	2.80768	2.60282	2.74173	2.40916	2.65717	3.06617	2.57812	2.59037	2.31244	2.4621
		3.52177		2.29448	2.53244	2.68833	2.30251	2.30236	2.54285	2.27931	2.2728	2.61826	2.95851	2.81439	2.86724	3.22967	3.67342	4.09065	3.83651	4.04364	4.16449	4.09235	4.3871	3.91207	3.92389	3.23845	3.07312	3.0227	2.75589	2.50998	2.83475	2.51315	2.75834	2.34864	2.78056	2.92502	2.6223	2.97472	2.66455	2.36884	2.76315	2.21232	2.36918	2.37694	2.29249	2.76143
		3.529		2.49129	2.56315	2.5548	2.69125	2.44438	2.68686	2.52166	2.46814	2.61985	2.79565	2.95461	3.20879	3.18129	3.65297	3.72159	4.05166	4.28849	4.10288	4.09543	4.11117	3.99642	3.88203	3.24621	2.97092	3.04269	2.5646	2.98663	2.81259	3.04788	2.37874	2.43692	2.41396	2.66451	2.6936	2.71478	2.5276	2.44416	2.40053	2.24635	2.4386	2.29718	2.07903	2.48935
		3.53622		2.50287	2.72054	2.41704	2.08121	2.59712	2.22347	2.32231	2.4898	2.92067	2.38771	2.99581	3.03634	3.31373	3.44773	3.97559	4.04914	4.06066	4.3472	4.04472	3.92272	3.64238	3.95444	3.66262	3.17639	3.33437	2.73315	2.92362	2.72645	2.8919	2.81992	2.42069	2.33424	2.56673	2.89961	2.50718	2.62878	2.56532	2.54539	2.18843	2.49404	2.73124	2.3305	2.45867
		3.54343		2.61054	2.86673	2.68695	2.55133	2.35965	2.45084	2.15098	2.61362	2.76386	2.51833	2.95991	3.18873	3.66778	4.00233	3.93286	3.83355	4.28804	4.01425	4.15622	4.39623	3.5677	3.6219	3.65282	2.61587	3.29156	2.90329	2.88635	2.71459	2.85855	2.85893	2.5561	2.68822	2.84522	2.27929	2.66288	2.91286	2.48255	2.26415	2.34617	2.21337	2.60116	2.52164	2.17602
		3.55062		2.49889	2.9613	2.66261	2.76675	2.47479	2.63231	2.23724	2.67629	2.63831	2.72616	2.81089	3.22079	2.99949	4.07502	3.8061	4.26124	4.46351	4.2584	3.77857	4.18976	3.84692	3.57331	3.81026	2.98181	3.50075	2.96056	2.70098	2.58155	2.8684	3.06746	2.94671	2.64304	2.62676	2.57382	2.7491	2.8544	2.40402	2.71148	2.12379	2.38523	2.32204	2.5204	2.0699
		3.5578		2.40608	2.67435	2.63415	2.62092	2.5408	2.67853	2.5151	2.64548	2.33312	2.36919	3.13552	3.08485	3.41465	4.42621	3.65637	4.08917	4.27055	4.05176	4.15799	3.77645	4.13853	3.53901	3.54745	3.17169	3.32985	3.11137	2.98195	2.67886	3.08823	3.1472	2.54212	2.79156	2.52427	2.59503	2.65468	2.83258	2.85184	2.77508	2.34012	2.65589	1.95645	2.30108	2.3686
		3.56496		2.38432	2.49913	2.3223	2.50581	2.46657	2.69993	2.51813	2.90859	2.46191	2.30145	2.99626	3.07677	3.33913	4.32446	3.62611	3.80103	3.93824	3.859	4.28754	4.48089	3.5378	3.83253	3.52771	3.6169	3.26184	3.12068	2.96374	2.42549	2.50977	2.80111	2.76534	2.62865	2.54693	2.22747	2.77138	2.64329	2.57564	2.57588	2.18171	2.56617	2.0768	2.19878	2.32802
		3.57211		2.78859	2.48015	2.0144	2.80895	2.39794	2.50696	2.19619	2.56757	2.66456	2.7863	2.84172	3.08845	3.22282	3.98557	3.75006	3.86893	4.3514	4.04142	3.82014	4.54155	3.65159	3.91399	3.17909	3.19204	3.13753	2.99189	2.56406	2.63387	2.61893	2.6984	2.77838	2.462	2.97799	2.4022	2.76766	2.25736	2.47592	2.88345	2.2616	2.57067	2.16597	2.46234	2.20386
		3.57925		2.61132	2.36904	2.22362	2.72798	2.30279	2.45657	2.3929	2.48944	2.94322	2.74665	2.75953	3.34337	3.04526	3.36372	4.37087	3.97593	4.12514	3.82772	3.91212	4.19234	4.20901	4.03231	3.05149	3.31946	3.28579	2.86106	2.66383	2.79495	2.79295	2.46441	2.99068	2.42172	2.41959	2.53885	2.79284	2.52043	2.81215	2.73498	2.33416	2.44532	2.27177	2.49965	2.42541
		3.58637		2.5584	2.44354	2.58396	2.54508	2.43345	2.58557	2.66683	2.16373	2.72473	2.63887	2.76295	3.23246	3.2388	3.58872	3.7253	3.96306	4.12814	3.8222	4.74822	4.50282	3.88059	3.53851	3.36042	3.02196	3.12526	2.76784	2.57536	2.57696	2.92369	2.50768	2.78948	2.48311	2.62481	2.07559	2.66474	2.66562	2.51526	2.52756	2.36257	2.3015	2.59057	2.29246	2.35405
		3.59347		2.75651	2.17673	2.53678	2.78945	2.47926	2.78582	2.60086	2.16467	2.60238	2.59373	2.80648	2.81893	3.24861	3.63395	3.52772	3.69503	3.74062	3.90876	4.14267	4.32166	3.45422	3.65828	3.70103	2.78085	2.69453	3.31285	2.59756	2.65611	2.78758	2.93679	2.54754	2.6537	2.85351	2.36624	2.66316	2.24867	2.42692	2.73389	2.28039	2.55851	2.63094	2.2787	2.04588
		3.60057		2.44824	2.23907	2.26403	2.58453	2.4526	2.60212	2.5011	2.32314	2.27302	2.55037	2.97875	2.64109	3.55882	3.61642	3.85995	4.14664	4.11173	4.18602	4.06809	3.87886	3.30756	3.35899	3.66471	3.20519	3.19441	2.95757	3.14804	2.71252	2.70126	2.73474	2.52816	2.57003	2.39745	2.76438	2.61361	2.57558	2.68306	2.4048	2.459	2.4626	2.6812	2.28921	2.27865
		3.60765		2.62293	2.15358	2.31479	2.27092	2.61858	2.46989	2.52709	2.87869	3.019	2.67419	2.90701	2.78317	3.54883	3.60179	3.71785	3.94774	4.34912	4.01176	4.24845	4.19675	3.5997	3.58108	3.61362	3.46066	3.24002	2.74667	2.89295	2.49095	2.55752	2.59251	2.98872	2.44929	2.24462	2.48518	2.72504	2.50342	2.63535	2.33773	2.24648	2.80123	2.25171	2.43584	2.12865
		3.61471		2.5356	2.42764	2.45777	2.67007	2.58219	2.70846	2.47724	2.69173	2.50538	2.75511	2.64512	3.2144	3.16489	3.47485	3.66684	4.11395	3.93224	3.94255	4.14873	4.1202	3.78667	3.69886	3.73722	3.29729	2.77877	3.03205	2.99158	2.85756	2.82788	2.6345	2.5401	2.7152	2.36032	2.71263	3.00189	2.26948	2.54237	2.68628	2.50493	2.51485	2.58166	2.59491	2.28187
		3.62176		2.93145	2.15143	2.37121	2.65091	2.47367	2.54076	2.27944	2.44005	2.61352	2.47512	2.91565	3.43168	3.08468	3.57663	4.06708	4.46519	3.73122	4.21899	4.42055	4.16805	3.46405	3.60532	3.43144	3.25713	3.00237	2.77418	3.18653	2.96452	2.5547	2.97922	2.52015	2.56728	2.41633	2.79774	2.8865	2.28792	2.44192	2.60571	2.66298	2.89645	2.51494	2.68096	2.64092
		3.6288		2.64035	2.07242	2.58444	2.76678	2.54086	2.57212	2.48973	2.39585	2.44505	2.39066	2.31312	3.17783	3.71245	3.56598	3.8869	4.2724	4.00896	4.41173	3.91928	4.37414	3.92814	3.69793	3.48133	2.77712	2.94154	2.82446	2.86365	2.59951	2.65322	2.51615	2.54681	2.60794	2.50129	2.94621	2.21119	2.21137	2.40815	2.22972	2.95087	2.62937	2.78193	2.28218	2.74395
		3.63583		2.71578	2.34411	2.92661	2.62729	2.67327	2.36926	2.88978	2.56563	2.3311	2.5916	2.7314	2.81283	3.59919	3.34292	4.15664	4.06664	4.5145	3.97311	4.1972	4.16838	4.15483	3.58811	3.5973	3.12807	2.88256	2.44158	2.8938	2.74189	2.66754	2.59903	2.54998	2.9515	2.33155	3.12136	2.21354	2.66383	2.64179	2.64773	2.7873	2.49493	2.45108	2.34953	2.55517
		3.64284		2.62778	2.20336	2.6096	2.74514	2.42107	2.18164	2.53114	2.44508	2.70809	2.84919	2.84868	2.91449	3.3366	3.05647	4.28381	4.10902	3.92498	4.01732	4.19633	4.11064	4.15379	3.42354	3.89371	3.58501	3.35194	2.64444	3.34495	2.73045	2.68047	2.8508	2.83144	2.62818	2.59645	2.8305	2.92549	2.47955	2.49256	2.96223	2.8051	2.57559	2.84397	2.92136	2.26686
		3.64983		2.6741	2.35947	2.26629	2.46355	2.65472	2.69442	2.4655	2.65917	2.5784	2.79137	2.72132	2.84677	3.48327	3.4073	4.29527	4.0211	3.90048	4.29713	3.64901	4.16957	3.73722	3.79292	3.51962	3.26049	3.60528	2.82666	3.2049	2.80415	2.81178	2.93661	2.78403	2.61335	2.53166	2.58479	2.7597	2.27698	2.72997	3.00378	2.28982	2.67786	2.7321	2.67041	2.35461
		3.65681		2.46257	2.26394	2.42676	2.41013	2.55286	2.62925	2.41618	2.71905	2.3446	3.06192	3.01412	3.0808	3.25669	3.24308	4.22584	4.36612	3.80142	4.22284	4.29952	4.28165	3.80326	3.93445	3.77627	3.17982	3.18977	2.98023	3.55172	2.74093	2.88337	2.77118	2.63065	2.54173	2.35063	2.5379	2.42953	2.30473	2.69224	3.01697	2.34065	2.54943	2.90845	2.84311	2.63022
		3.66378		2.39494	2.29851	2.68775	2.61658	2.44516	2.4799	2.56868	2.69801	2.53739	3.26076	2.6136	3.15149	3.15856	3.03033	3.72574	3.85885	4.30148	4.19349	3.68087	4.34711	3.78877	3.64502	3.77396	3.16042	3.29683	2.83773	3.35684	3.08646	2.72052	2.8595	2.67205	2.69438	2.75179	2.32238	2.6183	2.39938	2.63115	2.45097	2.123	2.39044	2.55419	2.71508	2.54087
		3.67074		2.58547	2.50958	2.62586	2.13303	2.79121	2.76698	2.55223	2.6089	2.70441	3.17862	2.95463	3.30348	2.97679	3.37104	3.5016	3.95907	4.49669	4.27929	4.06091	4.38869	3.73517	3.70374	3.59158	3.22917	3.1143	2.63872	2.83982	2.86222	3.09436	2.96606	2.90576	2.58052	2.40889	2.36009	2.9717	2.22909	2.82666	2.66756	2.17086	2.64989	2.44136	2.38946	2.71936
		3.67768		2.56148	2.53784	2.37593	2.08893	2.42631	2.85229	2.46404	2.67286	2.31536	2.61308	2.8412	3.07457	2.88265	3.83443	3.27682	3.81443	4.30895	4.17966	4.14374	4.18242	4.11619	3.41962	3.5349	3.34049	3.31094	2.97559	3.16644	2.87809	3.1859	2.62403	2.67152	2.57005	2.36275	2.61449	2.59656	2.37784	2.7822	2.73792	2.29888	2.69216	2.68519	2.31151	2.63796
		3.68461		2.6247	2.66195	2.68413	2.38676	2.52885	2.56424	2.45371	2.42556	2.83018	2.50541	2.86448	3.01509	3.12693	3.95766	3.91478	4.4343	3.88164	3.58244	4.05386	4.42593	3.58558	3.41555	3.33657	3.02982	3.31777	2.45883	3.16724	2.87669	3.11564	2.70917	2.65872	2.27254	2.40996	2.36957	2.25186	2.07882	2.82844	3.00925	2.14268	2.5743	2.83317	2.1532	2.27042
		3.69152		2.1358	2.68317	2.16032	2.39529	2.39622	2.19356	2.51266	2.26031	2.7842	2.60579	2.62632	2.81635	3.24654	3.34418	3.4911	4.00917	4.05747	3.78292	4.23038	4.03558	3.50891	3.7369	3.26342	3.40056	3.21221	3.12818	2.8625	2.68775	2.58224	2.93214	2.60176	2.24961	2.2879	2.4535	2.49852	2.09711	2.62835	2.95959	2.32138	2.386	2.70825	2.45449	2.36583
		3.69842		2.66384	2.649	2.2902	2.42161	2.23173	2.13452	2.35681	2.62454	2.45799	2.89473	2.54613	2.80333	3.37277	3.59972	3.94348	4.20029	4.12567	3.93122	4.54407	4.31541	3.65296	3.30615	3.70038	3.97294	2.99988	3.18627	2.74977	2.90034	3.09507	2.81305	2.71294	2.36683	2.53595	2.5946	2.79071	2.36291	2.64463	2.44668	2.44069	2.40771	2.33168	2.52237	2.48652
		3.70531		2.70816	2.77968	2.68471	2.57655	2.39509	2.46856	2.70593	2.63661	2.66713	2.49101	2.66325	3.13356	3.27637	3.51489	3.63221	4.11901	4.32479	3.64374	4.0947	4.42566	4.24828	3.88964	3.69907	3.80612	3.41883	3.11347	3.08192	3.15477	2.58268	2.88997	2.78257	2.32929	2.49327	2.38402	2.29518	2.56201	2.48866	2.16002	2.44583	2.59464	2.56243	2.47791	2.33629
		3.71219		2.40103	2.65989	2.23609	2.41485	2.61616	2.59539	2.63956	2.46203	2.51036	2.82017	2.86383	3.16898	2.8764	3.9693	3.40005	4.02266	4.24757	3.4309	4.50494	4.28039	3.56039	4.10325	3.7762	3.78032	3.36163	2.95136	3.04479	3.13188	2.71233	2.49926	2.8504	2.70854	2.23328	1.87871	2.68866	2.64917	2.4505	2.45036	2.59398	2.37108	2.47544	2.49395	2.49598
		3.71905		2.3706	2.33269	2.27398	2.26698	2.35376	2.19658	2.20674	2.52348	2.91935	2.56464	2.81677	3.00701	3.08498	3.68792	4.04581	4.45375	4.4794	3.66704	4.4102	4.23308	3.53774	3.80368	3.39657	3.39796	3.38351	3.20115	3.01246	2.59506	2.67923	2.49081	2.69796	2.6474	2.29749	2.01293	2.5637	2.33162	2.19685	2.47263	2.74217	2.53885	2.73075	2.38749	2.36716
		3.72589		2.35181	2.67084	2.46918	2.45329	2.20116	2.73499	2.5967	2.48678	2.81504	2.57342	2.8799	2.983	2.85863	3.8804	4.12272	4.35762	4.29642	3.91253	4.61818	4.52786	4.06831	3.70303	3.39964	3.65637	3.16354	3.05237	3.04988	2.89714	2.92289	2.60828	2.65832	2.65835	2.29005	2.59318	2.55814	2.34133	2.66997	2.50203	2.81999	2.37178	2.91902	2.51811	2.44607
		3.73273		2.42525	2.68309	2.68614	2.56787	2.44413	2.96729	2.86294	2.60454	2.72428	2.85978	2.95705	3.44265	2.88255	3.49503	4.01294	4.09681	4.09868	3.8522	4.34585	4.20386	4.17547	3.67749	3.54872	3.83613	3.3383	3.03046	3.1615	2.94159	2.77156	2.61773	2.49492	2.44165	2.66872	2.66646	2.85866	2.47133	2.28129	2.5487	2.4943	2.52165	2.88712	2.66167	2.26264
		3.73955		2.30319	2.49196	2.89406	2.39011	2.23364	2.46915	2.64555	2.47682	2.94556	2.8444	2.56141	3.40724	3.40304	3.47702	4.36605	3.78466	3.93693	4.18672	3.89609	4.07369	3.81616	3.73344	3.55059	3.68942	2.91119	3.02966	3.10493	3.10115	2.96349	2.41253	2.70643	2.313	2.61999	2.22653	3.00678	2.68432	2.68301	2.38927	3.01853	2.26085	2.45008	2.3878	2.45359
		3.74636		2.61637	2.39444	2.89342	2.69419	2.32013	2.57263	2.80444	2.21295	2.53777	2.53169	2.97721	3.42973	3.37083	3.29029	4.22575	4.14225	4.02359	4.7943	3.7589	4.79401	4.10809	3.65364	3.41161	3.7316	3.1359	3.31528	2.82822	3.04194	2.55575	2.62194	2.75068	2.94251	2.73093	2.21455	2.64616	2.57285	2.87034	2.65549	2.55465	2.50522	2.58215	2.14241	2.5315
		3.75315		2.41263	2.86783	3.03844	2.43321	2.49949	2.57486	2.77843	2.48521	2.37181	2.59009	2.57862	3.27014	3.1998	3.38165	3.91036	4.10693	4.14193	4.08625	3.95565	3.83473	4.1058	3.87506	3.45268	3.68265	3.12801	3.31283	2.94475	2.4909	2.9834	3.08205	2.48811	2.44533	2.3754	2.7984	2.91896	2.48101	2.49777	2.45399	2.34368	2.84012	2.26318	2.31449	2.39018
		3.75993		2.75415	2.54546	2.79464	2.55185	2.35985	2.50021	2.53206	2.77878	2.4625	2.40955	2.56182	3.07053	3.03401	3.65563	3.64264	3.41068	4.20374	4.64909	4.16972	4.20703	4.24463	4.23567	3.64779	3.39322	3.43204	3.18973	2.79382	2.42703	3.19616	2.63747	2.42504	2.40057	2.49017	2.64544	2.55386	2.60652	2.87743	2.56737	2.40865	2.35189	2.64151	2.83772	2.29365
		3.7667		2.57612	2.34701	2.37358	2.30795	2.41703	2.47078	2.77892	2.69973	2.42021	2.50349	2.58704	3.03252	3.54506	3.60137	3.54487	3.82086	3.80868	4.10125	3.7001	4.90856	4.05428	4.31458	3.92308	3.82597	3.64581	3.13532	3.05721	2.65242	3.1086	3.04632	2.37319	2.77104	2.78961	2.40904	2.40405	2.29944	2.39672	2.48347	2.41741	2.64319	2.35006	2.78473	2.36938
		3.77346		2.44715	2.44703	2.6929	2.35575	2.60219	2.36036	2.62104	2.43523	2.8521	2.49039	2.54369	3.0989	3.50079	3.40901	3.66471	4.25381	4.24427	4.20988	3.93621	4.54624	4.45736	4.06905	3.6724	3.98691	3.21403	2.98987	2.90533	3.09274	2.95658	2.76759	2.30713	3.28731	2.98614	2.70538	2.42104	2.63158	2.47553	2.48252	3.07046	2.98778	2.34821	2.6418	2.00637
		3.7802		2.09352	2.74188	2.67907	2.4646	2.61993	2.70211	2.64785	2.18164	2.84673	2.70267	2.98145	3.0356	3.48187	3.40048	3.92095	4.07925	4.34392	4.35923	4.80876	4.12924	3.94111	4.06115	3.46927	3.8206	2.81856	3.17936	2.90737	2.7785	3.08216	2.71124	2.25258	2.88995	2.66478	2.24236	2.36224	2.77262	2.6564	2.42908	2.73094	2.78213	2.49431	2.78128	2.38951
		3.78693		2.11214	2.46589	3.02432	2.27581	2.61878	2.52468	2.95566	2.63806	2.83505	2.69679	2.62477	3.06686	3.52426	3.64194	3.4476	4.06175	4.40871	3.90187	4.44987	3.91321	4.46244	4.06474	3.49915	3.72866	3.30318	3.3117	2.82821	2.48884	2.96113	2.77992	2.65992	2.66843	2.46657	2.34088	2.49444	2.25079	2.35084	2.79578	2.64522	2.59899	2.8326	2.80273	2.61122
		3.79364		2.17672	2.30667	2.82751	2.22226	2.52088	2.42165	2.61583	2.72087	2.65768	2.69984	2.40347	2.75414	3.17954	3.84171	3.61532	3.7924	4.29809	3.59545	3.82014	4.36323	4.18815	4.2098	3.77073	3.72762	3.39996	3.48149	2.9929	2.72171	3.12733	2.83053	2.99233	2.67389	2.3437	2.64463	2.80257	2.17337	2.50172	2.60523	2.59128	2.52963	2.76777	2.3523	2.29271
		3.80035		2.62226	2.60877	3.07864	2.91559	2.44979	2.58286	2.2723	2.48216	2.70933	3.02003	2.71246	2.94272	3.34228	3.53988	3.8402	3.8697	3.74937	4.1848	4.22374	4.07765	4.12812	4.5124	3.91469	3.62553	3.27583	3.77864	2.79686	2.57613	2.9331	2.54792	2.84305	2.64055	2.47815	2.47787	3.07805	2.42766	2.43616	2.63991	2.53056	2.07595	2.22699	2.60992	2.28909
		3.80704		2.61541	2.76908	3.08234	2.61432	2.42743	2.44227	2.37824	2.67102	3.04699	2.63864	2.76373	3.00342	3.4319	3.51718	4.00892	4.40652	4.15552	4.06474	4.0342	3.65931	4.21144	4.59826	3.52088	3.5127	3.43786	3.56486	2.87597	3.01695	2.90263	2.69624	2.85302	2.56331	2.59357	2.52539	2.93631	2.5087	2.67647	2.64967	2.53898	2.38819	2.41213	2.11822	2.08717
		3.81371		2.3463	2.50263	2.72239	2.57172	2.57353	2.25481	2.5491	2.74966	2.82733	2.54692	2.95056	3.00904	3.4253	3.28487	3.54194	4.2747	4.27268	4.11173	4.5988	3.69207	3.98142	3.75226	3.95427	3.89271	3.87524	3.39302	3.35307	2.64634	3.09354	2.73239	2.99763	2.97186	2.71019	2.8217	2.75058	2.17106	2.65157	2.60151	2.6852	2.60265	2.72018	2.15398	2.53993
		3.82038		2.41618	2.64468	2.65731	2.38339	2.42936	2.44764	2.63729	2.45309	2.82658	2.98265	2.99726	3.01947	2.91125	3.51263	4.02265	4.1389	4.09402	4.09922	4.65192	4.12689	3.47875	3.97307	4.1888	3.61964	3.7289	3.45993	2.72659	3.19535	2.8158	2.7116	2.48413	2.62845	2.73592	2.49093	2.24808	2.52213	2.81167	2.53548	2.45692	2.12601	2.46764	2.2708	2.57445
		3.82703		2.54066	2.30055	2.72653	2.33497	2.48103	2.66219	2.4169	2.63988	2.72698	2.91063	2.61996	3.18323	3.28375	3.83802	3.95758	3.96434	4.08963	3.88885	4.41917	4.11212	3.97069	4.06661	3.93667	3.48165	3.4616	3.65071	2.96323	3.18476	3.18259	2.4974	2.77672	2.39037	2.99452	2.43753	2.61539	2.96911	2.99701	2.59742	2.58492	2.63048	2.50265	2.54875	2.71303
		3.83367		2.49103	2.0832	2.50586	2.53255	2.84559	2.58881	2.30797	2.61365	2.69054	2.50594	2.64274	3.35074	3.04049	3.82144	3.78169	4.00314	4.12539	4.11074	4.42314	3.71528	4.03742	4.16326	3.65629	3.3415	3.48627	3.21535	3.02481	2.95338	2.91944	2.74193	2.83846	2.7186	2.85971	2.54864	2.68699	2.69881	3.29255	2.74722	2.64219	2.72701	2.91795	2.30397	2.38924
		3.84029		2.20706	2.54428	2.47001	2.59703	2.56156	2.3534	2.78804	2.65377	2.59343	2.83733	2.58804	3.20664	3.13152	3.91824	3.7755	4.26367	4.1249	4.23346	4.7668	3.62699	4.29816	3.96441	3.67864	3.78861	3.55094	3.32735	2.81401	2.79942	2.71354	3.09659	2.60887	2.7566	2.59409	2.69183	2.72485	2.40916	2.72822	2.77222	2.50931	2.24549	2.73476	2.71148	2.38174
		3.84691		2.54348	2.61979	2.64076	2.5652	2.58025	2.33809	2.68937	2.46556	2.60271	2.76752	2.85089	3.02162	3.22033	3.79977	4.05149	3.80259	4.4374	4.35961	4.46569	3.92308	4.33001	3.67159	3.75324	3.36261	3.23045	3.31616	2.66202	3.3361	3.42058	3.17485	2.86439	2.76396	2.74242	2.55911	2.34202	2.69722	2.71503	2.9129	2.79916	2.29138	2.73223	2.46742	2.22764
		3.85351		2.49625	2.64194	2.33815	2.29033	2.47635	2.80892	2.39951	2.65228	2.60292	2.56292	2.83163	2.89094	3.2247	3.57151	4.26385	4.09172	4.46658	4.40103	4.07446	4.2376	4.54457	4.18769	3.90106	3.48453	3.86027	3.14202	2.87769	3.05256	3.08041	3.40455	2.81544	3.01826	2.81384	3.05866	2.87059	2.74388	2.16785	2.3921	2.51386	2.36849	2.51925	2.20121	2.31406
		3.86009		2.83354	2.45262	2.3505	2.6371	2.56846	2.54233	2.57982	2.71243	2.67464	2.59992	2.88743	3.38803	3.62783	3.39585	4.2168	4.5937	4.34904	4.31457	4.40298	4.21232	4.61504	4.03645	3.91773	3.5987	3.85116	3.16018	3.07809	3.08484	2.81445	2.66372	3.13473	2.32559	2.80665	2.54688	2.7899	2.70343	2.42272	3.01104	2.40929	2.49959	2.64917	2.52206	2.15803
		3.86667		2.68267	2.79131	2.49607	2.70128	2.26834	2.27616	2.57822	2.71677	2.78826	3.01645	2.82611	3.30023	3.20249	3.67513	3.96987	4.37316	4.07011	4.33542	4.09657	4.21011	4.1166	3.96748	3.7418	3.78641	3.11058	2.92622	2.91253	2.97925	2.72921	2.49663	2.76541	2.40636	2.65347	2.47389	2.82925	2.60986	2.75411	2.42377	2.73078	2.54191	2.48514	2.30148	2.55269
		3.87323		2.4623	2.57778	2.6527	2.3854	2.31777	2.27549	2.71227	2.76098	3.06112	2.96983	3.0039	3.57234	3.03053	3.77108	3.87358	4.29437	4.44642	4.72524	4.80123	4.07886	4.04017	4.0492	3.83605	3.65055	3.52187	3.43116	3.2067	2.9583	2.7958	2.90672	2.55277	2.56351	2.82737	2.49216	2.84662	2.57869	2.83711	2.65998	2.63212	2.7926	2.62855	2.16954	2.53157
		3.87978		2.66179	2.44359	2.3163	2.22981	2.17556	2.50454	2.35498	2.88612	2.68297	2.63336	3.26338	3.41794	3.40738	3.13647	3.83548	4.09832	4.28279	4.38612	4.74651	4.25535	4.14144	4.15774	3.46426	3.38661	3.56092	3.27451	3.21013	2.6375	2.49507	2.92961	2.71912	2.6503	2.73458	2.65276	2.9426	2.54778	2.97421	2.59648	2.32869	2.7788	2.40629	2.57015	2.76228
		3.88632		2.3984	2.38121	2.18365	2.35903	2.35609	2.53315	2.40599	2.72732	2.58752	2.9096	3.32028	3.28112	3.74457	3.04562	4.1468	3.74004	4.45871	4.02592	4.61271	4.16466	3.84092	3.83807	3.69043	3.20844	3.83835	3.04924	2.89027	3.1138	2.42275	2.4612	2.71139	3.00105	2.91695	2.53671	2.78406	2.47432	2.61763	2.16501	2.52419	2.39916	2.49612	2.54974	2.48653
		3.89284		2.27852	2.54159	2.70188	2.6962	2.42951	2.62107	2.37673	2.65669	2.70699	3.07098	2.96001	3.27842	4.05202	3.66315	4.15694	3.83812	4.18035	4.56237	4.5699	4.26489	3.73846	3.88813	3.94514	3.39567	3.82591	3.23485	2.96337	2.68343	2.84794	2.60975	2.68483	2.74907	2.84511	2.39242	2.99911	2.70358	2.72034	2.45204	2.51521	2.01408	2.53332	2.13198	2.26474
		3.89935		2.50132	2.29838	2.55058	2.68976	2.51284	2.73897	2.44296	2.67737	2.75184	2.69587	2.98664	3.07867	3.65715	3.67321	4.48246	3.89357	4.02619	4.41774	4.36266	4.35627	4.06407	3.77076	3.65652	3.19588	3.83907	3.10132	2.88742	2.68547	2.67608	2.67189	2.82832	2.49021	2.5646	2.48814	2.83771	2.53378	2.74808	2.50096	2.53176	2.28087	2.68819	2.28044	2.39019
		3.90585		2.53012	2.55919	2.8833	2.40703	2.68442	2.39851	2.63375	2.54306	2.46241	2.68559	2.69772	3.17165	3.40544	3.60243	4.18944	4.32427	4.35201	4.50831	4.0146	4.53846	4.62456	4.20718	3.85024	3.54526	3.5817	3.30676	2.96345	3.02379	2.8239	3.11605	2.58523	2.62184	2.22778	2.66495	2.42894	2.41964	2.68562	2.81675	2.56029	2.47095	2.47416	2.42318	2.674
		3.91234		2.43945	2.82755	2.58012	2.4241	2.26236	2.48299	2.18948	2.49096	2.38746	2.98893	2.55669	3.29504	3.35448	3.29901	4.12845	4.44809	4.45102	4.81817	4.25511	4.13187	4.32975	4.18944	3.96893	3.81766	3.40366	2.9675	3.04743	2.98745	3.11551	3.4524	2.6195	2.62382	2.2853	2.6335	2.33884	2.62499	2.5254	2.75745	2.51059	2.14015	2.55549	2.81086	2.61621
		3.91882		2.48097	2.38562	2.53464	2.52001	2.17355	2.39879	2.24005	2.36232	2.59594	2.83368	2.60443	3.18806	3.13035	3.43884	3.76459	4.41056	4.45464	4.65534	4.50742	4.23107	4.33443	4.0752	3.93602	3.55528	3.48013	3.01594	2.86003	2.91249	3.29132	2.95563	2.78982	2.56206	2.47579	2.62909	2.79274	2.46291	2.70407	2.73585	2.43011	2.46636	2.19872	3.28483	2.4777
		3.92528		2.30946	2.5794	2.85058	2.61195	2.24825	2.31929	2.35973	2.62279	2.80922	2.83994	2.69311	2.9146	3.30172	3.3658	4.27375	4.02117	4.27664	3.85785	4.64003	4.43539	4.00812	4.17841	3.96011	3.8594	3.67172	3.50693	3.05819	2.80889	3.0697	2.53645	2.74985	2.66357	2.5674	2.62291	2.62587	2.47283	2.11485	2.26781	2.86516	2.49788	2.43925	2.39784	2.32039
		3.93173		2.73591	2.48028	2.58676	2.59048	2.49201	2.53653	2.57888	2.72674	2.49174	2.77042	2.94537	3.07801	3.29731	3.10628	4.22174	4.2015	4.59418	4.51567	4.58321	4.47311	4.5054	4.306	3.97811	3.87556	3.46558	3.14179	3.3183	2.98887	3.20766	2.66355	2.57223	2.90566	2.7928	2.96122	3.04694	2.526	2.28118	2.59425	2.67929	2.44859	2.59046	2.02537	2.30157
		3.93817		2.47309	2.42758	2.54898	2.4395	2.67698	2.50613	2.53188	2.6015	2.43903	2.92407	2.74735	2.68783	3.15251	3.93285	4.04095	4.17337	4.24521	4.5017	4.34645	3.99113	3.83223	4.50326	3.81636	3.80552	3.27066	3.27137	3.193	3.42545	2.89872	2.46396	2.65856	2.73979	2.65943	3.12779	2.93129	2.51151	2.30721	2.82609	2.49007	2.3745	2.26406	2.15971	2.26753
		3.94459		2.66746	2.21081	2.66731	2.63362	2.47766	2.47875	2.4678	2.5474	2.62239	2.43145	2.65825	2.77945	3.15434	3.62089	3.50233	4.34486	4.35652	4.59658	5.04172	4.40281	3.74304	4.15894	3.50404	3.86067	3.43985	3.27041	3.01898	3.19993	3.02116	2.59865	2.62599	2.52914	2.96463	2.94147	2.56976	2.69335	2.5574	2.75134	2.83837	2.75308	2.34338	2.14532	2.37558
		3.95101		2.5942	2.14927	2.56163	2.44699	2.32894	2.41284	2.67077	2.34778	2.43173	2.13344	2.81411	3.18586	3.43427	3.58468	3.84211	4.15285	4.52716	4.72976	5.26963	4.1024	4.47258	4.05084	3.15975	3.62292	3.61642	3.0554	2.73018	3.36861	2.98717	2.3758	2.86186	2.81676	2.91409	2.412	2.74991	2.81858	2.52186	2.94105	2.55834	2.41028	2.30468	2.5142	2.07309
		3.95741		2.84118	2.55927	2.6143	2.5116	2.37762	2.46237	2.74324	2.465	2.57015	2.4473	2.96915	3.1844	3.70893	4.1056	3.85615	3.93534	4.53385	4.37842	5.23457	3.8611	4.23014	4.10559	3.56442	3.8411	3.39266	3.26175	2.92508	3.03255	2.98198	2.5215	2.98907	2.8462	2.66636	2.4724	2.74503	2.64239	2.65204	2.76658	2.93883	2.3189	2.64448	2.11731	2.20704
		3.9638		2.42748	2.60219	2.67922	2.56657	2.15796	2.26677	2.54903	2.52483	2.66247	2.7954	3.06512	2.76817	2.95029	3.82902	3.77049	4.38077	4.39885	4.5541	4.42359	4.32461	4.57806	4.25499	3.71535	3.69275	3.35323	3.47444	3.17449	2.68498	3.08617	2.60762	2.80639	2.94349	2.55198	3.25251	2.31512	2.38526	2.69237	2.26708	2.74793	2.66278	2.49752	2.18587	2.1292
		3.97017		2.56311	2.48354	2.37605	2.54932	2.39494	2.30618	2.28913	2.68129	2.65402	2.4226	2.9171	2.80634	3.25122	3.12639	3.49452	3.70063	4.1308	4.80973	4.58813	4.46922	4.77206	4.52981	3.90924	4.12593	3.31181	3.05011	3.5912	2.84297	3.10987	2.71747	2.8375	2.58389	2.77888	2.71072	2.66597	2.40472	2.12071	2.65112	2.88521	2.81038	2.46377	2.40677	2.3985
		3.97654		2.33257	2.92015	2.72361	2.40158	2.61824	2.69568	2.50703	2.56459	2.61735	2.56677	3.01167	2.69667	3.41317	3.31097	3.45726	3.90679	4.0538	4.45436	4.05025	5.12612	3.90103	4.32067	3.89577	4.00088	3.33928	2.95742	3.15822	2.96221	3.58952	2.59648	2.88039	2.49981	2.7959	2.68155	2.50368	2.77001	2.24151	2.39361	2.3915	2.44333	2.63679	2.5838	2.54139
		3.98289		2.58662	2.27998	2.55412	2.45155	2.48086	2.43822	2.6609	2.45682	2.69171	2.83972	2.85356	3.02533	3.01761	3.78436	3.88633	4.05537	4.09026	4.27281	4.76568	4.53424	4.03066	4.29002	3.51608	3.55133	2.97707	3.69565	3.38991	3.31294	3.14949	2.90352	2.99812	2.91494	2.77762	2.49564	2.70718	3.06531	2.24021	2.24031	2.5714	2.00895	2.68225	2.62986	2.68422
		3.98923		2.35532	1.83013	2.59423	2.24498	2.48763	2.311	2.67102	2.4059	2.44809	2.57373	2.99715	3.03532	3.13852	3.7398	3.54437	4.26041	4.47504	4.2686	4.97081	4.40995	4.26581	4.16764	4.33852	3.61455	2.9439	3.49844	3.3303	3.03041	2.77314	2.84496	2.94722	2.87488	2.4879	2.32119	2.84994	2.81797	2.31406	2.9489	2.65427	2.50806	2.43836	2.04773	2.4313
		3.99556		2.15345	2.25424	2.52445	2.7243	2.61506	2.71944	2.59487	2.47219	2.56285	2.59316	3.18647	3.23316	3.04511	3.92048	4.02174	4.3634	4.98566	4.4471	4.68816	4.8352	4.36242	4.2946	3.68089	3.75198	3.07547	3.34962	3.18592	3.06503	2.97885	3.16805	2.56749	3.01758	2.71444	2.53036	2.75391	2.85007	2.58953	2.51846	2.42158	2.74	2.55517	2.39352	2.39868
		4.00188		2.25597	2.51868	2.01597	2.43686	2.64223	2.48548	2.45068	2.29535	2.43023	2.6785	2.96911	3.18068	3.42835	3.8447	4.08197	4.62009	4.86671	4.34829	5.07386	4.9323	4.67749	4.0734	3.8759	3.76139	3.78645	3.61953	3.16918	3.34863	3.08231	2.86848	2.60191	3.32551	2.70736	2.26117	2.71776	2.31819	2.87952	2.98985	2.54726	2.5333	3.17149	2.29956	2.39004
		4.00818		2.64356	2.38773	2.16865	2.17171	2.27287	2.69311	2.34166	2.7155	2.29779	2.8098	2.92755	3.17462	3.1781	3.8996	3.98492	4.30074	4.59616	4.25716	4.74647	4.57831	4.67568	3.73194	4.16713	3.78678	4.14733	3.17083	2.97182	3.51745	3.10982	2.54932	2.36682	2.83143	2.59814	2.48367	2.40189	2.50926	2.54824	3.02053	2.5526	2.90278	2.83433	2.30727	2.36228
		4.01447		2.41625	2.24016	2.251	2.6716	2.33636	2.82844	2.42722	2.59204	2.52374	2.76366	2.59115	3.38541	2.96827	4.38893	4.28431	4.13817	4.3977	4.56593	4.48232	4.63648	4.4406	3.90026	3.88574	3.62599	3.51991	3.74648	2.76349	3.01591	3.42243	2.6454	2.75395	2.73413	2.9429	2.60012	2.79778	2.39824	2.49146	2.72709	2.88998	2.73595	2.87721	2.1464	2.19507
		4.02075		2.36703	2.45512	2.15732	2.53602	2.50682	2.69553	2.43044	2.30886	2.86011	2.83775	2.78461	3.21163	2.92746	4.23918	4.29626	4.11405	4.11322	5.01198	4.40786	4.67584	4.40092	4.23353	4.43536	3.99278	3.76357	3.50152	3.18372	2.83192	3.17139	2.87172	2.75194	2.87404	2.81235	2.7068	3.04998	2.53145	2.96292	2.74992	2.46428	2.55677	3.27197	2.14507	2.32159
		4.02702		2.53387	2.69002	2.32449	2.41311	2.3183	2.24611	2.55928	2.57513	2.96425	2.84161	2.89208	2.77247	3.21252	3.98345	3.91171	4.38554	4.48083	4.85246	4.68096	4.43666	4.44095	4.1771	4.16453	3.89235	3.97593	3.24641	3.33707	3.10715	3.24912	2.79845	2.49709	2.91498	2.45945	3.04563	2.45764	2.75973	2.71034	2.39473	2.36017	2.57634	3.41465	2.37798	2.4972
		4.03328		2.11276	2.64374	2.39756	2.15533	2.47982	2.22874	2.36366	2.29978	2.74191	2.92914	2.96461	2.9586	2.99441	3.31359	3.85789	3.78806	4.48398	3.98419	4.82675	4.55773	4.33023	3.87761	3.96679	4.13231	3.67058	3.07059	3.06039	3.03399	3.17337	2.77506	2.48219	2.67889	2.87396	2.52029	2.58077	2.75871	2.63043	2.36392	2.4837	2.34289	3.01459	2.54745	2.7228
		4.03953		2.60065	2.45698	2.34867	2.37491	2.44941	2.86308	2.73541	2.49805	2.31776	3.10717	2.7621	2.77011	3.08695	3.83245	3.93979	4.09795	5.11181	4.25673	4.5406	4.42268	4.15115	3.5159	4.13929	3.52407	3.58493	3.65977	3.40367	2.84579	2.96112	2.97995	2.72594	2.74704	2.39366	2.67149	2.43431	2.52853	2.55124	1.98989	2.5866	2.15849	2.55392	2.5852	2.54286
		4.04576		2.67805	2.1751	2.4329	2.65557	2.66739	2.61212	2.47521	2.70608	2.32651	2.46967	2.82497	3.17645	3.09782	4.0059	4.42353	4.26069	4.96108	5.06338	4.51693	4.66994	4.52787	4.01254	3.81194	3.9502	3.4646	3.39829	3.52591	2.95675	3.12551	3.09222	2.75262	2.68689	2.57693	2.66855	2.87171	2.68374	2.92303	2.72344	2.35039	2.42492	2.20187	2.51007	2.35073
		4.05198		2.79356	2.09719	2.76519	2.33913	2.46236	2.51281	2.34232	2.85768	2.50843	2.7829	2.72892	2.99203	3.24009	3.68071	3.94138	4.39543	4.74659	4.95428	4.88001	4.46383	4.17634	4.02011	4.39933	3.83145	3.92697	3.43452	3.56835	3.06531	3.26687	3.08081	2.55506	2.72409	2.68779	2.87668	3.02205	2.46693	3.08609	2.85141	2.3472	2.51564	2.088	2.47411	2.29223
		4.05819		2.27887	2.07381	2.58985	2.28617	2.32242	2.42994	2.36569	2.49234	2.51387	2.83763	3.11337	2.96375	3.75159	3.50936	3.48652	4.52354	4.89141	4.8224	4.59127	4.43851	4.20137	4.07612	4.08061	3.7716	3.74711	3.52036	3.25198	2.95911	2.97576	3.17316	2.77438	2.57511	2.82111	2.67633	3.07599	2.41124	2.82288	3.29214	2.0153	2.64629	2.57837	2.70227	2.53792
		4.06439		2.51286	2.42085	2.60078	2.56331	2.6443	2.5599	2.41432	2.69534	2.85195	2.35476	3.24639	3.21062	3.34543	3.28912	4.16707	4.26213	4.83405	4.78324	4.82937	4.49764	4.83851	4.47857	3.98434	3.62666	3.74259	3.5892	3.38355	3.41469	3.12539	2.39679	2.56613	2.36258	2.71805	2.66015	2.90662	2.60811	2.78393	3.16131	2.11045	2.3794	2.43566	2.26563	2.85483
		4.07058		2.33271	2.36925	2.38873	2.70111	2.67767	2.88864	2.448	2.44216	2.71187	2.67864	3.04636	3.05717	2.94602	3.43314	4.15583	3.57313	5.14147	4.68014	4.75471	4.48847	4.59556	4.27918	3.72575	3.8653	3.62152	3.37719	3.67538	3.68013	2.7778	2.4311	2.75485	2.63529	2.37774	2.70957	2.57985	2.67949	2.81772	2.89674	2.59918	2.57677	2.84198	2.51639	2.87634
		4.07675		2.81415	2.87874	2.7069	2.32923	2.62246	2.58997	2.68547	2.32763	2.7444	2.63648	2.98965	3.28753	3.32658	3.18554	4.04662	3.79809	5.28266	4.52705	5.00314	4.36676	4.07767	4.78625	3.5636	4.25511	4.24897	3.87912	3.4377	3.1255	2.63056	2.7647	2.71371	2.67139	2.94232	2.99904	3.15578	2.6744	3.01053	2.54024	3.11046	2.36113	2.96477	2.51874	3.08937
		4.08291		2.57713	2.41527	2.37335	2.31434	2.50487	2.46231	2.57231	2.6001	2.70159	2.7674	3.07126	3.697	3.3288	3.8367	4.24463	3.79438	4.54326	4.14085	4.94435	4.05814	3.9342	4.12132	4.04631	4.33419	4.12527	3.54584	2.92732	3.02538	2.77081	3.09588	3.03313	2.84609	2.73274	2.65479	2.89702	2.69875	2.47723	2.20894	3.17869	2.34601	2.84093	2.38427	2.7784
		4.08907		2.66165	2.54314	2.14248	2.46343	2.39359	2.65562	2.22979	2.7354	2.57728	2.65963	2.99737	3.37395	3.55509	3.98953	3.69494	4.14478	4.15254	4.89245	4.91851	3.80224	4.69977	4.31676	4.5232	4.33403	3.68166	3.12702	3.00728	3.1335	3.17395	2.87006	2.74891	2.70817	2.56185	2.61659	2.50424	2.54004	2.5059	2.31835	2.71103	2.39798	2.53365	2.87374	2.35884
		4.09521		2.66899	2.53641	2.49324	2.45864	2.26268	2.68427	2.3725	2.8975	2.33956	2.61884	3.45791	2.81976	3.44201	3.89174	3.60302	4.08266	4.34539	4.21185	4.74289	4.00601	4.05249	4.26595	4.63039	4.14291	3.2996	2.96372	3.04641	2.9796	3.42424	2.5499	3.15707	2.83735	2.65135	2.49835	2.90367	2.2672	2.35821	2.59823	2.87827	2.52002	2.99564	2.72707	2.7137
		4.10134		2.48206	2.52984	2.72513	2.12824	2.49421	2.72129	2.44388	2.69789	2.69563	2.76311	3.33261	3.01757	3.16493	4.29358	3.59658	4.7207	4.06479	4.00458	4.64819	4.19283	4.35515	4.39211	4.30564	4.368	3.68092	3.32611	3.01617	3.24229	3.21516	2.79399	2.86659	2.87816	2.53613	2.58412	2.52459	2.48827	2.10096	2.61491	2.70441	2.26177	2.86428	2.15736	2.31005
		4.10745		2.70695	2.46206	2.57831	2.48658	2.58804	2.24231	2.23582	2.4825	2.79112	2.9379	3.2192	2.84134	3.18761	3.98868	3.57388	4.45725	4.35167	4.45183	5.26301	4.57029	4.90749	4.09056	4.33828	4.07295	3.58017	3.42131	2.95155	3.14328	3.21625	2.5078	2.83832	2.59283	1.89772	2.40544	2.59493	2.5493	2.22746	2.68047	2.48912	2.60348	2.62085	2.27098	2.70364
		4.11356		2.71633	2.65224	2.62322	3.02223	2.70016	2.59348	2.60652	2.66515	2.84221	3.01931	3.17817	2.85561	3.23218	4.01658	4.21827	4.2834	4.986	4.59223	5.19574	5.30703	4.503	4.10939	3.80072	4.07378	3.69908	4.17923	2.93516	3.34674	3.0911	2.9265	2.55301	2.47577	2.37085	2.79276	3.07815	2.60154	2.26551	2.74896	2.37568	2.46451	2.77018	2.83151	2.61689
		4.11965		2.88379	2.91336	2.80792	3.06096	2.71943	2.63584	2.59869	2.38505	2.88285	3.27308	3.18346	3.14698	3.53348	4.1164	4.18794	4.26244	4.64286	4.84448	4.98985	4.16637	4.46818	4.61145	4.28078	3.6142	3.86339	3.77572	2.94556	3.49965	2.81606	2.87428	2.9359	2.85779	2.97659	3.03532	2.71887	2.69559	2.59605	3.02665	2.43804	2.64513	3.09596	2.52203	2.63736
		4.12574		2.83824	2.68652	2.74825	2.77765	2.73103	2.46949	2.71069	2.62889	2.71435	3.06884	3.28291	3.59653	3.56634	3.81575	4.1804	4.55693	4.65563	4.74026	5.15245	4.23465	5.20202	4.96053	3.76856	3.77786	4.08771	3.6654	2.7028	3.67161	3.00296	3.20938	3.10088	2.95911	2.48321	2.87846	2.44559	2.84731	2.7159	2.67866	2.80721	2.78561	2.98527	2.31223	2.56073
		4.13181		2.53546	2.84129	2.77087	2.7755	2.62586	2.35661	2.6613	2.66742	2.57573	2.79343	3.12564	2.94726	3.57155	3.78853	3.90391	4.07107	4.68569	4.80293	5.36919	5.0067	4.87953	4.67815	3.5231	3.75841	4.07687	3.71597	2.92538	3.1988	3.2039	3.03654	3.33152	2.82063	2.30765	2.77613	2.79359	2.68471	2.53679	2.60977	2.50758	2.21842	2.46389	2.32659	2.4735
		4.13787		2.84422	2.71979	2.6158	2.692	2.70775	2.61718	2.65748	2.50329	2.88359	3.13369	2.8218	3.19269	3.41916	3.5958	3.79503	4.37521	4.92906	4.83626	4.93163	5.3187	4.96756	4.72205	4.272	3.56171	3.66506	3.4586	3.25981	2.82014	2.92493	3.03585	3.11056	2.68004	2.21037	2.87078	2.71129	2.78584	2.39443	2.59189	2.44934	2.44417	2.54826	2.8127	2.56126
		4.14392		2.55841	2.42317	2.68671	2.72791	2.40382	2.68004	2.84471	2.66354	2.72945	3.20009	2.83648	3.16085	3.4527	3.59116	4.34712	4.3919	4.61667	4.30756	5.18129	4.84733	5.23538	3.90821	4.5137	3.62291	3.96238	3.88288	3.51468	2.88469	3.3049	3.11972	2.70877	3.06839	2.42508	2.99034	2.94856	2.29763	2.71516	2.15029	2.54153	2.27035	2.86358	2.51442	2.82182
		4.14995		2.6838	2.37435	2.68504	2.73841	2.39284	2.64098	2.63091	2.69903	2.66002	2.60396	3.11871	2.90077	3.51608	3.78883	4.52727	4.22127	4.65395	4.20722	5.0248	4.4877	4.36953	4.6698	4.20572	4.09687	3.52476	4.15987	3.44068	3.28558	3.35979	3.22777	2.94321	3.08102	2.44383	3.13786	2.89055	2.79767	2.65036	2.61575	2.7474	2.45068	2.71182	2.59664	2.87508
		4.15598		2.72215	2.31894	2.48064	2.70939	2.52428	2.44491	2.83699	2.75871	2.69331	2.17331	2.81822	3.26518	3.23169	3.77682	4.01087	4.16245	4.16694	4.54188	5.02359	4.65854	4.41469	5.05765	3.90692	4.30654	3.75509	3.59303	3.21021	3.28776	3.73011	3.10982	2.84853	2.76669	2.57719	2.95779	2.72453	3.19599	2.58433	2.95815	3.03566	2.17222	2.89418	2.4378	2.80282
		4.162		2.45325	2.52756	2.53878	3.08407	2.67519	2.53965	2.45505	2.92594	2.8284	2.46642	3.22331	3.1629	3.59455	3.8116	3.791	4.71067	4.45841	4.31385	4.99431	5.10606	4.19088	4.8813	3.89261	3.78265	3.55097	3.99355	3.50643	3.27635	3.3309	3.14418	2.81921	3.03299	2.64873	2.874	2.71726	2.48185	2.86704	2.66589	2.92557	2.52979	2.80427	2.84125	2.45097
		4.168		2.51537	2.31155	2.53439	2.8582	2.47534	2.55339	2.67851	2.77053	2.87465	2.60963	3.32318	2.87386	3.55573	3.73284	4.30691	5.01699	4.8291	4.50226	4.92855	5.16134	4.62411	4.43706	4.00956	4.19035	3.65182	4.02573	3.66061	3.16916	2.82313	3.78723	3.0188	2.953	2.54695	2.90634	2.55603	2.20579	2.90966	2.84888	2.68694	2.72066	2.81361	2.62989	2.34436
		4.17399		2.67807	2.27084	2.30668	2.25015	2.54007	2.08364	2.53417	2.81005	2.91355	2.85451	2.68076	3.41683	2.96662	3.4975	4.17379	4.90006	5.06008	4.87919	5.02664	5.12004	4.61126	3.93119	4.11263	4.2313	3.95484	3.0542	3.55182	3.62805	3.46728	3.10306	3.15017	2.71714	2.94477	2.36231	2.41265	3.02229	3.15452	2.55574	2.20487	2.59495	2.82562	2.66487	2.38241
		4.17998		2.66361	2.35658	2.55098	2.53781	2.24927	2.0739	2.59728	2.56508	2.74014	2.78607	2.60383	2.71035	3.47004	4.11292	3.84667	4.37007	5.24225	4.77134	5.29282	5.218	4.69971	4.18887	3.93456	4.30478	4.16047	3.39374	3.61809	3.34207	3.13762	3.33311	3.13886	2.82973	2.63317	2.2088	2.53641	2.81348	3.02571	2.3115	2.54664	2.40832	2.73738	2.92108	2.49279
		4.18595		2.25048	2.45062	2.69708	2.54099	2.25387	2.46971	2.6077	2.49365	2.58358	2.54308	2.51323	3.13172	3.40913	3.81671	3.75769	4.27084	5.26905	5.26676	5.39061	5.14936	4.74848	4.26858	4.24139	4.07836	4.19996	2.86865	3.36683	3.48032	3.32621	3.30301	3.18901	3.00533	3.04018	2.43152	2.63579	2.74341	3.02142	2.44991	2.41777	2.60283	2.84207	2.5253	2.72257
		4.19191		2.9043	2.58245	2.78067	2.44229	2.42622	2.46229	2.44033	2.37305	2.82582	2.57476	2.86782	3.54201	3.24627	3.85739	3.85841	4.08063	5.12291	5.06631	5.27028	4.97022	4.97078	4.2134	4.39263	3.95733	3.46567	3.45971	3.43832	3.68041	3.36754	2.97967	3.64928	3.16781	2.70259	2.79363	2.76313	2.85004	2.91071	2.76367	2.41667	2.08551	2.62314	2.52468	2.28077
		4.19785		2.6993	2.28278	2.67616	2.47771	2.71323	2.80477	2.54727	2.69772	2.76005	2.90231	3.02301	3.49398	3.80536	3.53286	3.6757	4.47434	4.21216	4.54371	5.31363	4.56798	4.94772	4.4017	4.44818	4.33026	3.6959	3.5448	3.4196	3.84242	3.40371	3.12899	2.70188	3.37164	3.19132	3.16769	3.07753	2.63374	2.66387	2.85186	2.05545	2.7517	2.73209	2.76319	2.58571
		4.20379		2.66662	2.53659	2.7641	2.4302	2.6097	2.52636	2.70724	2.84642	3.05226	2.82948	2.7585	3.17306	3.69714	3.66248	3.79031	4.42064	4.63806	4.49623	5.08076	4.714	4.76312	4.59478	4.8818	4.60336	3.97616	3.46251	3.86425	3.47196	3.64514	3.3907	3.09541	3.58399	2.64955	2.8964	2.91532	2.73872	2.5059	2.63385	2.38739	2.93982	2.73576	3.1793	2.2711
		4.20972		2.68817	2.73346	2.70731	2.59728	2.48767	2.66277	2.5837	2.80717	2.99253	3.11344	3.23208	3.2013	3.34609	4.23945	4.11578	4.03378	4.93229	4.38923	4.87932	4.98921	4.76357	4.35848	4.36804	4.42202	4.11461	3.52192	3.95052	3.31805	3.32266	3.01647	2.88231	3.46196	3.01479	2.90706	2.96321	2.62163	2.68098	2.95764	2.60152	2.8395	2.73362	2.88674	2.47374
		4.21563		2.86353	2.77844	2.81123	2.57124	2.45404	2.69443	2.77902	2.69808	2.75054	3.21795	3.37749	3.08485	3.29471	4.1312	4.14512	3.97338	4.74548	4.32656	5.22645	4.70113	4.79754	5.16917	4.82874	4.01666	4.33813	3.84719	3.78171	3.39436	3.36176	3.363	3.37327	3.15873	3.37303	2.97364	2.90715	2.47505	2.64006	2.73957	2.90452	2.66949	2.67643	3.00501	2.2041
		4.22154		2.57752	2.76059	2.96989	2.34509	2.6239	2.33853	2.70182	2.81135	2.87669	2.86022	2.78173	2.80272	2.81801	4.05596	4.53791	4.75507	4.84685	4.80318	5.50297	4.55314	5.33207	4.57642	4.33266	3.8961	4.20428	3.48993	3.70512	3.47783	3.27756	3.3919	2.90006	3.02751	3.07818	2.82916	3.27522	2.60927	2.83022	2.47491	2.783	2.7885	2.55551	2.64336	2.27013
		4.22743		2.94033	2.5298	3.03111	2.7268	2.40762	2.64889	2.75042	2.84156	3.03789	2.89877	2.60328	3.00398	3.29495	3.8704	4.46203	4.57984	4.61795	4.76648	5.03716	4.61437	4.89807	4.12691	4.34188	3.73804	4.05278	3.38545	3.63535	3.66246	3.14547	2.8673	3.08463	2.72324	2.97863	2.7385	3.21731	2.58126	2.91809	2.42838	2.53933	2.87485	2.88636	2.9097	2.50709
		4.23331		2.93744	2.56186	2.46897	2.62682	2.8357	2.70434	2.84581	3.1157	2.79086	2.76643	3.18884	2.87758	3.48972	3.7308	4.07883	4.9458	4.9786	4.61203	4.65612	4.66256	4.95775	4.65079	4.50916	3.53677	3.578	3.80169	3.53488	3.31524	3.18623	3.24207	2.87181	2.9398	2.59865	2.53317	2.9241	2.64634	2.58371	2.92856	2.90095	2.65359	2.59758	2.81085	2.7549
		4.23918		2.72371	2.36775	2.3781	2.42532	2.48863	2.47712	2.5308	2.65778	2.58216	2.8581	2.96272	3.17389	3.28227	3.61471	4.22091	4.47068	4.82713	4.74078	4.98334	4.52938	4.92106	4.59631	4.62453	3.91655	3.54946	3.65853	3.42826	3.59288	3.08845	2.99903	2.96944	3.06352	2.67736	2.80841	2.6216	3.10045	2.5134	3.05818	2.81573	2.82356	2.67863	2.22508	2.57725
		4.24505		2.66311	2.92516	2.61129	2.39881	2.39899	2.64491	2.74777	2.38244	2.68693	2.88585	2.97124	3.34677	3.43766	3.70755	4.30638	4.40553	3.99	4.91328	5.31944	4.71293	4.73634	4.82779	4.27709	4.12416	3.84923	4.31105	4.04964	3.57198	3.20675	3.25177	3.40392	2.96789	2.82479	2.82366	2.76006	2.53509	2.9673	3.08811	2.8085	2.88589	2.61706	2.46539	3.1283
		4.2509		2.93804	3.06471	2.32993	3.04	2.47139	3.04164	2.47607	2.71466	2.80824	2.65057	3.42767	3.40307	3.10856	3.76293	3.76718	4.19272	4.42752	4.61149	4.82731	5.24139	4.65061	4.3865	4.58531	4.41274	4.06781	3.43609	3.39844	3.69716	3.85527	3.16539	3.01461	2.53448	2.68091	2.99679	3.29017	2.40681	2.45068	2.86813	2.59151	2.67413	2.98817	2.8646	2.51152
		4.25674		2.77125	2.69205	2.90104	2.74498	2.60459	2.88797	2.70106	2.57016	2.30673	2.56068	3.48241	3.0335	3.3761	3.91381	3.97484	4.51325	4.70772	4.71659	5.28076	5.2785	4.35352	4.2942	4.14409	4.8324	3.73516	3.7269	3.61235	3.92128	3.29416	2.91341	3.37846	3.20489	2.67727	3.07611	2.76424	2.44228	2.85628	2.77519	2.5602	2.60586	2.7809	3.03702	2.68541
		4.26256		2.58967	2.51198	2.81777	2.74372	2.81746	2.84627	2.9294	2.92435	3.33222	3.0375	2.8827	3.50594	3.13252	3.87487	3.47968	4.57783	4.6898	5.07982	5.04507	4.42278	4.36043	4.74314	4.4953	4.41736	4.39366	3.61135	3.6297	3.49631	3.35109	3.1008	3.21287	3.12765	2.73702	2.7012	2.82512	2.56239	3.20532	2.96228	2.68524	3.1082	2.87817	2.7929	2.61382
		4.26838		2.68709	2.52608	2.65762	2.69903	2.57914	2.79396	2.72945	2.70339	3.31554	3.08339	2.68427	3.0809	3.09503	3.65513	4.18555	4.4945	4.50937	4.58748	5.76532	4.58975	4.99823	4.43255	4.85663	4.04644	3.97327	3.86035	3.23365	2.74258	3.54518	3.45771	3.19298	3.05517	2.44876	2.93086	3.08916	2.66759	3.54767	2.99316	2.5099	3.09607	2.73583	2.46606	2.85286
		4.27419		2.57155	2.55738	2.5504	2.48258	2.36592	2.68093	2.54664	2.81672	2.98277	3.08056	2.739	3.03984	3.81721	3.36228	3.94883	4.65527	4.23526	4.59644	5.33625	4.94837	4.75518	4.40303	4.84362	4.32623	4.44027	3.48339	3.69562	3.03514	3.80889	2.99048	3.25486	3.14965	2.82776	3.08048	3.12283	2.60206	2.9285	2.96858	2.18355	2.93365	3.27472	3.03432	2.26132
		4.27998		2.65277	2.73388	2.81739	2.86454	2.25046	3.05157	2.41856	2.55753	2.66669	2.8798	2.7681	3.52577	3.63671	3.3186	4.03542	4.82888	5.01395	4.78935	5.17458	4.81742	4.6255	4.7246	4.43519	4.53875	4.02152	3.67104	3.50624	3.3231	3.68742	2.83217	3.28225	2.94872	2.89229	3.00542	2.78534	2.66307	2.85516	2.69708	2.75424	2.62942	2.68746	2.74155	2.29118
		4.28577		2.51725	2.74744	2.75859	3.07088	2.85392	2.56512	2.31213	2.8195	2.96321	2.97383	3.0659	3.39594	3.45109	3.43247	4.12635	4.08494	5.14049	4.89791	5.33905	5.14106	4.31375	4.3538	4.59124	4.75085	3.98805	4.07947	3.56255	3.46416	2.95521	3.62829	3.14681	2.95548	3.25221	3.20924	2.63832	2.92497	2.47959	2.51267	2.11126	3.02233	2.5968	2.69196	2.09654
		4.29155		2.46505	2.45434	2.87758	2.98211	2.62732	2.25864	2.5875	2.78122	3.42061	3.01677	3.14212	2.79557	3.37725	3.7335	3.92477	4.01813	4.72284	5.10437	4.60107	4.62912	4.15667	4.6261	4.08748	4.30232	4.35049	3.4738	3.69291	3.16068	3.05034	3.51831	3.46706	3.04595	2.73499	2.79997	2.4906	3.54893	2.68216	2.7516	2.60548	3.02941	2.53543	2.3724	2.80373
		4.29731		2.73215	2.66719	2.35945	3.13669	2.85222	2.55257	2.87757	2.84688	2.92696	2.58096	2.73634	2.9634	3.47205	3.88346	3.50374	4.71996	5.27814	4.76818	4.61112	5.59285	4.46227	4.68519	4.02466	4.35602	3.91723	3.71098	3.50513	3.34312	3.32912	3.05235	3.05818	3.0042	2.4134	3.14503	2.95547	2.78491	2.72543	2.85415	3.18507	2.82099	2.55004	2.43646	2.94608
		4.30306		2.4932	2.57568	2.44451	2.89708	2.79635	2.8623	2.75581	2.93821	2.84884	2.55744	2.74955	2.87344	3.52671	3.8783	3.73239	4.77986	4.46216	4.67734	4.86114	5.37286	4.72489	4.33662	3.95148	4.58347	4.11092	3.79214	3.56432	3.5157	3.35909	3.15182	2.99179	3.14086	2.97657	2.64248	2.66677	2.23278	3.26723	2.7137	3.17931	2.81521	3.02302	2.73735	2.99648
		4.30881		2.58985	2.50812	2.55681	2.6528	2.55483	2.63781	2.56739	2.63497	2.84423	2.84159	2.87942	3.2351	3.25133	3.76136	3.8195	4.47998	4.70325	4.56469	4.44754	5.07784	5.55732	5.26659	4.16732	4.48081	4.5638	3.71152	3.41748	3.47235	3.14447	3.66241	2.77542	2.95791	2.95316	3.27293	3.06865	2.72455	2.92935	2.41966	2.68451	2.83014	2.62597	3.0569	2.52363
		4.31454		2.68128	2.68627	2.25646	2.59702	2.94188	2.4452	2.14247	2.36602	2.80383	3.10146	2.96092	3.13859	3.18943	3.58592	3.89009	4.0599	4.99491	4.69836	4.41432	4.73239	5.18087	5.06957	4.47067	4.30456	4.45495	3.80258	3.03925	3.10375	3.18017	3.62751	3.12501	2.81388	3.12627	2.91951	2.90165	2.59631	3.05226	2.29589	2.44749	2.52568	2.74026	2.43706	2.43335
		4.32026		2.83383	2.90806	2.53847	2.37802	2.55082	2.3307	2.48717	2.09228	2.6192	2.53799	2.82441	2.95339	2.74411	3.35368	3.87221	4.09886	4.10498	4.69712	4.74986	5.07589	4.88557	4.57917	4.55363	3.81607	4.18785	3.8205	3.61634	3.16909	3.57607	2.93716	3.0502	3.02245	3.19912	2.5838	2.81889	2.84214	2.89735	2.64641	2.59652	2.99	2.82033	2.61161	2.50164
		4.32597		2.51763	2.70711	2.62685	2.49344	2.40322	2.50427	2.92726	2.29576	2.47402	2.43407	2.50525	3.33555	2.92589	3.80022	4.26753	4.07432	4.49855	4.63196	5.18394	4.53659	4.4488	4.4884	4.30946	4.04267	4.23091	3.66823	3.3393	3.28396	3.29393	3.04585	3.15401	3.33773	3.18666	2.67189	2.47164	2.98547	2.98988	2.34008	2.79376	2.56876	2.97352	2.81283	2.44706
		4.33167		2.57658	2.32849	2.31212	2.53176	2.22033	2.65885	2.61316	2.81994	2.7306	3.1234	2.29333	3.10598	3.09481	3.67887	4.64659	4.17009	4.95281	4.74787	5.47888	4.42772	4.76854	4.38718	4.25758	4.31856	4.25137	3.42265	3.38996	3.49883	3.28466	3.41597	3.00558	3.12187	3.11704	3.0275	3.005	2.84596	2.78795	2.64728	2.51334	2.82874	2.77112	2.21516	2.66831
		4.33737		2.86974	2.47553	2.20755	2.76118	2.84312	2.70999	2.33542	2.73277	2.93502	3.0212	2.56082	3.37644	3.19904	3.85956	3.99594	4.07416	4.92823	5.50117	5.05581	4.92385	5.0119	4.97297	4.53474	4.4924	3.96258	3.3039	3.40954	3.60404	3.57698	2.95132	3.10072	3.25181	2.89626	2.81377	3.06993	2.74284	2.27381	2.73488	2.154	3.00959	2.72371	2.46372	2.40139
		4.34305		2.77707	2.74025	2.83589	2.72419	2.83141	2.62485	2.60167	2.28324	2.72561	2.78861	3.02542	3.27484	2.93934	3.46758	3.86942	3.64762	4.20441	5.35026	4.21104	4.74286	4.84971	4.80443	4.68827	4.1706	3.71152	3.40105	3.58203	3.69677	3.74708	3.365	2.83435	3.07163	2.54742	2.687	2.81808	2.83569	2.26181	2.53653	2.86707	2.78109	2.27565	2.7567	2.45273
		4.34872		2.71497	2.78696	2.71974	2.55888	3.03713	2.42344	2.83909	2.68461	2.92903	2.72992	2.7223	3.35304	3.17889	3.61776	3.30655	4.53023	4.58409	4.79665	4.47633	4.42134	4.27562	4.635	4.83636	4.09516	3.73929	3.63766	4.2338	3.70436	3.96387	2.81597	3.1114	3.41708	2.98934	2.44666	2.69484	2.88011	2.4382	3.09879	2.61265	2.75278	2.86014	2.8901	2.52763
		4.35438		2.64933	2.64293	2.73735	2.39898	2.95794	2.7794	2.30558	2.84553	2.29207	2.84294	2.62827	2.99846	3.21069	3.67564	3.67283	4.41833	4.3652	4.54162	4.46658	4.63372	4.88568	4.07688	4.60586	4.67783	3.96557	3.24586	3.96852	3.43397	3.5871	2.87548	3.31037	3.1194	2.5762	2.67218	2.82263	3.22037	2.53571	2.71187	3.02269	2.51876	3.3592	2.72528	2.31366
		4.36002		2.8039	2.90384	2.64337	2.44227	2.88164	2.6991	2.35189	2.62549	2.24577	2.69362	2.50428	2.92557	2.84542	3.81793	4.21111	4.2418	4.58786	4.64947	4.79394	5.00616	4.8223	4.0291	4.85371	3.9273	3.84417	3.53745	3.44335	3.1998	3.17163	2.83275	3.17451	2.81724	2.74146	2.72903	2.29916	2.78334	3.36381	2.49659	2.47299	2.20117	2.58575	2.19014	2.40688
		4.36566		2.59677	2.57748	2.64889	2.40511	2.5891	2.59607	2.68394	2.64313	2.49587	2.47224	2.74538	2.82689	3.31523	3.943	3.72522	4.58486	4.62911	4.46863	4.86441	4.7877	4.89569	4.52069	4.88217	3.49717	4.03152	3.91896	3.49687	3.1559	3.14956	3.02909	2.88235	2.82234	2.74039	2.64845	2.04124	2.892	3.01745	2.67955	2.23264	2.86205	2.91687	2.3561	2.28856
		4.37129		2.71242	2.78615	3.00855	2.34277	2.68039	2.64206	2.75802	2.73468	2.59836	2.54178	2.81259	2.55803	3.31732	3.78983	3.91114	4.43715	4.59746	4.56712	4.78835	4.99743	4.62296	5.02608	4.76903	4.6232	4.32703	3.43343	3.28696	3.16456	4.14944	3.03142	3.09752	3.09534	2.75267	2.45652	3.05645	2.74127	3.00683	2.96267	2.6454	2.8373	2.64935	2.72833	2.33858
		4.37691		2.96789	2.69997	2.34352	2.58417	2.59754	2.7879	2.71564	2.44258	2.53895	2.93977	2.67542	2.59909	3.56018	3.49787	4.21245	3.89498	5.04954	4.13856	5.12955	4.79754	4.89216	4.99174	4.56945	3.96363	3.87422	3.47031	3.73532	3.44546	3.16034	3.45342	2.77348	2.83452	2.63593	2.54471	2.96276	2.59672	3.30735	2.46379	2.42458	2.3473	3.15336	2.71709	2.72278
		4.38252		2.4069	2.83174	3.07432	2.91054	2.93546	2.40955	2.6465	2.80052	2.57763	2.71287	2.71409	3.10207	3.92576	3.73314	4.61965	4.27894	4.31949	4.13694	5.00389	4.67273	4.73168	4.21678	4.45433	3.46867	4.47322	3.66512	3.87655	3.47682	3.57924	3.37112	2.90013	3.13767	2.94322	2.2444	3.16294	2.81564	2.68648	2.80382	2.62155	2.57321	2.60358	2.74895	2.50013
		4.38812		2.63373	2.58928	3.44087	2.84576	2.56522	2.5146	2.70119	3.01215	2.64629	3.10982	3.18115	3.26906	3.49767	3.8897	4.42558	3.76155	4.3563	4.78679	5.04528	5.25249	4.90212	4.75298	4.76974	4.44753	4.65436	3.74688	3.74018	3.3427	3.64289	3.33306	2.90993	3.14588	2.89618	2.73294	3.1186	3.03887	2.95191	3.20898	2.65029	2.62222	2.33016	2.59038	2.66335
		4.39371		2.92636	2.58495	2.86205	2.95387	3.01454	2.75772	2.42605	2.62548	2.52944	2.73392	3.28818	3.29518	3.20578	3.62351	3.8733	3.78964	4.55524	3.87759	4.90797	5.13418	4.95281	4.79934	4.64599	4.42228	4.30587	4.26426	3.7925	3.5035	3.87649	3.42343	2.71012	2.8126	2.61633	2.7993	2.81704	2.67302	2.5984	2.58019	3.02282	2.73165	2.494	2.30051	2.72009
		4.39928		3.35552	2.77375	2.28758	2.65616	3.03621	2.88683	2.36428	2.49099	2.72282	2.84635	3.71212	3.10717	3.19173	3.62138	3.7379	4.17079	4.68446	4.59505	4.95928	5.20102	4.95683	4.4092	4.46824	4.14737	4.31226	4.14253	3.83008	3.98187	3.40395	3.50096	2.86502	2.94564	2.45029	2.76172	2.59643	2.83494	2.37247	2.32763	2.54396	2.47858	2.76996	2.38198	2.68878
		4.40485		3.21384	2.67362	2.45715	3.0421	2.39607	2.71351	2.39751	2.40017	2.6816	2.66216	3.11849	3.56125	3.07581	3.62167	4.77765	4.21853	4.72189	4.30966	4.59685	4.76163	4.75858	4.27947	4.23735	4.41513	4.29155	4.51309	3.73489	4.16809	3.57472	3.35209	3.15611	2.82721	2.8679	3.02289	2.6658	2.55945	2.93672	2.59301	1.98457	2.71605	2.45738	2.8144	2.84878
		4.41041		3.02264	2.50567	2.70458	3.27573	2.68732	2.35791	2.8108	2.8323	2.52338	2.31846	3.13989	3.24506	3.18284	4.33368	4.16788	4.16411	4.59411	4.35622	4.70357	5.23248	4.84981	4.86059	4.57062	3.74839	4.57574	4.33495	3.94417	3.6855	3.52496	3.44716	3.27786	3.10226	3.14168	2.53983	2.55472	2.7289	3.21471	2.97915	2.30239	2.59157	2.61735	2.41138	2.74708
		4.41596		2.70964	2.48664	2.74591	2.87117	2.59316	2.71591	2.90991	2.48997	2.79507	2.8127	3.22231	3.15863	3.48024	4.05568	4.24389	4.65961	4.21042	4.12967	4.49094	5.01518	4.69589	4.85204	4.60389	3.80779	3.96059	4.02081	3.80215	3.20041	3.27406	3.31782	2.8445	2.90171	2.9529	2.21789	3.0529	2.89813	2.97343	2.75827	2.44242	3.02336	2.24791	2.37782	2.92751
		4.42149		2.85841	2.71478	2.95577	2.54273	2.28367	2.43245	2.14428	2.48348	3.07488	2.74074	3.24348	3.34111	3.22223	3.78113	4.47075	4.70772	4.23925	4.18549	4.71358	5.3205	4.70176	4.7696	4.58126	4.1807	4.0088	3.94807	3.2822	3.23435	3.36723	3.56312	2.99235	3.04065	3.041	2.76243	2.89593	3.02946	3.04393	2.70615	2.56577	2.75092	2.70994	2.4745	2.47235
		4.42702		2.5011	2.19615	2.92832	2.38711	2.3041	2.78896	2.49168	2.4471	2.55175	2.53534	2.97692	3.17073	3.36083	3.66479	3.84331	4.43502	4.13559	4.65572	4.66317	5.43396	4.73457	4.85297	4.53149	4.27746	4.01036	3.9611	3.20694	3.61471	3.41136	3.11863	3.25816	3.27243	2.62132	2.72837	2.9432	2.57451	3.03027	2.74375	2.70424	2.61125	2.52986	2.36089	2.28149
		4.43254		2.57413	2.42957	2.75551	2.71254	2.61181	2.85658	2.64546	2.53783	2.84127	2.62236	3.18849	3.45864	3.12323	3.83401	3.7579	3.99576	4.78594	4.63348	4.59156	5.09917	5.06096	5.05231	4.76551	4.5542	4.20711	4.29438	3.68116	3.41153	3.18876	2.94918	3.12603	3.06061	2.62486	2.94521	2.93366	2.62632	2.57321	2.58894	2.66003	2.78801	2.79489	2.42529	2.97955
		4.43804		2.57805	2.48252	2.35334	3.18548	2.80351	2.33994	3.16307	2.68294	2.54501	2.65444	2.87478	3.032	3.04487	4.04442	4.21088	3.98074	4.80704	3.92436	5.21793	5.09993	5.00652	4.98621	4.85406	4.08521	4.39494	3.94123	3.48768	3.63877	3.90581	3.04279	2.90819	2.96317	2.82168	3.24644	3.08751	2.68092	2.99366	2.30331	2.59152	2.64643	2.56853	2.8616	2.8275
		4.44354		2.6571	2.55491	2.31877	3.00126	3.06087	2.74852	2.909	2.72723	2.40391	2.84533	2.76687	2.94183	3.14086	3.75091	4.04972	4.19751	4.36624	5.01311	4.79285	5.13387	4.55116	4.88687	4.44294	4.13758	4.00712	3.87696	3.39634	3.13	3.70677	3.28768	3.13378	2.91962	2.98255	3.29678	2.89165	2.8674	2.69821	2.48206	2.49617	2.73866	2.24733	2.62003	2.82025
		4.44903		2.52196	2.30515	2.29913	2.71448	2.74043	2.69521	2.75762	2.46814	2.58755	2.57292	2.87081	2.77738	2.70185	3.69937	3.70275	4.54863	4.2832	4.78358	4.94441	4.96299	4.79222	4.89804	4.65161	4.08985	3.47774	4.03219	3.30083	3.35592	3.58336	2.89003	2.92605	2.69946	2.992	2.95264	2.79375	2.813	2.67271	2.31534	2.86322	2.68339	2.65518	2.49875	2.31451
		4.45451		2.79258	2.66223	2.63891	2.54789	2.23588	2.73163	2.99977	2.70599	2.71325	2.89418	3.14801	3.26009	2.77472	4.24602	4.31697	3.9277	4.92023	4.71557	5.28836	4.84716	4.99631	4.27552	4.48536	4.1485	4.06244	4.24395	3.99971	3.70486	3.7336	3.21841	3.26646	2.80851	2.98129	3.1095	3.0892	3.35153	3.29204	2.46149	2.95433	2.30898	2.82679	2.62235	2.26161
		4.45997		2.57559	2.44294	2.66803	2.55095	2.28706	2.43196	2.73892	2.49203	2.31115	2.6232	2.82144	3.69785	3.31547	3.87561	4.16796	4.32673	4.97607	4.75407	5.19927	4.36931	4.67465	4.70556	3.85338	4.10646	4.3575	3.43393	3.6898	3.66059	3.69403	3.05139	3.21775	3.18985	2.84807	2.91896	2.9988	3.03135	3.04155	2.62933	3.18512	2.57541	2.49132	2.38248	2.29813
		4.46543		2.53787	2.21277	2.61022	2.73668	2.59905	2.37212	3.42877	2.41934	2.45865	2.54186	3.03791	3.58222	2.91111	3.43513	4.21203	4.34575	4.60102	5.19779	5.20475	5.16136	4.77843	4.64878	4.16447	4.18014	4.66438	3.57774	3.50317	3.42099	3.49527	2.94145	3.20097	3.19793	2.66643	3.15446	2.97028	2.62239	2.85649	2.19741	2.99715	2.68606	2.65711	2.45586	2.66358
		4.47088		2.65008	2.23265	2.73565	2.94663	2.93271	2.57631	2.69959	2.57128	2.76035	2.71176	2.97472	3.09601	3.11264	3.76579	4.1592	4.19798	4.25319	4.5812	5.08528	4.85913	4.42441	5.2692	4.68838	4.1113	4.65622	4.18148	3.69321	3.53712	3.86686	3.27244	3.00757	2.77007	2.7592	2.86982	2.79643	2.60917	2.89737	2.36721	2.45898	2.36479	2.67133	2.59391	2.528
		4.47632		2.65316	2.53417	2.42138	2.27547	2.85026	2.5932	2.54932	2.41098	2.51066	2.84426	2.66287	3.51366	3.68619	3.98142	4.63893	4.3455	4.50562	4.93086	5.39735	4.84697	5.31308	4.82336	4.10172	3.97693	4.06305	4.0768	3.51399	3.25619	3.73632	3.14029	3.03406	3.05519	2.61199	2.71948	3.10589	2.78739	2.96377	2.62588	2.38366	2.30295	2.89424	2.52602	2.47692
		4.48175		2.65284	2.29182	2.2953	2.49545	3.20469	2.41441	3.03282	2.69449	2.62374	2.65698	2.93827	3.3235	3.30069	3.98169	4.19905	4.38491	4.62259	4.74827	5.49145	4.86455	4.59969	4.52777	4.57529	4.39617	4.06921	3.70036	3.61461	3.49904	3.48199	3.21319	3.27309	2.60486	3.00599	2.89072	3.03319	2.6066	2.44925	2.70855	3.20177	2.42992	3.01155	2.41932	2.35218
		4.48717		2.25577	2.33544	2.82973	2.5796	2.64066	2.46195	2.75461	2.70147	2.39108	2.56775	2.61166	3.46148	3.11313	3.7771	3.83967	4.17612	4.94166	6.08733	5.3968	4.8391	4.8475	4.92378	5.27221	4.07161	4.23096	3.61418	3.31414	3.3535	3.1537	3.12535	3.05379	2.787	3.28324	2.70841	2.86463	2.70615	2.7407	2.32	2.74379	2.76999	2.43624	2.56826	2.58984
		4.49257		2.27261	2.82881	2.31049	2.51606	2.5678	2.54688	3.11442	2.63472	2.86441	2.47345	2.41134	3.2221	3.20146	3.77848	3.94767	3.83008	4.27749	4.63878	5.71353	5.50457	5.11937	4.94226	4.87548	4.45943	4.0338	3.70461	3.23562	3.20753	3.99393	3.06677	2.92889	2.73901	3.1664	2.60568	2.86701	2.9672	3.01545	2.67676	3.12431	2.457	2.40677	2.60554	2.71387
		4.49797		2.61686	2.67163	2.58748	2.58797	2.31394	2.76873	2.94366	2.41789	2.98201	2.83682	2.53461	3.25469	3.28669	3.85622	4.07083	4.09237	4.80519	4.56438	5.40067	4.94403	5.04645	5.10222	4.71703	4.41973	4.16246	3.88687	3.19994	3.16035	3.64644	3.36629	3.26217	3.2632	3.11948	2.67864	2.74442	2.99823	3.29182	3.25091	2.79203	2.83286	3.0535	2.38358	2.45899
		4.50336		2.23362	2.70609	2.75096	2.90977	2.55343	2.61822	2.77574	2.80448	3.08388	2.85557	2.46179	3.10261	2.72615	4.0237	4.17987	4.16207	4.8493	4.78234	4.96164	5.51426	5.36656	4.8892	4.70292	3.92501	3.97923	4.12923	3.53606	3.27668	3.68854	3.71336	3.23663	3.12076	2.94486	2.89756	2.82272	3.01617	3.29685	3.23025	2.86375	3.22239	2.80953	2.71959	2.59968
		4.50874		2.17858	2.94237	2.71944	2.97171	2.46066	2.52455	2.47094	2.82187	2.67378	2.68642	2.93626	3.13353	3.03205	3.79647	4.32358	4.47543	4.57274	5.11013	4.9263	5.5964	4.74658	4.29724	5.43028	4.8595	4.21594	3.90183	3.26457	3.81225	3.59804	2.88651	3.26743	2.98144	2.881	2.83931	3.1715	2.8822	2.76541	2.7129	2.94863	2.67227	2.11733	2.66204	2.95235
		4.51411		2.59711	3.03957	2.30229	2.67245	2.31331	2.53783	2.31766	2.60657	3.35389	2.69347	3.01807	3.10816	2.83574	3.73782	3.80256	4.6029	4.75934	4.51588	5.03892	5.82194	4.57477	4.2785	5.25673	4.22456	4.30833	3.65146	4.02917	3.86694	3.40856	2.81655	3.22113	2.96386	3.14135	2.94	2.83388	2.86256	2.44376	3.23652	3.01839	2.55533	2.4812	2.91592	2.4546
		4.51947		2.71954	2.98692	2.5211	2.92194	2.2976	2.71853	2.23642	2.27549	3.14699	3.2753	3.20988	3.22032	3.45863	3.89449	3.89658	4.50533	4.81876	4.9211	4.95946	5.62056	5.23116	4.43902	5.16135	4.12876	4.48344	3.77116	4.02445	3.64515	4.01658	3.02163	3.04305	3.03934	3.01339	3.08128	2.78635	2.89072	2.45838	2.98991	2.72304	3.21879	2.5018	3.13847	2.86089
		4.52482		2.82792	3.32662	2.72442	2.99361	2.75844	2.94853	2.40519	2.64936	3.17471	3.02471	3.39401	3.25775	3.54299	3.74648	3.58704	4.52726	4.83965	5.0991	5.0319	5.12339	4.78579	4.72361	4.78159	4.21836	4.07421	3.4763	3.97027	3.71443	3.86712	3.12378	2.96338	3.08278	2.96475	3.00362	2.84179	2.68768	2.98721	2.70834	2.7983	2.77648	3.03803	2.49975	2.56052
		4.53016		2.83807	3.02658	3.23077	2.56312	2.6081	3.03409	2.35009	2.86806	2.93908	2.873	2.96795	2.91898	3.34013	3.52436	3.86681	4.79917	5.07915	4.75896	5.02003	5.10989	4.9269	4.70357	4.68294	4.15052	3.67108	3.7848	3.41549	4.14684	3.72456	3.42652	2.77302	3.09661	3.45546	3.02572	2.77222	3.19585	3.14258	2.55317	2.68471	2.76324	2.7748	2.59808	2.89865
		4.5355		2.93484	2.2175	2.63671	2.54712	2.51315	2.46203	2.74794	2.10897	2.74804	3.06567	2.80828	2.89956	3.83139	3.67597	4.79933	4.7279	4.62974	4.26382	5.26751	5.10987	4.84684	4.5493	4.47162	4.41913	3.81716	4.06256	3.15329	4.11745	3.53908	2.92124	2.87173	3.31749	3.33354	2.89404	2.58306	3.06992	2.52783	2.43212	3.05999	2.42909	3.00634	2.34078	2.67729
		4.54082		2.79681	2.4696	2.55457	2.80592	2.67217	2.48564	2.6536	2.30759	2.51749	2.76259	3.01457	2.78096	3.33363	3.53161	3.9864	4.65601	5.12973	5.35478	5.36055	5.1223	4.75329	4.98009	4.35372	4.51332	4.22403	4.138	3.58405	3.8435	3.52275	3.07912	3.10456	3.48663	3.38943	3.2833	3.26062	2.76032	2.97163	2.53996	2.75685	2.53601	2.90912	2.51286	2.31081
		4.54613		2.81469	2.84403	2.67662	2.96841	2.88049	2.9218	2.59553	2.53204	3.02427	3.1058	2.94167	3.14467	3.50149	3.97103	4.14377	4.18429	5.3659	5.48777	5.46962	4.84527	5.08245	4.5776	4.49467	4.30296	3.96567	3.65782	3.91736	3.98868	3.54829	3.59955	3.25601	3.29566	3.11533	3.02863	3.20988	2.15195	3.06659	2.29218	2.48751	2.23383	2.57756	2.63562	2.6447
		4.55143		2.87455	2.15032	2.28183	2.66326	2.80281	3.17975	2.69711	2.93959	3.00808	3.04531	2.71192	3.2642	3.44197	4.01131	4.23181	4.59867	5.23166	5.19414	5.68027	5.507	5.55438	4.90484	4.75843	4.16274	3.94361	4.23774	3.76531	3.34419	3.76133	3.58102	3.22721	3.07879	3.07857	2.88622	2.91337	2.65186	2.80802	2.57482	2.81578	2.24994	2.69346	2.3336	2.5661
		4.55673		2.77959	2.53144	2.85918	2.98365	2.67843	2.75596	2.9767	2.77969	2.98744	2.73119	3.12954	3.54664	3.1162	3.47477	3.93844	4.55602	5.33526	4.72608	5.3904	5.54375	5.61561	4.61306	4.12968	4.25182	3.7671	4.60562	4.11132	2.89648	3.76903	3.60863	3.14712	3.17881	2.88759	2.6673	3.17282	3.0059	3.03506	2.45285	3.07037	2.35571	3.12668	2.21949	2.80598
		4.56201		2.20945	2.42649	2.68401	2.66028	2.46891	2.74248	2.66075	2.93573	3.10045	3.04724	3.44734	2.91519	3.15256	4.14231	3.91095	4.25246	5.14307	4.45328	5.7797	5.26376	5.19394	4.44482	4.25769	4.2766	3.94251	4.10757	4.38826	3.54744	3.79117	3.36786	3.49353	2.84206	3.12563	3.02916	3.25671	2.62963	2.9525	2.33357	2.98417	2.33415	3.29953	2.84723	2.39277
		4.56729		3.00537	2.48956	2.35668	2.78675	2.44413	2.639	3.14023	3.13268	2.86144	3.23346	2.78028	2.97319	3.39847	4.04425	3.4447	4.45963	4.91979	5.46316	5.51928	5.13194	5.03507	5.01823	4.33853	4.86985	4.43687	4.3518	4.21556	3.69267	3.83234	3.32493	3.11052	3.00145	2.87493	2.678	2.51259	2.69996	2.90721	2.76859	2.91312	2.47252	3.02259	2.5845	2.61447
		4.57255		2.65087	2.60738	2.31256	2.61051	2.29961	2.54612	3.07249	3.15922	2.70702	3.00565	3.0134	2.90193	3.27802	4.05546	3.88132	4.57231	5.13174	5.1259	5.17878	4.83611	5.14052	5.55145	4.61157	5.29542	4.33411	3.94506	3.81787	4.04691	3.95095	3.29728	3.49665	3.08445	2.91222	2.82525	2.9698	2.91037	2.71965	3.35588	3.20604	2.93075	2.98672	2.37937	2.92466
		4.57781		2.75837	2.71495	2.77575	2.33694	2.76305	2.92589	2.48535	3.12294	2.79134	3.05106	3.01569	2.90142	3.23139	3.57726	4.285	4.62536	5.00632	4.8642	5.0047	5.33321	5.50853	4.76888	4.43521	4.4306	4.21689	3.48266	4.47945	3.62098	3.52494	3.12282	3.32995	3.12671	3.33411	2.68607	2.61204	2.89235	2.73911	3.37753	2.60436	3.14896	3.08103	2.8379	2.6122
		4.58305		2.44239	2.64346	2.72271	2.61433	2.836	2.69411	2.58466	2.86074	2.82272	3.05625	2.95645	2.70249	3.40269	4.07446	4.29355	4.37032	4.8136	5.16766	5.16846	5.22747	5.28492	4.66453	4.60195	4.9441	4.78399	3.55679	4.53616	3.62224	3.82446	3.52945	2.95422	3.13225	3.25796	2.96416	2.3944	2.60152	2.84445	3.05311	3.00832	3.01404	2.44793	2.67804	2.97365
		4.58829		2.21219	2.33454	2.70967	2.9149	2.66163	2.59756	2.588	2.97037	2.76322	2.87221	2.89751	2.97527	3.82054	3.91804	4.62174	4.56507	4.27534	5.10141	5.32596	5.10554	5.62833	4.77073	4.84102	5.19856	4.56836	4.16417	4.04313	3.05755	3.68573	3.38745	3.4754	3.00489	3.26676	2.6673	2.71395	2.33315	2.66926	3.08743	3.23035	2.53735	2.59822	2.41899	2.63149
		4.59352		2.16196	2.73074	2.69151	2.77373	2.79546	2.61032	3.15824	2.64089	2.42744	3.17465	3.2276	3.49557	4.01156	3.91325	4.28015	4.36507	4.85899	5.19696	4.73952	4.8055	5.16934	5.39151	4.37267	4.93317	4.75563	4.3272	3.86292	3.58962	3.58779	3.32175	3.49165	3.16377	3.13129	3.02413	3.23709	2.86758	2.91637	2.85126	2.72605	2.70013	2.36394	2.88373	2.37745
		4.59874		2.87746	2.99699	2.43548	2.76252	2.75621	2.79338	2.3903	2.42428	2.96514	2.93445	3.11883	3.25758	3.70426	4.41776	4.05604	5.04348	4.55855	5.45422	4.70053	4.96314	4.80325	4.91659	4.82122	4.99659	4.74933	3.96105	3.48775	3.82043	3.49334	3.75881	3.34828	3.10427	3.34481	2.90833	2.59139	3.06951	3.33328	2.77577	2.83128	2.4731	2.98981	2.97661	2.33228
		4.60395		3.00159	2.82757	2.59264	2.59986	2.55476	2.5525	2.8148	2.66543	2.91969	3.19128	2.79389	2.84896	3.80236	4.16447	4.11833	5.12122	4.79412	5.08022	5.08495	5.34241	5.11389	4.99747	4.58413	4.06791	3.99708	4.39384	3.33416	4.22837	3.42084	3.39039	3.23545	3.31181	3.07423	2.6061	2.66823	2.92487	2.54048	2.96099	2.8384	2.69157	3.33964	2.99913	2.41506
		4.60915		2.88253	2.63287	2.92793	3.0663	2.86258	2.77631	2.84354	3.01634	2.93866	2.96513	2.97955	2.91121	3.6157	3.83299	4.588	4.734	5.17024	5.24214	5.39123	5.29016	5.39419	5.28341	4.97266	4.1247	4.14206	4.08116	3.80989	4.01245	3.79993	3.07737	3.06897	3.07209	2.91306	2.87274	2.92525	3.26395	2.75009	2.82843	2.86435	2.77596	3.06639	2.80113	2.4187
		4.61434		2.98587	2.79164	2.488	2.84402	2.64535	2.80702	2.82232	3.02174	2.71233	2.80468	3.36421	3.0555	3.75977	3.93948	4.15154	4.54312	5.02534	5.34293	5.80723	5.74875	5.35151	5.09566	4.97546	4.47734	4.31702	4.07049	3.8993	3.8755	3.86621	3.06228	3.86644	3.01494	3.00557	3.06254	2.78787	2.96599	3.15388	2.7998	3.20682	2.84951	2.68519	2.70582	2.72657
		4.61952		2.78179	2.51129	2.89865	2.81598	2.04357	2.77449	2.69124	2.87105	2.83209	3.07869	3.27927	3.70894	3.90847	3.96726	4.38274	4.86304	4.60637	5.13264	5.19356	5.94416	5.01466	5.14982	4.73629	4.45283	4.38564	3.56666	3.94591	3.90459	3.67504	3.25565	3.74991	3.49904	3.04819	2.82716	3.22008	3.22653	2.89285	2.80171	2.31919	3.06616	2.60786	2.64811	2.87337
		4.62469		2.7375	2.79085	2.41969	2.67817	2.77503	2.6833	3.05119	2.76034	2.87774	3.16654	3.38282	3.83054	3.61377	4.06419	4.25268	4.18276	4.70207	5.04912	5.5265	5.64604	5.22891	5.47226	4.97798	4.91457	4.31248	3.89841	3.93321	3.73977	3.75	3.20521	3.53965	3.46918	3.20138	2.81826	3.38039	2.84548	2.52306	2.75122	2.66334	2.92515	2.49238	2.50296	2.95577
		4.62985		2.62379	3.05635	2.3678	2.37759	2.66408	3.02498	3.00504	2.65518	3.20361	3.21978	3.36716	3.65316	4.16665	3.74015	4.26946	4.29521	4.75262	4.86993	5.52693	6.30781	5.19676	5.34628	4.80355	4.87921	4.28863	3.91989	3.86347	3.15234	3.90514	3.65681	3.65677	3.08906	3.10229	3.43714	3.41282	2.56965	2.72709	3.17902	3.05186	2.82604	2.69343	2.66633	2.6745
		4.63501		2.45798	3.09926	2.56409	2.33888	2.43906	3.21695	2.8962	3.15699	2.69829	3.34155	2.92041	3.49511	3.64965	3.88266	4.09588	4.8826	5.00137	5.46344	4.90201	6.50132	5.06713	6.05777	4.8003	4.21972	4.79182	4.60849	3.42299	3.3689	3.90867	3.27888	3.53281	2.76035	3.11038	2.97782	3.73288	2.86305	3.1143	2.96191	2.99008	2.79874	2.979	2.73351	3.01773
		4.64015		2.42675	3.02269	2.93446	2.62824	3.01758	3.07815	3.17115	3.15524	2.91324	3.17211	3.03002	3.50219	3.47502	4.61767	4.5872	4.10756	5.40357	5.52547	5.45465	5.60908	4.72922	5.61314	4.6216	4.85204	5.08025	4.39277	3.97404	3.39462	3.42792	3.47253	3.34865	3.1876	3.57985	3.21455	3.19041	3.16261	3.12456	3.07516	3.24285	3.1015	2.58888	3.16277	2.73353
		4.64529		2.4558	3.16432	2.46716	2.72368	3.03349	2.82613	2.83583	2.8891	2.68891	2.97301	3.17477	3.17757	3.68162	4.1879	4.32473	4.07733	5.76158	5.60489	5.90961	5.64828	5.18078	5.54524	4.69463	4.66329	4.71081	4.26833	4.49037	3.90114	3.69367	3.59772	2.89423	3.20039	3.24452	3.07135	3.09366	2.8456	3.13471	3.35312	3.32842	2.79867	2.5874	2.64484	2.46012
		4.65042		2.78783	2.57531	2.2728	3.05125	2.39127	2.64787	2.88189	2.55109	3.07817	3.17836	2.93244	3.01643	3.41224	4.18113	4.17437	4.37857	4.86585	4.93066	5.7361	5.24951	5.81667	5.48493	4.55929	4.78808	4.28728	4.00134	4.27182	4.10924	3.92989	3.66886	3.87966	3.44978	2.41914	3.08069	2.66872	2.94487	2.88379	2.61704	2.59385	2.88365	2.72839	2.49825	2.96601
		4.65553		2.69775	2.63915	2.58168	2.92084	2.29619	2.78671	2.27651	2.72344	2.97831	3.08316	2.60803	3.05798	3.73752	4.16269	4.52363	5.02568	4.7875	5.65909	5.69681	5.63708	5.08875	5.49126	4.63205	4.96661	4.51018	4.11068	3.95961	4.29374	3.54236	3.64805	3.39106	3.18312	2.55533	2.69906	3.24901	2.7896	3.13549	2.80938	2.29145	2.74407	3.09438	2.9008	2.27598
		4.66064		3.18225	2.9523	2.43352	2.56274	2.63055	2.85802	2.7332	2.91561	2.83571	2.78897	2.98108	3.27415	3.46647	3.73598	4.36708	4.78901	5.19064	5.35881	5.27936	5.28913	5.1225	5.35944	4.48247	4.60419	4.48263	3.82004	3.62453	3.58142	3.56157	3.2677	3.39588	3.20602	3.09909	3.28141	3.37059	3.14762	2.79184	3.27734	2.53776	2.76412	3.07901	2.51788	2.22155
		4.66574		2.99806	2.50502	2.2083	2.55793	3.39405	2.84108	2.47974	2.96698	2.51453	2.66968	3.28359	2.79947	3.38309	3.84685	4.26944	4.51124	5.07612	5.04164	5.11396	5.24639	4.59514	5.39576	4.45062	4.99064	4.80282	3.76461	3.52827	3.49213	3.71706	3.2725	3.34071	3.32098	3.04203	2.97177	3.48467	3.18362	2.95201	3.15276	2.56536	3.2352	2.515	2.71522	2.52826
		4.67083		2.88359	2.70752	2.48586	2.74753	2.75036	3.07048	2.49356	2.91999	3.21382	2.62874	2.88379	3.04061	3.41894	4.07463	4.44201	4.49183	4.90584	5.80001	5.68302	4.93242	4.89976	5.86285	4.74258	4.91849	4.31402	4.33011	3.67823	3.4973	3.54224	3.52952	3.13006	3.2715	2.73824	3.37524	3.14473	3.10892	2.97676	2.71778	2.54695	3.62104	2.1366	2.97782	2.36173
		4.67592		2.42468	2.63818	3.18098	2.81467	2.69535	3.07469	2.55772	2.9107	3.16036	2.74537	2.90622	2.93062	3.28281	4.18385	4.56516	4.56436	4.99935	4.90966	5.49487	5.00529	5.44556	5.47992	4.84355	4.8951	4.35281	4.65853	3.9668	3.37011	3.96333	3.48554	3.77939	3.33628	2.306	3.08899	3.23814	3.06881	3.19105	2.93593	2.91729	2.82966	2.56814	2.77602	2.59608
		4.68099		2.31674	2.98241	2.78948	2.5511	2.54426	2.95232	2.69	2.99406	2.95849	2.69128	2.92778	3.29236	3.35526	3.99221	4.83006	4.54204	5.24026	5.7012	5.2907	5.25014	5.7123	5.35765	4.75538	4.64626	4.83999	3.85005	3.87126	3.65641	3.78724	3.35671	3.6151	3.41092	3.19958	2.78736	2.93704	3.28574	3.89771	2.72022	3.19189	2.79748	2.64425	2.74499	2.75722
		4.68605		2.36376	2.67855	2.36852	2.3167	2.6606	2.5921	2.79059	3.22809	2.91652	2.90908	3.31989	3.01044	4.07673	4.05691	4.18278	4.67188	5.09907	5.58156	5.57063	5.71199	6.08684	4.92442	4.52709	4.77991	5.12047	4.13784	3.49339	3.62213	3.58879	4.32583	3.63024	3.04918	3.53262	2.54139	3.01373	2.87946	3.07989	3.06182	2.69241	3.08686	3.10782	3.06226	2.53699
		4.69111		2.73899	2.38469	2.40697	2.61687	2.96948	2.77502	3.74589	2.83443	2.90845	2.74823	3.235	3.19234	3.75511	4.06017	3.88916	5.44488	5.20546	5.50424	5.63698	6.14585	5.14354	4.73403	5.10104	4.94425	5.00819	3.62379	3.593	3.8929	3.13315	3.33578	3.61629	3.72939	3.51818	2.99477	3.38734	3.09568	2.96546	3.24398	2.57207	3.27945	3.01804	3.28623	2.76347
		4.69615		2.64727	2.6431	2.55003	2.75023	2.83705	2.62401	3.43947	3.69534	3.11347	2.64957	2.97755	3.84336	3.83005	4.03607	4.08557	5.21823	4.84073	4.62813	5.67527	5.65915	5.02123	5.32436	4.89429	4.94552	4.9146	4.27552	3.63527	3.70454	3.7353	3.60976	3.04273	2.9695	3.05811	2.82197	3.25103	3.03284	3.06093	3.06875	2.70373	3.26972	3.01203	2.8523	2.59821
		4.70119		2.79028	2.56855	2.97241	2.70186	2.74872	2.58803	3.07279	2.76992	3.13683	2.68137	3.13046	3.11471	3.73455	3.6214	5.12372	4.74199	5.03059	4.89773	5.44047	6.09776	5.86412	5.3494	4.89945	4.84399	4.58395	4.56774	4.12753	3.52688	3.74607	3.90711	3.72615	2.94599	2.68061	2.57223	3.08423	3.02558	3.6913	2.98505	2.63054	2.82141	3.18843	3.06147	2.53115
		4.70622		2.84576	2.83183	3.17645	2.73358	2.63842	2.60717	2.81457	2.77617	2.94249	2.91006	3.54586	2.77764	3.70731	3.77347	4.81578	5.02408	4.90169	5.98983	5.37379	5.70254	5.89463	4.88922	5.35756	4.8782	4.88681	4.373	4.6473	3.71428	3.56257	3.73825	3.71633	3.40174	2.64783	3.21106	2.99053	3.2819	3.24778	3.10081	2.72426	2.83995	3.05544	2.69991	3.20686
		4.71124		2.4454	2.92035	2.94991	3.12454	2.69125	2.99147	2.60826	3.28681	2.81512	3.12546	3.18873	3.14479	3.23397	3.5911	4.33434	5.46396	4.746	5.35901	4.96333	5.37155	5.73449	5.02457	5.71745	4.91065	4.93699	4.53638	3.59514	3.77243	3.58047	3.45692	3.01256	3.30726	2.71528	2.95234	3.16082	3.39364	3.02484	3.19345	3.04629	2.65431	2.90047	2.92223	3.21047
		4.71625		2.82909	2.78031	3.03575	3.00403	2.70618	2.6538	2.63777	3.04811	2.48596	3.0353	3.04458	3.31746	3.20216	4.05593	4.38191	5.42734	4.92932	5.63076	5.81059	5.24819	5.12493	5.77116	4.97158	5.02936	5.03442	4.63238	4.15883	4.19331	3.83412	3.89895	3.3842	3.11704	2.70388	2.84146	3.27459	3.00209	2.49186	2.95521	2.36096	3.19758	2.81148	2.34968	2.7121
		4.72125		2.89903	2.88584	2.91362	2.90536	2.68924	2.65166	2.64264	2.50417	2.86428	2.90713	3.43918	3.62437	3.27178	4.23689	4.38234	5.00359	4.33057	5.40555	5.57772	6.02012	5.90263	5.7205	4.10811	5.05635	4.67434	4.17303	4.77389	3.84603	3.65538	3.35469	2.86839	3.38068	2.71435	3.20284	3.06152	2.78291	2.90068	2.81461	2.39571	3.24007	3.02544	2.62964	2.92933
		4.72624		2.74975	2.5926	2.59855	3.17929	2.84873	2.53381	3.06736	2.85766	2.80818	2.817	3.32206	3.50723	3.85764	3.80779	4.01647	4.68863	5.29613	5.74745	5.7914	5.47916	5.31759	5.31364	4.81967	4.98611	5.0641	4.35444	4.85549	3.83649	4.0329	2.73347	2.89175	3.25339	3.00426	3.05085	3.56237	3.07332	2.65352	2.38489	2.39212	3.04748	2.92313	2.41441	2.78863
		4.73123		2.6644	2.72303	2.50732	3.26035	3.10628	2.50041	2.91262	3.24289	2.74416	3.0372	2.95209	3.31634	3.85134	4.12216	4.84903	4.38648	5.583	4.99795	5.52761	5.82239	6.10855	5.39225	4.92735	5.18205	4.16948	5.05423	4.32721	3.66339	3.74558	2.96097	2.88398	3.58765	2.93712	3.25176	3.23615	3.04606	2.68652	2.97397	2.69698	2.71713	2.77537	2.88359	2.64622
		4.73621		2.24532	3.02436	2.5136	3.05325	2.87747	2.71574	2.82328	3.12266	2.88435	3.425	2.81836	3.40282	3.65554	3.98164	4.56021	4.3687	4.86851	5.09883	4.75572	5.85444	6.15237	5.65955	5.28518	5.41426	4.93983	4.4965	4.3445	3.66381	3.91329	3.54223	3.15723	3.48145	3.42024	3.04947	3.33655	3.22179	2.79703	2.87702	2.87557	3.26838	3.02718	3.07468	3.05977
		4.74117		2.55679	3.08592	2.54782	3.4033	2.71478	2.89065	2.81347	2.81446	3.27163	2.9865	3.00593	3.38145	3.1223	4.569	4.37356	4.95266	5.421	5.61658	5.89311	5.35498	5.35076	4.9301	5.07198	4.72433	4.61141	4.05532	4.11947	3.80795	4.41181	3.69704	3.3393	3.33926	3.29827	3.07631	2.87792	3.35012	2.87496	3.08163	2.91888	3.20973	3.33416	3.44923	3.11095
		4.74613		2.92863	3.03123	2.73261	2.81865	2.65546	3.04309	2.72148	2.84103	2.94688	2.61475	3.23944	3.64329	3.11137	4.27587	4.7822	5.55189	5.52634	6.11206	6.42201	5.36443	5.19374	4.89287	5.45784	4.46829	4.76204	4.64397	4.12442	3.82182	4.24724	3.3881	2.99319	3.42282	3.09765	3.08372	3.11605	3.33665	2.99645	2.68872	2.5778	2.7333	3.17775	3.01747	3.08425
		4.75108		2.63532	2.57219	2.7735	2.64121	2.32945	2.87793	2.74637	2.60964	2.43905	2.5068	3.8662	3.76609	3.77194	4.47385	4.71829	4.93497	5.4004	5.37124	5.50737	5.81512	5.48724	5.74043	5.08478	4.88255	5.15062	4.60374	4.47018	4.17099	4.01058	3.43121	3.38264	3.14815	2.73513	2.81174	3.09796	2.84858	2.76132	3.11005	2.54852	2.9771	2.56702	2.67435	2.52319
		4.75602		2.3989	2.7951	2.58157	2.71303	2.52455	2.86724	2.87617	2.99235	2.71267	2.73016	3.18814	3.70081	3.63763	4.43772	4.34364	4.97744	5.7312	4.87007	5.85801	6.07216	5.99267	6.15582	4.867	5.39006	5.34526	4.59052	4.33063	3.93226	4.04824	3.6487	3.20902	3.3448	2.95625	2.96144	2.90596	2.59307	3.12203	2.46115	2.69812	3.04708	2.68799	2.69621	2.921
		4.76095		2.71586	2.24498	2.50844	2.858	2.39702	2.76044	2.87212	3.05373	2.82142	2.79683	2.76513	2.96702	3.54082	4.18011	4.54616	5.21441	6.07876	5.0569	6.17812	5.87886	5.66985	5.48802	5.21063	5.72147	5.09305	4.24105	4.32152	4.13343	3.97593	4.11161	3.12133	3.3265	3.02686	3.05942	3.00038	2.84814	2.71175	2.75634	3.4653	2.97765	2.55235	3.07146	2.53037
		4.76588		2.98632	2.67101	2.75215	2.78596	2.67085	2.49826	3.10226	2.63983	2.96043	2.93216	2.48861	3.50125	3.38476	4.34486	4.67367	5.67596	4.81072	5.46551	5.30265	5.74675	5.91369	5.46335	5.10881	5.6721	5.21698	3.60094	3.89129	4.41589	4.27378	3.5298	3.43376	3.22538	3.43752	3.03716	3.08805	3.64524	3.12051	2.98862	3.21324	2.42405	3.36394	2.67663	2.63052
		4.77079		3.11953	2.86488	2.55932	2.57977	2.68422	2.9208	3.02029	2.7548	3.10161	2.80998	2.93489	3.58103	3.70922	4.497	4.54774	5.56798	5.06004	5.23957	5.60363	6.08221	5.86959	4.52092	4.71751	5.28769	4.75575	4.11637	3.87686	4.13026	3.8691	3.10831	3.10912	2.96905	3.77089	2.95775	2.451	3.38507	2.76622	2.99713	3.00242	3.18176	2.8823	2.48651	3.09438
		4.7757		3.53876	2.68138	2.60743	2.76662	2.51738	2.90487	2.9158	2.53455	2.64996	3.12358	3.32589	3.67755	3.6211	4.03465	4.79633	5.42482	5.04909	5.32167	5.70893	5.45879	5.51082	4.55003	5.0218	5.37993	4.68389	4.23993	4.71111	4.17409	3.68585	3.19908	3.57665	3.40175	3.24321	2.53034	3.00405	2.89656	3.10151	2.63608	3.30239	3.02542	3.29576	2.41786	2.7501
		4.7806		3.04516	2.60084	3.04324	2.70201	2.76084	2.72055	2.76727	2.85325	2.75445	2.56416	3.30916	3.66044	3.31376	4.17494	5.06235	5.23987	5.23396	5.86831	5.70654	6.48413	5.99765	5.40911	4.82089	4.98831	4.72573	4.497	4.27884	3.75548	3.54729	3.19591	3.94172	3.31132	2.94018	2.73427	3.11245	2.82595	3.28527	2.77483	2.55715	3.12907	3.66163	3.26356	2.56942
		4.78549		2.71469	2.77595	2.87809	2.64726	2.48969	2.81517	2.71151	2.48075	2.81662	2.63939	3.03469	3.51016	3.85196	4.17217	4.90519	5.0969	5.10187	5.72491	5.76574	5.17303	5.57401	6.1629	5.13226	4.66165	4.52186	4.17481	4.74721	4.20512	4.13027	3.61	3.83247	2.98037	2.74822	3.09841	2.7421	2.94048	3.08926	2.91089	2.95368	3.14448	3.19525	3.23827	2.55025
		4.79037		2.48895	2.67127	2.29062	2.70713	2.41819	2.73364	2.93705	2.88188	2.87225	3.25284	3.00871	3.80651	4.19312	4.28547	4.72281	4.87658	5.26227	5.53995	6.4047	5.41066	5.4278	5.55316	5.21406	4.5451	4.72501	4.27249	5.02143	5.17254	4.52695	4.20367	3.56693	2.52604	2.84099	3.12293	3.50447	3.0412	3.6089	2.80352	2.74981	2.86813	3.08365	2.95197	2.68799
		4.79524		3.01066	2.5315	2.6159	2.7888	2.62797	2.66665	2.92591	3.16585	2.98812	3.05246	3.25102	3.34438	3.76889	4.16018	4.3808	4.73764	5.37827	5.19154	5.9906	5.36509	5.85867	5.24902	5.22857	5.22151	4.98332	4.17248	4.51469	4.44807	4.41788	3.78644	2.72954	3.24123	3.26836	3.28105	2.90404	2.84154	2.96795	2.83944	2.97102	2.51515	2.8712	2.70462	2.5597
		4.80011		3.01425	2.4915	3.0482	3.00072	2.14629	2.50643	2.69953	3.13338	3.10129	3.11891	3.0694	3.4087	3.76021	4.79966	4.85104	4.7949	4.86488	5.49473	5.41033	5.1428	5.74583	5.75629	5.15052	5.26458	4.8806	4.36292	4.21957	4.20211	4.25958	4.35793	3.1933	3.15474	3.24164	3.27859	2.763	2.77433	2.89717	2.91222	3.11072	2.64262	2.86978	2.78856	2.82366
		4.80496		3.01057	2.81143	2.81165	2.76981	2.64882	2.34226	2.47219	2.95715	2.50411	2.86897	3.00186	3.28515	4.26453	4.76819	5.25232	4.94435	5.05055	5.53027	5.71346	5.77292	5.35146	5.69174	4.89388	4.6955	4.19395	5.02017	4.71122	3.79731	4.17048	3.68944	2.96324	3.39097	3.58314	3.23085	2.81891	2.61747	2.79087	2.9381	2.81435	3.10945	2.46958	3.03198	2.75365
		4.80981		3.0757	3.07095	2.72887	2.68535	2.5338	2.93074	2.80243	2.8416	2.38204	2.81903	3.19781	3.31124	3.75466	3.97785	4.38707	5.24962	5.19058	5.71205	6.23554	5.93888	5.80134	5.86485	5.13027	4.69761	4.42777	4.91186	4.44337	3.9614	4.29151	2.86156	3.52199	3.63561	3.15326	3.01609	2.88231	3.20505	2.89494	3.48435	2.90041	3.9598	2.98335	2.95725	3.32339
		4.81465		2.99531	3.03153	2.77458	2.92014	2.62251	2.54311	2.93602	2.36985	2.97696	3.03799	3.03091	3.20254	3.51969	4.1703	4.60786	5.18997	5.19898	5.47939	6.18142	5.82774	6.39259	6.04935	6.07668	4.96721	4.68941	4.73103	3.93805	4.19594	4.15916	4.1459	4.01385	3.11764	3.33348	3.11488	2.58045	3.29612	3.12294	3.24315	3.05341	3.46706	2.92247	3.04295	2.43961
		4.81948		2.93963	2.6945	2.60338	2.75316	2.78964	2.65881	2.98938	2.68871	2.89548	3.19682	3.26688	3.14953	3.2667	3.94049	4.23595	5.04236	5.27723	6.11745	5.16062	5.77593	5.70691	5.29282	5.92506	5.23269	4.62549	4.2013	3.75607	4.49181	4.09831	3.48282	4.14677	2.78425	3.00093	2.63516	3.29204	3.10194	2.93387	3.11603	3.10798	3.01429	2.90142	2.56971	2.30466
		4.8243		2.49957	2.76813	2.65296	2.67817	2.81468	2.88607	2.98399	2.865	3.21973	3.24551	2.86122	3.27583	3.83796	4.26962	5.07675	4.77066	4.93136	5.92104	5.08082	5.86287	4.97606	5.64463	5.64468	5.99817	5.27611	4.67944	4.05322	3.95981	3.72473	3.66344	3.93902	3.4655	3.05143	3.19324	3.22636	2.97661	2.70051	3.27284	2.59856	3.08877	2.49803	2.64517	2.80933
		4.82911		2.30539	3.16824	2.57252	2.37001	2.77977	2.74577	2.23372	3.14806	3.23381	3.02573	2.90926	3.48958	3.55709	4.59555	4.60231	4.78566	5.06646	5.28217	5.89482	5.79953	5.87385	5.51415	5.80732	5.16509	4.7168	4.17808	4.54418	3.87231	4.07346	3.17697	3.62769	3.27363	3.09021	3.30326	3.0299	2.74912	3.05818	2.78411	2.80965	2.86233	2.97338	2.70178	2.49772
		4.83392		2.52083	2.53698	2.6513	2.80385	2.86897	2.6591	2.31764	2.80701	2.69383	3.00496	3.17463	3.36804	4.02144	4.67667	4.42734	5.01524	5.43685	5.80692	5.86099	6.01127	5.53917	5.6841	5.839	4.7109	5.13022	3.98875	4.55964	3.60187	4.17111	3.02584	3.0636	2.7823	3.35723	3.11218	2.6595	3.01901	3.24582	3.91894	2.95986	2.94694	3.20836	2.62123	2.74685
		4.83872		2.59913	2.83577	2.87402	2.53512	2.66591	2.87227	2.53517	2.9621	2.91036	2.98047	3.0829	3.11883	3.87572	4.36908	4.50613	4.77558	6.09506	5.72835	5.41764	5.9881	5.65286	5.61471	5.92152	5.18816	5.01113	4.30387	4.2953	3.84292	4.03149	3.31811	2.74566	3.34718	3.18193	3.07315	2.55998	3.01506	2.95669	3.31056	2.8034	2.69051	2.7835	2.42673	3.1214
		4.84351		3.02612	3.08378	2.90473	2.3896	2.63983	2.99213	2.60666	2.67737	2.79317	2.76886	3.01151	3.40392	3.95653	4.27625	4.31252	4.8342	5.67546	5.50353	5.15176	6.42945	5.19263	5.91417	5.53788	5.56301	4.29467	4.4893	4.48406	3.86295	3.8537	3.56534	3.92449	3.35859	3.45131	3.40289	3.23974	2.88101	3.16457	2.51988	3.17259	2.96408	2.83531	2.44267	2.64847
		4.84829		2.83542	3.11633	2.39189	2.84867	2.82198	2.8111	3.07869	2.52132	2.68942	2.86346	3.08947	3.28532	3.97971	3.88173	4.05739	5.53462	5.78244	5.62654	5.6891	6.2578	5.58109	5.64469	5.44683	5.37375	4.81604	4.0246	3.8399	3.95871	3.78212	4.04657	3.26041	3.13553	3.38463	2.92349	3.1484	2.76543	3.10814	2.47037	2.74961	2.52863	2.75711	3.09703	2.86546
		4.85306		3.57095	2.44082	2.71566	3.08055	2.55593	2.79815	2.91019	2.80683	2.77636	3.12526	3.6475	3.39232	3.89874	4.57856	4.40466	4.85044	6.05173	5.76436	5.65337	6.02523	4.90019	5.17788	5.66951	4.52367	4.99773	4.07686	4.4973	4.12636	3.75793	3.40489	3.6553	3.39311	4.07174	3.02188	3.30406	2.87857	3.05797	3.41109	2.92456	2.91231	3.30307	3.33554	3.10562
		4.85782		3.10289	2.87313	2.67664	3.64893	2.38671	2.38879	3.02542	3.54974	3.12008	3.16328	3.4725	3.4581	3.81262	4.46726	4.54258	5.1186	5.88763	5.32978	5.57492	5.70539	5.19556	5.25023	5.83422	4.64607	5.14051	4.7202	4.24829	4.207	4.38572	3.67352	3.42204	3.11633	3.36251	2.94888	2.8055	2.75148	2.98308	2.86518	2.90185	2.71992	3.26762	3.66272	2.83602
		4.86258		2.66845	3.06815	2.39811	3.11924	2.75059	2.75678	2.67912	2.69803	2.97821	2.45731	2.86811	3.63696	3.8574	4.32682	4.48753	4.6753	5.49864	5.39346	5.92989	5.43567	5.80225	5.64186	5.6547	5.3103	5.07565	4.31963	4.49878	4.53	4.20024	3.56605	3.77582	2.72623	2.94367	3.00087	2.75618	2.67247	2.5323	2.67104	3.24886	2.99565	2.87313	3.13165	3.19172
		4.86733		3.0121	2.79055	2.86857	3.16843	2.62831	2.65092	2.63673	2.75092	2.85631	3.04613	3.31205	3.48876	3.69272	4.28568	4.50871	5.22812	5.16713	6.00627	6.00816	5.40791	5.66131	5.65633	5.39089	5.94666	4.93012	3.80171	4.69775	4.25307	3.89294	3.23192	3.14875	2.89306	3.10508	3.236	2.85805	2.2014	3.05589	2.91894	3.32794	2.61078	3.34597	3.291	3.08686
		4.87207		3.47676	2.41434	2.5404	2.80631	2.59926	2.85965	2.5163	2.64222	3.27541	3.57214	3.86266	3.53522	3.89984	4.52504	4.70009	4.98157	4.72804	6.2942	5.44969	5.54104	5.59742	5.75573	5.62816	5.10458	4.72765	4.59172	4.50916	4.27777	4.40453	3.84358	3.20549	2.83275	3.72261	2.75517	2.51727	2.45698	2.91578	2.6263	2.61969	2.74182	3.46008	2.78176	3.02033
		4.8768		2.94578	2.68406	2.46862	3.53822	2.61193	2.91304	2.79517	2.93584	3.06589	3.09991	3.05765	3.61254	3.82763	4.03079	5.23463	5.54407	5.25647	5.44863	5.63224	6.21848	5.52976	6.00559	5.15117	6.42757	4.27166	4.73677	4.75907	4.00691	3.93293	3.9169	3.50849	2.79327	3.27773	2.93305	2.64819	2.59436	2.92951	2.32039	2.83428	3.4744	3.46314	2.78218	3.06703
		4.88152		3.01729	3.07355	3.20359	2.87644	2.55038	2.75871	2.81984	2.60048	2.77084	3.02925	3.23844	3.40466	3.69225	4.38281	5.34126	5.20093	5.80302	5.51215	6.57349	5.84847	5.66067	5.78329	5.1602	5.19154	4.84048	5.10905	4.34804	4.17746	3.62422	3.56123	3.04785	2.66586	3.33199	2.81517	3.20989	2.57641	3.32174	2.75362	2.62192	3.19347	3.08122	2.9137	3.18585
		4.88624		2.96515	2.72186	3.0323	3.02436	2.59969	2.76733	2.52457	2.6076	3.19134	3.24421	2.87818	3.30664	3.64223	4.20511	4.62332	5.1783	6.06785	5.61553	6.35774	5.44771	5.72843	5.72003	4.64267	4.99142	4.71323	3.98406	4.00335	3.62645	4.30356	3.33924	3.37917	2.61191	3.67652	3.41044	3.0146	2.62668	3.25096	3.58494	2.38547	3.28164	3.05621	2.87344	2.77112
		4.89094		2.65922	2.88424	2.28492	3.07169	2.98986	3.35136	2.88534	2.59168	3.17687	2.85873	3.11547	3.39344	3.65624	3.88272	4.70631	5.6199	5.98486	5.98681	6.10105	5.91558	6.10398	5.75708	5.89356	4.96102	5.26544	4.31484	3.88553	3.61883	4.11205	3.45402	3.58115	3.21636	3.35961	3.51386	2.93616	2.63007	3.30258	3.08773	2.65341	2.93685	2.91095	2.75497	2.62252
		4.89564		2.62573	3.03306	2.61635	3.04946	2.78561	3.17621	2.72527	2.97222	2.96734	3.50397	3.07715	3.35609	3.16594	4.04489	5.03488	5.02355	5.61347	6.39165	6.21452	6.56459	5.92532	5.8029	6.01003	4.69165	4.50176	5.00517	4.2106	4.07865	4.13533	3.83629	3.67046	3.43123	2.99321	3.26416	2.97175	2.80468	3.63562	2.71673	2.84826	3.11327	3.14307	2.92431	2.64998
		4.90033		2.72203	2.96818	2.42264	2.60675	2.58562	3.11287	2.6078	2.47565	3.10942	3.30177	2.97506	3.31907	3.3684	4.30124	5.2624	5.21269	5.61407	5.25621	5.74012	5.63941	6.33529	5.9455	5.87973	5.33379	4.43113	4.3103	4.09636	4.38191	4.24268	4.2479	3.721	4.19384	3.55083	2.80388	2.96829	2.97893	2.73319	2.83539	3.30618	3.39977	2.99428	3.20682	3.00313
		4.90502		2.85361	2.5482	2.307	2.92959	2.8341	3.49485	2.65474	2.75419	2.94993	3.19464	2.86082	3.4159	3.54975	4.16978	4.96698	4.87048	5.32558	5.62322	5.64849	5.87789	6.26771	6.17282	5.46589	5.54895	5.01227	4.71196	4.35283	4.45878	4.44622	4.00997	3.70233	4.00207	3.56602	3.21651	2.76541	2.74222	2.74207	2.65032	3.16823	3.18903	3.13517	3.15964	3.05565
		4.90969		2.45234	2.52032	3.13019	2.7769	2.93095	3.01021	2.74187	2.57869	3.13938	3.0376	3.10641	3.39188	3.22701	4.25212	4.71567	4.66887	5.73013	5.57461	5.81064	5.99848	6.28089	5.95584	5.57262	5.80205	4.74896	4.54424	4.38726	4.52815	4.4439	4.15289	2.99555	3.86808	3.35535	3.16	2.74709	2.72506	3.07286	2.6908	2.84573	2.77851	2.75938	2.94876	2.95535
		4.91436		2.73471	2.95807	3.18758	2.8526	3.2477	3.1263	2.99421	2.77338	3.0859	3.05384	2.87661	3.48622	3.52113	4.27705	4.2133	5.52275	5.94373	6.201	5.68886	5.96228	6.13338	5.55751	6.21979	5.56737	4.88016	4.3124	4.42838	4.42645	4.71031	3.59164	3.89096	3.01725	3.68435	2.95298	3.05183	2.67235	2.88761	3.26177	2.69931	3.03031	3.05333	2.90435	2.79844
		4.91902		2.90232	3.02007	3.16399	2.51322	3.2681	2.86347	2.74149	2.80446	2.9437	2.82763	3.44887	3.69132	3.64763	4.22516	4.68627	5.02714	6.19067	5.92486	5.77953	6.2996	5.64442	5.62761	6.01078	5.23144	4.7494	4.45505	4.77035	4.37871	4.84146	3.51349	3.65007	2.90024	3.09291	3.30718	3.61049	2.78605	3.5039	3.16846	3.0576	2.8222	2.98211	3.16236	2.94606
		4.92367		2.82532	2.75118	3.01406	2.77066	3.17198	2.91613	2.61613	2.87737	2.37615	3.02697	3.31664	3.54505	4.08049	3.99751	4.75918	5.10513	5.70973	5.20412	5.17946	6.73032	6.01261	5.60757	5.87802	5.61716	4.16959	4.53464	4.85286	4.19116	4.37665	4.24785	3.60265	3.86319	3.13372	3.48021	3.67109	3.02107	3.49322	3.11284	2.70231	2.74982	3.02546	2.63503	2.77369
		4.92831		3.05702	2.36224	2.72063	2.82938	2.42021	2.88285	2.1699	2.47654	2.89147	2.90366	3.01873	3.50176	3.72437	4.07531	4.55098	5.54327	5.46214	5.25866	5.55969	6.31502	6.53057	5.10873	5.71669	5.87838	4.95583	4.49779	3.94951	4.35599	3.77371	3.01615	3.72837	3.61374	3.85064	3.87101	3.51343	2.98472	3.32144	3.50597	2.85514	2.78571	3.00345	3.68637	2.5074
		4.93295		3.24113	3.17128	2.70006	2.92927	2.45844	3.0269	2.9326	3.03789	2.95756	2.82869	3.17086	3.55629	3.64588	4.07432	4.57192	5.51479	5.42995	5.72112	6.14456	5.98772	5.83562	5.51138	5.17352	5.64616	4.78049	4.74916	3.99672	3.50396	3.97822	2.95617	3.57034	3.80308	3.42398	3.28918	3.36524	2.81177	3.17536	3.21603	3.44641	2.88705	2.88923	2.97122	2.7406
		4.93757		3.04925	2.89159	2.71551	2.84587	2.92168	2.77151	3.29957	3.09434	2.81744	3.04258	3.49105	3.81375	3.85271	3.95073	4.75507	5.28007	5.52916	4.93992	5.6291	6.052	5.4727	5.20318	5.34451	5.12985	5.08748	4.80939	4.0393	4.33773	3.93738	2.91606	3.57929	4.02797	3.20452	3.28494	3.55726	3.15656	3.30309	3.15552	2.91548	2.63042	3.46352	2.35239	2.77602
		4.94219		2.89181	2.84065	3.15072	2.95048	2.79345	2.71714	2.69739	3.10876	3.30247	2.9987	3.26529	3.93924	3.58796	4.11777	4.64581	5.16952	5.22793	5.38677	5.19303	5.41473	5.85269	5.93065	5.67206	5.43396	4.9831	4.37092	4.37818	4.41304	4.11221	3.31747	3.72985	3.33533	3.17129	3.22821	3.3183	3.5678	3.18531	3.44691	2.92621	2.65379	3.09203	2.94415	2.83108
		4.9468		3.09223	2.65539	3.34521	2.48731	2.62772	3.10545	2.91716	2.85264	3.1826	3.54038	3.23006	3.56228	4.11524	4.23238	4.61164	4.82769	5.86845	5.24334	5.3095	6.03578	5.88722	6.14477	5.47082	5.70363	4.69779	5.15118	4.71317	4.15665	3.82717	4.12313	3.88684	3.54598	2.88186	3.13379	3.29362	3.15678	3.44221	3.27704	3.14082	3.18093	2.88342	3.15178	3.11308
		4.95141		2.74545	3.23478	2.90795	2.51776	2.31317	2.88419	2.84959	2.39253	2.92085	3.2941	3.15403	4.25299	3.87348	4.75344	4.3803	4.93914	5.22022	5.54594	5.89038	5.72385	5.31563	6.04325	4.98426	4.90579	5.16702	4.85718	4.53014	3.87366	3.95965	3.28345	3.84839	3.27318	3.23989	3.02721	3.21089	3.05079	2.74338	3.13987	3.04351	3.07495	2.86928	3.01545	3.33789
		4.956		2.77446	3.59125	2.8477	2.8907	2.60766	2.65483	3.29885	2.42937	2.83751	2.79004	3.14483	3.4078	3.83298	5.13543	5.31687	5.12933	4.7978	5.54283	6.10896	6.21602	5.74953	6.03587	4.66805	4.58437	4.9466	4.73937	4.71553	4.23144	3.30953	3.4462	3.66238	3.60183	3.10371	3.18753	3.32181	3.07273	3.44719	3.20229	2.59605	3.5936	2.88284	2.62323	3.61162
		4.96059		3.00364	3.24964	2.32303	3.06915	2.59406	2.48552	3.02773	2.76529	2.83306	3.19448	2.89202	3.24945	4.03163	4.0124	5.09702	5.82658	5.04621	5.3215	6.15824	6.18663	6.0974	5.82942	4.64095	5.03126	4.71637	5.06298	4.45099	4.04595	3.41215	3.88054	3.85918	3.21274	3.18922	2.8331	2.9099	2.85303	3.49076	3.27933	2.76598	3.54153	2.56037	2.19306	3.10227
		4.96517		2.97757	2.93444	2.55562	3.06193	2.96886	2.85077	2.62415	3.08549	3.03534	3.11057	3.16298	3.34019	3.69394	4.27205	4.89825	5.26843	5.60646	5.28806	6.11317	5.89625	6.36225	5.74058	5.72462	4.5532	4.75212	4.43507	4.34631	3.81137	3.86244	3.80813	3.65019	3.02142	3.58704	3.2986	2.83403	3.08589	3.17094	3.05601	3.11774	3.01251	3.02517	2.64119	2.61632
		4.96974		2.64351	2.15795	2.5609	3.0657	3.04657	3.00687	3.2117	3.15313	2.87414	3.15725	3.26253	3.44583	4.11573	4.24438	4.85124	5.40485	6.10188	5.86172	6.02377	5.751	5.7076	5.9478	5.95253	5.44546	4.54519	4.80623	3.89264	3.84107	4.08327	3.74114	3.58594	3.30385	3.49391	3.43931	3.14678	3.25821	2.76604	2.94358	2.84822	3.19764	2.85272	2.74226	2.28217
		4.97431		2.61606	2.76375	2.76571	2.54006	2.53852	2.84779	2.57596	3.33748	2.78474	2.78045	3.18697	3.71596	4.0278	4.17549	4.39795	4.91956	5.53292	5.72152	5.2748	6.26898	5.92435	6.20784	5.73344	6.30453	5.16067	5.05453	4.36091	4.04184	3.96612	3.95489	3.84674	3.31284	2.69434	3.37422	2.73088	3.50622	2.42816	3.17477	2.89732	2.62659	2.65937	2.79028	2.37513
		4.97886		2.47887	2.88366	2.60099	2.92942	2.7207	2.86975	2.61613	3.28771	2.51709	2.69085	2.89287	3.6275	3.79976	4.27479	4.85845	4.7951	5.41545	6.03758	5.82382	5.26349	6.17337	5.48258	5.71886	5.74256	5.59093	4.45291	4.91851	4.37216	4.50446	3.52038	3.38181	3.56784	2.84542	3.30911	3.22182	3.25123	2.65366	2.79963	3.45922	2.81941	3.18983	2.50365	2.76405
		4.98341		3.00251	3.18484	2.76097	3.1565	2.83603	2.88566	3.28591	3.18337	2.78054	3.13113	3.25486	3.21562	4.28832	4.2846	4.87079	4.573	5.16835	5.89138	5.83396	5.95205	6.34484	5.94094	5.4693	5.32906	5.54182	4.57781	4.83082	4.07381	4.11689	3.31322	3.57648	3.12979	3.14557	3.50384	3.2565	2.60932	3.0873	3.22504	3.32202	2.82254	2.69155	2.736	3.18308
		4.98795		2.81771	2.93441	2.74123	3.09203	2.97095	2.68529	3.25318	2.8492	3.35543	3.01622	3.15591	2.77489	3.62616	4.00567	5.05407	4.88635	5.45595	6.42359	5.7505	6.40037	6.56991	5.99702	5.67145	5.78639	5.11619	4.58211	4.0926	4.0236	4.52559	4.1275	3.64949	3.27617	3.45781	3.0348	3.37328	2.84456	2.76271	3.39359	3.3129	3.13485	2.98802	2.66945	2.92987
		4.99249		2.62022	3.01264	3.21849	3.16268	2.91024	2.91558	3.24825	2.86338	3.07148	2.7878	3.34939	2.94797	3.95381	4.30681	4.77942	5.64691	5.58826	6.595	6.02384	6.88902	6.09065	5.54075	5.55217	5.16742	4.52798	4.55437	3.84847	3.76754	3.85093	3.92756	3.87451	3.53364	3.68565	2.9984	3.26314	2.99773	3.41321	3.38016	2.7923	3.58166	3.30837	3.09332	2.68939
		4.99701		2.78745	2.97155	2.97451	3.14594	2.75014	2.84853	2.7823	2.92263	3.02997	2.83551	3.18776	3.39068	3.49175	4.13796	4.22474	5.04609	4.81031	6.35166	5.75802	6.56685	6.0503	5.58913	4.62937	5.33229	5.1277	4.57114	4.05963	3.61928	3.85483	4.14936	3.73142	3.35071	3.29292	2.90127	3.55954	3.06558	3.42577	3.34092	3.04219	2.73171	2.91811	3.03993	2.81668
		5.00153		2.94798	2.90313	2.74044	2.93524	2.70419	2.74168	2.77168	3.39738	2.83918	3.02151	3.39346	3.08671	4.0666	4.83644	4.03394	5.04543	5.72473	5.82977	5.6225	5.99029	6.06094	6.08754	5.33838	4.98931	5.28415	4.46294	4.48629	4.53689	4.3736	3.95947	3.39586	3.19036	2.93259	2.73437	3.09845	3.25505	3.43188	2.71975	3.11201	2.70189	2.80626	3.32064	2.94048
		5.00604		3.28822	3.18851	2.4269	3.02462	2.75448	2.92794	2.9506	3.72641	2.9441	3.27105	3.31954	3.67576	3.42779	4.12708	4.99063	5.06776	5.6767	6.11965	5.47641	5.62365	5.67696	5.86797	5.837	4.96774	5.04751	4.39163	4.14021	4.14556	4.31221	3.97707	3.2442	3.11029	2.99765	3.02957	3.08885	3.33614	3.31157	2.76094	2.60407	2.87538	2.77854	3.34353	3.49426
		5.01054		2.84337	2.93775	2.76237	2.98374	2.58139	2.72524	3.0432	3.3169	3.23849	3.05939	2.57438	3.88479	3.79867	4.82274	5.01609	4.87074	5.19162	5.4675	5.63147	6.07694	5.68828	6.15418	5.6065	4.90471	4.889	4.98584	4.77025	3.56134	3.63516	4.18296	3.51862	3.01029	3.01714	3.11591	2.71514	3.85703	3.21699	3.16133	3.25881	2.66955	2.79681	2.50843	2.55125
		5.01504		2.50636	2.77195	2.86682	2.87378	3.13882	3.09331	2.72813	2.95097	3.02926	3.47065	3.32399	3.23611	3.78219	4.90757	4.51271	4.90884	5.28615	5.53831	6.37726	6.20666	5.23213	5.96899	5.78491	5.27155	4.82523	4.36941	4.10839	4.06344	3.54567	3.36983	3.93088	3.58241	3.18344	3.20826	2.65888	3.42697	3.08823	3.27383	3.15275	2.80764	3.14698	2.54963	2.53474
		5.01953		3.1646	3.05643	2.7471	2.57221	2.77915	2.78803	2.83223	3.19534	2.77757	3.52488	3.64725	3.31694	3.67797	4.2862	4.88021	4.67086	5.55709	6.53106	6.90966	6.41645	5.71315	6.53413	5.98455	5.50924	5.07515	4.61952	4.25488	4.43314	4.02899	3.7832	3.86639	3.83934	3.68204	2.9242	3.34356	2.59961	3.30294	2.97246	3.30997	3.35511	2.89754	2.29572	2.76016
		5.02401		3.1798	3.14476	2.92242	2.48468	2.9676	2.87454	2.98782	2.88239	2.92012	3.65259	3.38448	3.49792	3.98086	3.93803	5.30923	4.90191	5.33378	6.12111	6.98122	6.36188	6.07044	6.56696	5.6132	6.0724	4.96564	4.91076	5.40913	5.19299	3.94389	3.77862	3.55743	3.34045	3.42284	3.06064	3.24621	2.87042	3.20363	3.16255	2.94434	3.15302	3.2279	2.4818	3.07655
		5.02848		3.04651	3.35669	2.99207	2.82094	2.82121	3.00421	3.12863	2.85699	3.03241	3.60957	3.69137	3.65698	3.37155	4.54828	5.08631	4.52265	5.16995	5.98564	6.51572	6.79641	6.05841	5.05649	5.53595	5.89155	4.63225	5.39058	4.88967	3.9005	4.45518	4.31785	3.59857	2.7739	3.33836	2.76683	3.365	2.97138	3.13118	2.7816	2.77828	2.98613	3.02769	3.48814	2.78366
		5.03294		2.88125	3.33287	2.59164	2.72862	3.07508	2.74396	2.94882	3.07197	3.68019	3.31602	3.4673	3.72653	3.24214	3.99767	4.58486	5.5356	5.18851	5.69025	5.88475	5.86467	6.76543	5.36234	5.62717	5.57058	5.20213	5.15728	4.24292	3.79525	4.18233	4.12164	3.61181	3.00638	3.32991	2.87269	3.61568	2.54428	3.28509	2.61691	2.74941	2.96072	2.88041	3.31754	2.55975
		5.0374		2.36214	2.63067	2.86934	2.47817	2.66719	2.88896	2.37982	3.03559	3.39104	3.50753	2.98546	3.74896	3.61636	4.10639	4.40224	5.77213	5.4367	5.6405	5.77761	6.2946	5.99479	5.50814	5.26194	5.14469	5.04544	5.26794	4.0361	3.96491	4.16827	3.85144	3.29845	3.21187	3.04416	3.59065	3.28314	3.39182	2.67282	2.75402	2.57841	3.48908	2.64137	2.81829	2.86421
		5.04185		2.92864	2.65561	3.00798	2.73669	2.60562	3.09434	2.75839	2.75473	2.98007	2.61015	3.16059	3.52136	3.98763	4.42221	4.20144	5.19085	5.77653	5.11601	5.68334	6.99425	6.24041	5.44393	5.74719	5.50259	5.01358	4.98677	4.50286	3.88329	3.78942	4.09325	3.56102	2.98755	3.444	3.08517	2.88135	2.90818	2.80352	2.5843	2.8405	2.8703	3.59	3.22101	3.23974
		5.04629		3.15842	2.81745	3.26858	2.79863	2.99397	2.94264	2.72536	3.10367	3.13051	2.92581	2.95416	2.91102	3.6359	4.45939	4.60736	4.55399	5.50699	5.60022	6.30026	6.09724	6.48296	5.4699	4.94826	5.25135	5.28488	5.60996	4.53172	4.46792	4.22016	4.3177	4.30281	3.47147	3.29361	3.2153	3.40903	3.1572	2.60642	2.48175	3.31048	3.35957	3.09183	3.28335	3.44912
		5.05073		2.57726	2.76552	2.90351	3.08206	3.13961	3.22934	2.77948	3.39404	3.41494	3.19328	3.578	3.02663	3.66787	4.44271	4.26953	4.97068	6.05944	5.84667	6.68489	5.8158	5.97913	6.38855	5.71481	5.04743	5.2623	4.47747	4.17276	4.26653	4.73517	3.90994	3.58057	3.67239	2.52497	3.21569	3.61308	3.34866	3.059	2.54984	2.84169	2.74621	3.27552	3.08753	3.07692
		5.05516		3.13106	2.84055	2.72645	3.2742	2.93098	2.98865	2.79826	3.61914	3.58741	3.441	3.58459	2.88264	3.99343	4.29164	4.77034	4.98767	5.47534	5.34653	6.67439	6.07466	6.55639	6.48328	5.57338	5.62889	5.4652	4.22014	4.80324	4.4573	4.89415	3.14431	3.56366	3.58645	3.10539	3.38362	3.36005	3.33383	2.98185	2.95403	2.83987	3.04202	3.10522	2.98793	2.73257
		5.05958		2.97861	2.61355	3.00477	2.94091	3.01995	2.90263	2.86204	2.87993	3.51957	3.44972	3.58487	3.25909	3.78674	4.1437	4.90285	4.99828	5.84465	5.40554	6.34183	6.08225	6.50251	6.47166	6.39243	5.86262	4.47278	4.86039	4.43214	4.10651	4.67406	3.71398	4.10291	3.62162	3.1265	3.03016	3.27716	3.1446	3.02435	3.27735	3.04684	3.0899	2.49316	3.0868	3.35704
		5.06399		2.66419	3.43729	2.56827	3.20092	3.16962	3.4372	2.8967	2.99736	2.68344	3.27483	3.76099	3.02166	3.43963	4.51572	4.83902	5.71682	5.15377	5.50106	6.10642	6.15631	5.94966	5.56015	6.34834	5.75687	4.54877	4.62637	3.91272	4.61782	4.89893	3.66334	3.91501	4.03355	3.09198	3.0606	2.98793	2.9289	3.14998	3.69747	2.72584	3.24879	2.48687	2.97137	3.22432
		5.06839		2.47485	2.74186	3.04532	2.90126	3.03142	3.30776	3.05563	3.66074	2.98196	2.89055	3.36093	3.39692	3.48231	4.25707	4.73235	5.11483	5.09122	5.8764	6.38057	5.86632	6.34244	6.17694	5.84738	5.28834	4.66758	5.28542	4.67567	3.87673	4.6609	3.87831	3.40198	3.11614	3.93041	2.90765	3.41033	2.89054	2.97942	3.27017	3.52629	3.09759	2.85963	3.38818	3.46473
		5.07279		2.77173	2.52723	2.97003	3.43262	2.9779	3.04399	2.80772	3.25766	2.78942	2.87263	3.39486	3.73821	4.53594	4.12912	4.60707	5.59503	6.22214	5.43885	6.75526	5.46388	6.34055	5.5526	5.26552	6.03761	5.36081	4.74368	4.77209	4.04438	4.33672	3.3388	3.9031	2.86953	3.25093	2.96735	3.60874	3.31908	2.94101	3.12367	3.33137	3.11504	3.06851	2.35055	3.61248
		5.07718		2.84715	2.62218	2.81403	3.14818	2.91353	2.83425	3.03833	3.00656	3.13787	3.50625	3.52514	4.42652	3.7389	4.23909	4.66399	5.09689	6.05003	5.81147	6.2999	5.87887	5.32381	5.84763	5.29691	5.64789	5.67971	4.36769	4.42938	4.39224	4.21638	3.82116	3.731	3.1734	3.63264	3.36324	3.03118	3.34382	3.09108	3.23977	2.84006	2.80231	3.25637	2.72967	2.90561
		5.08157		3.09718	3.32826	2.86193	2.82889	2.78748	2.66984	3.04034	3.02762	3.01598	4.04217	3.68498	4.22134	3.53882	4.3342	4.60595	5.84261	5.2054	5.92154	6.10354	6.43256	6.19527	6.36695	5.98924	5.76408	5.14471	4.51909	4.50639	4.46887	3.84644	3.72266	2.74765	3.44612	3.19591	3.33573	2.82545	3.01959	3.3154	3.26974	2.6794	3.21507	2.69722	2.81113	2.6811
		5.08594		2.47951	3.01388	2.43806	2.96048	2.92098	2.67008	3.11086	3.19266	2.97313	3.65045	3.31113	3.61981	4.16307	4.11949	5.25521	5.1527	5.23633	5.22163	6.08827	6.47538	6.20128	6.24964	5.91668	5.77394	5.30976	5.21226	4.38782	4.52201	4.33381	4.58199	3.59653	3.60908	3.16393	3.3018	3.1463	2.71905	2.9373	3.10009	3.38099	2.73512	2.85911	3.1586	2.59219
		5.09031		2.94958	3.02361	2.61794	2.97553	3.07661	3.31659	3.4786	2.89114	2.63694	3.74082	3.5755	3.22062	4.10145	4.32351	5.56758	4.84595	6.20074	5.47756	6.70106	6.40186	5.68319	5.81404	6.60572	5.73336	4.61566	4.79937	4.88253	4.30949	4.22061	3.9732	3.74551	3.36525	2.98989	3.35133	3.62267	2.70733	3.25158	3.22146	3.3948	3.21865	3.2538	3.30146	2.61319
		5.09467		3.30375	3.02823	2.75215	2.86956	3.13454	2.412	3.37397	2.69164	2.66853	3.2806	3.23843	3.7703	3.6791	4.14167	4.86664	4.87209	6.50575	5.8465	5.68888	5.95298	5.72286	6.69482	6.09932	5.68355	5.25675	4.51625	4.91697	4.47902	4.16318	4.33795	4.13117	3.44381	2.82598	3.75308	4.02392	2.72627	3.13273	2.98549	3.18669	3.15455	3.6228	3.28003	2.96556
		5.09902		3.04646	3.12538	2.53441	3.3204	3.28728	2.72952	2.87022	3.08182	2.34397	2.98495	3.55731	3.81839	3.77011	4.39236	4.93087	5.39552	6.77219	5.77338	6.3266	6.32979	6.34751	5.8509	6.37844	5.98291	5.72017	4.41068	4.51548	3.96443	4.35117	3.65704	4.24348	3.3308	3.34398	3.31636	3.46375	3.20024	3.05187	2.80574	2.91503	3.64963	2.79952	3.31728	2.99202
		5.10337		2.82247	3.00989	3.09115	2.97818	2.55041	3.20529	3.17938	3.03641	2.98427	3.31685	3.44056	3.71057	4.02651	4.61995	5.36018	5.83269	6.44291	6.18641	6.54332	6.61654	6.54102	6.17318	6.01441	5.59834	5.12691	5.00068	4.90797	5.21804	4.29289	3.53504	3.7799	2.81359	3.37788	3.01433	2.95391	3.56779	2.96343	2.98868	3.14269	3.22311	2.57608	2.87405	2.95296
		5.10771		2.94613	2.71868	3.0358	2.57788	2.44298	3.19488	3.13313	3.09125	3.48154	3.33149	3.29141	3.82524	3.71269	4.67737	5.11883	4.75838	5.49252	6.17901	6.98996	7.33971	6.65296	6.3059	6.02519	6.27471	4.54519	5.36926	5.26558	4.19757	4.28152	3.68727	3.80962	3.24154	3.54333	3.16288	3.10144	3.56414	3.25655	3.1084	2.99788	3.23114	3.25557	2.63098	2.65734
		5.11204		2.99962	3.02654	2.71151	2.66436	2.91575	3.36671	3.44237	2.73458	3.4437	2.79465	2.77394	4.13132	3.67171	4.33425	5.23362	4.73071	5.70614	6.23106	6.83093	6.81986	6.53403	6.27056	5.83854	5.59941	5.31299	5.39696	4.26675	4.22017	3.677	3.50291	3.99824	3.7981	3.1247	3.18266	2.99234	3.42558	3.67365	3.18703	3.02075	3.27224	3.27858	2.72578	2.70507
		5.11637		3.1991	3.04419	2.65915	2.65195	2.85858	2.80102	3.08168	3.3104	3.00355	2.75533	3.06828	3.64555	3.80995	4.46865	5.30638	5.29816	5.43389	6.12395	6.76999	6.52668	6.30824	6.1019	5.83749	5.47228	5.93244	5.51047	4.48971	4.20685	4.20459	3.97445	4.6332	3.52356	3.17014	3.26329	3.22517	3.65472	3.0008	3.24638	2.32205	2.81608	3.11576	3.06197	2.78746
		5.12068		2.89531	3.26308	2.81225	2.9651	3.22724	2.97678	3.06623	2.74484	3.03949	3.44562	3.74524	3.13702	4.45322	4.34699	4.67313	5.22403	5.61943	6.3274	6.80655	6.95936	6.55463	5.95886	5.77632	6.05774	5.62857	5.72755	4.62455	4.09727	4.3412	3.85242	4.28443	3.11547	2.89945	3.30898	3.36149	3.709	3.00054	3.42859	3.83429	3.1577	2.9876	3.12825	3.12868
		5.12499		2.68857	3.48001	3.16044	2.86653	2.94685	2.9941	3.492	2.83239	3.25504	2.56231	3.26486	3.42705	4.37883	4.15289	4.43684	5.66312	5.18289	6.65426	7.19386	6.85695	6.87477	6.87611	5.7209	5.69431	5.32821	5.00313	4.52866	4.33375	4.85452	4.12563	3.26915	3.73393	3.31494	3.07366	3.06084	3.63842	3.35467	3.05439	3.62705	3.07637	3.01116	2.79862	3.08665
		5.1293		2.84201	3.34812	3.50656	2.97519	2.84191	2.86688	3.49646	3.05702	3.05053	3.11481	3.05204	3.45293	3.80534	4.28697	5.12962	5.61317	5.69137	6.50332	6.17647	6.43478	6.99278	6.02459	5.5891	5.80788	4.63328	5.41008	4.92904	4.39173	4.35805	4.82597	3.16921	3.65246	3.63618	3.37578	3.6085	3.76783	3.29529	2.94918	3.65815	3.27052	3.11455	2.58423	3.23234
		5.13359		2.84975	2.7322	3.13105	2.7594	2.71513	2.74993	2.66386	2.87577	3.23571	3.24731	2.92923	3.88382	3.59279	4.29467	5.29226	5.22771	5.87799	6.55981	5.72432	6.76554	6.3571	6.27965	6.2529	5.70115	5.01407	4.94168	5.26234	4.2513	4.61913	4.2538	3.74934	3.66942	3.85156	3.56587	3.69155	3.25314	3.44059	3.71564	3.54549	3.30929	3.01102	2.80454	2.55201
		5.13788		3.01467	2.82409	2.90942	2.87492	2.84293	2.98391	2.86499	2.95454	3.09702	3.16106	3.20385	3.41703	4.06389	3.97498	5.19912	5.29376	6.05638	6.04856	6.11903	6.75757	6.27975	6.23173	5.60647	6.19921	5.33592	4.53373	4.63229	3.81654	3.95575	3.90496	3.34305	3.88244	3.71998	3.46298	3.51369	2.86699	2.95235	3.25994	3.37551	3.29413	3.32487	3.07846	3.01424
		5.14216		3.21522	2.61807	2.77831	2.94129	2.991	3.30356	3.05096	3.34533	3.0329	3.03046	3.06886	3.72194	3.85641	4.19301	5.40516	5.70036	6.01094	6.87661	6.17583	6.68195	6.52417	7.28927	5.58064	5.82743	5.59765	4.99673	5.47966	4.44981	3.87574	4.90858	3.79479	3.33703	3.60722	3.26354	3.55686	2.84857	3.0501	3.30282	3.33475	3.14009	2.54499	3.29388	3.13145
		5.14644		2.80898	2.85179	2.76271	3.00365	2.64083	3.17768	2.94519	2.79028	2.88073	3.03644	3.6257	3.60115	3.98713	4.26495	5.46918	5.96154	5.8046	6.59245	6.39566	6.85462	6.52555	7.32871	6.03187	6.34418	5.62822	4.87954	4.39518	4.9292	4.36526	4.36915	3.12035	3.44557	3.88358	3.18561	4.04053	3.42401	3.12351	3.24163	2.76174	3.03507	2.62008	2.93554	3.22015
		5.15071		2.36099	3.28573	3.07747	2.7888	2.85525	2.55552	3.264	2.7298	3.29483	2.90313	4.02053	3.84198	3.89754	4.25067	5.03812	6.41972	6.09264	5.74957	6.67308	6.48454	6.25701	6.44386	6.22064	6.8095	5.78838	5.30421	4.82542	5.04579	4.26553	4.70396	3.16471	3.60519	3.54862	3.36888	3.32037	3.00564	2.72504	3.15087	3.4251	3.33965	3.33707	3.51026	3.08261
		5.15497		3.06117	2.64321	2.95505	3.55542	3.05252	2.55271	3.27177	2.99177	3.68188	3.2999	3.69187	3.55228	4.28666	5.03154	5.38842	5.59732	5.96154	6.32356	6.47994	7.17025	6.12466	7.09648	5.85638	7.12283	5.17978	4.97765	5.05959	4.40038	4.47554	4.1283	3.75432	2.98368	3.5955	4.07672	3.02023	3.04021	2.94321	3.14191	3.28006	3.48893	3.56669	3.29314	2.81346
		5.15922		3.28736	2.42913	3.20258	2.8392	3.05553	2.91462	2.6618	2.89413	3.4647	3.5296	3.54009	3.5001	3.86301	5.15572	5.55851	5.71036	5.28549	7.18984	6.50609	6.97716	6.2137	5.74364	6.39638	6.32968	5.16435	4.56969	4.60573	4.91084	5.03104	3.59991	4.47393	3.1163	3.59786	3.71107	3.01926	3.03586	3.08561	2.74727	3.10596	3.43913	3.61736	3.87574	3.16414
		5.16346		3.18127	2.43869	3.2017	2.7585	2.78773	2.97275	2.83854	2.44333	3.02455	2.80547	3.63531	3.42883	4.05007	4.61948	4.73695	5.9588	6.19214	6.57674	6.43997	6.76487	6.41495	6.7429	6.3525	5.88366	5.18786	4.37949	5.276	4.55886	4.09165	3.63744	4.18443	3.12763	3.3521	3.36677	3.21883	3.30168	3.28578	3.19001	3.58745	3.46506	2.94878	3.52379	2.89515
		5.1677		3.34859	2.65868	3.02086	3.22998	2.74745	3.03253	2.75263	2.55872	3.28566	2.48069	3.17262	3.3148	3.73366	4.95765	5.32574	5.52393	6.26971	6.44283	6.93748	6.51826	6.58355	6.91137	5.6685	5.42394	5.55973	4.719	6.13365	3.81757	4.24624	3.66816	4.16737	3.45195	3.3503	3.49362	3.18595	3.29166	3.88959	3.02181	3.31582	3.1129	2.84176	3.06657	2.92774
		5.17194		3.49426	2.89749	2.36864	2.88048	2.70685	3.15921	2.68893	2.83349	3.16789	3.1176	3.55022	3.92005	3.87423	4.18552	5.18025	5.50526	6.18134	6.42573	6.12812	6.28759	6.31905	7.06855	6.52671	6.51189	4.95974	4.97135	4.98643	4.80705	4.66799	4.22111	3.84867	3.56807	3.61671	3.40728	3.33159	2.99152	3.44186	3.41378	3.31591	2.73547	3.28432	3.08587	2.95001
		5.17616		3.50054	2.90789	2.95824	3.1147	3.06731	3.06305	2.56765	3.05171	3.25714	3.3439	3.41671	3.93706	3.59865	4.70742	5.09697	5.32003	6.05467	5.85387	6.84247	7.02407	6.23538	7.17484	6.88361	6.48101	5.23436	4.79562	5.48822	4.42315	4.62601	4.33279	3.30415	2.90776	3.48903	3.09964	3.81159	3.35155	3.35755	3.94729	2.87028	2.80714	3.35762	2.25092	3.2674
		5.18038		3.12282	2.3566	2.88803	3.46782	3.26283	2.99577	2.84808	3.03121	3.13331	3.0724	3.4318	3.58312	3.15851	4.90996	5.15708	5.35125	5.51111	6.3278	6.78689	6.83014	6.68932	7.04355	6.03592	5.85604	5.65094	4.58343	5.50558	4.54096	4.81303	3.47047	3.92152	3.18004	3.32335	3.55364	3.42885	3.43303	3.25501	3.66119	2.85121	3.26681	3.4315	3.47415	3.06444
		5.18459		2.87117	2.96597	3.02017	3.42521	3.07675	3.01701	3.2947	3.27118	3.165	3.2057	3.57624	3.66695	3.1923	4.58377	5.31879	5.06619	5.70404	6.33168	5.86974	7.54191	6.81222	5.92652	5.59403	5.68478	5.69795	5.06139	4.70256	4.41865	4.77775	3.39783	3.64746	3.68139	3.20715	3.30886	3.35021	3.4942	3.18966	3.0333	3.02231	3.19861	3.4406	3.41104	2.66693
		5.18879		3.07973	3.02563	3.25839	3.29211	2.89921	2.85659	3.18349	2.8446	3.16785	3.45449	3.48644	3.37662	3.68633	4.31898	4.98309	4.93266	4.93284	6.53974	6.43082	7.23087	7.19214	6.30285	6.37999	5.71818	5.52412	5.09863	4.52803	4.24036	4.08463	3.96866	3.78056	3.69131	3.2373	3.11366	3.57094	3.57907	3.24266	2.95136	3.47211	3.11662	3.70352	3.03	3.27825
		5.19299		3.1507	2.78261	2.72496	3.04091	2.77617	3.05766	3.27293	3.16648	2.87931	3.23586	3.09262	2.80891	3.726	4.58363	5.15053	4.6598	5.12125	6.05693	6.70288	6.28421	7.31883	6.10844	6.58714	5.83414	5.58758	4.75656	3.92409	4.15815	4.56181	4.15054	3.85678	3.39191	3.07139	3.36982	2.91855	4.11641	3.34641	2.71611	2.96122	3.32686	3.40384	3.48349	3.64213
		5.19718		2.88789	2.65643	2.72447	2.91159	2.97902	2.88406	2.90995	3.17222	3.40524	2.56155	2.9706	3.68007	3.76091	4.60568	5.38742	5.33314	5.56644	6.42361	6.72298	6.38037	6.21361	6.36482	6.67566	5.28436	6.03606	5.8305	4.17518	4.53138	4.48916	3.62236	3.82081	3.64136	3.0286	3.67585	2.88565	3.89856	3.60434	3.43111	3.24678	3.20741	3.53852	3.07319	3.54471
		5.20137		2.63767	3.30059	2.88603	2.87952	3.40595	2.45253	3.03697	3.31441	3.2291	2.95858	2.77517	3.76213	4.38249	5.11023	5.42414	4.79572	5.55852	6.88967	6.59278	6.54565	6.72796	6.16601	6.32145	5.82475	6.10334	4.81109	4.53445	4.6352	4.20886	4.02771	4.02435	3.6091	3.18005	3.12049	3.57321	3.43465	3.2973	3.27389	3.17876	3.20488	3.74487	2.86181	3.49968
		5.20554		2.9826	2.99322	3.13054	3.6351	3.41476	2.86513	3.03563	3.1492	3.24974	2.98078	3.08086	3.85202	4.13435	4.47491	5.47694	5.06626	6.20009	5.80208	6.15451	6.40266	5.91536	6.48197	5.66935	6.16294	5.86587	4.55882	4.57871	4.94303	4.5415	4.03049	4.60266	3.53627	3.06231	2.87811	3.25879	3.06004	2.90396	3.29355	3.0959	3.30104	3.22291	2.73886	3.17246
		5.20971		2.32399	2.91309	2.67386	3.21499	3.25999	2.72172	3.23666	3.21888	2.82277	3.20465	4.07933	3.89456	3.89485	4.60975	4.36879	5.26033	5.96926	6.07387	6.76177	7.22717	6.66372	6.64066	5.98391	5.95492	5.28826	5.17328	5.05231	5.2851	4.63753	4.04513	4.43758	3.19719	3.6669	3.44049	3.62058	3.1841	3.04166	2.72539	2.60957	3.30419	2.85916	3.24684	2.50487
		5.21387		2.71337	3.19489	2.79611	3.07049	2.90054	2.55783	3.35345	3.15504	2.73445	2.87274	3.51124	3.87237	4.41591	4.60277	5.45557	5.15307	5.90129	6.13732	6.53486	6.98282	7.15696	6.40186	6.16015	6.64915	6.1366	5.64634	4.44872	4.88114	4.58782	3.53538	4.24578	3.28796	3.45671	3.48529	3.93056	3.36462	3.56663	2.70533	3.13394	3.42787	3.39441	3.1549	2.599
		5.21803		2.75904	2.73099	2.34132	3.14188	3.02623	2.67405	3.20827	3.11251	3.11721	2.88844	3.25772	3.82016	4.34763	4.10023	5.18361	5.39329	5.39223	5.39732	6.92049	6.60711	6.32483	5.78997	6.69349	5.73205	6.08453	5.50523	4.60266	3.80094	4.37361	3.57139	3.79845	3.14554	3.12698	3.44989	2.86396	3.32288	3.71698	2.89901	2.69756	3.07685	3.25339	2.82646	3.11973
		5.22218		2.80738	3.09648	2.38046	2.89054	2.46451	3.04844	3.09831	3.28434	3.19153	2.94086	3.21318	3.71036	3.71075	4.9585	4.59717	4.90849	6.02385	5.95472	6.69368	5.75502	6.59685	5.83285	6.06809	5.68362	5.53066	5.29175	5.64917	4.63126	5.01605	4.20052	3.49763	3.82208	3.49332	2.79282	2.89004	3.24852	3.7283	2.94353	2.73737	3.16506	3.54057	2.98308	3.66027
		5.22632		2.8442	3.0167	2.97099	2.61646	2.8252	3.18813	3.08305	3.35849	2.88613	3.46736	3.67215	3.63002	3.9145	5.01474	4.93794	5.18938	6.2027	5.72328	6.85224	6.39151	6.56901	5.89231	5.40082	6.08733	5.24908	5.2637	4.78185	5.02915	5.15084	4.42637	3.98124	3.60172	3.24195	3.36193	3.15036	2.98633	3.47087	2.9328	3.0811	2.84344	3.7386	3.45368	2.84574
		5.23046		2.62676	3.76355	3.10873	3.04967	3.21081	3.09994	3.41464	2.9375	3.08424	3.50514	3.69259	3.77673	4.04236	4.46076	4.85664	5.13707	6.35751	6.26745	6.71712	6.57066	6.20174	6.60741	5.92746	5.91124	5.5053	5.07634	4.45318	5.12084	5.17713	3.87089	4.17483	3.33428	3.41844	3.651	3.22265	2.99746	2.93534	2.79085	3.32151	3.10069	3.37464	3.27733	2.9177
		5.23458		2.81173	3.40301	2.7362	3.48287	2.94756	2.93579	3.26566	3.52483	2.91557	3.245	3.57445	4.17256	4.07854	4.13913	4.8924	5.05655	5.9186	6.04467	6.73186	6.52528	6.40186	6.9524	6.54734	5.12434	5.88551	4.91271	3.89224	4.54679	4.82773	3.48721	4.08378	3.89348	3.42404	3.2702	2.92194	3.08718	2.87004	3.25527	3.16801	3.38157	2.87127	2.88408	2.74504
		5.23871		2.76663	2.28053	2.50489	3.53303	2.88055	3.18696	2.74792	3.83782	3.23799	3.35719	3.18574	3.8829	4.16543	4.37757	4.61721	5.56816	6.54858	6.1263	6.30789	6.73382	6.8018	6.74718	6.25448	5.82765	5.72087	5.38689	4.32885	5.05041	4.12811	3.49676	3.9022	3.59853	2.95305	3.08557	3.33813	3.09279	3.72269	3.24947	3.44805	2.99	2.82355	2.88888	3.09355
		5.24282		2.56728	2.4848	3.48571	2.83679	2.75604	3.08985	2.95324	3.58463	3.0457	3.14075	3.22298	3.72794	4.02441	5.33435	4.77523	4.68982	6.38382	6.60347	6.03027	6.50321	6.76669	6.17491	6.37887	5.93095	6.112	5.20487	5.12636	4.75534	4.61002	3.59075	3.81539	3.63095	2.95532	3.02313	3.03082	3.14083	3.94721	2.99844	3.15644	2.615	2.9434	2.56829	2.93254
		5.24693		3.03555	3.13842	3.12326	3.15652	2.65805	3.10903	2.90153	3.45761	3.03032	3.22063	3.30207	3.44896	3.89848	4.84164	4.65192	4.84043	6.35998	6.79676	5.72523	6.11221	6.81376	6.18013	6.17494	5.94545	6.04865	5.06331	5.1756	4.90594	4.91031	3.97762	3.96541	3.83974	3.67999	3.31659	3.39927	3.08778	3.2197	2.99855	3.17153	2.35034	2.32662	2.68502	3.34378
		5.25103		2.93554	3.03596	2.88465	3.25913	2.73649	2.92336	3.00218	3.37063	2.62524	2.98352	3.02608	3.16125	4.24626	4.71209	4.56924	5.36365	5.8154	6.59949	5.76788	6.4001	5.97174	6.44173	5.99805	6.21323	5.82369	5.3966	4.71534	4.59687	4.7368	4.14721	3.83575	3.3468	3.70424	3.69535	3.07241	2.60085	3.7575	2.97535	3.20345	2.70338	2.67228	3.16242	3.01417
		5.25513		3.00134	3.42661	2.63686	2.77057	2.80161	3.43303	2.60727	2.96465	2.50118	2.94908	3.36319	3.32729	4.21248	4.33752	5.19085	4.88751	5.87778	6.01649	5.91251	6.31843	6.30544	6.42786	6.1576	6.05104	4.90053	4.99893	5.03922	3.84033	4.65568	4.21473	3.72909	3.29325	3.79695	3.53732	2.83192	2.74285	3.64537	3.12628	2.98392	3.18777	2.82061	3.03067	3.56753
		5.25921		2.6018	3.14343	2.90301	2.95522	2.93136	3.04341	2.9817	3.186	2.81446	2.88562	3.29809	3.02886	4.01297	4.42032	5.55927	5.16668	5.754	5.55897	6.5653	6.69683	6.55862	6.55389	6.21794	5.29199	5.0012	5.18047	5.07657	4.82642	4.86464	4.44683	3.57855	2.8563	3.50196	3.32361	3.2089	3.07757	3.15409	2.85633	3.11754	2.68378	2.72594	3.14289	3.1983
		5.26329		2.68209	3.19224	2.49416	3.14625	2.93336	2.79419	2.87551	2.74198	3.26206	2.81507	3.28822	2.89574	4.90126	4.85922	4.80801	5.34531	5.57438	5.9243	6.10183	6.53887	6.45449	5.88309	6.27551	6.205	5.26946	5.55733	5.21311	4.50907	4.64274	4.62902	3.82425	2.94654	4.1965	3.41325	3.1776	3.35084	2.75437	3.35394	3.36309	3.40654	3.05462	2.7278	3.47598
		5.26737		2.80508	3.25298	3.23215	2.807	3.04824	3.15932	2.96618	3.01187	3.43774	2.58714	3.18662	3.56101	4.0093	4.5075	4.66279	5.23415	5.94884	6.48757	6.86077	6.50235	7.59063	6.0391	6.70987	5.57202	5.50851	5.56435	5.77371	3.96503	4.26599	4.63643	3.72898	3.44682	3.47069	3.09062	3.0145	3.08324	2.85448	3.19179	3.62204	3.50608	2.92381	2.78541	2.89839
		5.27144		3.07497	3.03121	3.48691	2.98121	3.04867	2.73866	3.22999	3.12836	3.27153	3.40536	3.35535	3.53889	3.96881	4.73101	5.07682	5.59317	5.42837	6.78531	6.12203	7.03279	6.23973	5.71148	6.99608	6.17567	5.2343	5.72825	5.85983	4.53059	4.34694	3.98041	4.05379	3.48444	3.8442	3.03895	3.04962	3.42521	2.75051	2.85996	3.53216	3.15382	2.79255	3.28704	2.71339
		5.2755		2.9797	2.75745	2.81194	3.09574	2.70304	2.35474	2.88795	3.22439	2.48603	3.53821	3.70263	4.06282	4.28198	4.38222	4.78325	5.42831	5.33967	6.43397	5.84729	7.42847	6.55045	5.74263	6.41929	5.77561	5.59605	4.53145	5.2205	4.25029	4.05101	3.36047	4.40097	3.03962	3.43957	3.10031	3.73612	2.96765	2.78685	2.65703	3.316	2.58255	3.44907	3.56628	2.86709
		5.27955		2.98814	2.91512	2.61948	2.91798	2.64878	2.81664	2.52759	2.80038	2.66961	3.48344	3.10803	3.46019	3.89841	4.55797	4.56772	5.33168	5.57424	6.3888	6.61743	7.12624	7.04527	5.69911	5.43729	5.98669	6.16547	4.79498	5.47894	4.65143	4.57489	3.81986	3.85869	3.64556	3.52394	3.10014	3.15328	2.78598	3.08535	3.01987	2.55927	2.72745	2.54046	2.81081	2.46439
		5.2836		2.71372	2.61234	2.73295	3.0427	3.21013	3.40051	2.93775	2.89451	2.71505	3.43163	3.18655	4.0528	3.72401	4.45251	5.11039	5.15509	5.9094	5.63201	6.73382	6.74124	7.04448	6.92648	6.04917	6.40786	5.51572	4.92186	5.36317	4.65232	5.1914	3.62344	3.79189	3.63892	3.12719	2.77732	2.69617	3.45846	3.15942	2.67519	3.47843	2.77687	2.37224	2.76491	2.91517
		5.28764		2.97323	2.69357	2.84512	3.00476	3.30829	3.31311	3.16865	3.05237	2.70761	3.46297	2.89657	3.78966	4.22342	4.57837	4.8748	5.01918	6.01265	6.29696	5.83509	7.13463	6.41046	6.5472	6.21959	5.95748	6.02272	5.30502	4.56897	5.17729	4.67564	3.63718	4.11102	3.58485	3.33121	2.954	3.20206	3.24683	2.86999	2.70057	2.79897	3.03848	3.22398	3.44373	3.32801
		5.29168		3.24858	3.13115	3.03769	2.66609	3.4632	2.79242	3.61041	2.7929	3.35413	3.0811	3.14187	3.54804	3.80133	4.34975	5.19561	5.19842	5.95359	6.10119	6.18209	6.64118	6.66383	6.12457	6.20281	5.64548	5.76148	5.13567	4.34125	5.10239	4.18119	4.21071	3.88118	3.5174	2.97053	3.55473	3.45546	3.24735	3.17555	3.34377	3.08653	3.09129	3.78691	3.09087	2.75427
		5.29571		3.1178	3.31707	2.67025	2.92933	3.34436	3.52973	2.78008	2.95173	3.18243	3.04053	2.94001	3.33577	4.07105	4.33084	4.90882	5.80207	5.99137	7.25514	6.25118	6.42774	7.11662	5.86743	6.00509	5.58636	5.66601	5.32806	3.91614	4.85777	4.10136	4.34842	3.72433	3.28464	3.27732	3.53539	2.94025	3.29894	2.84754	3.52198	3.37127	2.91692	3.39959	3.2201	3.13193
		5.29973		3.18081	3.01301	3.00013	2.97236	2.99804	2.94429	3.13052	2.46015	2.89812	2.98257	3.10145	3.90103	3.9575	4.7077	5.21607	5.47377	5.60696	6.79633	5.9228	7.28088	6.66649	5.61567	6.3099	5.39564	5.53804	5.54113	4.34651	4.43059	4.76781	4.24784	3.89811	3.36899	4.03691	3.29453	3.1557	3.50019	3.13525	3.09385	2.78991	3.12522	2.5287	3.17187	3.40035
		5.30374		3.28125	3.10615	3.34529	2.75879	2.81794	2.94443	3.06132	2.50839	3.02475	3.28623	3.08559	3.48879	3.40867	4.43734	5.1419	5.75824	5.98038	5.91123	6.56284	7.04819	7.26136	5.81923	6.17534	5.35758	5.15173	5.30135	4.85386	4.94927	4.33381	4.64048	3.46313	3.56632	3.26801	3.15433	3.59303	3.21224	2.53275	3.19691	3.00985	2.70666	2.69101	3.54347	3.06832
		5.30775		2.99305	2.51087	3.16217	2.75418	2.69749	3.00152	3.35882	3.22677	2.5336	2.98946	3.59286	3.63909	4.27332	4.96786	5.31381	5.52733	5.6276	5.21857	7.02814	6.30603	6.53244	6.23463	5.52915	5.67338	5.18569	5.08384	4.88791	4.77413	4.99461	3.9836	3.3123	3.53319	3.28093	3.78919	3.7603	3.36297	2.96074	3.60018	3.08352	2.95181	3.16609	2.80467	2.49256
		5.31175		2.87394	2.64583	3.26507	3.11175	2.70056	2.82405	2.96195	2.74262	2.96349	3.39065	3.62069	3.39067	4.3871	4.09801	5.28405	5.20426	5.48835	5.19125	6.41321	5.78662	7.16554	6.83179	6.23772	5.8666	5.31916	5.29388	5.09222	4.44974	5.18798	3.71567	3.5817	3.83965	3.07424	4.21643	3.17983	3.39829	3.75426	3.33238	3.22103	3.17755	2.57032	2.81622	2.4878
		5.31575		3.25488	2.66854	3.15624	2.95147	3.06216	2.60175	3.09289	2.94316	3.09185	3.09678	3.27574	3.16505	3.98647	4.34776	4.79314	5.49152	5.98402	6.28755	6.47472	6.56818	6.0043	6.09128	6.22594	6.11448	5.06437	5.29505	5.12639	3.91253	5.02029	3.79789	4.07419	3.71237	3.40258	3.80453	2.75909	3.30224	3.2523	3.91421	3.49427	3.0967	2.76966	2.59327	2.69407
		5.31974		2.79115	3.07248	2.8792	3.07692	3.25551	3.1675	3.76764	2.72234	2.82119	3.3136	3.14692	3.31122	3.87024	4.84143	4.09806	5.89153	5.503	6.03435	5.97329	6.92947	6.1603	5.90385	5.79885	5.9701	5.04806	5.19749	5.45804	4.50355	5.27907	4.17108	4.05982	3.74723	3.57424	3.16579	3.27944	3.77363	3.71243	3.66457	3.47968	3.1912	2.95986	3.16428	2.93019
		5.32372		3.06347	2.98371	2.69342	2.62803	2.82611	3.16214	3.25183	2.71259	2.96618	2.78482	3.28863	3.64479	4.49093	4.52503	4.60568	5.70973	6.12989	5.98874	5.85437	6.38341	6.78507	5.7946	5.89932	5.95374	5.6149	4.97682	4.62788	5.23719	4.10342	4.53627	3.5227	3.77022	3.68279	3.175	3.20137	3.58689	3.49466	3.07185	3.2409	2.58161	3.28932	2.99046	3.11777
		5.3277		3.1345	2.5083	3.23886	2.7076	2.68946	3.24336	2.79893	2.56264	3.14892	2.89692	3.18457	3.7666	3.9824	4.95295	4.85005	4.9713	6.25536	6.25097	6.29448	6.43697	7.01206	5.86047	6.16189	5.86041	5.37881	5.33062	5.52547	4.67245	4.35298	3.83248	3.86632	3.98778	3.46284	3.52072	3.98079	3.17621	3.73595	3.11041	3.36297	2.83065	2.89759	3.35932	2.59698
		5.33167		2.51302	3.09453	2.99278	2.78701	2.72446	3.76129	3.19888	2.77148	3.17853	2.8933	3.4474	3.57722	3.97974	4.6196	4.92392	4.9576	5.88362	6.18754	6.80176	6.82935	6.86782	6.0164	5.89675	5.71157	5.34491	5.26776	5.16045	3.97268	4.62608	3.83858	3.75129	3.49299	3.12625	4.01995	3.97818	3.2104	3.53159	3.03444	3.18816	3.0311	3.08964	2.89701	2.56902
		5.33563		2.26976	2.86415	2.93784	2.75846	3.24651	3.43421	3.3051	3.01771	3.09629	3.64316	3.54692	3.93581	3.83805	4.37022	4.38008	5.47192	6.54233	5.9491	6.92876	5.88875	6.57209	6.04851	5.66264	5.75857	5.68193	5.19547	4.61809	4.87759	5.18632	4.02984	4.27697	3.9725	3.49312	4.17592	3.56464	3.01449	3.32619	3.14279	2.85259	3.31433	2.61485	2.78857	2.45421
		5.33959		2.74737	2.9811	3.74202	2.61724	3.16517	2.80887	3.18541	2.94343	3.27134	3.18668	3.57442	3.80142	3.46326	4.5105	4.64845	5.90468	6.12346	5.91551	6.34174	6.3976	6.07669	5.41283	6.38315	6.12302	5.60183	4.51127	4.84436	4.53882	4.34845	3.73244	3.21922	4.51574	3.42716	3.45091	3.07423	3.00055	2.68676	3.654	2.51107	3.67278	3.09537	2.69798	2.62452
		5.34354		2.91813	2.77589	3.28758	2.866	2.86055	2.77982	3.1817	2.71722	3.5319	2.98031	3.33146	3.30164	3.84043	4.42349	4.68322	5.05824	5.60421	6.19037	6.67252	7.27313	6.1846	5.39446	6.85217	5.99541	5.31078	4.36812	5.20539	4.26253	4.58885	4.27169	3.20851	3.93307	3.32011	3.25902	3.22978	3.18656	2.41792	3.32571	2.77409	3.11391	3.10005	3.01817	2.56199
		5.34748		3.18436	2.93455	2.45334	2.79173	2.82259	3.31688	2.9568	3.07734	3.33773	2.78969	3.32055	3.46959	4.75848	4.1529	5.40986	5.45982	5.85981	6.4255	6.05096	7.00469	6.49843	6.70865	6.40848	5.92486	5.21637	4.44651	4.85469	4.46022	4.06336	4.14667	3.83039	3.30758	2.97112	3.73911	3.92821	3.58318	3.06578	3.07297	2.89066	2.68195	3.74176	2.73993	2.60455
		5.35142		3.3432	2.72221	3.03251	2.58968	2.88696	3.24641	2.75869	3.36667	3.20463	2.85559	3.27477	3.52811	4.01439	4.14996	5.36672	5.76756	5.93923	6.85655	6.22384	6.80489	6.62102	7.07914	5.30808	6.31285	5.39972	5.16149	4.27124	4.32899	4.36376	3.34955	4.20763	3.53598	3.40826	3.43234	2.81389	3.03401	3.62579	3.25919	3.46017	2.53259	3.27286	2.7492	2.4016
		5.35535		2.93758	2.6048	2.69842	2.87821	2.90452	3.31134	2.7009	3.15918	3.10495	2.70417	3.69752	3.5328	4.09806	4.42689	5.17846	5.39153	5.98708	6.52171	6.33354	6.5578	7.41835	5.58084	5.58444	6.34237	5.65344	4.64451	5.37272	4.25343	4.31495	3.91278	4.92007	3.56097	3.0092	2.6638	3.76864	3.7279	3.32819	3.42595	2.96556	2.78517	3.60869	2.75935	2.71803
		5.35927		3.08431	3.33617	3.09777	2.94202	2.52926	3.41706	2.54707	2.37371	2.81723	2.95582	3.76787	3.33505	3.96379	3.56877	5.44597	4.98579	7.28003	6.09505	6.67051	6.52967	7.10423	6.17792	5.82825	6.01634	5.4627	4.63914	5.18019	4.65164	4.83888	3.9438	4.69574	3.84673	2.74361	2.70154	2.99938	3.35405	3.02948	3.32421	3.14024	3.20424	3.52034	2.79019	3.04531
		5.36319		3.0399	3.2137	3.17813	2.84424	2.94545	3.07428	2.94985	2.49968	2.60448	2.8381	3.62055	3.41449	3.35993	4.37011	5.00633	5.30316	5.99486	6.72222	6.94579	6.394	6.79581	6.98032	5.73363	5.35469	5.43782	5.05226	5.13809	4.74771	5.00364	4.53911	4.27263	4.53348	3.1843	3.25096	3.2401	3.47516	2.91455	3.01814	3.68687	3.3848	3.16125	2.97095	2.75495
		5.36711		2.92742	3.2293	2.96309	3.4749	3.19948	3.46869	3.02642	2.54319	2.63708	3.17617	3.56578	3.49259	3.25741	4.26088	4.79392	5.63289	6.25354	6.39188	6.66258	6.08863	6.92277	6.93365	5.96939	5.82097	5.47961	5.13934	5.25178	4.38631	5.1189	4.47285	3.76881	3.65756	3.7732	3.35539	3.27277	3.5535	3.02773	3.03037	3.56559	2.87819	3.28325	3.06994	2.51917
		5.37101		3.46371	2.73478	2.71906	3.26178	3.23642	3.41877	3.44027	2.54441	2.6952	3.08404	3.05343	3.31758	3.82052	4.38843	4.84043	5.17738	6.67106	6.59656	6.39136	6.08003	7.73843	6.96706	5.96885	5.87224	4.88614	4.56925	5.4508	4.34306	4.21128	4.28176	3.91706	3.45018	3.54371	3.26355	3.42589	3.51596	3.12144	2.92303	3.19613	2.75487	2.40886	3.10441	3.16025
		5.37491		3.0899	2.82665	2.26564	2.78834	3.41654	3.42254	3.42417	2.61101	2.68966	3.01056	3.57876	3.52767	3.73392	4.18677	4.66258	5.88644	5.87017	6.23178	6.78721	6.62847	6.59519	6.62756	6.48147	5.4948	5.33404	5.02798	5.35936	4.74539	4.49056	4.85017	4.17106	3.28492	3.49939	2.93531	3.36437	3.79911	3.26164	2.95146	3.15467	3.60566	2.681	3.60377	3.25809
		5.3788		2.51984	3.21557	2.85766	2.74972	3.08241	2.88838	2.48802	2.87495	3.176	3.036	3.65035	3.8761	3.76304	3.9812	5.04769	5.68274	5.84798	5.9408	6.60806	6.22492	6.9192	7.1257	6.49518	5.391	5.32403	5.61954	5.45766	4.51626	4.48131	3.80205	3.99894	3.74867	3.24511	3.17805	3.79437	3.28275	3.10473	2.92328	2.75454	3.06377	2.6702	2.91203	3.20787
		5.38269		2.74542	3.26527	3.04051	3.05917	3.07771	2.85093	2.91518	2.89653	3.25075	3.15261	3.60201	3.88588	3.722	4.18882	5.63987	5.79847	6.59073	5.8008	6.4325	7.1982	6.89021	7.25339	6.33429	6.48571	6.39302	5.08294	5.23788	4.85721	4.20146	3.3001	3.7582	3.88816	3.36621	3.6986	3.86227	2.94694	3.26136	2.71631	2.32873	2.89188	3.23567	2.46928	3.19221
		5.38657		3.50253	3.24067	2.9116	2.74378	3.04086	2.85026	3.23736	3.0737	2.76666	3.04561	3.57964	3.47649	3.89992	4.36109	5.77477	5.30951	5.02138	6.52686	6.70068	6.4126	6.45168	6.51878	6.27101	6.42539	5.55036	5.36211	4.95336	4.20335	4.65966	3.4952	4.34716	3.7385	3.11325	3.85881	3.86495	3.39337	3.07186	2.90286	2.5498	3.30043	3.48694	2.49878	3.4729
		5.39045		3.15887	3.18713	3.28383	2.53498	2.91568	2.86133	3.42488	3.1754	3.2767	3.17055	3.14505	3.55558	3.97824	4.57425	4.39584	5.06284	5.62838	6.37239	6.74154	6.97913	6.65074	6.37723	5.66782	6.44774	5.3997	5.36873	4.72074	4.42114	4.69043	4.29932	3.75076	3.97796	3.26876	4.00371	3.72759	3.24525	3.04855	3.66288	2.68549	3.03558	3.01206	3.34245	3.10925
		5.39432		3.39938	3.08935	2.85738	2.91358	3.06848	2.9243	3.2696	2.67821	3.26965	2.87992	2.90074	3.34997	4.1997	4.17893	5.07596	5.83686	6.07778	5.90381	6.28928	6.41107	6.46068	6.7987	5.97098	6.44163	6.10046	5.41205	4.86067	4.04385	4.06973	4.50871	4.25588	3.59135	3.28904	3.31212	3.01258	2.55541	3.53963	3.52444	3.61453	3.33266	3.01603	2.87876	2.6996
		5.39818		2.57197	3.34073	2.71588	2.94832	3.06419	2.48707	3.27314	2.71862	2.78626	2.541	3.34019	3.58087	3.89046	4.54135	5.3876	5.11923	5.54957	5.77571	6.51717	6.12333	6.9056	6.84867	5.28095	5.62667	6.51651	5.35615	4.45234	3.84199	4.50923	3.75919	4.56608	3.68606	3.82923	3.57695	2.60601	2.60794	3.17892	3.09121	3.42997	3.42146	3.43123	2.79505	2.93749
		5.40203		2.89155	3.01768	2.61597	2.99684	2.80786	3.07639	2.96031	2.63123	3.37961	3.09277	3.14865	3.95298	3.80792	4.54069	5.22164	5.12162	4.73134	5.7692	6.7454	6.17439	7.20314	7.04683	5.72966	6.35051	6.40445	5.64602	5.12368	4.39322	4.702	3.76243	4.02676	3.6643	3.69991	2.99837	2.92593	2.72148	3.13975	3.46965	3.31699	2.92912	3.90628	2.97891	3.07393
		5.40588		3.26022	3.29856	2.9446	2.74975	2.93601	2.86678	3.13748	2.85478	3.52964	3.04903	2.54707	4.45678	4.40579	5.16171	5.48952	5.43537	5.50859	5.6439	6.79788	6.28112	7.25528	6.38577	6.28812	6.4962	6.17607	4.84048	5.04055	4.56025	4.71991	3.78299	3.88831	3.40506	3.24803	2.87763	2.97633	3.14052	2.88658	3.1812	3.21443	3.17906	3.67972	3.28633	3.63801
		5.40973		2.91577	3.0851	2.60533	2.5342	3.49208	2.83049	2.94273	2.91705	3.09741	3.37706	2.90243	4.0594	4.07518	4.35928	5.14223	5.33119	5.66024	5.94542	6.67515	6.76905	7.03897	6.82529	6.03461	6.27164	5.35053	5.32885	5.39677	4.44245	4.48042	3.92083	4.06399	3.84017	3.42147	3.29144	3.07602	3.51798	3.20762	3.98939	2.59781	2.86806	3.51649	2.9717	3.50987
		5.41356		2.98229	3.00223	2.60983	2.52688	2.75495	3.11352	3.33372	3.20846	3.10932	3.16758	3.03934	3.86346	4.08	4.63478	5.41638	5.49218	6.02911	6.61045	6.6762	6.2562	6.18775	6.08413	6.10097	5.93292	5.1863	5.57071	4.75776	4.31244	4.17469	4.32993	3.82424	3.68278	3.1767	2.95542	2.86394	3.75303	3.68129	3.29673	2.26312	2.88417	2.84904	2.44835	2.83913
		5.41739		3.11719	2.91882	2.97903	2.78451	2.62484	3.36085	3.45892	3.04129	2.73132	3.08338	2.90365	3.85974	4.11746	4.72076	4.90389	5.41396	6.263	7.21993	6.51962	6.45946	6.28712	6.65504	5.68604	6.3603	5.42492	5.8124	4.69563	4.45115	4.24785	4.5345	4.48361	3.29322	3.21994	3.20822	3.15212	3.58111	3.43823	3.51142	2.72251	2.87802	3.57339	2.8905	3.56395
		5.42122		2.96055	2.99404	2.55835	3.0347	3.2022	3.21521	2.82157	3.1584	2.7786	3.43984	3.06635	4.10089	3.11997	4.9429	5.31661	5.35253	5.45759	6.35223	6.21885	7.96941	6.62293	6.6258	5.89626	6.73454	5.34487	5.40936	5.32586	4.76729	4.72284	4.27618	4.51585	3.31797	3.5616	3.45932	3.31331	3.36101	3.37812	3.40456	2.63328	3.11657	2.88055	2.94786	3.1053
		5.42504		2.7028	3.24219	2.64632	2.48487	2.89183	3.11631	3.17498	3.27443	3.13074	2.76794	3.0117	3.91034	3.3041	4.79491	5.08719	6.22033	5.66398	6.23153	6.08939	7.59042	5.86596	6.57365	6.6415	6.17177	5.76163	4.79544	4.81332	4.35	4.47319	4.54273	4.42432	3.15611	3.64315	3.33199	3.11501	3.50096	3.16376	2.8809	2.79137	3.67267	2.60842	3.22644	2.73386
		5.42885		2.86766	3.10605	2.98471	3.01456	3.23809	2.79253	3.12337	3.01509	3.47574	2.84282	3.24913	3.57295	4.11856	4.85152	4.64372	6.24758	5.41138	6.88238	6.38217	7.04637	6.37305	6.98213	6.16457	5.50902	5.37094	4.60807	4.58703	4.24392	4.2697	5.07853	3.90479	3.11989	3.20968	3.42954	3.70797	3.4892	3.04755	3.309	2.94894	3.10146	3.06129	3.01163	2.69062
		5.43266		2.42106	3.29324	3.0969	2.98305	2.96707	3.09017	3.03279	3.12736	3.4894	3.42681	3.43923	4.12139	4.09447	4.95127	4.49382	5.91436	5.76933	7.68161	7.3563	6.248	6.24017	6.67169	6.44042	6.20667	6.42788	5.21741	5.15636	4.29805	4.20321	3.76887	3.71399	3.61801	4.042	3.33289	3.59537	3.07	3.71485	3.8213	3.15227	2.76363	3.32175	3.09932	2.96161
		5.43646		3.32429	3.08269	3.10002	3.11162	2.98154	2.98633	2.73804	2.96862	3.40558	3.48182	2.95402	3.40801	4.36402	4.21247	4.73526	5.8202	5.95483	6.38972	6.50396	6.21479	6.92716	7.10092	6.08051	6.01886	5.6499	5.14373	5.62543	4.58409	4.22693	3.71332	3.72392	3.25753	3.79733	3.22208	3.13401	3.09367	3.15664	3.69167	2.75574	3.12231	3.04937	3.06288	3.24117
		5.44025		2.73909	2.86893	3.34839	3.17094	2.82781	3.31771	2.60368	2.84223	2.64848	3.37194	2.37184	3.92857	4.31151	4.63297	5.05154	5.68331	6.16954	6.14621	6.18775	6.6347	6.13702	6.65491	6.2574	6.22996	5.69371	4.62899	4.82766	4.81456	4.72793	4.91037	4.28062	3.45851	3.65586	3.56117	2.99261	3.28604	2.94648	3.56407	2.32044	3.02452	3.55872	2.8207	3.87269
		5.44404		3.17223	2.57529	3.21964	2.95225	2.72382	3.20438	3.11961	2.9313	2.86655	3.41519	3.40697	3.57874	3.60113	4.87205	4.6958	5.97489	6.23039	6.27333	6.90886	6.44053	6.4952	6.4963	5.96103	6.10041	6.27287	4.79602	4.67367	5.03713	4.38948	4.05455	4.12757	3.96425	3.78089	3.5251	3.78702	2.95369	2.79785	3.34154	2.37591	2.83388	3.71095	3.09263	3.57063
		5.44782		2.85389	3.02021	3.07411	3.23555	2.91759	2.8284	2.70907	2.74533	3.02919	3.43181	3.58396	3.27098	3.60109	4.64731	4.86533	5.57293	6.1742	6.28896	7.41116	6.73433	7.43917	6.69887	5.95421	5.92354	6.11982	4.64987	4.57449	4.35075	4.3666	2.9897	4.15116	3.68655	3.99669	3.91632	3.48927	2.80661	3.4695	3.25575	2.55021	3.48357	3.13014	2.83259	2.8506
		5.4516		2.63298	2.89421	2.68254	3.21382	3.11082	2.69985	3.18094	3.1251	3.14424	3.32813	3.28452	3.67626	3.89372	4.54772	4.86117	5.99472	5.52962	6.06732	6.32768	7.15711	7.55827	6.81568	6.44116	6.13291	5.79781	5.26676	5.07668	5.07551	4.3223	3.38599	4.84095	4.07875	3.73457	3.48079	3.38275	2.99476	3.33658	2.96751	2.78749	2.96105	3.09826	3.05759	2.73248
		5.45537		3.16792	3.17098	3.17239	3.19155	3.15646	2.66581	3.15491	3.4913	3.48743	2.81761	3.48839	3.60859	4.14453	4.58917	5.29298	4.93669	6.31178	6.33366	6.15471	7.61019	6.27352	6.68577	6.31219	6.40625	6.1916	5.60789	5.28383	4.89492	4.0992	3.47758	3.95302	3.98011	3.51528	3.10245	3.83833	3.05664	2.86444	2.7694	2.8097	3.08853	3.06941	3.00715	2.29533
		5.45914		2.84398	3.36372	3.23543	3.04355	3.26198	2.6478	2.77491	2.62711	3.3321	3.05699	3.541	3.79061	4.16304	4.7414	5.12418	6.27148	5.67589	6.06947	5.96608	6.87077	6.26306	6.27488	6.0892	5.87687	5.82819	4.75034	5.59734	4.41897	3.95698	3.63368	4.14934	3.38686	3.4475	2.93011	3.27847	3.46126	2.79147	3.52611	2.54751	3.3779	3.06429	3.08295	2.74496
		5.46289		3.02341	2.77654	3.55576	3.09532	2.96011	2.82101	2.76204	2.37693	2.90141	2.7827	3.61986	3.42716	4.6469	4.60778	5.592	5.24025	5.2462	7.23351	6.38282	6.73256	6.62603	6.63541	6.5137	5.54177	5.64284	4.49934	5.58792	4.96942	4.16695	4.44472	3.87571	3.64773	3.66616	3.12344	3.68978	3.10697	2.98524	3.51454	2.88674	3.18493	3.49164	3.49292	2.94258
		5.46665		3.23304	3.04234	2.43613	3.42437	2.58327	2.98842	3.00834	2.53221	3.46918	3.40058	4.02717	3.55467	3.78483	4.34956	5.02741	5.41216	6.54491	7.1975	5.85235	6.60643	7.17927	6.49481	6.07329	5.97679	5.91745	5.67708	5.41431	4.72106	4.4089	4.49019	4.07777	3.90284	3.51139	3.43855	3.54631	3.45702	3.0662	3.10145	3.03497	3.00294	3.36355	3.04375	2.98079
		5.47039		2.69838	2.85636	3.05461	2.93525	3.02906	2.58053	3.09546	2.9179	3.14822	3.27098	3.68053	3.50025	3.77647	4.0002	5.27079	5.52873	6.64078	7.25645	6.31651	6.51276	6.36424	7.10028	5.97465	5.77968	5.487	5.46251	5.61163	4.82658	4.03601	3.76509	3.8664	4.29351	3.8221	3.90764	3.3938	3.20899	2.76129	3.28499	3.02649	3.52121	3.27202	3.36484	2.66876
		5.47413		2.30962	3.13705	3.57389	2.91835	2.97956	2.7927	2.44351	3.26618	3.07129	3.33255	3.26887	4.19054	3.81603	4.90615	4.48473	4.715	6.27917	6.8781	5.70484	6.44638	6.74784	7.51848	6.29899	6.39598	5.92086	5.54279	4.67649	4.58289	5.06551	4.27207	3.09925	4.08431	4.24575	3.76806	3.35539	3.20707	2.98258	3.25161	2.91437	2.93094	2.77474	3.27662	2.83084
		5.47787		2.75727	2.60264	3.10991	3.12298	3.15576	3.01602	3.17497	3.04344	3.21406	2.73267	3.61124	4.03108	4.13336	4.35136	4.99504	5.23786	6.54134	6.27181	5.86773	6.22465	7.38912	7.44366	6.13866	6.27918	5.98686	5.13305	4.21999	4.78758	5.22321	4.32673	3.32994	4.05785	3.7927	3.39271	3.87521	3.27244	3.20894	3.12323	2.77204	3.11921	3.25733	2.94013	3.43644
		5.4816		3.14671	3.15377	3.08419	2.97085	3.26845	2.99742	2.93108	3.02914	2.89114	2.5772	3.67716	4.03776	4.2362	4.61018	5.00061	5.5904	6.41578	6.11475	6.54291	6.78545	7.81091	7.36504	6.5922	6.00952	5.75206	4.35846	4.20771	4.85602	4.94516	4.33744	4.16031	3.33466	3.96191	3.70016	3.48286	2.89049	3.09035	3.16203	3.47294	3.27401	3.00206	2.71135	3.58845
		5.48532		2.93113	3.19441	2.89554	3.56898	3.11141	3.30853	2.81024	3.23883	3.10619	2.85913	3.72923	3.86143	4.31748	4.30473	5.56759	6.2155	5.90603	6.95583	6.43955	6.64387	6.80077	6.92803	6.42797	5.75122	5.50367	5.1046	4.41319	5.01362	5.51237	4.02371	4.20869	3.62067	3.00563	4.0239	3.33728	3.4284	3.28459	2.90612	3.35917	2.81798	3.07534	2.72795	3.92262
		5.48903		3.08966	3.44978	3.25516	3.1235	3.24199	3.03793	3.06961	3.36836	3.74409	2.99418	3.49719	3.50324	3.51129	4.66358	5.35828	5.65514	5.35701	6.30491	6.60299	6.62072	6.68393	6.96848	6.23267	5.4234	5.9387	6.16331	4.68701	3.60235	5.37018	4.31159	4.286	3.64743	3.18664	3.83453	3.51284	3.759	3.08342	3.85263	3.25763	2.88538	3.58662	2.40203	3.90295
		5.49275		3.1172	2.81247	2.49857	3.21819	2.61769	3.19988	3.21232	3.4937	3.691	2.89478	3.26918	4.18039	3.68877	4.39857	5.37713	5.59713	5.67573	6.81993	6.11671	7.11473	6.97966	6.64371	6.71214	5.39194	5.80578	6.4411	5.42466	4.0702	4.51231	4.18667	3.75075	3.50883	3.2158	3.30006	3.06949	3.32928	3.29165	3.2875	2.8469	2.92148	3.24994	3.65431	3.29672
		5.49645		3.00529	2.95203	3.22429	2.90435	2.89022	2.62087	2.94596	3.46357	3.02376	3.15208	3.55906	3.19589	4.06056	4.59216	5.02987	5.61526	5.7078	5.92139	6.87837	6.29984	6.60857	6.79056	6.21601	6.1651	5.76574	5.60148	5.47085	4.81712	4.36635	4.64629	4.60701	4.15084	3.53178	3.15745	2.8522	3.51877	3.22459	3.21019	3.15469	2.90244	3.17205	2.71038	3.48295
		5.50015		2.58753	3.11038	3.31998	3.06222	2.67323	2.88769	2.78846	3.61276	2.86114	3.36581	3.41063	3.62057	3.87247	4.49972	5.1046	6.43984	5.60119	6.38214	6.60907	7.17012	6.27618	6.27657	6.68922	6.1062	5.41936	5.3115	4.67449	4.71818	4.30584	3.81726	3.90757	3.2109	2.93296	3.52734	3.23486	3.83182	3.21196	2.80903	2.55907	3.25383	3.00363	2.50014	3.23113
		5.50384		2.80042	2.97643	2.99306	2.98499	2.91861	2.96367	2.94614	2.84844	3.30498	3.60364	3.52922	3.62622	4.34056	4.98446	5.02985	6.35078	6.00654	7.4096	7.57498	6.99203	7.14455	6.04477	6.39781	6.92839	5.53643	5.18458	5.47281	5.27399	4.79055	3.70534	3.22735	3.17666	3.28765	2.73911	3.72339	3.33043	3.46675	2.98708	2.41478	3.4387	3.64446	2.53866	2.90182
		5.50753		2.86694	2.76314	2.74924	2.90534	2.9714	3.17833	2.88037	2.67532	3.06492	3.88993	3.27551	3.85231	3.98526	4.62576	5.14857	6.07649	6.77506	6.50028	7.35633	7.3366	7.09445	5.53643	6.85029	6.63166	5.37174	5.64588	4.91325	4.63466	4.97081	4.07812	3.27299	3.89823	3.50221	2.8358	3.87489	3.57983	3.59545	2.70635	2.69075	3.32744	3.79227	2.6269	3.01919
		5.51121		2.6077	2.62021	2.84563	2.80419	2.79079	3.5816	2.88404	3.10479	3.27096	3.76614	3.36223	2.78994	4.51132	4.5957	5.56536	5.14484	6.17302	6.45774	7.51742	7.09086	7.30758	6.49234	6.9456	6.5809	5.23769	5.74775	5.091	4.79051	4.93514	4.17038	3.94337	3.49381	3.62687	3.36632	3.37522	3.73451	3.03039	3.29007	2.83981	3.3069	3.70454	2.75763	3.06285
		5.51489		3.19638	2.7786	2.626	2.75651	3.099	3.34574	2.89929	2.41955	3.14458	3.21661	3.34299	3.50101	4.398	4.39671	5.49285	5.28643	6.30683	6.08392	6.63831	5.72483	6.56229	6.80202	5.87192	6.18794	6.34597	4.95301	5.38557	4.99508	4.87036	4.58939	3.88137	3.44075	4.14889	3.64132	3.10911	3.93658	3.18546	3.47079	3.58865	3.23197	3.27567	3.15805	2.92909
		5.51856		3.20333	2.59298	2.99585	2.55829	3.15703	2.89047	2.91219	2.99748	2.7896	3.4586	3.54782	3.47377	4.05547	4.43493	4.95987	6.03207	7.01465	6.74816	7.34467	6.30394	7.22805	7.02791	6.46059	5.85792	5.80226	5.38779	5.11099	4.55596	4.57648	4.95849	3.77765	4.13614	3.86948	3.49729	3.43853	3.59947	3.15628	3.23437	3.35602	2.96529	3.2974	3.37702	2.99748
		5.52222		2.90332	2.81902	3.37361	3.40569	3.1736	2.90839	2.8446	3.05189	2.74269	3.27477	3.53366	3.54225	4.65157	3.94495	4.52596	5.86292	6.03208	7.88531	6.48736	7.2274	7.5889	6.26726	6.84387	6.6653	5.44159	5.37391	4.65571	4.27169	4.4629	4.43721	4.2372	3.67197	3.63473	3.63565	4.02748	3.37446	2.84115	3.52309	3.03842	3.19501	3.17426	3.70269	3.54446
		5.52588		3.46979	2.76511	2.69654	2.9488	3.18226	2.58685	3.23851	2.89369	2.99446	3.37655	3.34292	3.67151	4.14824	4.06229	5.26687	5.59107	5.54965	6.93322	6.5733	8.10012	6.99889	6.69541	5.95897	6.36621	5.56063	6.13966	4.69413	4.51043	4.84627	4.09519	4.73098	3.21573	3.49527	3.59267	4.13485	3.1839	2.971	2.74462	2.98487	3.54654	3.2906	3.86245	3.70027
		5.52953		3.1065	2.7212	2.52797	2.99541	3.12064	2.36527	3.26179	2.78599	3.016	2.78888	3.17947	4.1732	4.01198	4.29405	5.45045	5.63752	6.23786	6.78524	7.56879	7.52911	6.82272	6.61388	6.30128	6.28862	5.46613	5.71752	4.94897	4.62022	4.92579	3.98089	4.52288	3.79215	3.22459	3.30666	3.91488	2.85696	3.30162	3.08707	3.15633	3.00751	3.28267	3.49956	3.0912
		5.53318		2.98841	2.90082	2.92837	3.4346	2.98699	3.2439	3.54077	2.98221	2.62399	3.37531	3.53894	3.80652	3.96881	4.9427	5.27467	5.27026	7.24736	6.80164	8.31573	6.23484	7.39379	5.94303	5.99864	5.906	5.72988	4.90637	5.08889	5.21541	4.91059	4.51638	3.79909	3.81079	2.87428	3.63443	3.57571	3.04308	3.62519	3.12931	3.40249	2.6408	3.12295	2.96533	2.6424
		5.53682		2.96106	3.28975	2.49327	3.20745	3.04357	3.18	3.23231	3.04605	2.63885	3.39507	3.03983	3.50913	3.7111	4.84704	5.32731	5.74405	7.0928	6.4301	6.64961	6.29988	7.46323	6.04904	6.1013	5.9143	5.88543	5.23452	5.02567	4.93	4.79731	4.81846	3.94291	3.50172	3.22969	3.43687	3.99792	3.03626	3.38914	2.76453	3.26713	2.86752	2.91822	3.16302	2.66155
		5.54045		3.52517	2.50681	2.66955	2.97622	3.20137	2.75671	3.28451	2.97196	2.78073	3.38769	3.58821	3.48762	4.06771	4.68782	5.18713	6.0463	6.60526	6.7533	6.2139	7.57187	7.23891	6.43897	6.94765	6.64096	5.79277	6.30906	5.60488	4.98543	4.44471	4.54863	3.7462	3.54911	2.87302	3.40431	4.31572	3.72682	3.22326	2.77267	2.6096	3.30027	2.83639	3.03614	2.63576
		5.54408		3.15506	3.01846	2.88207	3.49323	3.13899	2.97608	3.33948	3.09371	3.01236	3.3605	3.87932	3.90616	3.80059	4.36015	4.5872	5.91419	6.42559	6.27269	7.62537	6.79748	7.40885	6.22265	5.8586	7.4335	5.6257	5.50422	4.24909	4.54805	4.74704	4.03083	4.1619	3.79354	3.10167	2.95891	3.75364	3.41076	2.93362	2.99243	3.7322	3.21001	3.05135	3.17123	2.95345
		5.54771		3.29913	3.24214	2.68502	2.47249	3.07178	3.1404	3.31964	3.17528	2.927	3.47952	3.50889	3.85885	3.65293	4.16793	4.1145	5.32196	6.11381	6.37904	7.21377	6.1529	7.31563	6.74328	5.9288	6.9099	6.14263	5.75214	5.06983	4.69566	5.23324	3.72871	3.21838	3.8958	3.44237	3.30889	3.71033	3.96726	3.42539	2.96934	4.14073	3.19241	3.10702	2.78145	3.36348
		5.55133		2.90153	2.54499	2.83752	2.87547	3.24322	3.11529	2.8786	3.31201	3.24196	2.88324	3.48426	4.45686	3.62957	4.92123	4.92186	5.12582	6.57643	6.60025	7.0779	6.73592	6.97184	6.33889	6.39399	6.69625	5.38475	6.06605	5.51722	4.94319	5.37008	4.23983	3.83635	3.82255	3.77986	3.52242	4.02953	3.54245	3.69785	4.05076	3.16487	3.02743	2.67855	2.78566	3.11007
		5.55494		2.59589	2.49021	3.07879	3.03936	3.13431	3.14024	2.8775	3.49351	3.26236	3.21531	3.08536	4.01279	3.72328	4.61114	5.62083	4.74293	6.92619	6.6013	7.2183	6.89949	6.8375	6.49052	7.3877	5.86371	5.99316	6.19445	5.2562	4.55092	4.72559	4.09877	3.88334	3.83121	3.36109	4.14923	3.71375	3.0177	3.47424	3.53256	2.8216	2.89187	3.38256	3.3202	2.8278
		5.55855		2.9863	2.89777	3.54963	3.00867	3.02651	3.55744	2.74445	2.6928	3.10215	3.58744	3.08221	4.11349	4.08843	4.98189	5.67577	6.28715	6.49503	6.6427	6.55786	6.95976	7.08529	7.03038	6.28462	6.14353	6.08958	6.05759	5.05574	4.79253	5.03076	4.42678	3.50933	3.17495	2.91918	3.21642	3.42076	3.28631	3.93528	3.1963	3.34674	2.60852	3.82507	3.44172	3.59209
		5.56215		2.80103	3.20697	3.30927	3.13353	2.80215	3.58008	2.74607	3.368	3.11347	3.2741	3.14399	3.87791	4.24147	4.33501	5.65595	6.04738	6.03264	6.45993	6.21984	7.48179	7.16325	6.70888	7.06861	6.02542	5.70762	6.44207	4.61255	5.09426	5.60682	4.83804	3.47364	3.70527	3.32619	3.07422	2.87122	3.36806	3.31107	2.93529	3.427	2.3504	3.02302	3.48361	3.20537
		5.56574		2.51796	2.66167	3.76364	3.35826	3.19615	3.18291	3.45373	3.73328	3.60275	3.5233	3.50414	3.57468	4.76788	4.44893	5.34414	5.71402	5.88739	5.48419	6.83013	7.77981	6.76161	7.08307	7.87173	5.98606	6.53774	5.92234	5.39868	5.55717	4.34159	4.23838	3.70139	4.39887	3.71718	3.6657	3.35532	3.78967	3.59946	3.45422	3.10076	3.2618	3.30328	3.92169	3.61556
		5.56933		2.95198	2.50629	3.54263	2.48249	3.40155	3.3406	3.55256	3.75987	2.84836	3.10911	3.64894	3.84731	4.73185	4.44189	5.39088	6.23116	6.49435	7.22394	7.5031	7.42133	7.00416	6.82538	7.03207	6.08233	6.12819	6.02389	5.25364	5.1181	4.24802	4.82614	3.63542	3.82538	3.67054	3.63333	3.45545	3.59416	3.17759	3.74022	3.29291	3.36685	2.67378	3.06923	3.16097
		5.57292		3.14165	2.83744	2.77347	3.0866	3.11201	3.4725	3.36644	3.00895	2.73123	3.48165	3.23729	3.25969	4.5402	4.46566	5.40019	6.62844	7.5895	6.82761	7.45042	6.12531	6.62535	6.66869	6.29943	6.0666	5.85619	6.30817	4.78713	4.76832	5.05551	4.58451	4.12737	3.81136	3.12179	3.85187	2.80355	3.12855	2.97924	3.55424	2.78559	3.36214	3.09247	2.31235	3.94067
		5.57649		2.68299	3.15965	2.78623	3.09653	3.44991	3.17786	3.09088	2.91498	2.80543	3.16561	3.28322	3.84611	4.96238	4.81451	5.52564	6.47778	7.23309	6.5799	7.03182	7.13573	6.64511	6.4618	7.19148	5.49796	6.30402	5.7651	5.16452	5.25988	4.98615	4.76263	3.81281	3.47132	2.44243	3.68801	3.20816	3.14319	3.30647	2.73772	2.50067	3.29188	3.27739	2.63168	3.78821
		5.58007		2.99032	3.41298	3.57907	2.78946	3.28708	3.4087	2.90292	3.52019	3.20409	3.58923	3.33127	3.97227	4.55137	4.73265	5.64951	6.58981	7.70888	5.89812	6.81811	6.9979	7.4492	7.15447	6.52701	6.14875	6.32116	5.68929	5.25785	4.36417	5.05347	4.79727	3.75	3.54413	3.51408	3.93521	3.76366	3.50069	3.34726	2.97187	3.19432	3.63354	3.0102	2.74707	3.45347
		5.58363		2.95086	3.24662	3.19197	3.25809	3.20018	3.08805	2.83426	3.54777	3.41049	2.99745	3.25802	3.80932	4.26419	4.96211	5.31506	6.20033	6.88952	6.03971	6.80779	7.06783	7.19377	6.92013	6.02218	6.52806	5.85912	5.55515	5.23984	4.26783	5.72013	4.37365	3.54173	3.71097	3.59697	4.36606	4.04715	3.33579	3.36106	3.48421	3.16812	3.78294	3.40544	2.94304	3.14856
		5.5872		2.9095	2.74884	2.79102	3.00538	3.23069	3.23519	2.93553	3.11494	3.24336	3.74257	3.11807	3.35191	4.54811	5.65817	5.54732	6.42988	6.0049	6.08249	7.98614	7.35035	7.62321	6.89589	6.64475	5.9112	6.17057	5.58304	5.15259	4.49465	5.41199	4.02162	3.3512	3.98383	3.26986	3.63916	3.57201	3.253	3.22283	3.83879	3.28107	3.18796	2.67429	2.92553	3.71608
		5.59075		3.39693	2.99096	3.18978	3.32648	3.3662	3.00853	2.97273	3.08316	2.95964	3.32388	3.83186	3.55033	4.77646	5.0125	5.76242	6.11722	7.65542	6.33185	7.57033	7.72456	8.38576	6.7808	7.2386	6.86785	5.76784	6.01307	4.58335	4.77433	5.41324	3.6894	3.69049	3.63747	3.59898	3.57405	3.10616	3.57332	3.63234	4.04232	3.38104	3.54819	3.65114	3.38559	3.34474
		5.5943		3.22092	3.23981	2.98993	3.83222	3.24149	2.75274	2.48647	2.91411	2.95691	3.17686	3.77311	3.64525	4.34137	4.64456	5.02219	6.01862	7.35237	6.94807	7.39509	8.56735	6.85566	7.79771	7.80771	6.44434	5.70391	6.13828	4.87155	4.89524	5.02951	4.84233	4.50106	3.98362	4.49055	3.38189	3.68012	3.34673	3.38708	3.91785	3.6485	3.66484	3.11033	3.56175	3.07964
		5.59785		3.11864	3.41138	3.12655	3.38881	3.37605	3.20457	2.68166	3.18089	3.05615	3.51901	3.39054	3.83998	4.46635	5.1346	5.77716	6.52932	6.75459	7.63304	7.3491	8.0287	6.78318	7.04296	6.92264	6.91876	6.32451	6.19076	5.28677	5.27312	4.73671	4.95093	3.64244	3.67834	3.73859	3.03405	4.017	3.64131	2.7685	3.94521	2.81172	2.92672	2.92439	2.97537	3.30793
		5.60139		2.85658	3.39707	3.15798	3.24732	3.44672	3.47671	3.16157	3.57919	3.22863	4.0329	3.58153	3.91523	3.98197	5.05845	6.13258	6.59142	6.09637	7.25836	8.11934	6.65616	7.1473	7.19776	7.38481	7.29683	6.8233	5.40121	5.02341	4.80681	4.3344	4.87541	3.82636	4.0592	3.8195	3.79069	4.04697	3.64869	3.17486	3.77098	3.18394	3.00172	2.92461	2.82663	2.7659
		5.60492		3.39	2.9165	3.5601	3.65144	2.30301	3.33302	3.84125	2.92624	3.31792	3.44767	3.7777	3.79265	4.18085	4.63642	5.94403	6.01752	7.60529	6.87525	7.32537	7.21255	7.37103	6.36874	7.16935	6.86969	7.12761	6.11682	5.04956	4.73626	5.10003	4.8607	4.078	4.61411	3.78811	3.66433	4.51964	3.58494	3.4759	3.31837	3.4386	3.71553	3.88982	3.21782	3.48781
		5.60845		2.71471	2.748	2.75793	3.61327	2.98204	3.23751	3.00024	3.07388	2.8118	3.63294	3.7854	3.98364	3.71167	4.88986	5.98103	5.86601	7.29232	7.20742	6.99138	7.21317	7.65652	6.38171	6.49661	7.01584	5.95747	5.18829	5.79853	4.77075	5.81293	4.08935	4.64748	4.18176	4.05654	3.89959	3.76162	3.55658	3.36365	3.52994	3.77401	3.82115	2.98028	3.23607	3.78756
		5.61197		3.0394	3.60312	3.51501	3.17933	3.36002	3.008	3.36232	3.24945	3.71357	3.41774	3.49265	4.17399	4.41675	5.15393	6.79026	5.7878	6.34953	8.18219	7.84338	7.55814	8.19745	7.69244	6.3632	6.22245	5.9185	6.25893	5.68047	4.34393	5.30139	4.2906	4.43596	4.62116	3.70051	4.13844	3.75888	3.52131	3.49372	3.78642	3.58713	3.48294	3.13893	3.10547	3.82418
		5.61549		3.41659	3.29936	3.41217	3.73421	2.92304	2.94518	3.75971	3.02398	3.26148	3.1677	3.47132	4.52752	4.1794	5.28727	6.5475	5.62593	5.62999	7.12669	7.6778	7.38479	7.93734	7.1802	7.18451	7.04341	5.91958	6.04824	5.12189	4.84703	4.42907	4.31523	4.01408	3.80356	3.34662	3.91815	3.75353	3.71769	3.47608	3.86118	3.48948	3.48176	3.72235	3.76843	3.36442
		5.619		3.19542	3.13949	3.34701	3.46298	3.10216	3.18568	3.31654	3.30019	3.04659	3.58371	3.09695	4.17688	4.11792	5.38433	5.47135	6.39781	6.6192	6.75726	8.09187	7.29702	7.26277	7.72168	7.8077	7.12232	5.57692	5.75282	4.82284	4.88137	4.5937	4.53228	3.83739	3.751	3.56883	3.41716	4.51211	4.00468	3.89496	2.87551	2.89005	3.69355	3.61742	3.66213	2.94538
		5.62251		3.02715	2.86153	3.24308	3.80774	3.19418	2.6941	3.30846	3.51038	2.68034	3.62553	3.47316	3.31079	3.93804	5.22617	5.51429	6.05016	6.70768	6.67586	7.41987	7.52565	6.55401	7.34595	6.86584	6.19772	6.78239	6.13199	5.92679	4.95858	6.22527	5.68974	4.06762	3.60236	3.93249	3.69676	3.41114	3.87808	3.9677	3.57162	3.72625	3.43917	3.05062	3.1845	3.07399
		5.62601		2.81683	3.128	3.44648	3.40852	2.64017	3.39762	3.43003	3.1934	2.6908	3.27964	3.7623	4.1777	4.63714	4.95051	6.31832	4.9986	7.15584	6.54785	7.85102	8.09607	7.87291	7.64314	7.3501	6.5691	6.23237	6.49808	5.95046	5.13469	6.15668	5.09473	4.38924	4.32814	3.81511	3.88914	4.69661	3.29555	4.2051	3.35563	4.09679	3.56875	3.23903	2.73169	3.31892
		5.62951		3.17246	3.02699	3.91229	3.23711	3.05382	3.56672	3.27293	3.19496	3.40293	3.39645	3.64576	4.11172	4.4632	5.02026	5.43898	5.93942	7.35575	8.30675	7.98702	7.53217	7.37265	7.71087	7.33999	7.35119	6.19889	6.84666	5.80888	5.28045	5.2309	5.26394	4.52728	4.02572	4.3832	4.31545	4.17313	3.91499	3.73416	3.70012	4.1035	3.43475	3.36351	3.42943	2.48171
		5.633		3.49518	2.61557	3.3553	3.46657	3.1088	3.21613	2.92892	3.00988	2.80197	3.43596	4.00632	4.0675	4.17494	5.40089	5.40959	5.71392	7.09439	7.94902	7.52329	7.52126	8.0106	7.27881	6.77603	6.33086	6.08514	6.91952	6.03404	5.65061	4.97946	4.81194	4.31573	4.40185	4.10959	4.19857	4.14469	3.70245	3.48063	3.14517	4.07014	3.13511	2.92807	3.45689	3.0435
		5.63648		3.36858	3.25001	3.0648	3.05582	2.694	3.32178	3.46604	3.07811	2.99785	3.3235	4.11666	3.90461	3.66447	6.69067	5.49671	6.05014	7.07244	7.22736	9.03101	7.90269	7.29721	7.67169	7.32341	5.86896	6.58353	6.4832	5.98488	5.38406	5.89508	4.76108	4.39327	4.25894	4.08537	3.55436	3.81451	4.23164	3.65043	2.73709	3.25785	3.12528	3.04363	3.56035	3.04686
		5.63996		3.41472	3.41596	3.08262	3.05932	3.10382	3.19298	3.55189	2.93475	3.05072	3.20086	3.74282	4.05167	4.80296	4.76181	5.19919	6.17957	6.90246	6.56957	8.58916	8.94696	6.91711	6.76176	7.25398	5.78018	6.73357	6.53869	5.16222	6.21167	5.66709	4.6259	3.78497	3.5954	3.1341	3.88378	3.44102	3.96182	3.10235	3.51698	3.3534	3.02239	3.45094	3.27729	3.05689
		5.64343		3.12168	3.447	3.32847	3.11938	2.89553	3.32952	2.85261	3.63173	3.09715	3.25358	3.42849	3.95634	4.21148	4.17924	5.14911	6.00529	7.19172	6.92504	7.30035	8.07344	7.95884	7.18606	6.71302	6.60291	7.05282	6.32639	5.98419	5.68068	4.81599	4.84248	3.94645	4.07036	3.47069	4.3858	3.30615	3.75264	3.38103	3.94654	4.14675	3.07682	3.29262	3.09794	3.21825
		5.6469		3.01664	2.88827	3.56736	3.2436	2.58539	3.19709	2.70912	3.23744	3.53688	4.05225	3.75347	4.00766	3.58019	4.74068	5.62397	6.02063	7.50297	7.19007	7.81695	8.03317	7.24006	7.83213	6.66273	6.91969	7.65795	5.60872	6.73502	5.22766	5.62215	5.28065	4.31293	4.01703	3.28518	3.75764	3.78897	3.2647	3.54285	3.48678	4.30929	3.36886	3.01569	3.7057	3.27049
		5.65037		3.42906	2.99168	3.59253	2.97889	3.24918	2.96617	3.20994	3.06635	3.73462	3.07831	3.88803	4.53332	4.37486	5.17619	5.89262	6.34019	7.05679	7.84651	7.6606	6.68131	7.81812	7.14774	6.87722	7.72051	7.19424	5.88738	6.40466	5.83638	5.81445	4.82821	4.85678	3.98228	3.38435	3.25698	4.13661	3.81022	4.07517	3.19812	4.11619	3.33391	3.10133	2.8876	3.76033
		5.65382		3.29066	3.34675	3.84701	3.22824	3.96417	3.36722	3.62212	3.54243	3.23165	3.46677	3.29459	4.30661	4.60697	5.52811	5.4625	6.77437	6.90685	6.90462	8.58558	6.62966	7.59167	6.51175	7.3901	7.77345	6.87178	5.63884	6.11523	5.42544	5.74518	4.00919	5.4157	4.32703	3.81069	4.01239	4.05532	3.37509	3.27387	4.08358	3.71149	3.61914	2.6757	2.89364	4.11869
		5.65728		3.50074	3.10753	3.60144	2.84961	3.57388	3.28755	3.09079	3.98693	3.59555	3.36792	3.76718	4.03203	4.85723	5.04736	5.43465	6.2565	7.47467	6.95588	7.25077	7.7663	8.18334	7.3089	7.15572	7.32714	6.37879	5.77532	5.55567	4.8161	5.29884	4.97818	5.05272	4.27796	4.08996	3.82366	4.18455	3.16447	3.50919	4.38919	3.53308	3.13646	2.77673	2.94011	3.7306
		5.66072		3.34863	3.40528	3.77849	2.64778	3.04622	3.42402	3.29037	3.60615	3.03701	3.16235	4.07354	4.1862	4.78956	5.44905	5.92063	6.74207	7.13319	7.65841	7.05093	7.93355	7.56342	7.8656	7.33618	7.12157	6.63764	6.40266	5.14435	4.86495	4.88233	4.52678	4.62338	4.30613	4.13659	3.75576	4.14901	3.24795	3.53541	4.10493	3.76914	3.00008	3.30234	3.70841	2.91109
		5.66416		3.06731	3.31276	3.61251	3.05716	3.56722	3.52914	3.56916	3.21333	3.4629	3.26215	4.05983	4.33132	4.36404	5.74806	5.93862	6.66274	6.25999	7.04938	7.67169	7.8575	7.91461	7.70684	7.78224	7.74622	6.57062	5.88922	5.3783	5.34782	5.28998	4.44903	3.94574	3.82269	4.39837	4.08185	4.47155	3.9191	3.62462	4.10232	3.23794	3.23661	3.9868	3.88601	3.08438
		5.6676		3.55843	3.26823	3.54631	2.92018	3.01233	3.39625	2.99853	3.38226	3.60615	3.85122	4.22345	3.56959	4.09403	5.81673	6.47861	6.51585	6.92406	7.24012	7.71728	7.52962	8.40768	7.26966	7.67359	7.04885	6.42834	5.47492	5.84809	5.19658	4.74842	5.13403	4.35831	3.83589	3.94451	3.78533	4.04627	4.05587	3.435	3.31475	3.17441	3.21442	3.45696	3.3102	3.12005
		5.67103		3.13439	3.12309	3.54154	2.97491	3.38005	3.17667	3.17953	3.23434	3.31761	4.17343	3.6951	3.59563	4.6673	5.08475	6.03434	6.83733	7.23661	6.03013	8.1331	8.32633	7.72489	7.51834	6.92191	7.15903	6.30545	6.17091	5.70136	4.95373	4.28728	4.61747	4.64482	4.41149	3.42104	3.77763	4.04776	3.97856	3.89346	3.60363	3.31937	3.40401	3.19273	2.89263	2.79665
		5.67446		3.3417	2.64435	3.31507	3.30219	3.43654	3.13659	3.62384	2.88067	3.75668	3.69545	3.75417	3.81431	4.92672	5.44335	7.14078	6.53732	7.19283	7.51843	7.43113	8.41667	7.22556	7.57296	6.92288	7.15118	6.24677	6.35236	5.58212	5.49569	4.79323	4.93391	4.32561	4.12754	3.33289	3.70287	3.56387	4.19275	3.74425	3.98035	3.96388	3.45522	3.30469	3.37955	2.99419
		5.67788		3.33321	2.99787	2.63764	3.19538	3.40178	3.33767	3.5411	2.91699	3.58548	3.30323	3.24972	3.88987	4.6004	4.65879	6.76784	6.39349	6.85202	7.05594	7.55375	7.88254	7.61389	8.40232	7.74234	6.95945	5.96983	6.66239	4.92741	5.95484	5.22233	4.98633	4.8935	4.31473	4.10818	3.5848	3.2505	4.11993	3.03049	2.95046	3.34069	2.87365	3.37354	3.34889	3.24002
		5.68129		3.25331	3.13942	2.88907	3.06296	3.15684	3.52128	3.57551	3.30958	3.70653	3.3569	3.70964	4.16191	4.91219	4.37458	5.90618	6.10199	6.04041	6.48595	7.94882	7.47252	7.84735	7.67302	6.4728	7.26961	6.02451	6.08386	5.05345	5.21274	5.74101	5.71394	4.72722	4.18899	4.51791	3.95853	3.21138	3.73807	3.16186	2.82366	2.74201	3.7764	3.44967	3.19442	3.04753
		5.6847		3.04694	2.51529	2.7668	3.22455	2.82415	3.98646	3.79663	3.67816	3.48041	3.50722	4.0967	4.11363	4.34473	5.29917	5.91163	6.35925	6.76732	6.54122	7.99388	7.93441	6.9095	6.80779	6.85442	7.24884	6.42685	6.31238	5.08414	4.95251	6.27225	5.52323	4.07734	4.3239	3.80617	4.34308	3.61775	4.82303	3.93891	3.49445	3.22119	3.41669	3.83541	3.41061	2.36883
		5.68811		3.49816	2.80206	2.54198	3.82792	3.30954	3.83895	3.40318	3.52986	3.24774	3.66108	3.95709	4.28909	4.49107	5.38995	6.12145	6.05084	6.41497	6.86753	8.00914	7.50131	6.94788	6.91332	7.27635	6.54877	6.76252	5.65299	5.54045	5.83255	5.46525	5.01217	4.23852	4.35844	3.259	4.04567	4.13498	4.14811	3.48194	3.77985	3.81539	3.28125	4.16324	3.50124	3.20599
		5.69151		2.55601	3.58338	3.05272	3.83733	3.93315	3.09038	2.96075	3.44258	3.45811	3.52816	3.39031	4.0159	4.27359	5.71524	5.07413	6.25073	7.10374	6.55558	7.90259	7.40901	7.71085	7.39918	7.35915	7.32076	6.50736	5.83485	5.34161	5.67121	5.0071	4.58363	5.28793	3.9436	3.51857	4.44543	3.87197	3.55533	3.82675	4.367	3.34169	3.56325	4.08359	3.13018	3.42898
		5.6949		3.23693	3.71223	3.19253	4.09929	3.33595	3.2536	4.00237	3.2045	3.24168	3.46196	3.8967	4.31779	4.9184	5.70841	5.5902	6.11745	7.17441	8.46151	6.99545	7.77549	7.73357	7.34277	7.21821	7.89201	5.72223	5.77815	5.75974	4.94993	4.61426	4.90897	4.61627	4.10563	4.34791	4.16566	4.00929	3.52113	3.67094	3.26465	3.08776	3.50253	4.24061	3.2758	3.36626
		5.69829		3.24243	3.24987	3.12024	4.15377	3.66567	3.44309	4.1455	2.95815	3.19574	3.50125	4.04957	4.2007	4.67155	5.1989	6.07084	5.61224	7.06724	7.72474	7.93487	8.42774	7.7993	7.54101	7.62801	8.04525	6.23103	5.36704	5.95337	5.89924	4.79935	4.3042	4.36106	3.56282	4.53047	4.20403	3.68788	4.05377	3.49072	3.40516	2.96699	3.63285	3.3378	3.66137	3.54687
		5.70168		3.35021	3.19104	3.64307	3.66771	3.41573	3.1107	3.83359	2.84416	3.15287	3.6093	3.94786	4.49537	4.51713	5.76795	5.96492	5.93515	7.24353	7.73718	8.49406	7.19328	7.96031	7.05934	7.17166	6.79509	7.4007	5.77562	5.28994	5.50236	5.56053	3.82311	4.89884	3.89431	4.21123	4.21325	3.13371	3.91122	3.76912	3.50268	3.38502	3.39883	3.9248	3.65163	3.20381
		5.70505		3.69787	3.00005	3.00406	3.24422	3.08472	3.37016	3.68452	3.19357	3.55026	3.36226	3.78017	3.99145	3.91309	5.9645	6.13097	6.73477	7.06238	7.75063	8.43859	6.75787	7.51885	7.33944	6.49285	6.55807	6.97672	5.758	5.22791	5.22894	5.34582	4.31938	4.45733	4.62412	4.10687	4.20224	4.17919	3.41002	3.43882	3.91695	2.88108	3.86193	3.71989	3.89205	3.81512
		5.70843		2.90002	2.87779	3.03546	3.2488	3.13455	3.09045	3.39047	3.39495	3.81127	3.14597	4.27392	4.07625	4.61117	6.09649	5.94742	6.30856	6.67334	8.42093	7.77756	7.03659	7.51114	6.93469	6.61539	5.87652	5.72299	4.84044	5.99567	5.14969	5.49606	4.0816	4.17075	4.75711	4.19583	3.73441	4.28563	3.92257	4.13761	3.51168	3.69519	3.81848	3.3797	3.31102	3.84123
		5.7118		2.88289	3.2642	3.54802	3.64048	3.37746	2.73593	3.49089	3.27361	3.83241	3.23345	3.97018	4.93308	4.67809	5.73894	6.26985	6.28788	6.45666	7.92083	7.44147	6.90722	7.47944	7.13295	6.17149	7.59772	5.67503	5.47066	5.88302	5.7919	5.56713	4.24268	4.88198	4.56859	3.73215	3.99343	4.02009	3.44561	4.36073	3.33208	3.4728	3.79935	3.37504	3.05358	3.87194
		5.71516		3.96522	3.24733	3.56422	3.0322	2.96851	3.17027	3.24858	3.76481	3.3882	3.91976	3.67378	4.74446	4.86199	5.55178	6.67529	7.28401	7.49713	6.67463	7.38504	7.03284	8.11178	8.472	6.92519	7.90068	6.41413	5.81597	5.55564	5.54577	5.51276	4.38885	4.76846	4.03394	3.75628	3.93215	3.88073	3.16189	3.71192	3.30336	2.93495	3.55637	3.39358	3.55671	3.2546
		5.71852		3.55473	2.99141	3.38464	2.91286	3.12746	3.20674	3.64987	3.49694	2.95159	3.90479	3.58315	4.29302	4.43129	4.83467	6.13101	6.89552	6.83981	6.22095	6.18908	7.70674	7.31614	7.49678	7.61297	6.94237	7.03543	5.72395	5.50969	5.33221	5.73739	4.14409	4.44061	4.78281	3.51551	3.67373	3.28837	4.06732	4.28107	4.03222	3.13983	3.35647	3.36469	3.07931	3.48713
		5.72187		3.0874	3.47681	3.14001	3.59068	3.16806	3.49661	3.11054	3.49742	2.8317	3.41959	3.60841	3.41722	4.73214	5.32089	6.27194	7.72687	5.86134	7.09316	6.56462	8.33728	6.68614	7.50364	7.87334	6.60666	6.4928	5.70106	5.23183	5.60207	5.64344	4.29474	4.20623	4.31257	3.66251	3.93349	3.7064	4.27948	3.97022	4.25181	2.99143	3.99332	3.32681	2.39408	2.94117
		5.72522		3.18131	3.21142	4.13881	3.08513	3.12528	3.30705	3.46126	3.36597	3.54082	3.23476	3.6871	3.56887	4.54157	5.17086	6.60722	5.9179	5.92538	7.96486	7.24815	7.87962	7.0726	6.88955	8.10315	7.50126	6.55408	5.92404	5.13832	5.38872	4.92933	4.61291	3.9568	3.9504	4.38938	3.81972	3.50248	3.60331	3.96363	3.7076	3.40717	4.3302	4.00706	2.68016	3.32763
		5.72856		3.23352	3.11333	3.19446	2.95677	3.41061	3.21776	3.24405	3.41702	3.60875	3.30757	4.05667	4.0348	4.08122	5.74098	5.55428	6.05308	6.41258	7.70076	7.96406	7.95581	6.48458	7.01495	7.62145	6.9882	6.49368	6.38778	5.61419	4.69906	5.91724	4.25285	4.46036	4.23911	3.28875	4.01539	3.77225	3.70043	3.71174	3.66162	3.25351	3.46725	3.7132	3.662	3.16778
		5.7319		2.80256	3.12282	4.02204	3.00039	3.15668	3.79016	4.11895	3.44222	3.58758	3.12954	4.04101	3.52992	4.44028	5.48697	5.13776	5.73517	7.21895	7.00244	8.45548	8.27242	7.32604	6.77903	7.78772	6.9141	7.18765	6.23141	5.46365	5.76325	6.16377	4.74365	4.49008	4.46824	3.31506	4.0307	4.33216	3.74387	3.69136	3.78178	2.86206	3.28449	3.20668	3.76743	3.76974
		5.73523		3.16513	3.66588	3.30381	3.06536	3.04079	3.26641	3.76614	3.29354	3.44647	3.38833	4.09841	3.51805	4.84071	5.59572	5.96886	6.58888	5.78374	7.65632	7.8282	7.65731	7.42589	7.77842	7.08372	7.08508	7.34672	5.77765	6.26474	5.32019	5.56494	5.0249	4.4601	4.22385	4.26126	3.65102	4.53236	3.37443	3.33857	3.81187	3.54599	3.73564	2.84866	3.3571	3.76575
		5.73856		3.39613	4.15638	3.46888	3.25992	3.29292	3.49066	3.35798	3.18567	3.82139	4.12559	3.53082	4.4698	5.33828	5.24435	5.74075	6.05644	6.87946	7.33023	6.7344	7.45956	7.00151	6.90985	7.42853	6.5482	6.53732	5.66116	5.65588	5.98337	5.54972	4.77236	5.44878	4.34114	4.28206	3.67467	4.02075	3.9014	3.48566	3.42407	3.33763	3.19495	2.72234	3.63544	3.55531
		5.74188		3.00587	3.90801	3.65317	3.19612	3.74023	3.29012	3.99051	3.56332	3.7333	3.78764	3.79523	4.33071	4.56031	5.94383	5.83696	6.06703	7.74062	7.4325	7.3092	7.81978	8.12911	6.67334	7.73068	6.32035	6.44561	5.0001	5.11714	6.39102	4.82414	4.7487	4.53948	4.59102	4.15075	4.03324	4.02904	4.01398	3.52633	2.94801	3.19925	3.25604	2.88273	3.19421	3.84608
		5.7452		3.28342	4.0312	3.85054	3.47906	3.26004	3.10961	3.56895	3.58136	3.52191	3.76805	3.73349	4.3254	4.33033	5.38062	6.24342	7.02707	7.38648	7.06194	7.94931	7.91403	8.44566	7.01159	7.42356	6.5142	6.97631	5.84615	5.16995	5.56745	5.56049	5.21244	4.16034	3.87719	3.74711	3.92541	4.08479	4.24297	3.00444	3.51994	3.98029	3.42746	3.19528	3.65209	3.68696
		5.74851		4.08226	4.21132	3.81533	3.22256	2.99233	3.55954	3.18883	3.32212	3.55479	3.38985	3.67446	4.23061	4.84192	5.63992	5.60423	6.58508	7.1991	7.22104	7.75936	8.26092	7.21779	8.4317	7.44053	6.7304	5.96518	5.8482	5.67384	5.20873	5.1541	5.10971	4.40208	4.28623	4.09275	4.46743	3.98479	3.74795	4.17086	3.68208	4.57348	2.78445	3.76701	3.62677	3.45584
		5.75181		3.16542	3.36664	3.54613	3.37881	3.20044	3.37902	3.51893	3.06012	3.47812	3.31247	4.20027	3.4595	4.86208	5.04446	5.4335	6.46324	6.59647	8.097	8.03573	8.12451	7.68528	7.78985	7.64132	6.6556	6.3619	5.99411	6.10136	5.32148	4.74723	5.51312	4.51897	3.51711	4.0349	4.43451	3.80935	4.25355	3.59948	3.74422	4.61303	3.08943	3.88545	3.16581	3.65752
		5.75512		2.84643	3.43241	3.69056	3.33651	3.31176	3.40041	3.96349	3.53115	3.88786	4.04686	3.54575	3.64098	4.47361	5.12712	6.39688	7.03501	6.36092	8.05602	7.14667	8.05981	8.30207	7.35733	8.59843	6.85183	6.93636	5.99276	6.73753	5.97646	6.07443	4.80203	5.10079	4.51916	3.91236	4.65185	3.86624	3.81288	4.25511	2.86318	3.74114	3.56777	3.50723	3.9165	3.98227
		5.75841		3.41599	3.56879	3.35309	3.49201	3.44239	3.55495	3.20521	3.1688	4.17288	3.51084	3.96718	4.25896	4.39145	4.38654	6.3354	6.75333	6.99603	7.70191	7.17629	8.86201	7.97362	6.8505	8.24665	7.09587	6.70453	6.32238	6.61501	6.58697	6.09366	4.38296	4.75351	5.0522	3.67761	4.65539	3.64376	3.64219	3.63094	3.05122	4.07165	4.39162	3.94676	3.53068	3.81248
		5.7617		3.44379	3.44342	3.80787	3.48499	3.81091	3.72338	3.13296	3.02416	3.57167	3.59748	4.28729	4.60757	4.79641	5.12613	6.01876	6.26216	7.02205	7.73439	7.12914	8.5808	7.5004	6.56026	6.95415	6.65627	6.51424	6.80725	4.83597	5.65387	5.45722	4.3833	3.8545	4.0963	3.90595	4.08406	3.5855	4.03981	3.64196	3.31721	3.65122	3.63809	3.76942	3.1962	2.83177
		5.76499		3.0453	3.36969	4.04536	3.87171	3.73437	3.66288	3.58225	2.89983	3.52535	3.45919	4.55689	3.79266	4.42231	5.42367	6.11326	5.74639	7.77593	7.48987	7.019	8.33268	7.87738	7.50334	6.83698	7.06523	6.59403	6.54785	5.76689	5.21483	6.17785	4.57268	4.65883	4.25154	4.36664	3.95385	3.63222	4.51329	4.07588	2.61271	3.32583	3.63841	3.16583	3.91295	2.9196
		5.76827		3.11684	3.91478	3.62191	3.74836	3.18719	3.4132	3.71356	2.81083	3.34627	4.0098	4.48685	3.69473	4.14369	5.98082	5.48263	6.07603	7.69252	7.96613	8.45933	8.20116	7.70527	6.31965	6.80213	6.96003	5.7804	6.20671	5.93747	6.4038	6.26687	5.26482	4.47066	4.85114	4.6818	4.27255	3.77538	4.01063	3.52572	3.687	3.527	3.89664	2.9794	4.04377	3.02898
		5.77155		3.40593	3.5805	3.11541	3.09871	3.83425	3.65011	3.56364	3.3928	3.61936	4.06184	3.9797	3.85597	4.3724	5.76702	5.28486	5.70373	7.40147	6.48015	7.87697	6.62819	7.72177	7.01723	7.48201	6.98214	7.20102	6.07245	5.7668	5.33911	4.6342	4.914	4.35692	3.74415	4.23586	4.20576	4.27744	3.63844	3.53554	4.55005	3.55829	3.71795	2.80148	4.46497	3.19934
		5.77482		3.52033	3.46095	3.93064	3.5881	3.86602	3.47415	3.83307	3.11485	3.08687	3.39729	3.7009	3.86745	4.46591	5.47393	5.34447	6.34383	6.89072	7.06788	7.17906	6.61834	7.44612	6.8834	7.45928	6.59424	7.08072	6.21794	5.49137	5.68222	4.21971	4.7212	4.7216	3.84508	4.15461	3.97419	3.8898	3.79963	3.96258	4.03997	3.31996	3.01282	3.58508	4.68713	3.73166
		5.77809		3.26476	3.15837	3.71519	2.92457	3.54489	3.16019	3.60882	3.01968	3.44577	3.44338	3.91932	4.34943	4.16072	5.64368	5.679	6.3866	7.25708	8.32884	6.67493	8.00945	7.75724	7.77836	7.07802	6.60436	7.2861	5.95277	5.00769	6.02672	5.32656	4.8368	4.50316	4.19795	3.41189	4.06798	3.90145	4.00772	4.11142	3.90145	3.66497	3.42537	3.61362	4.25154	4.27231
		5.78135		2.94129	3.95792	3.17423	2.81271	3.09468	2.88249	3.39242	3.06155	3.82908	3.91855	4.53173	4.52154	4.23763	5.20333	6.03737	5.76657	6.99907	7.66072	8.40291	7.95165	8.68837	8.01947	7.06747	6.55389	7.76197	6.32604	5.39605	5.36821	6.01764	5.63954	5.1158	4.01611	4.3129	4.3806	3.62717	4.24436	3.82066	3.543	3.8915	3.12382	3.69867	3.26892	4.04055
		5.78461		3.30199	3.59017	3.79022	3.52497	3.00629	3.07732	3.6609	3.21795	3.65647	3.85195	4.2137	4.17398	4.28415	5.02654	6.58422	5.96776	6.89049	7.89626	8.60305	7.70385	8.74289	8.04609	7.77273	6.60255	6.68174	5.98875	6.74769	5.8218	4.90715	5.23304	5.42581	5.01244	4.83523	3.67407	4.25892	3.82992	3.75598	3.62323	3.79605	3.93759	3.65309	2.77079	3.25863
		5.78786		3.50816	3.66702	3.52169	3.78939	2.86328	3.15828	3.3483	3.11265	3.28323	4.01798	4.82467	4.54946	5.18755	4.78431	6.87191	7.45228	7.07931	7.71843	7.68838	8.54512	8.34516	7.68871	8.76862	6.69159	6.75142	6.80788	6.35504	5.4405	5.35908	5.03894	4.77904	4.7406	4.30693	3.9914	3.67251	3.85048	3.88694	3.66434	3.94525	3.61836	3.10795	3.24264	3.46531
		5.79111		4.05874	3.18835	2.49623	3.18325	3.14073	3.62347	2.9968	3.36636	3.92672	3.50001	4.85591	3.84752	5.14415	5.77761	6.12775	6.40193	6.56214	8.08215	7.31202	8.26272	7.48959	7.92744	7.86117	6.76639	6.52313	5.97741	5.5681	5.68678	5.92373	5.29509	4.98319	4.0935	4.06348	4.14392	4.21179	3.62892	3.59718	3.88224	4.00084	3.52715	3.46971	3.04283	3.64065
		5.79435		3.46059	3.03986	2.78965	3.28984	3.21588	3.81346	3.43526	3.1004	3.35076	3.8897	3.97256	4.20753	4.58789	6.13685	4.90277	7.19361	6.78198	7.08635	7.85371	7.19917	7.89949	7.314	7.66781	7.51722	6.81224	5.59607	6.04451	5.33875	5.65787	3.74198	4.87106	3.41533	4.26281	4.2788	4.77937	3.941	3.99592	3.86222	3.02991	3.48763	3.38624	3.38475	3.77913
		5.79758		2.77677	3.2003	3.06149	3.14087	2.85806	4.09084	3.74712	3.22495	3.21088	4.38435	3.513	3.53153	4.29961	5.20011	4.75564	6.81251	7.35122	6.98944	7.17217	7.57445	8.34598	7.8553	7.94125	7.42899	6.68928	6.80524	6.75172	6.229	5.04557	4.24649	3.97134	3.85645	4.09935	4.37032	4.61482	3.51147	3.77147	3.23721	3.9835	3.35752	3.92228	4.55634	3.11455
		5.80082		3.23665	3.41316	3.01294	3.22842	3.18821	3.24182	3.48336	3.45915	3.44959	3.89165	3.82618	3.93671	4.28833	5.06855	6.23188	6.49813	6.79809	6.54202	6.92242	7.15351	7.91199	7.78574	8.17494	7.67128	7.13864	6.16715	6.37338	5.75762	5.27292	4.56034	4.01737	3.78742	3.41757	4.00775	4.30402	3.84764	4.05701	3.26306	3.79653	3.51587	3.81941	3.78955	3.29888
		5.80404		3.95816	3.48083	3.44177	3.47758	3.08591	3.30919	3.69892	3.46198	4.17307	3.37095	4.14265	5.10507	4.3212	5.17245	6.57242	7.73894	6.70063	6.80025	7.06468	7.47486	7.41752	7.01553	7.48847	6.4443	6.69169	6.03342	5.64508	5.21066	5.85901	5.16473	4.00456	4.09233	3.40864	3.90211	4.02026	4.18166	3.33907	3.66094	3.25466	3.68479	3.93626	3.25607	3.47126
		5.80727		3.79833	3.12804	3.13358	3.5968	3.17225	3.31838	3.10542	3.27102	3.34755	3.50651	3.72395	4.41054	4.69896	4.76098	5.83342	7.15782	6.56372	7.3475	6.69571	7.75709	6.89861	7.64007	8.17151	6.37541	6.87234	6.43448	6.17615	4.8787	5.05708	4.54592	4.4217	3.75545	3.35613	4.34725	3.73745	4.44837	3.12057	3.06731	3.51696	3.42109	3.63649	3.67458	3.08674
		5.81048		4.06036	3.50527	2.7532	3.94108	3.51055	3.2406	3.31123	3.31038	3.35114	3.85601	3.44471	4.49824	4.50655	5.03285	5.88976	6.40639	6.75987	6.73408	8.16035	8.31808	7.57712	6.79152	7.56331	6.51413	6.29407	6.77921	6.62341	4.80875	4.50304	4.97345	4.22201	3.95316	3.94453	4.87372	3.69017	4.05286	3.27142	3.03602	3.32454	2.86545	3.39607	3.67541	3.19571
		5.8137		3.87747	3.63528	3.5692	3.7888	3.0266	3.36577	3.91262	3.39214	3.54776	3.44882	3.1258	4.45851	4.61852	5.66524	5.18125	6.5594	7.04389	7.31995	7.66081	8.42618	6.99521	6.90479	7.16952	6.31796	6.0884	6.60128	5.25557	5.36181	5.04822	5.43077	3.85784	4.29571	4.38837	4.27758	3.31047	3.72658	4.25429	3.45877	3.60312	3.89293	3.16366	3.81747	3.36141
		5.8169		3.41793	3.06499	3.88143	3.32563	3.18309	3.92163	4.21028	3.00178	3.44805	3.98884	4.20961	4.34804	4.79482	5.1573	5.3115	6.72607	6.91952	7.34046	7.30602	9.00556	8.05351	7.92113	7.7623	6.91863	6.16498	6.05115	5.51241	5.75992	5.77769	4.55967	4.1897	4.39561	3.7025	4.04684	3.88515	4.26815	3.82815	2.74883	3.27882	3.7089	3.82552	3.37295	3.59981
		5.82011		3.35293	3.05736	3.49648	3.32918	3.47826	2.79308	3.13631	3.0562	3.23896	3.3945	3.99994	3.34961	5.32199	5.14594	5.37606	6.76439	7.20636	7.17702	7.89219	8.05508	8.11861	7.70158	7.59011	7.41918	6.48841	6.03625	5.52383	6.27138	5.44357	3.97957	4.29098	4.31536	3.27309	4.21326	3.61381	4.31908	3.82412	2.98929	2.95564	4.12182	3.78046	3.68243	3.53026
		5.82331		2.85726	2.99837	3.35197	3.24524	3.06062	3.28818	3.43315	3.01005	3.34687	3.53979	3.63912	3.86454	5.13388	6.1328	5.0447	6.25034	7.25874	6.75712	7.55874	8.25395	8.07111	8.25262	6.87114	7.36233	7.17019	5.99167	5.54288	5.47178	5.1496	4.6456	5.0611	3.5314	3.20641	4.46246	3.73276	3.88978	4.0818	3.3529	2.73315	4.02392	2.88271	3.76997	3.75123
		5.8265		3.25534	3.61036	3.20814	3.17294	3.10091	3.30088	3.86347	2.77146	2.76286	3.53848	3.86717	4.53985	4.58717	6.02535	5.53975	6.75561	6.76741	7.11689	7.88622	8.3273	7.21166	8.16843	7.33926	7.05544	6.74256	6.59675	5.30997	4.4188	4.71568	5.20428	4.41739	4.00578	3.28156	4.14051	3.88661	3.97241	3.76342	3.12129	3.22196	3.13266	3.67262	3.66011	3.56474
		5.82969		3.50596	3.33046	2.66088	3.48687	3.58616	2.94609	3.29026	3.01956	3.36043	4.13623	4.01552	4.04793	4.31373	5.76623	6.19955	6.83197	6.63203	6.87696	7.98446	7.70749	7.26582	8.0488	7.42532	6.60404	7.00514	6.51158	5.70566	4.33411	4.85934	4.72468	4.33252	4.62072	3.93773	4.34997	3.75405	3.45036	3.70877	2.95176	3.45446	2.85974	3.58394	3.46314	3.78756
		5.83287		3.48284	3.32524	3.55209	3.44491	3.2567	2.67491	2.77966	2.9214	3.34104	4.47523	4.00226	4.05142	4.67845	5.22453	6.29393	6.97103	6.4921	7.6225	8.42194	8.5907	7.70317	7.40887	7.53661	5.90887	6.55695	6.75121	5.87622	5.63985	4.99372	4.26766	3.33109	4.75181	4.6372	3.41944	3.71333	4.08339	4.23553	3.54967	3.33722	3.54025	3.29805	3.24966	3.74609
		5.83605		3.62	3.1635	4.01628	3.44445	3.31509	3.27128	2.68311	3.25801	3.45449	3.43721	3.86531	4.37531	4.50565	4.71263	4.89811	6.99652	6.91916	7.41038	8.41977	7.17262	7.29675	7.46162	7.1408	6.25861	6.63144	5.34585	5.25052	6.05252	5.85632	4.66452	4.36463	3.71929	5.08437	3.89263	4.01079	3.92914	4.78132	3.42081	3.12012	3.53266	3.83946	3.39431	3.17893
		5.83922		3.54769	2.98997	3.04019	3.59933	3.12578	3.22055	3.62826	3.18971	2.97084	3.62018	3.53491	4.56985	3.86574	5.09213	5.05373	5.97887	6.26944	7.42153	7.78608	7.40299	7.54322	7.52435	7.12162	6.72744	6.61201	6.53166	6.00123	5.74612	5.73657	4.79447	4.20202	3.90405	3.65271	4.4588	4.01613	4.24804	4.06558	3.7127	3.5913	3.66227	2.89477	3.13075	3.57681
		5.84239		3.17712	3.08586	2.95366	4.00876	3.01981	3.00702	3.48151	3.09692	3.3435	3.44664	4.22586	4.26387	3.94583	4.60449	5.76184	6.32499	7.33874	8.05464	8.10635	7.34445	7.75521	7.28028	7.35846	7.30651	5.69238	5.8665	6.39373	5.84715	4.61735	3.92644	4.31954	4.30524	3.75105	4.04231	3.33552	3.96878	3.71174	3.70315	3.24822	3.08869	2.66028	3.02914	3.89443
		5.84556		3.60017	2.74208	2.71676	3.54852	2.97633	3.31214	2.86037	3.22333	2.92566	3.51045	4.24184	3.95487	4.766	4.77055	5.77989	6.38259	6.09253	7.61205	7.74271	8.34171	6.96256	7.11707	8.57578	6.25484	5.59555	5.68634	5.57175	5.28346	4.43099	5.0448	3.97391	4.88029	3.7039	4.02029	3.33105	3.84248	3.8901	3.41269	3.27568	3.69066	2.78977	3.54584	3.85376
		5.84872		3.48915	3.21957	2.63317	3.21434	3.30538	3.50737	2.65068	3.29115	2.84805	3.22372	3.77236	4.39017	4.96272	5.5275	5.61814	6.31931	6.35413	7.26288	7.33329	8.76594	7.29852	8.03118	7.25735	6.04484	6.90581	5.71579	5.29163	4.46854	5.50949	5.07778	4.30532	4.53503	3.88242	3.35575	3.50902	3.61922	3.60893	3.17783	3.4221	3.75602	3.17318	2.86897	3.82662
		5.85187		2.90249	3.45225	2.56275	3.4358	3.34564	3.15332	2.82894	3.03032	3.11646	2.98328	4.44137	4.00777	3.94748	5.71837	6.74622	5.64441	7.69666	6.75126	7.54403	8.72148	7.54062	7.61726	7.67096	6.79674	6.33646	6.12912	5.03768	5.3405	5.21025	4.1034	3.57732	3.96956	4.10123	3.25968	3.92466	4.68836	3.48724	3.2966	2.7844	3.78061	3.03973	2.42854	3.7037
		5.85502		3.34668	2.97888	2.80007	3.91319	2.58457	3.45573	3.33031	2.97884	2.99121	2.7419	3.95226	4.30572	4.35428	4.4229	6.25757	6.86442	6.96382	6.69739	7.62004	8.03061	7.33816	6.96514	7.34691	7.18113	5.59549	5.80674	5.46098	6.53278	4.75183	4.66464	4.6524	4.3005	4.11561	3.09476	3.06103	3.80309	3.43989	3.48743	3.08728	4.08924	4.12045	2.84212	3.2519
		5.85817		3.4808	2.78355	3.23476	3.44989	2.45215	3.09137	3.48137	3.3046	2.88828	3.18333	3.80813	4.14591	5.05892	4.93537	5.83804	6.45304	6.04644	7.0397	8.6288	9.42545	8.22996	7.41827	6.85199	7.07613	6.14768	6.11307	6.26137	6.11382	4.68158	3.57426	4.31805	3.76516	4.22354	3.7763	3.519	3.98004	3.39721	3.46382	3.90062	3.47492	3.14334	3.13997	3.46093
		5.86131		3.23427	2.88853	3.02251	3.14202	2.64016	3.32237	3.13004	3.47465	3.17027	2.87347	3.67248	3.70574	4.72376	5.10466	5.02593	5.90986	6.47011	6.67498	8.17272	7.74195	8.60152	8.11177	7.16773	7.46542	6.5233	5.98231	5.28297	5.46036	5.06687	3.85417	4.25214	4.26894	3.70262	4.01189	3.96373	4.28709	3.22551	4.20127	3.85548	3.37092	3.14208	3.19398	3.28548
		5.86445		3.34986	3.15687	3.30687	3.14625	3.41985	3.34332	3.57325	3.37955	3.2851	3.01909	3.97282	3.67324	4.35588	4.10873	4.57966	7.15845	6.60753	7.03674	7.71461	7.13393	8.33165	7.76561	6.89132	7.16131	6.19798	5.73069	5.56842	5.82725	5.44741	4.82852	4.53776	3.94966	3.93794	3.82516	4.62378	4.20702	3.64935	4.14793	3.04011	3.22542	3.45159	3.44275	3.48395
		5.86758		3.40064	3.27224	3.34623	3.02068	3.57408	3.51671	3.29402	2.90228	2.99114	3.21873	3.79328	3.62108	4.39174	4.68181	5.04374	6.24572	7.09584	7.6075	8.0889	7.26892	8.27729	7.80586	6.10753	7.26317	7.21878	5.73207	6.09326	5.87872	5.30996	5.37962	4.99877	4.41925	3.46044	3.60568	4.3264	4.07895	3.98633	3.72262	2.91572	3.14391	3.53354	2.96246	2.6896
		5.8707		3.7013	3.54989	3.12778	2.70654	2.94959	3.59734	2.90982	3.09706	2.72753	2.9375	3.61388	3.50364	4.13511	4.9367	5.53787	6.61555	6.61995	8.06276	8.37325	7.0187	7.88906	7.57758	6.94823	7.19738	6.85193	6.17962	6.20159	5.74085	5.89999	4.72994	4.31205	4.70995	3.18807	3.95188	3.22821	3.57917	3.71322	3.35814	3.32671	3.138	2.9552	3.18314	2.66811
		5.87383		3.51973	3.48138	2.86705	3.09606	3.04808	3.60376	3.0664	3.28667	3.29755	3.22623	3.92782	3.46679	4.27237	5.78294	6.29891	7.04615	6.90372	8.14065	7.85946	6.44076	8.06738	7.95471	6.63203	7.23518	6.62961	7.12061	6.24685	5.34885	4.81087	4.57222	3.75295	4.7473	3.33779	4.01148	3.79684	3.72193	3.25433	3.33711	3.11036	2.90974	2.79743	3.59437	3.26452
		5.87694		3.09412	3.36455	3.44633	3.31753	3.24765	3.55158	3.35992	3.07874	2.79282	3.01761	4.38838	3.78487	4.21593	5.72028	6.1112	6.57127	7.95149	8.26435	7.06754	7.81943	8.03527	8.47401	7.27173	7.19201	6.5361	5.80622	5.29549	5.66914	4.4159	4.86509	4.00247	4.25445	3.80726	3.59966	3.83883	3.58579	4.27909	3.24655	3.32405	3.54498	3.31581	3.45685	3.55632
		5.88006		3.40549	2.96322	3.26793	3.38661	3.1271	3.00715	3.29187	3.17164	3.44057	2.5732	3.68414	3.90323	4.83098	4.89786	5.39056	5.29183	7.02574	7.62451	7.83817	7.78239	8.3982	7.42183	7.73848	6.44719	6.43743	6.84607	4.98921	5.83988	5.16263	5.03354	4.3686	3.59954	3.33208	3.87717	3.52055	3.82304	4.10186	3.32764	3.45843	3.75234	3.20283	2.88265	3.35834
		5.88316		3.14916	3.15317	3.12112	3.45218	3.25528	3.89401	3.16407	3.43195	3.57914	3.2883	3.55984	3.54709	4.10645	5.35211	4.60223	5.99885	6.79528	7.8864	7.85679	8.57154	7.49019	7.14304	7.39499	6.2455	7.12877	6.04729	5.54237	5.47658	4.73006	5.20287	4.84318	3.73462	3.81081	3.42825	3.60761	3.21897	3.41402	3.48159	3.03536	2.76012	3.59503	2.49743	3.14523
		5.88627		2.9975	3.24103	3.285	2.82391	3.47588	3.45848	2.57488	3.94874	3.09411	3.35656	4.16742	3.56991	3.89326	5.5386	4.44789	6.59481	7.06772	7.85779	7.89511	8.60878	7.97198	6.39364	7.71438	6.476	6.41273	5.74316	5.02432	5.12358	5.49659	5.16295	4.3164	3.35667	3.90636	3.51977	3.83115	4.02277	3.51077	2.99826	2.96589	3.09738	3.25615	2.80679	3.65074
		5.88937		2.36602	2.87066	3.10447	2.82789	3.35579	2.9595	2.64804	3.02737	3.04679	3.2251	4.07359	3.13122	4.12689	4.38143	5.54879	5.48389	6.85547	7.28562	7.50132	7.82157	6.58416	6.46722	6.49555	7.53713	6.44507	5.46471	4.80209	4.95168	5.38821	4.75206	3.93394	3.81979	4.08581	3.9914	4.2248	3.42192	3.46284	3.56703	2.82289	3.16223	3.39693	3.70277	3.922
		5.89246		2.65249	3.39468	3.02671	3.05134	3.28315	3.46594	2.98907	2.83453	3.10317	3.0596	3.83986	4.27972	4.53144	4.77204	4.89236	6.14925	7.79116	6.87183	8.58426	8.27638	6.88194	5.69119	6.38091	6.56709	5.54162	5.9932	4.57029	5.3949	5.18713	4.77629	4.15928	3.87855	3.46518	3.33593	3.47528	3.76066	4.02508	3.36094	3.21639	3.20789	3.0082	3.78894	3.27531
		5.89555		2.99611	3.38469	3.01901	3.82191	3.36922	2.90684	3.04542	2.72824	3.36919	3.38754	3.57549	4.04915	3.64831	4.50176	4.69799	6.79287	7.03097	7.39299	8.58439	8.32991	7.63016	7.0055	6.90664	5.91627	6.10037	5.53311	5.1612	5.30164	5.76826	4.44272	4.66631	3.9953	3.43242	3.36634	3.39884	3.43149	4.26428	3.22702	2.95567	3.39123	2.80006	3.41705	3.10256
		5.89863		3.08604	3.10771	2.74871	3.32581	3.08698	3.21136	2.57845	2.53957	3.06711	3.75994	3.99614	4.29125	4.05794	5.58154	5.82582	6.69199	7.59725	7.59649	8.0127	8.44004	6.79632	7.41155	6.78296	6.11802	6.29505	6.14379	5.61637	4.78758	5.58285	4.07412	4.61313	4.12912	3.69695	3.5174	3.31147	3.1686	3.7688	4.12413	2.98551	2.98157	2.89428	3.6692	2.77568
		5.90171		3.06798	2.90223	2.20335	3.0492	3.03005	2.83586	2.68661	2.81762	2.9143	3.20794	3.24137	4.46182	4.92089	4.03764	6.2453	6.81762	6.44302	7.65625	7.60263	7.68804	7.6905	8.333	6.56549	6.1287	5.75159	7.31187	5.96585	5.45151	5.00259	4.35638	4.46737	4.5964	2.74356	3.53637	4.5181	3.96688	2.98718	3.4938	2.52432	2.89568	2.84828	3.67201	3.33124
		5.90479		2.66961	2.76617	2.88749	3.02043	3.16653	3.16287	3.40849	2.82428	3.21679	2.73062	3.1183	3.70035	4.62897	4.76511	4.84421	6.94826	6.49126	7.09053	6.89497	8.06736	8.25236	7.09324	6.44878	6.93939	6.1008	5.8865	5.90867	5.72608	4.79451	4.59552	4.21852	3.78349	3.64686	4.10879	4.61858	3.95382	3.02927	3.70829	3.47017	2.91063	2.88649	2.95921	3.29881
		5.90786		2.68161	3.29884	2.7405	2.6306	2.96966	3.26929	3.24442	3.25278	3.55695	2.93619	3.71266	3.42357	4.16558	4.91054	5.91794	6.26548	7.5886	6.72331	7.84192	6.9551	8.44732	6.84759	6.29218	6.68468	6.63701	5.42754	5.48863	5.2304	4.92874	4.82409	4.367	3.2237	3.5905	3.91308	4.41036	4.28451	3.4018	3.03986	4.46333	3.09276	2.86955	3.20428	3.63815
		5.91093		3.21594	3.34715	2.37984	2.44206	3.70801	3.4406	3.40996	3.10708	3.1007	3.56583	3.77683	3.43625	4.6414	4.58678	6.46845	5.23632	6.82895	7.26656	8.36176	6.6656	7.8592	7.66292	6.48631	7.00264	7.07368	5.67779	4.98111	5.07302	6.00005	4.10126	3.52452	4.12238	3.90911	4.30304	4.00284	3.88564	3.72732	3.65507	3.62255	2.41324	3.03612	3.24451	3.98164
		5.91399		3.56825	3.1283	2.61559	2.9809	3.00381	2.92474	2.94172	3.41691	3.41907	3.45729	3.53089	3.46465	4.99629	5.76124	5.97427	5.69818	6.94066	6.85695	8.35414	7.453	7.01907	8.56682	6.88834	6.2064	6.84965	5.78255	5.09464	5.79946	5.38512	4.09975	4.77874	4.46466	3.90316	4.5996	2.8562	3.65943	3.55562	3.43039	3.31497	2.97657	3.5686	3.05974	3.42172
		5.91705		3.48625	2.90206	2.93256	3.27912	2.60442	2.94145	3.10119	3.58861	4.21375	3.2446	3.43468	3.4773	4.22525	6.15683	5.62395	6.97447	7.11426	6.20648	8.19629	7.28258	7.49356	8.13303	7.2332	6.97596	6.99725	5.39697	5.06145	5.13525	4.99081	4.32505	4.70951	4.1586	3.52181	3.18719	2.84955	3.96565	3.59767	3.43129	3.6	3.7552	3.26948	4.11411	3.13123
		5.9201		3.3605	3.49356	2.55409	2.97932	2.84661	3.10411	3.45618	3.57184	3.87574	3.35534	3.31377	3.78473	3.83388	4.95014	5.30269	7.33417	6.82846	7.26716	7.42402	7.7395	7.748	6.9835	6.72212	6.95054	6.35991	5.76426	5.15319	4.48926	4.88162	4.77129	4.46939	4.34369	3.55909	3.67367	3.13675	3.20253	3.7837	3.87935	3.01222	3.35991	3.30606	2.97759	3.25359
		5.92315		3.06894	2.85755	2.42222	3.13946	2.37323	3.6107	2.88526	2.53164	3.21476	3.52309	3.64448	3.48651	4.45825	5.13504	5.70579	6.68173	6.72481	7.61724	7.77646	7.93852	7.31037	7.82291	6.9041	6.7603	6.01796	6.27999	5.65405	5.21	5.1408	4.06262	3.92203	3.53857	3.92618	3.87229	3.58497	3.40782	3.44953	3.41638	3.34344	3.44899	3.42185	2.8592	3.08609
		5.92619		2.87053	3.14057	3.35889	2.98158	2.34912	3.01987	3.1712	3.12827	2.85781	3.51654	3.16124	3.19414	4.75733	5.23107	6.16565	5.77861	7.2463	6.89664	7.1053	7.4058	7.49162	7.80706	6.93011	6.51112	6.16598	6.02409	5.79657	5.37098	6.23226	4.76742	3.9788	3.3427	4.10701	4.05126	3.70226	3.01757	3.46265	3.21202	2.78716	3.7713	3.55641	2.96426	3.03078
		5.92923		3.07177	3.07863	3.10455	3.39301	2.68316	3.40351	3.0349	2.49506	2.64298	3.6324	3.88268	3.06119	4.32074	5.2876	6.19432	5.88498	6.80249	6.59181	7.55917	8.04736	7.28547	7.94985	7.25558	6.49924	5.92671	5.91586	6.0863	5.38179	6.0991	4.7109	3.78657	3.12965	3.4972	4.62166	3.47221	3.46569	4.14173	2.63317	2.79152	3.3153	3.42372	3.27349	3.18955
		5.93227		3.45996	2.99244	3.03832	3.22618	2.96861	3.20535	3.02509	2.38057	3.42455	3.17632	3.67828	3.99147	4.68044	4.71497	5.72562	6.12539	6.38364	7.37338	8.76286	7.90479	7.88436	7.53926	7.67106	7.69158	5.91673	5.99101	6.17533	5.28081	5.19354	4.05734	5.11662	4.03469	3.27291	4.39269	3.92375	3.67637	3.58729	2.7502	2.99988	3.31841	3.05622	3.49565	2.84759
		5.9353		3.57305	2.52877	3.55209	2.94316	3.58299	3.17692	2.97698	2.76258	3.96864	3.31352	3.61551	3.60493	5.4648	5.23691	5.43035	5.80607	6.91442	6.64804	7.98005	7.60194	7.72704	7.48601	8.30113	7.25122	6.11376	7.03637	5.80426	5.20966	5.07211	4.64086	5.32717	4.26693	3.72031	3.93924	4.15898	3.36753	3.38541	3.39037	3.52961	3.78799	3.21091	3.69081	3.00246
		5.93832		3.82673	2.61098	2.83075	3.10962	3.26555	2.90951	2.68039	3.61317	3.10708	3.40558	3.80853	4.43111	4.52956	5.46539	5.40769	5.30717	6.33071	7.16665	6.86166	6.58241	7.23237	7.64822	6.92697	6.80088	6.01833	6.3436	6.03649	5.38515	4.82895	4.43187	3.98986	3.92895	3.91353	3.71249	4.64807	4.19503	3.21122	4.17467	3.71652	3.2376	3.27294	3.0114	3.74313
		5.94134		3.11425	2.69736	2.465	2.81078	2.88724	3.10162	3.19426	3.03062	3.28355	3.50223	3.75851	3.67289	3.90893	5.05083	5.99884	5.84905	6.90146	6.75124	7.28319	6.74813	8.10253	7.98703	6.53126	7.25399	6.34237	6.24636	5.41811	6.19675	4.75687	4.55729	4.03152	3.28887	3.93197	4.29881	4.32517	4.44935	3.34745	3.46141	3.8777	3.72619	3.23459	2.96039	3.17966
		5.94436		2.88456	2.95175	3.07141	2.9461	2.7179	3.15168	3.07059	3.0023	3.74844	3.64022	3.7	3.46926	4.31807	5.24718	5.47763	5.63336	6.99379	7.13022	7.4063	6.66695	7.14553	7.35408	7.05117	6.72997	6.25024	6.87666	5.32231	6.35034	5.27813	4.15918	4.69955	3.68082	4.18282	4.89343	4.48913	4.04271	2.88581	3.55638	4.31869	3.57867	3.08057	3.59759	2.85019
		5.94737		3.15619	2.86916	3.26465	2.79408	2.98141	2.98696	3.13707	2.86555	3.08443	3.27892	3.45523	3.40324	4.91717	4.93403	5.7925	6.08635	6.49684	5.78098	6.95713	6.64494	7.51007	8.04969	6.74048	6.49472	6.55178	7.03811	5.38266	5.44187	4.82303	4.46583	4.41314	3.47074	3.91389	5.09095	3.99601	3.72223	3.54118	3.74587	3.45963	3.64462	3.85716	3.52097	3.40133
		5.95038		2.72338	3.32973	3.08326	2.7945	3.17799	3.18206	3.12098	2.82478	3.19294	3.67418	4.03083	2.99286	4.48616	5.25263	5.61909	6.92655	6.46888	6.05974	7.7629	7.46966	7.39397	6.84715	7.35434	7.58757	5.46819	6.27175	4.36654	5.42215	5.45784	5.17359	4.40539	3.33642	3.69084	3.9906	3.15858	3.70751	2.8328	3.38482	3.59097	3.60226	3.3016	3.42688	3.36506
		5.95338		2.98157	2.99127	2.94977	3.33266	3.19803	3.35462	3.27511	3.29648	3.08754	3.59873	3.60703	3.88059	4.2753	5.37724	5.51165	6.05798	6.60856	6.27791	7.457	7.48143	7.88048	7.66914	6.61309	7.26278	6.48569	5.93584	5.3759	5.56791	5.43044	4.25943	4.26766	4.10699	3.75506	3.58819	3.60614	3.24026	3.26863	3.84016	3.35802	2.87156	2.69614	4.16556	3.73798
		5.95638		2.86193	2.81329	2.72471	2.95489	3.18546	3.03285	3.02814	2.71052	3.41149	3.50989	3.49458	4.66829	4.28132	4.80737	5.76485	5.69666	7.59814	6.74201	7.73888	7.49615	8.0683	7.54951	7.17196	6.63932	6.7595	5.45249	5.30646	5.38861	4.665	3.874	3.69502	3.81547	3.57289	3.15914	3.89514	4.10632	3.06361	4.07055	3.55075	3.3154	3.08257	3.93498	3.18676
		5.95938		2.85733	3.16145	2.60293	2.77667	3.02601	3.19627	3.2973	3.03222	3.42546	3.81849	3.36071	3.69093	4.30171	5.14439	5.91632	5.90688	6.76408	7.33978	7.65509	7.80713	8.0226	7.75873	7.58635	6.94225	7.09434	5.70312	4.26043	5.92064	4.18766	4.14382	4.4833	3.78237	3.86166	3.8996	4.31451	3.73214	3.83117	3.36753	3.1161	3.57207	4.21368	3.42812	3.158
		5.96237		3.0071	3.19211	3.30398	3.06787	2.38025	2.58827	3.39109	2.8673	3.60091	3.64035	3.45927	3.67109	4.22055	5.10627	6.5159	6.487	6.55476	6.87791	7.77565	7.28155	7.61156	7.84223	7.95968	7.66815	6.94291	5.79516	5.5	5.5604	5.41217	4.24988	4.28752	3.75564	3.76841	3.67648	4.10054	4.11104	3.67813	3.22184	3.38862	3.82924	3.62233	2.92772	2.9354
		5.96535		2.761	3.35	3.24413	3.52418	3.1231	3.31167	2.9816	2.85104	3.32486	3.07363	3.87904	3.4564	4.39098	4.88844	6.69749	6.65546	6.39616	6.94951	8.45024	6.7514	7.47915	7.68972	7.6853	7.09946	6.26887	5.49925	6.50365	5.84068	4.73357	4.66578	4.40437	4.02386	3.92606	3.62586	3.07735	3.39946	3.68812	3.0533	3.39907	3.48947	3.89876	2.74155	3.29949
		5.96834		3.18191	3.34162	2.95676	3.3745	3.05698	2.91651	3.08391	2.86234	2.98071	3.55813	3.71884	4.39162	5.31678	5.15452	5.67318	6.02954	6.18235	7.04963	7.69982	7.67548	7.58377	6.67548	7.96899	6.52138	7.05161	6.26419	6.24176	5.30216	4.78635	4.78581	3.78856	4.47342	3.77293	4.00191	3.35564	3.50802	3.41012	3.89873	2.70829	3.4108	3.48824	2.61652	3.1709
		5.97131		3.83425	2.76432	3.13159	3.02429	2.65133	3.08657	2.91029	2.87876	3.29471	3.77742	3.92804	4.27845	4.9731	4.98573	5.9474	6.68446	6.21531	6.45627	8.20506	7.32057	7.4673	7.41629	6.71618	7.15477	7.09683	5.81214	5.52492	5.74978	4.68511	4.90589	4.90735	4.29859	4.11648	4.49288	4.01132	3.24056	3.36453	3.65884	3.18563	2.69735	2.88728	3.42295	3.14838
		5.97428		3.31062	2.9536	2.94693	2.7801	2.75905	3.46181	3.13389	2.69562	3.34802	3.65079	3.47976	3.75551	3.65779	4.98718	6.42037	6.99754	7.83978	7.75818	7.47816	7.23991	7.21473	8.07625	7.27307	7.54353	6.517	5.79619	4.95941	5.32801	4.86145	5.12682	4.36392	3.95048	3.85007	3.66073	4.50805	3.452	3.40154	3.42296	3.25351	3.45546	3.51296	3.43549	3.27847
		5.97725		2.82357	2.2059	3.30007	2.78446	2.58465	3.41881	3.06851	2.55961	3.60008	3.70532	3.60341	3.82533	3.87277	4.55325	5.53759	6.15532	7.64755	8.55563	7.75174	8.89249	8.06822	8.45862	7.58088	7.34647	6.71101	6.57854	4.8757	5.96557	5.20379	4.57046	4.93946	4.38003	4.01033	3.73827	3.96986	3.81377	3.51058	3.10654	3.10874	3.22435	3.29139	2.83382	3.28655
		5.98022		3.28046	2.45571	3.46153	2.74218	2.68301	3.25863	3.11616	2.44778	3.03338	3.47222	3.56518	4.2946	3.71257	4.94959	6.13306	6.15484	6.71044	7.53381	8.04231	7.69579	8.5934	7.2989	7.49413	7.65289	6.32912	6.25376	5.22443	4.35014	5.34339	3.78254	4.89989	3.58741	4.1609	3.53135	3.71218	2.94699	3.52826	3.25691	3.28964	2.7388	3.5401	3.01324	3.49019
		5.98318		3.48643	2.96119	2.91922	2.39529	2.88657	3.41657	3.1321	2.93479	3.07352	3.36855	3.73095	3.8842	4.11373	5.0235	6.09121	6.94016	6.92452	7.29962	8.42294	7.03137	7.6557	7.42656	6.84221	7.23339	6.618	5.98465	5.75103	4.50283	5.11177	3.63497	4.4418	3.72853	3.91411	3.81031	3.431	4.19276	2.59381	4.32292	2.98888	3.42824	3.90508	3.49512	3.58004
		5.98613		3.42152	3.32914	2.74488	3.02825	3.30537	3.486	3.38214	3.30294	3.04775	3.16757	4.00275	4.40551	4.80092	5.04227	6.27297	6.37077	6.92434	7.19246	8.3742	7.15378	8.13195	6.87966	8.00874	6.80933	5.98306	6.59845	5.68745	5.90434	6.01775	4.55397	3.94111	3.61841	3.60942	3.87301	3.33455	3.94462	3.45083	4.37253	3.29528	3.63731	4.08558	4.14427	3.87902
		5.98908		2.74906	3.1911	2.86569	3.14981	2.79108	3.00272	3.25829	3.14827	2.6174	3.29324	3.65296	4.51683	4.87026	4.91788	5.43776	6.68152	6.34873	7.21069	7.93172	7.95452	8.15211	7.03947	8.48354	6.96044	6.87394	5.66445	5.53464	5.8992	5.49126	4.98885	3.55449	3.90307	3.69168	3.42525	3.79709	3.35506	3.35175	4.0568	3.15296	3.9396	3.91639	4.40037	3.72249
		5.99203		2.73105	3.8622	3.26218	3.20732	3.03845	3.1571	3.58628	3.30125	3.19363	3.59188	3.61782	3.81213	4.25271	5.34282	5.53667	7.23263	7.02453	7.2479	8.11252	6.64157	7.44478	7.31293	7.92086	7.74646	7.54364	4.88294	6.19304	5.96106	5.22649	4.65603	4.39156	4.55359	3.98335	4.101	3.86725	3.83542	3.72047	3.7902	3.80284	3.72626	3.62974	3.55644	3.20127
		5.99497		3.13366	2.56484	2.66956	2.79383	3.24074	3.52888	3.20122	3.34323	2.67618	3.72118	4.34429	3.68926	4.29013	5.06689	5.1744	6.51234	7.5503	8.02992	7.70573	7.44875	8.82559	7.57745	7.92061	7.07529	6.37843	5.95518	5.6498	5.85691	5.41752	4.68601	4.03859	4.28653	4.11309	4.64603	3.59633	3.88195	3.69463	3.89854	3.48649	2.97761	4.56915	3.52179	3.16499
		5.99791		3.09742	2.86509	3.50606	2.51249	3.02263	3.29236	2.63199	2.82877	3.10562	3.04406	4.11188	4.81963	3.51578	4.79313	5.3509	5.66075	7.01916	8.00549	8.01188	8.00544	8.80715	7.31127	8.02408	6.2828	6.19332	6.15281	5.56441	5.08041	5.01504	4.30071	5.23982	5.2377	3.81895	3.7856	3.76481	4.05868	3.63328	4.23484	3.27298	2.82647	4.01334	3.36958	3.48601
		6.00084		3.56977	3.27354	3.76374	3.06148	3.2348	2.74179	2.62222	2.71481	2.99679	2.89037	4.06785	4.76282	3.97532	5.09292	5.12061	5.94514	6.88757	7.00232	8.10879	7.01277	8.47072	7.12315	8.22843	6.07192	6.6711	6.2888	6.57128	5.64551	6.00836	4.79797	5.78935	4.55005	3.45794	4.31322	3.93106	3.91261	3.36347	3.22348	3.7774	3.13594	3.18276	3.44421	3.02466
		6.00377		3.30867	3.10504	3.31519	3.10561	3.3594	2.34037	3.07563	2.82322	3.1199	3.39203	3.97734	4.72946	4.22508	5.68833	5.38601	7.05132	6.69173	6.85539	8.2514	7.94151	7.6531	7.60149	7.71748	6.90194	7.37195	6.02434	5.6168	5.3855	5.76741	5.15879	5.12737	3.47435	3.79959	4.68495	3.39078	3.8091	3.46772	3.68049	3.44281	3.15906	3.2297	3.05155	3.02565
		6.0067		3.0112	3.07179	3.10844	3.22654	2.90912	2.97503	3.14238	2.96038	2.92279	2.95654	3.76726	4.43353	3.88578	5.50619	5.34873	6.2304	7.19609	7.66163	6.92877	7.49218	7.08185	8.14013	8.30493	6.59233	6.34906	5.61146	6.42567	5.8556	6.05529	4.90114	5.05806	3.85537	3.94542	4.61083	4.31638	4.00715	3.84788	4.07403	2.39226	3.80835	2.96166	2.71742	3.41105
		6.00962		2.948	2.96307	2.48309	2.83342	3.39066	3.45002	3.0788	3.04442	3.30809	2.96353	4.37755	4.1793	4.34638	4.53622	5.6404	6.83925	6.5318	8.02822	6.4218	6.7152	7.03159	7.36946	8.4029	6.91215	6.45532	5.79296	6.07505	5.63507	6.05275	4.39037	4.12519	3.88848	4.06371	4.28516	3.97824	4.07139	3.7298	3.33639	3.29659	3.82772	3.13867	3.32555	3.56455
		6.01253		2.68804	3.43418	2.87511	2.82754	3.49838	3.00785	3.8123	3.65311	3.36009	3.0241	4.06392	4.1855	4.89647	4.93972	5.78912	6.46735	6.97173	7.27913	7.46461	8.10669	7.79728	8.70351	7.10064	7.65047	6.27937	7.25013	6.29962	5.51503	5.58127	4.82607	3.84384	3.94301	4.23754	4.40784	3.96524	3.21185	3.79497	4.08567	3.47133	3.29498	3.3806	3.84666	3.45014
		6.01544		2.6603	2.81682	3.2665	3.15655	3.2606	2.95332	3.17417	3.39804	3.31629	3.12478	3.45161	4.68763	4.50333	5.40804	5.37799	5.80997	8.24612	6.87307	7.43198	8.48884	8.73441	7.97188	7.3712	7.00701	6.7333	7.13159	5.83285	5.37067	4.4619	5.02492	4.13223	4.15457	3.35724	3.47894	4.3127	3.3023	4.42601	3.70565	4.22789	3.6978	3.66013	4.35371	4.04847
		6.01835		3.1156	3.02908	3.21848	3.30419	2.87067	3.03116	3.04727	2.93239	3.13055	2.9512	2.89204	3.52888	4.48921	4.82105	6.00159	6.24105	7.58407	7.0938	7.51501	7.52218	8.47384	6.78041	7.24785	7.38942	6.70763	5.91117	5.07504	6.15751	4.86224	5.22302	4.45274	4.34003	3.93593	3.59015	4.34387	3.29071	3.75106	3.53094	3.78725	3.14228	3.5205	3.49738	3.24715
		6.02126		3.13244	2.51004	3.29813	2.78789	2.9331	2.87715	3.03625	2.98693	3.55608	3.53038	3.119	2.82497	4.20676	5.19267	5.70153	7.20399	7.19004	7.22157	7.00194	7.6386	8.31572	6.60391	7.77817	7.68828	6.99049	5.75524	6.02248	6.33767	4.75432	4.56979	4.28122	4.00093	3.71055	3.72995	4.23469	3.60389	3.26425	2.50106	2.75461	3.70356	3.73953	2.76151	3.51228
		6.02416		3.57372	3.42314	3.27268	3.17927	2.8104	2.95721	2.59591	2.20103	3.08731	3.66561	3.4575	3.7321	4.06821	5.39396	6.60784	7.35912	7.34687	6.65626	7.14472	8.32399	7.68041	7.56112	7.98659	7.5781	6.73061	5.55677	6.27798	6.36938	5.90053	4.28896	4.58609	4.42592	3.89243	4.36365	4.10719	3.87402	3.47621	2.66203	2.45856	2.98723	2.99375	2.58047	3.87925
		6.02705		2.77687	3.35584	2.63664	3.19599	4.06314	3.15964	2.34873	2.61328	3.6102	3.46775	3.2058	3.3608	3.78796	5.01697	6.92179	7.27094	7.36116	7.39825	7.99513	8.17018	8.31167	7.33156	8.77282	7.33576	6.8079	6.01095	5.18497	5.6008	4.83468	4.80812	4.34019	4.24066	3.61351	3.57565	3.23014	3.70675	3.72444	3.62827	3.26222	2.49816	2.94622	2.31295	2.90364
		6.02994		2.64307	2.46865	2.70155	2.37523	3.46757	2.88642	2.46542	2.81268	3.08134	3.43702	2.74684	3.17807	4.13546	5.47726	6.01489	6.26016	6.98552	6.5856	8.10061	8.46355	7.38365	7.26391	8.25363	6.99943	6.45389	5.86317	5.5963	4.834	4.77684	5.56679	3.94269	3.91219	4.22722	3.70848	3.72639	3.32456	4.36095	3.33477	4.32063	3.22795	3.45561	2.72988	3.4739
		6.03283		2.93321	3.28024	3.0063	2.91838	2.54517	2.85656	2.78404	3.61236	3.1052	3.07354	3.05206	3.59413	4.31503	5.5258	5.86056	6.55648	7.31405	6.38472	8.25421	8.20081	8.75733	7.88667	7.15243	7.16249	6.17408	5.53048	5.54801	5.10638	5.1326	4.52662	4.32676	4.43629	4.69559	3.96029	3.60104	3.06439	3.52554	3.66837	3.2463	3.65737	3.33641	3.64113	3.59048
		6.03571		2.7527	3.0916	3.62081	3.15435	2.7496	3.25589	3.12588	3.09247	3.52127	3.21848	3.27506	3.4491	3.83542	5.38693	6.16087	6.55476	7.30738	6.8733	8.57354	7.49275	8.23153	8.15556	6.87183	7.7104	7.39644	5.60341	5.00962	5.66995	5.48956	5.03355	4.01285	4.62394	4.39367	3.77362	3.19979	3.54095	3.36839	3.31246	3.50682	3.79078	3.8442	3.7358	3.61999
		6.03859		3.3935	2.90515	3.19986	2.90059	2.68049	3.51018	2.99326	3.17224	3.00448	3.46482	3.36535	3.85522	4.16843	6.10383	5.71429	6.30057	6.87742	7.3422	7.30246	7.31482	7.14163	7.97984	6.64718	6.93516	6.01949	6.10503	6.56841	5.61111	5.09922	5.06576	4.01606	4.17141	4.20864	3.51445	2.87506	4.19425	3.86729	3.19941	3.64763	3.9436	4.18118	3.76921	3.426
		6.04146		3.39193	2.92988	2.93344	2.4638	3.23546	3.03478	3.2199	2.99169	2.9305	3.36941	2.87892	3.76884	4.89032	5.30038	5.62178	5.69367	7.20742	7.24743	6.87768	8.11371	7.30096	8.34178	7.28047	6.51863	6.36346	7.06948	5.91892	5.07576	5.25306	4.68713	5.19342	4.37545	4.48884	3.7735	4.17794	3.91258	3.98631	2.99367	4.39024	3.38436	3.1854	4.03926	2.72757
		6.04433		2.60614	2.96918	2.67512	2.47573	2.8302	3.1155	3.01109	3.23117	3.00699	3.41748	3.22153	4.09604	4.51653	5.35635	4.66761	6.05305	6.06092	7.54	7.0946	8.09083	8.07525	8.47122	6.67172	7.09852	6.98023	6.53477	5.48429	5.73507	5.93214	4.8239	4.94337	4.23901	3.9142	3.59093	3.83189	3.90588	4.14944	3.88563	4.06902	3.68041	2.67133	2.7435	2.97441
		6.0472		2.60164	3.09329	3.40499	2.54719	2.55252	3.21073	3.03315	2.92623	3.24037	3.75159	3.22628	4.09767	5.05296	5.50108	5.04185	5.49489	6.04347	7.44247	7.42859	7.43055	8.23451	7.31753	7.60712	7.45602	6.51283	7.06161	5.57823	7.44834	5.66033	5.36077	3.76257	4.40733	3.13958	3.75418	4.06682	3.80725	3.51979	4.62391	3.47345	2.89946	3.31802	2.93107	3.199
		6.05006		2.86321	3.42286	4.01934	3.65734	3.46543	3.05899	3.13962	2.61338	3.19745	3.30395	3.41986	4.30502	4.43834	4.96852	5.83837	6.74484	6.01248	6.718	7.05167	7.15457	8.34188	7.67358	7.79191	7.19555	6.94814	6.61974	5.66178	6.1902	5.40231	3.80276	4.24444	3.91525	3.06378	3.49145	3.34921	4.23234	3.74194	4.5217	3.63431	3.56031	3.70082	3.57371	3.32853
		6.05292		3.2209	3.37663	2.88224	3.24683	3.45866	2.92488	3.39854	2.63079	3.9328	2.81074	3.89651	3.64368	4.40696	5.29014	6.72926	6.08111	6.82209	6.9562	7.66815	7.60038	6.9128	8.19029	7.8927	6.8948	7.27619	6.74657	6.78808	5.43254	5.59371	4.14631	4.75247	3.82321	3.30375	3.42767	3.86303	4.47208	3.04253	3.7181	3.67036	3.49301	3.86651	3.6387	3.65603
		6.05577		2.62131	3.65145	2.85745	3.0701	3.26366	2.50544	3.43486	2.85536	3.47752	2.67396	4.16242	3.7226	3.89588	4.81975	5.73885	5.87868	5.19921	7.0249	6.67012	7.04153	7.94057	7.73189	6.73125	6.05123	6.32259	6.23396	7.0021	4.78278	5.25179	4.29729	5.03709	4.21064	3.95869	3.42012	3.77434	3.51343	3.60925	3.50301	3.65288	3.20895	3.37916	3.28638	3.18331
		6.05862		2.98234	3.19082	2.86948	2.8436	2.79396	2.49325	2.76108	3.18387	3.08253	3.16654	3.21034	3.96991	3.787	4.78437	5.56501	6.717	6.48587	7.57201	6.56081	7.17485	8.32377	7.4602	6.79516	6.76693	6.47743	5.4699	5.62313	4.74832	4.27723	4.763	4.45381	4.38172	3.64578	3.80568	3.62613	3.49418	4.03098	3.7179	3.15098	3.36885	3.47283	3.4902	3.4678
		6.06146		2.97586	3.06493	3.62548	3.13834	2.83592	3.2695	3.58191	2.02849	2.81824	3.30277	3.48631	3.90275	4.00561	5.59958	5.71557	6.58453	6.86509	7.36767	7.34861	8.32918	8.53668	7.21784	7.54367	6.98792	5.77144	6.21633	6.08012	5.6709	5.07555	4.5197	5.08069	4.38805	4.4028	4.49058	3.64969	4.12686	3.70521	3.55948	3.36133	3.67897	3.49658	3.49994	3.69537
		6.0643		3.3374	2.69065	3.95485	2.92989	3.15907	3.53898	3.70262	2.59757	3.40133	3.0011	4.11102	3.93554	3.99769	4.87773	5.5947	6.2739	6.36436	7.09904	7.26571	7.65697	7.57567	7.57307	7.81502	6.79304	6.61265	5.94218	6.14474	5.61391	5.81142	4.55512	5.26661	3.97644	4.37841	3.70295	3.53969	4.15244	3.50313	3.36231	3.0439	3.19202	3.71085	3.75566	3.33152
		6.06714		3.41915	2.58615	3.40825	2.59901	3.0939	2.99575	3.71133	3.03444	3.3414	3.34663	4.40958	4.28766	4.53849	4.31662	6.79171	5.6796	7.51282	7.17919	7.96796	8.06731	8.04991	6.91654	8.36646	6.51552	6.82369	5.7001	4.31224	5.71978	6.36052	4.50464	3.93833	4.01659	4.44316	3.99635	3.81864	4.28762	3.34829	3.06765	3.75426	3.82824	3.23099	3.74933	3.14467
		6.06997		3.0918	2.90141	3.39783	2.7118	3.16687	3.23695	2.83075	3.02219	3.69935	3.2067	3.38443	4.40662	4.61451	5.19547	6.24933	5.84177	7.17019	7.40524	7.40326	8.58937	8.67976	6.95746	7.63891	6.75487	7.13206	5.37332	4.89595	5.24281	5.00017	4.75344	3.19576	4.82227	4.05378	4.16037	3.71577	3.19362	3.11913	3.32557	3.70183	3.11271	3.14191	2.91381	3.58284
		6.0728		3.09318	3.1651	3.74837	3.14741	3.20809	2.90899	2.9131	2.56226	3.18437	3.26434	3.54573	3.77441	4.32465	4.69046	5.31461	5.78778	6.8365	7.84229	8.30162	7.49554	7.38282	7.91715	7.04322	7.00639	7.09	6.05525	5.87453	5.49	4.62271	5.25128	4.467	4.10317	3.58181	4.08675	3.71686	4.27855	3.59719	3.89007	3.199	3.39526	3.03239	3.42777	2.915
		6.07563		2.94854	3.5953	2.83384	2.87411	3.03082	3.309	3.02547	2.71104	3.49999	2.83541	3.80094	4.87098	4.82136	5.70116	5.26326	7.15027	6.51725	7.3662	8.6743	7.28634	7.72589	7.91901	6.99368	7.26796	7.21341	5.47589	6.15382	4.75806	4.31494	5.17266	5.27795	4.53914	3.50958	3.75167	3.64847	3.54043	3.52044	3.44738	3.69282	3.95897	3.27041	3.33629	3.96015
		6.07845		2.85863	3.08743	3.44165	3.03896	2.58656	3.28304	2.74953	3.30677	3.60054	3.27686	3.59376	4.41118	5.43899	5.64675	5.90702	5.53181	6.95521	6.94212	8.17642	7.53508	8.37968	7.35909	7.53553	7.27267	6.38137	6.69535	4.62661	4.54286	5.09332	4.61471	5.11987	4.08725	4.45996	3.98197	4.09374	3.83574	3.22822	4.22478	3.59224	4.01729	3.19656	3.70882	3.77063
		6.08126		2.95796	3.25782	3.37424	3.009	2.91101	3.22932	3.12256	3.83894	3.0832	3.96449	3.38945	4.01784	4.4522	5.20416	4.98891	5.05417	7.32298	7.84856	7.62918	7.33419	8.26906	8.40234	7.20453	6.74395	6.0693	7.35915	5.15822	5.63996	5.03298	4.8227	3.96111	3.44161	4.03629	4.17274	4.05151	4.28799	2.88587	3.08704	3.46663	3.6412	3.1407	3.368	3.55438
		6.08407		2.7861	3.08202	3.1069	2.96906	2.67412	3.00173	3.03561	3.48066	2.75928	3.69646	3.96194	3.47745	3.71516	5.14076	5.46803	5.24415	6.60319	7.28692	7.05047	6.80957	7.05468	6.85338	7.75736	6.32743	6.17289	6.78393	5.44831	5.8503	5.682	4.14579	3.87118	4.38676	4.12087	4.1375	3.53258	3.88679	3.17717	3.30248	4.34635	3.31206	3.76087	3.30656	3.0751
		6.08688		2.80528	3.50643	2.91644	2.94123	3.28632	3.40523	2.83677	3.12065	3.25889	3.25963	4.19409	3.99514	4.06047	5.08592	5.54027	5.87221	6.01109	7.89532	7.86421	7.53003	6.90325	7.2022	7.22416	6.42739	7.07125	5.73301	5.4771	5.41641	5.20551	4.04398	3.45811	3.93839	3.7749	4.12874	3.36407	3.76075	3.38837	3.09925	3.63583	3.51845	3.35168	3.80672	3.75049
		6.08969		3.37837	3.78407	2.89553	2.76405	2.88526	3.22173	3.44263	3.30952	3.83353	3.34532	3.66058	3.82275	3.93488	4.51988	4.98891	6.16501	6.91162	6.13434	7.63074	8.31468	8.2603	7.31776	7.59864	6.57704	7.25387	6.1091	5.46617	5.82577	5.7074	4.48006	3.49639	3.67857	4.19277	4.23798	3.79037	4.31588	3.54775	4.49306	3.19848	3.59498	3.10771	3.55735	3.51047
		6.09249		2.73194	2.87056	3.23463	2.98752	3.02667	2.8686	3.06508	2.67787	3.69689	3.25563	3.32395	3.52616	4.04858	5.10134	5.28028	6.897	6.646	6.49191	7.00218	6.60821	9.19763	7.91431	7.00704	6.89944	6.86407	5.87392	5.48714	5.39901	6.01585	5.09306	3.73258	4.25769	3.9483	3.4736	3.5525	3.51583	3.53509	4.21746	3.66081	2.75288	3.99838	3.72145	3.70951
		6.09528		2.34717	3.18244	2.70365	3.34125	2.73336	2.87344	2.44315	3.0006	3.42269	3.65237	3.34074	3.60698	4.95969	5.00739	5.28028	7.14556	6.8066	6.74686	7.54565	7.22268	8.33696	7.94159	6.21472	7.02889	7.10697	6.22457	5.25911	5.98048	5.56476	4.42441	4.27493	3.85652	3.69056	3.03108	3.77897	4.06456	3.94476	3.50441	3.33077	2.62219	3.93525	3.15308	3.08972
		6.09807		3.23195	2.88916	2.97078	3.09636	3.17774	2.95847	2.83828	3.26807	2.78656	3.42987	3.80655	3.3744	4.62648	5.14782	5.68263	6.49405	6.48204	6.02422	7.12342	7.97699	7.59967	8.20497	6.78125	8.36424	5.82832	6.64	5.8939	5.56421	4.8106	5.33112	4.99506	4.85262	3.64427	4.30496	3.85296	4.46432	4.00288	3.38318	3.17037	3.30438	3.92333	2.67738	3.87405
		6.10086		2.63141	3.65998	3.3564	3.07203	2.75961	2.53814	2.93653	3.28393	2.36376	3.89822	4.08896	3.76136	3.80622	5.0658	5.96763	5.96514	6.88834	6.05296	7.94301	7.6828	7.24948	7.04272	6.06544	7.33379	6.95764	6.13449	5.79837	4.93209	4.47399	5.82003	4.42494	4.60094	3.79562	3.87423	3.9331	3.46884	3.11636	3.35017	3.32357	3.47752	4.63762	3.24524	2.75016
		6.10365		3.21584	4.07157	2.3171	2.62204	2.75411	2.95164	3.69931	3.33432	2.52895	3.46614	3.53655	3.42729	4.72359	5.4963	5.88058	7.19507	6.61474	7.05422	6.43283	7.73129	6.38801	7.03341	7.68845	7.60857	5.94026	5.61885	6.44549	5.71492	5.02895	4.80512	4.56962	4.38446	3.19743	3.86793	3.88493	2.92363	3.47032	4.28427	2.96471	3.17361	3.95217	3.03451	2.97826
		6.10643		3.01637	3.34795	2.52308	2.2351	3.29153	3.04344	3.69995	3.08151	3.37916	3.43431	3.28897	3.32945	4.34455	5.07114	5.60818	6.63096	6.99109	7.60556	6.63642	7.45896	6.71504	6.74831	7.82272	7.55528	6.43055	5.97767	6.68557	5.90123	5.61003	3.95427	4.14251	4.45606	3.57047	3.58755	3.55143	3.97871	3.55717	3.85186	2.98521	2.53483	3.40877	3.32915	2.85178
		6.1092		3.23763	3.18733	2.79792	3.28579	3.10882	3.07838	3.36785	3.73728	3.71492	3.77196	3.35264	2.97477	4.70655	4.28712	6.37506	6.78054	6.83824	7.353	6.89137	8.54621	7.69398	7.38014	7.91823	7.80136	6.05424	5.65744	6.04422	5.62645	5.20064	4.55034	4.41157	4.07708	4.35156	3.37931	3.1199	3.24586	3.57186	3.75152	3.50343	2.57196	2.96879	4.04878	3.38693
		6.11197		3.69806	3.30618	2.4787	3.03563	2.55233	2.865	3.45994	3.50665	3.33033	3.37546	3.14182	3.55052	3.87342	4.53575	5.28287	5.59952	6.68136	6.94666	7.31252	7.28292	6.81809	7.7789	7.81978	6.58103	6.33428	6.11277	5.75984	5.53558	4.65007	5.77719	3.71225	4.29031	4.33256	3.1415	3.35162	4.378	3.32475	4.18121	3.32885	2.50468	3.21183	4.24405	3.53268
		6.11474		3.53021	3.29192	2.67216	3.51168	3.35653	2.96682	2.85969	3.12832	2.79869	2.74661	3.55019	3.80058	4.41665	5.25888	5.33405	5.53958	7.60367	6.99117	6.92892	7.08684	7.19659	6.99251	6.96174	7.04237	6.77978	6.58166	5.90869	5.88113	5.47235	5.33801	4.15576	4.03818	3.72511	3.36553	3.69876	3.77024	3.48831	3.59187	3.50913	3.17349	3.82426	3.47554	3.99868
		6.1175		3.05081	3.06148	2.83867	2.93497	3.03897	3.09229	2.5918	3.01206	3.15375	2.86007	3.4275	4.44028	4.33674	4.88504	5.03147	5.69004	6.53247	7.74615	7.5817	6.7587	7.30913	6.34356	7.69202	7.03524	6.60865	6.71875	5.44469	5.47601	5.19798	4.88014	4.39581	3.39514	4.25962	2.7528	3.77252	3.59343	3.84809	2.91082	4.14224	3.139	3.10971	3.0459	3.45746
		6.12026		3.39709	3.22382	2.72422	2.94665	3.1249	2.90028	2.9509	2.80541	2.99149	3.17781	3.34052	3.9507	4.19843	4.6255	5.86822	5.61944	6.74202	7.15836	7.33056	7.33609	7.81959	6.81984	7.88991	7.35208	6.91251	5.61491	6.23808	5.78799	5.42826	4.86084	4.72386	4.37182	4.72861	3.43022	3.38774	3.91363	3.59316	3.32258	3.53335	3.55997	3.74323	3.34169	2.97692
		6.12302		3.59679	3.10107	3.29111	3.09853	2.57834	2.41279	3.51827	3.1596	2.843	3.00931	3.59816	3.40833	4.13908	5.20195	5.81965	5.23548	6.49939	7.32376	6.72116	7.95263	7.07663	7.7199	7.21961	6.76728	6.84123	4.82143	5.85629	5.63239	5.35443	4.49974	4.14953	5.21702	4.56463	4.24318	3.88976	4.142	3.68808	3.72328	2.78631	3.15259	4.34898	3.40278	3.41679
		6.12577		3.45051	2.81976	3.25728	3.99557	3.08543	2.71093	3.2985	3.15895	2.67575	3.03684	3.20675	3.22583	4.11033	5.1442	5.23127	5.6286	6.09674	7.12162	7.14174	6.66332	6.19842	8.50564	6.12283	6.98853	6.84593	6.47021	5.83288	5.62176	5.02962	6.26123	4.42372	4.21179	4.47964	4.63471	3.93659	3.73992	3.66975	3.55407	3.20976	3.03028	3.08138	3.947	3.05165
		6.12852		3.61852	3.14607	3.708	3.59515	3.07868	3.24049	3.20765	2.92671	3.04629	3.49765	3.53969	3.12996	3.9271	4.38439	5.3271	5.98008	6.60855	6.57703	7.84154	6.73048	8.00267	7.93579	6.05546	7.78638	6.90799	7.22892	5.68568	5.84915	5.4937	5.81402	4.4066	4.03751	5.44714	4.23625	3.84653	3.71383	4.00392	3.09312	3.43844	3.19053	3.52404	3.26515	2.94812
		6.13126		3.36793	2.789	3.20203	2.92516	2.52771	3.0483	3.19896	3.39331	2.83081	3.54596	3.64473	3.96488	3.69024	4.70797	5.31349	6.2204	6.96364	6.95077	7.83861	7.51481	7.40992	7.64427	6.5784	7.88186	6.26352	6.97423	5.18654	5.65262	5.98085	6.04123	4.4227	4.0132	4.59411	3.96819	3.26534	4.38108	4.02097	3.08428	4.92318	3.36234	3.36504	3.22538	3.76856
		6.134		2.7369	2.96866	3.37395	2.71466	2.95341	3.84935	3.26629	3.57174	3.12327	3.43857	3.02763	3.64001	3.97757	4.86077	5.10152	5.96884	7.18249	7.19912	7.56599	8.39421	7.58587	7.56633	7.86556	6.78968	6.28833	6.18431	4.8856	5.38535	6.74853	4.46156	4.42233	4.04755	4.84225	2.84881	3.88405	3.47853	3.17261	3.66612	4.13541	3.88109	3.87555	3.48137	4.39649
		6.13674		2.91001	2.71111	2.85167	3.30089	3.17816	3.565	3.22696	3.82221	2.9747	3.68037	2.87648	3.49196	4.13363	4.91872	5.93987	5.90048	7.02623	7.00727	6.97378	7.84178	8.61569	7.9877	7.33387	6.38349	5.72084	5.74366	6.14035	5.04576	5.793	5.00355	4.7647	3.83252	4.96164	3.33449	4.22371	3.8058	3.78975	3.30755	4.10432	3.10463	3.31811	3.96863	3.05678
		6.13947		3.37434	2.82399	2.87126	3.38574	3.36333	2.89478	3.14076	3.67877	3.3718	3.50058	3.07316	4.24695	4.53473	4.41956	4.83812	5.88807	7.24053	6.977	6.98601	7.18595	8.20384	7.58779	7.32152	6.96275	6.84009	5.70021	6.06124	5.49634	5.29284	4.37871	4.8642	4.2714	4.0639	3.261	4.44299	3.43258	4.20195	3.51465	4.88959	4.30776	2.96923	3.56844	3.25369
		6.1422		3.7531	3.18416	3.48095	3.12129	3.41961	2.82512	2.94848	3.75838	3.11873	2.83075	3.57368	4.82375	3.71056	5.73289	5.08717	6.32797	6.61174	5.61356	7.59385	6.45159	7.83864	7.24164	7.01734	6.19688	7.39555	5.93422	5.01564	5.3818	5.69918	4.91323	3.96119	3.94406	4.38591	3.73695	3.49345	3.60211	4.0327	4.09005	4.31492	4.10575	3.04162	3.73207	3.09672
		6.14492		3.20587	2.9635	3.25542	3.0293	3.2325	2.84362	2.61202	2.81409	3.25369	3.09341	3.50739	3.76454	4.09309	5.01335	5.688	5.82341	6.74414	6.92076	7.74527	7.67045	7.55978	7.31472	7.91872	6.74326	6.75395	6.21708	6.65531	5.77602	5.33108	5.01401	4.36277	4.87283	4.72053	4.0559	4.77586	3.756	4.03728	3.70543	2.91998	3.20253	3.20267	4.42527	3.31581
		6.14764		3.10612	2.76238	3.45174	3.34139	2.91373	3.11547	2.48485	2.55488	3.2688	3.12262	4.18891	3.51952	4.5413	5.02746	5.82645	6.07836	6.48244	6.78683	7.70994	8.28051	6.93554	7.1404	7.8063	6.72455	6.89649	6.06851	6.1194	5.49925	5.8345	4.28134	5.21904	4.09132	4.32244	3.37865	4.63117	3.50772	3.69495	3.77384	2.90352	2.5599	3.40767	3.23057	3.04579
		6.15036		2.91167	2.95767	2.72623	3.197	3.20004	3.05829	2.82564	3.06798	3.45314	3.25781	4.22266	3.23638	4.41338	4.39621	5.17199	5.44365	7.2721	6.08974	7.1189	8.27166	7.41273	8.2115	8.28977	7.48702	6.25936	5.62719	5.6921	4.58514	6.66714	4.64103	5.08876	4.06534	3.47605	3.56098	3.70133	3.81398	3.34261	3.79515	3.60627	4.11419	3.51655	2.75269	3.23583
		6.15307		3.02746	2.72819	2.5781	2.93589	3.25467	2.80886	2.44297	2.68604	3.28392	3.27549	4.9516	3.04986	3.83945	4.43508	5.27708	6.11579	6.78856	6.87146	6.83518	7.71496	7.87801	7.82124	7.21508	7.048	6.71354	6.10218	6.66695	4.48501	5.67233	4.68666	4.53956	3.73408	3.39215	2.9426	4.41446	3.54857	3.91323	3.60908	3.61875	3.14544	3.56098	2.8945	2.77201
		6.15578		2.72106	2.85755	2.76722	3.28267	3.26796	3.05387	2.31837	2.49579	3.2871	3.49124	3.79484	3.5356	3.38709	4.36071	5.4444	5.96152	7.34907	7.33691	7.63549	7.02585	8.26985	8.79953	7.48817	7.25941	6.14671	6.75632	5.93501	5.94611	5.47141	4.5196	4.1727	3.82426	4.72949	3.53743	4.23053	3.48941	3.85982	3.64612	3.68665	3.53342	3.85096	3.08298	2.86557
		6.15849		2.56759	2.53448	3.01072	2.88577	3.33551	3.25337	2.81998	2.78392	4.18234	4.27585	3.46665	3.14176	4.59943	5.63459	4.64741	6.63287	7.12931	7.42978	7.08656	7.27381	8.68915	8.28124	6.68274	6.433	6.5061	6.10869	5.90784	6.03987	5.82206	4.58271	4.32416	3.6319	4.68171	4.00071	3.66862	3.4997	4.09061	3.29787	4.25206	3.00603	3.4475	2.67662	3.01575
		6.16119		2.55101	2.69902	2.64953	2.95799	3.32473	2.69453	2.50852	3.11298	3.46405	3.42065	3.85289	4.11106	4.61758	5.12248	5.63856	5.78318	6.85893	7.38145	6.77471	7.74152	7.61136	8.14158	6.67079	6.03907	6.01462	5.19367	6.21775	6.4375	5.68487	3.86709	4.41682	4.14097	4.06727	4.45177	4.10001	3.82384	3.73755	3.2238	2.89637	2.38158	4.61986	3.44355	2.79764
		6.16389		2.64812	3.21127	2.77092	3.21075	3.39491	2.44391	3.31484	3.20927	2.7407	3.37964	3.9972	4.21336	4.98267	4.13281	6.39094	6.38745	7.39255	7.29759	7.54228	8.17789	8.57917	8.64953	6.6316	7.22336	6.13494	5.43837	5.60474	6.72655	5.78181	4.87876	4.25459	4.37207	4.21118	3.6381	3.9663	3.19868	3.36599	3.20017	3.59486	3.99252	4.63033	3.95411	3.27214
		6.16658		2.91047	3.29529	3.2467	2.98968	3.38513	3.23916	3.16181	3.16163	2.73485	2.95031	3.82588	3.81669	4.65459	4.57449	5.76388	6.01415	7.22387	7.62626	7.38914	7.50694	7.70822	7.56377	7.94661	7.20078	6.61197	4.7857	5.70426	5.96868	5.56382	4.65433	4.71306	3.8121	4.21201	3.69938	4.49813	3.71437	3.53762	3.93422	4.1486	3.48252	4.73759	3.28192	3.15126
		6.16927		3.28275	3.45038	3.97034	3.13228	2.95047	3.31612	2.69336	3.17027	3.08937	3.11803	3.73397	3.95467	4.22449	5.75204	4.93494	6.98366	6.59599	7.15258	7.42047	8.64269	7.43317	6.20454	7.70987	6.34457	6.27812	5.84901	4.73128	5.31719	5.42536	4.45171	4.67766	4.09229	3.93926	3.41037	4.33071	3.7753	4.02066	4.28902	4.3237	3.37071	3.72796	3.86997	2.30711
		6.17195		2.68441	3.08512	2.78045	3.13152	2.71342	2.68195	2.54325	2.82764	3.16759	3.0313	3.95666	3.95983	4.26729	5.37659	4.68296	6.02028	6.29222	7.78827	7.38171	8.63038	8.00347	7.38852	7.73564	7.05752	7.06826	6.70367	5.60519	6.07465	5.40011	5.29092	4.65232	4.78553	3.48872	3.40579	3.07835	3.55612	4.00091	3.83932	4.13172	3.64463	3.71217	3.61076	2.80741
		6.17464		2.69883	2.90057	3.99205	3.64471	3.45185	2.41163	2.77052	3.44683	2.66248	3.19376	3.90717	4.46813	4.36876	5.22889	5.05287	5.80227	7.46244	6.73919	7.80223	7.37003	9.07753	7.7078	7.8079	7.43462	6.10965	7.05042	6.51682	5.67025	5.51705	5.37199	4.9317	4.77662	3.67135	3.58632	3.5754	3.84425	4.22171	3.24889	4.07438	3.63795	3.90816	3.39438	3.11287
		6.17731		2.74951	2.96713	4.17716	3.72836	3.61973	2.81188	3.0576	3.26324	2.55178	3.35222	4.46163	4.48366	3.93153	5.22977	5.52646	5.43723	7.40323	6.44161	6.83027	7.56112	8.08029	7.01936	7.79908	7.02851	6.66809	6.70722	6.13599	5.63618	5.17625	4.93973	4.52105	4.34464	4.19668	4.09861	4.95815	3.62718	4.076	3.47697	3.73037	3.66299	3.49431	3.4591	3.93025
		6.17999		2.31121	2.8913	3.22103	3.1024	2.9758	3.38329	3.22764	3.4583	2.78127	3.58087	3.87407	4.65915	4.18524	6.26815	7.03672	6.23701	6.04201	7.18194	6.51569	8.73394	7.63262	8.21175	6.41546	6.90294	6.05194	6.41399	6.18812	6.02467	5.95857	5.8325	5.01729	4.04894	3.99746	4.22421	3.71766	3.93693	3.61589	3.81661	3.38334	4.17875	4.36186	4.29148	4.15542
		6.18266		2.7566	2.4645	3.0931	2.98623	3.17476	2.6983	3.66816	3.5097	2.7357	2.95798	3.56596	3.9225	4.23016	5.52141	5.39479	5.81362	6.25511	7.7562	7.48654	8.08239	8.34688	8.37823	7.11723	7.57075	6.24022	5.9988	5.95721	6.09818	6.0656	5.71853	4.65334	3.60466	3.92368	3.67864	4.16418	4.01359	4.11623	3.7465	3.86122	3.80958	3.62816	4.36215	3.70647
		6.18533		2.6018	2.8972	3.36283	3.01152	3.49109	2.66893	3.24869	3.26156	2.41355	2.66741	3.67391	4.77204	3.66589	4.86829	5.52168	6.36599	6.83299	7.17416	8.54665	7.35613	8.01303	7.06513	7.98747	7.13851	6.17756	6.43592	5.72402	5.91553	5.92135	5.53334	4.77767	5.18943	4.74233	3.66122	4.13092	3.83278	3.90652	3.76095	3.92599	3.04969	2.67371	3.04254	3.32081
		6.18799		3.11256	2.75735	3.49347	3.47212	3.42892	2.97412	2.93025	3.18282	2.58076	3.03261	3.55213	4.2384	4.28788	5.63642	5.56655	5.77696	6.61849	8.14309	8.74703	8.0938	7.5312	7.66797	8.17437	7.04232	6.39198	6.36881	5.90854	6.68626	5.02399	5.22656	4.46827	4.57814	4.78864	4.01816	4.25702	3.35067	3.21401	3.5448	3.76983	3.27699	3.20068	2.887	3.42034
		6.19065		3.41621	3.00357	3.30494	3.0869	3.3388	3.00806	3.23096	3.98458	3.00415	3.56344	3.97599	3.48315	4.4369	5.55811	5.01839	6.41377	7.16282	7.57726	7.62727	7.43901	8.1115	8.03406	7.72033	7.73065	6.80962	5.93913	6.12031	6.04091	5.68482	4.94056	4.66694	4.16598	4.52897	4.1685	4.36221	3.65819	3.63433	3.50955	4.01249	3.87425	3.67923	2.93929	3.20691
		6.1933		2.80709	3.3974	3.02634	3.07894	3.37531	2.83712	2.81758	3.18968	3.52145	3.57923	3.69139	3.37041	4.03669	5.77791	4.86734	6.09572	7.2449	8.29557	7.27469	7.63179	7.76282	7.75885	7.81181	6.62106	7.38456	6.45126	5.45094	5.2805	5.86841	5.25828	3.86566	4.65302	4.22627	3.28818	3.96601	3.86773	3.70279	3.60235	3.83414	3.92018	4.12147	2.71402	2.57592
		6.19595		3.2661	3.44504	2.94658	2.82495	3.17954	2.58009	2.93162	3.62884	3.46409	3.21864	3.43574	3.63616	3.75928	5.95065	5.25255	5.78761	6.86821	7.31916	7.26307	7.89723	7.42771	8.57168	6.92789	7.37764	6.8823	5.59997	5.99332	5.34275	5.92204	5.50249	4.30487	4.4885	4.41665	4.22424	4.16888	3.66887	3.70329	3.64762	3.7553	3.94965	3.28949	3.82323	3.5034
		6.1986		2.64049	2.95348	2.57699	3.21866	2.94485	3.06579	4.14184	3.69767	2.61419	3.40641	3.78056	4.05644	3.83726	5.54683	5.6964	6.16161	7.89773	7.61182	6.39095	9.19755	8.66517	8.18451	7.85339	8.6449	7.84492	5.23658	6.32423	5.55436	6.46439	4.96155	4.38833	4.50547	4.19704	3.66862	4.39981	3.79678	4.22189	5.01596	3.52811	3.77767	3.56166	3.63591	3.30115
		6.20125		3.19066	3.32183	2.83069	3.5684	3.02492	3.24608	3.16534	3.1937	2.58606	3.99535	4.02285	4.15562	3.80494	5.82151	5.95957	7.02848	6.65629	8.9687	7.20628	7.86075	7.54768	7.9938	7.83691	7.32026	7.71074	5.85672	6.12871	6.26274	6.16147	5.33146	4.85991	4.9561	4.40063	3.49962	4.038	3.69262	3.84913	3.98488	4.21582	4.00208	3.3254	3.87468	3.81777
		6.20389		3.70828	2.4905	3.50081	3.04563	2.9136	2.86418	3.25953	3.0028	3.55913	3.97269	4.07709	3.83271	4.56194	5.32396	5.85203	6.04892	7.03231	8.36805	6.38197	8.30236	6.85618	8.6466	7.2054	7.68752	6.15534	6.21002	5.58723	6.74076	5.71206	5.18047	5.19719	4.14356	4.1926	3.53732	3.9604	3.91869	3.94222	3.21138	3.83153	3.27647	3.03576	3.38688	3.678
		6.20652		3.0458	2.8545	3.08774	2.87602	3.32264	2.82846	2.66983	3.38363	3.13312	3.9367	3.96764	3.80141	4.5913	4.66187	6.17903	5.42325	6.92605	7.67502	7.6472	8.28771	7.24328	8.44154	8.37854	7.08467	7.08718	5.62198	6.64083	5.67553	5.83251	5.35091	5.15665	4.44187	4.70661	4.22997	4.20048	3.76384	3.98463	3.43982	3.06519	3.06016	3.07728	3.87678	3.10769
		6.20916		3.56245	3.26122	2.78474	3.13068	3.07858	2.79428	2.73484	3.11855	3.27928	3.35451	4.19418	3.6854	3.60003	6.07446	4.93341	5.37108	7.17495	7.91383	7.37325	7.76759	8.16556	7.01177	8.60486	7.10538	7.04002	6.04146	6.71665	6.26451	6.12329	4.88154	5.14865	4.02826	4.47735	4.12463	3.53712	3.86873	4.17242	3.60667	3.08155	3.76617	3.51567	4.42097	2.57683
		6.21178		3.30903	2.92243	3.18353	3.09376	3.33496	2.65405	2.5029	2.77802	3.49565	3.09402	4.11605	4.20842	3.9946	5.44337	4.2545	6.39906	6.12608	7.92164	7.22196	7.35589	8.22236	7.42804	7.4031	7.73301	7.16788	6.59658	5.69833	5.50525	5.3532	5.19342	5.04148	3.88472	4.11484	4.4057	4.4269	3.58562	4.08902	3.64378	2.49263	3.70335	2.86029	3.87348	3.49506
		6.21441		3.85158	3.2012	2.38151	3.24079	3.42116	3.42037	3.05505	3.17073	3.32701	3.36986	3.29752	4.06366	4.35246	4.75458	6.22862	7.40191	6.21949	7.33122	7.26565	8.10036	8.91399	7.71526	8.76948	6.92082	7.01905	7.6963	5.34888	6.57891	5.95043	5.65708	4.88995	4.03496	4.22644	4.48206	4.5781	3.98667	3.71439	3.38523	2.4236	3.23143	3.69321	4.26643	3.97458
		6.21703		3.76991	2.93894	2.58093	3.19644	3.22374	3.00349	3.15544	3.14911	2.82725	3.66566	3.48326	4.32673	4.06351	5.44803	6.58278	6.45748	7.0441	7.68475	7.48825	7.41703	8.57877	6.7427	8.05228	7.36792	7.63189	7.12406	5.14888	6.48427	5.71876	5.91796	4.85621	4.05765	4.29015	4.13568	4.20401	3.52431	4.29802	3.50515	3.27366	3.83081	4.22185	4.33685	4.32213
		6.21965		3.34124	2.94754	3.07472	3.11567	3.15301	3.39793	2.66057	2.94491	3.32346	3.57661	3.58914	3.44949	4.64904	5.42727	6.62416	6.22518	6.99717	7.59717	8.51454	9.3463	8.0225	6.83289	7.20681	7.46349	8.23515	6.95798	5.93231	6.59902	5.7137	5.18984	6.01326	3.98595	4.69901	3.6467	3.93093	4.33278	3.58636	3.72424	3.29754	3.29127	3.34088	4.19701	3.21714
		6.22226		3.32076	2.79405	3.01073	2.63392	3.06885	2.98923	3.34127	2.94569	2.94163	3.4095	3.83908	3.81164	4.52207	4.81196	5.47943	6.26441	6.7874	7.58267	8.05378	7.91208	8.37208	7.01807	8.5131	7.61559	7.89913	6.31099	5.87949	6.01848	5.2567	5.25398	4.58141	4.21032	4.10032	3.77308	3.60536	3.90189	4.07131	4.15448	2.61242	3.80177	3.74553	4.25294	3.42584
		6.22487		3.55714	3.43581	3.23116	2.95884	3.08264	3.36968	3.40405	2.94144	2.99477	3.57766	3.91545	3.64905	4.97289	4.54871	5.47659	6.34226	5.80374	7.068	7.14994	7.62337	8.28661	7.54531	7.40787	7.2481	7.34502	6.52389	5.90188	6.06082	6.12803	4.85393	4.75564	4.32301	3.02019	3.34515	3.1526	3.58322	4.08503	3.32957	3.62749	3.31315	3.80184	4.32829	4.05069
		6.22748		3.05684	2.82268	3.05725	3.34938	2.87206	3.25859	3.08581	3.04519	3.58025	3.369	3.9997	3.8733	4.54549	4.98241	5.40585	5.83855	6.23854	6.86156	8.31302	8.08987	7.67427	9.2437	8.79662	7.54157	7.44015	7.40474	6.05069	5.78293	5.52305	4.90424	5.02401	4.61339	4.11681	4.02775	3.36927	3.74034	3.37894	4.11422	3.84128	3.58188	3.6535	4.04629	2.58255
		6.23008		3.18653	3.0858	2.97099	3.2603	2.60374	3.57434	3.65328	2.80495	3.6167	2.94974	3.74069	4.24428	4.06717	5.22436	5.88133	5.19539	7.33002	6.15503	9.18035	7.84269	7.92799	8.58349	8.7917	7.87117	7.44358	6.71095	6.03673	6.24646	5.82151	5.96322	4.616	4.87933	4.47459	4.00069	4.20616	3.84558	3.3321	4.15396	3.23007	4.2374	3.85665	3.4015	3.56812
		6.23268		3.19215	2.80966	2.51476	3.60454	2.52686	2.99455	4.17422	3.79933	3.8976	3.7488	3.69969	4.27689	4.39397	4.73275	5.77638	5.3511	7.84477	7.31382	8.04699	8.63366	7.74242	8.27955	7.88173	6.78355	7.61954	6.39365	5.54234	6.5647	6.43954	5.81242	4.89088	4.21431	3.50261	3.23657	4.00001	4.62939	3.32147	3.3528	3.27661	3.60501	3.84919	4.22627	4.6271
		6.23528		2.72552	2.95979	2.77222	3.67027	2.91239	3.19705	3.54351	3.00839	3.21557	3.93834	3.4811	3.5626	4.42437	5.8921	5.97785	6.16926	7.70793	8.77005	8.27285	8.72992	7.73082	8.26389	8.25142	6.6138	7.44941	6.2911	5.2736	6.25179	6.72754	5.55844	4.85527	4.53121	4.33753	3.90523	4.4351	4.61122	3.6316	3.524	3.25953	3.12454	3.8277	3.81453	4.20549
		6.23787		2.88986	3.14578	2.81604	3.66754	2.63693	2.87104	3.3266	2.82045	2.70026	3.86219	4.10849	3.06415	4.5857	6.24914	5.43819	6.29044	7.59631	7.12432	8.09755	8.67876	7.66033	8.76	8.11674	7.14562	7.29545	6.51825	6.13298	6.49645	6.35581	5.30528	4.31316	4.18015	4.37511	3.22664	4.5148	4.36317	4.35181	3.88389	3.5625	4.12318	4.30106	3.40004	4.50927
		6.24046		3.23692	3.21314	3.16379	3.92621	2.85084	2.84373	3.50107	3.05692	3.58596	3.46734	3.71	4.17799	4.98711	6.45595	5.17396	6.59827	7.5765	6.56002	7.53983	8.35535	8.8969	8.79416	7.54678	7.52646	7.04323	7.07724	6.97423	6.98787	6.39659	3.98309	5.39973	3.88853	3.92748	2.98244	3.97386	3.77987	4.25247	3.43555	4.16176	3.03241	3.90334	3.98011	4.05496
		6.24305		3.19105	2.94611	3.19083	3.23685	2.8911	2.61767	3.50428	3.10876	3.35911	3.14321	3.58639	4.05432	4.95542	5.81779	6.05267	6.14887	7.09326	7.90374	8.40286	8.44143	8.99677	8.54075	8.22799	7.45871	7.35833	6.1808	6.14176	6.31196	5.7131	4.66235	4.76351	4.07647	5.28685	3.50769	5.02931	3.55226	3.75732	3.21761	3.62057	3.30179	3.71404	3.0453	3.67342
		6.24563		3.09798	3.13592	3.62081	3.15406	2.40258	3.18695	3.3645	3.56889	2.74136	2.96484	3.56568	3.79263	4.55378	5.94398	5.52225	6.33942	8.256	7.71138	7.30222	8.41092	7.65743	7.30754	9.08669	7.4513	6.92445	6.58754	6.4117	6.42013	6.24245	5.46496	4.5756	3.94464	5.11191	4.35415	3.33671	3.70669	3.47793	4.03589	3.99976	4.55124	3.56865	3.3808	3.95998
		6.2482		3.62344	4.05588	3.06475	2.73025	2.24904	3.2205	3.45331	2.46032	3.44661	2.79713	2.88533	4.78081	4.44243	5.92431	5.43258	6.32533	8.08189	7.62412	7.0621	8.1707	8.64405	8.22152	8.40926	7.52586	6.3944	6.99488	6.8073	5.66592	5.92651	5.43671	4.65163	4.90146	4.86456	4.45298	3.64853	3.91032	3.76947	4.53327	4.07228	3.68753	3.83262	3.1387	3.80633
		6.25078		3.21093	3.12995	3.48797	3.0592	3.07527	3.10235	3.7272	2.56902	3.30056	2.98193	3.92066	4.78394	4.27223	4.88461	5.93178	5.51603	6.79383	7.57759	8.18368	7.20939	8.52584	8.12831	7.89378	7.57562	6.71579	6.38376	6.65726	4.9521	5.44093	5.23129	4.25091	5.04578	4.88336	4.36933	4.15283	4.02301	3.61718	3.80653	3.65219	2.72588	3.58405	3.60383	3.17799
		6.25335		2.5773	3.07081	3.26219	3.32289	3.4112	2.69935	3.1643	2.90208	3.067	3.4901	3.31278	4.8318	3.75179	5.57786	5.05391	4.76276	7.23742	8.18005	7.83599	7.57171	7.42243	7.78584	7.67304	7.78175	8.09247	5.85307	6.45464	5.82109	5.5707	5.82233	4.78643	5.50357	4.1802	3.82139	4.92127	3.70633	3.84202	3.59224	3.34516	3.63886	3.86559	3.57344	3.46682
		6.25592		3.38071	3.18884	3.14029	3.32577	3.48793	2.73637	3.2137	3.14967	3.25203	3.5936	3.53585	4.04468	3.9837	6.34751	5.2193	5.69131	6.10291	8.25091	8.2741	7.28678	8.67804	8.90235	8.20104	7.39559	9.26759	6.48163	6.36241	5.91822	6.42865	5.21286	4.28753	4.43971	4.13205	3.62953	4.11306	4.0305	4.41188	3.27404	3.63567	4.01657	4.44676	3.89308	3.39775
		6.25848		3.2857	3.50003	3.42188	3.11073	3.30083	3.63629	3.16405	3.35421	3.63555	3.07546	3.63425	4.00515	4.38318	6.14717	5.48472	7.25133	7.20763	7.30575	8.11262	8.55461	8.90918	8.70385	8.05015	7.69928	8.54549	7.62164	5.74515	5.70834	6.70062	5.14173	4.49668	4.49816	4.18146	3.98115	4.42429	3.97409	4.04553	3.64022	2.85665	2.93702	4.50762	3.18219	4.53263
		6.26104		3.70162	3.12076	3.49715	2.72457	3.59409	3.30008	3.50595	3.35209	3.73776	2.91234	3.61736	3.76093	4.47962	5.98438	5.54334	7.30656	7.92045	8.17875	8.56174	9.17928	8.12876	8.58621	7.58969	8.48235	7.25119	6.72715	6.09004	5.71127	6.43953	4.55975	5.22073	5.27745	4.72934	3.58803	4.63229	4.1025	4.22344	3.74523	4.22261	2.93676	4.08034	3.42322	4.04508
		6.26359		3.76046	3.20569	3.27947	2.15253	3.22918	3.11252	3.62762	3.47463	3.16864	3.7514	3.71164	2.87764	4.07579	5.20978	5.1337	6.64297	7.2373	7.89512	7.23138	7.7543	8.23543	7.46485	8.00368	8.72562	7.91564	6.11459	6.69016	6.25203	6.7249	4.94029	5.23788	4.87918	5.00476	3.52137	4.18213	3.88204	4.1206	3.67099	3.92162	3.58712	4.1018	3.58489	3.98918
		6.26615		3.31426	3.20754	3.71782	2.52956	3.08459	2.88876	2.96229	3.45663	3.46197	3.0756	4.43883	2.91355	4.73093	5.53609	5.51243	6.42296	6.42785	7.21238	8.05898	8.5278	8.23908	7.52492	7.8581	7.90007	8.39832	6.30527	6.84885	5.91744	6.53855	5.9267	4.9148	4.90654	4.02727	4.14969	3.43089	4.16291	4.54367	3.29617	3.67679	3.85005	4.33628	3.11518	4.85003
		6.2687		3.04165	3.34288	2.97983	2.92798	3.31256	3.11199	3.63464	2.99021	3.84309	3.15778	3.62455	4.18386	4.78118	5.74833	5.65338	6.80577	6.67518	5.8874	7.71775	8.55667	8.1782	7.96827	7.7115	7.11505	7.74289	6.36298	7.24426	5.78477	7.66247	6.41686	5.71647	4.79696	4.00559	4.61896	3.13874	4.28386	4.46066	3.43689	3.52869	3.1036	4.08723	3.86749	4.1163
		6.27124		3.01826	2.92789	2.9586	2.73378	3.49109	3.04641	2.89991	3.14753	3.89541	3.60707	3.97414	4.7162	3.75706	4.99717	5.10696	7.50462	6.46402	6.26564	7.68425	7.85243	8.22338	8.3736	7.4833	6.99482	7.1963	6.97388	7.16115	5.72507	6.2076	6.11333	6.05303	4.76191	4.00568	5.22432	3.52196	3.43174	3.99272	3.18825	3.49005	3.55836	3.51586	3.00745	3.50463
		6.27378		3.19002	3.36239	3.0939	2.81488	3.28508	3.16622	2.94158	3.07633	3.29938	3.14801	4.50989	4.44634	4.15922	5.43215	5.78905	8.11128	6.72416	7.7325	7.2411	7.43855	8.48161	7.70602	8.95329	7.92943	6.45489	7.14085	7.01536	5.21533	5.86416	5.57393	4.71876	4.32435	4.61424	4.58666	4.36981	3.96071	3.77267	3.33321	4.1605	3.94121	3.74145	3.45341	3.54901
		6.27632		3.22051	3.51836	3.54588	2.82226	3.55515	3.2725	3.48287	3.31793	2.83945	3.49081	4.59171	3.67604	4.13964	5.02353	5.51197	7.47319	6.69828	7.92667	7.89616	8.13014	9.2668	7.86679	8.26167	7.77661	6.80349	6.7497	6.80712	5.83024	5.94347	5.90779	4.67913	5.35655	4.43504	4.60636	3.80665	3.98786	4.76445	3.23792	3.0823	4.6735	3.89977	3.38166	4.07974
		6.27886		3.20071	2.90346	3.35014	3.07309	3.33073	3.11634	3.74858	3.02018	2.92235	3.40437	3.97431	3.89255	4.58586	5.25953	5.61398	6.00558	7.11923	8.18693	8.43765	8.82108	8.54946	8.30307	7.9127	6.956	7.53528	7.1532	6.29367	5.87383	6.08275	5.27497	5.33316	4.75728	4.84281	4.72332	3.87019	4.08327	4.50364	3.1741	3.59821	4.52972	3.65181	4.34783	3.88567
		6.28139		2.88498	3.38384	3.74388	3.20697	3.40894	3.2039	4.07796	2.50415	3.13733	3.65889	3.98242	3.4047	4.4168	5.15461	5.56022	5.41286	7.17448	7.55853	7.966	8.84989	8.44947	8.21573	7.40743	7.7564	6.85354	6.31352	5.51448	5.5175	5.4246	5.18312	4.59667	4.9723	3.88993	3.83467	4.57453	3.52683	4.77945	3.78144	3.37632	3.90763	3.35218	4.4503	3.87691
		6.28391		2.90093	3.10505	2.99383	3.44918	3.62788	2.81582	3.39529	3.18442	3.55938	4.16292	4.19129	4.08219	4.22433	5.44108	5.33983	6.3347	6.86093	7.88941	8.14392	8.7148	9.05339	8.28874	8.31986	8.02103	6.9324	6.49493	6.77017	5.12925	6.52968	5.8722	4.86357	5.29519	4.27984	4.59366	4.32702	3.19899	4.33756	4.20595	3.91378	3.87942	4.11795	4.27373	3.92289
		6.28644		3.83897	3.2049	3.37706	3.15946	3.13667	3.13526	2.97176	3.45223	3.70108	3.44558	4.45131	4.1495	4.12265	5.57442	4.64137	6.77929	7.04359	7.43252	7.80265	8.46991	9.28027	8.3606	8.92886	7.99723	7.96813	7.75063	6.13605	5.71883	6.32362	5.66228	5.52921	4.99705	4.04548	4.2382	4.07174	3.00852	4.36192	3.57842	3.85546	3.88048	3.81001	4.08041	4.02737
		6.28896		3.32701	2.75116	3.05576	2.84316	2.86503	2.77071	3.77765	3.0839	3.5929	3.34291	4.01849	4.1269	4.00025	6.33821	6.26433	6.83581	7.59357	8.50484	8.31276	8.49491	8.88664	8.08328	8.61613	7.58921	7.07283	7.98797	5.82976	5.97209	7.24471	6.11702	5.5848	4.95618	4.77514	4.37329	4.55561	3.31598	4.48061	2.76024	3.26917	4.86613	4.00738	3.52754	3.66834
		6.29148		2.79545	2.72494	2.95078	3.21842	2.89866	3.10335	2.97879	3.53271	3.71184	3.45655	3.81177	3.57646	3.79665	5.45178	6.37474	7.20201	6.64789	7.78805	8.59127	7.72035	8.3698	7.92125	8.01932	7.85622	8.10294	8.16844	5.95616	5.88499	6.60608	5.70174	5.16712	5.14045	4.99566	4.16187	4.01607	4.00919	3.85132	3.918	3.57135	3.8128	4.22435	3.47388	2.92885
		6.29399		3.09764	2.85699	3.59448	3.41866	2.94715	3.09711	2.74801	3.41947	3.4286	4.19471	4.10869	4.7227	3.58676	4.66535	5.8001	7.24855	6.72807	8.10829	7.6336	7.09261	8.58819	7.31602	7.94651	8.85295	7.17687	7.12496	6.21816	6.41933	5.96231	4.85408	5.30756	4.92302	5.06719	4.93937	3.45561	4.0604	3.21508	4.29754	4.02577	3.19245	3.77406	4.14593	3.7892
		6.2965		3.30784	3.40414	3.00174	3.2566	3.04168	3.37309	2.89341	3.66558	3.57276	3.55229	3.89297	4.18288	4.47871	5.24521	5.43449	6.21953	7.38109	7.45302	7.9861	7.45645	9.14184	7.44755	8.21768	8.42584	6.66131	6.76069	7.16187	6.51391	5.30948	5.37193	5.64116	4.37563	5.03037	4.50427	5.08549	3.85005	3.34715	3.40999	3.6167	3.53474	3.02214	4.23174	3.31058
		6.29901		3.15886	3.32576	3.01427	3.05214	3.10756	3.19249	3.26969	3.03646	3.09845	3.34821	3.20987	3.58901	4.77126	6.2944	5.56777	6.9008	7.9215	8.04941	8.2692	8.43859	8.0736	8.44193	8.68051	7.80886	8.38466	6.29903	6.35268	6.17917	5.57706	6.65052	5.02985	4.61652	4.86177	4.30848	5.57066	4.00446	4.20976	3.85843	4.06558	3.0463	3.12239	4.21002	3.3554
		6.30151		2.98367	3.06548	3.70151	3.07433	2.9128	3.45984	3.13742	3.07769	2.84489	3.00356	3.46059	3.67582	4.26437	6.11702	5.05648	6.66698	7.57773	7.83742	7.2573	8.0893	8.30439	8.63241	8.86368	8.56739	8.81932	7.06046	6.63924	6.08556	5.93496	6.24989	5.02601	4.55876	3.81317	4.35614	5.15475	4.05998	4.11857	4.22752	3.02566	4.4258	3.46308	4.12182	3.58109
		6.30401		2.92734	2.8743	3.02915	2.9532	3.13303	3.78734	3.6102	3.61073	2.69937	2.95518	3.40635	3.62654	4.92576	5.05894	5.41613	6.18385	7.5687	8.63025	8.4536	7.66824	8.14657	9.09695	8.77169	8.1924	7.84934	7.32583	6.80866	5.29261	5.91485	5.6093	5.45013	4.15794	4.19493	4.53687	4.21222	4.25464	4.20933	3.86217	3.67357	4.72525	3.81311	4.16631	3.58793
		6.3065		2.3545	2.98437	3.39299	2.52115	3.04223	3.60762	3.90136	3.21155	2.96441	3.16605	3.29556	4.03075	5.31015	5.31362	5.70964	6.2484	7.55299	8.29718	7.82195	8.36751	7.9316	8.32654	8.6398	8.32907	6.93813	7.56355	6.53206	5.52213	6.81231	5.48444	5.40827	4.12485	3.89807	4.70666	3.83	4.03572	4.00681	3.94939	3.84644	4.50023	4.13995	4.74519	3.7603
		6.309		3.36136	3.54756	3.17531	3.07171	3.4538	4.07642	2.76979	2.90589	3.15685	3.47041	4.03095	4.69807	5.11297	5.69751	5.48249	6.21763	6.44172	7.9381	8.42969	8.13147	8.27527	8.58131	7.74679	8.38499	6.66838	7.60748	6.39325	6.36555	6.28343	5.5573	5.12106	5.26854	3.56415	4.76962	4.24057	3.61537	4.64452	4.72423	4.43945	4.50196	3.65953	4.79344	3.57527
		6.31149		3.12489	3.65343	2.94006	2.85885	3.28854	3.97128	2.91344	3.73658	3.34239	2.96525	3.49508	4.88559	4.71818	5.96495	6.23735	7.36898	6.56209	7.42187	9.71755	9.58393	7.85421	8.76353	8.17429	7.66099	7.6607	6.90257	6.56452	7.10412	6.43533	6.31977	5.61499	5.40702	3.94459	4.50952	3.84927	3.86044	4.56151	4.30155	4.45708	4.58131	3.93724	3.88752	3.62283
		6.31397		3.40792	3.83504	4.03738	3.38615	2.4937	2.96508	2.82868	3.21348	3.21568	2.84517	3.883	4.70307	4.41159	4.7392	6.51772	7.29369	7.61838	7.29119	8.42238	7.24179	7.36664	8.32636	9.17235	7.49922	7.31551	6.68244	6.41685	6.60179	6.2137	6.16629	6.24011	4.98578	4.42424	3.93269	4.19989	4.24299	4.42803	4.77985	3.70669	4.4943	4.18565	3.49413	3.34548
		6.31645		3.70641	2.90971	3.36679	3.20611	2.99786	3.3215	4.09178	3.13229	2.81435	3.19422	3.72591	4.43827	4.15135	4.81529	6.24985	6.44181	8.11302	7.25697	7.98565	9.17126	7.62817	9.14611	8.04901	7.80906	6.68047	6.27813	6.08134	6.27284	6.99945	6.0082	5.9939	3.92914	3.9298	4.71214	4.02832	4.36077	4.16653	4.60724	4.75198	4.44825	3.97174	3.89382	3.68248
		6.31893		3.5426	3.03362	2.83878	2.6401	3.18289	3.10379	3.9712	3.61171	3.11352	3.74854	4.22573	3.72656	4.90276	4.96697	6.38734	6.59743	7.03827	7.00861	8.43015	8.1184	7.65695	9.69559	7.88349	8.10111	6.61497	7.79245	6.49629	5.46081	6.6283	5.39672	5.43591	3.78809	4.07593	4.4662	4.32372	3.68541	3.85775	5.31651	4.23092	4.01877	5.24092	3.83088	3.68599
		6.32141		4.25049	3.12097	3.07316	3.35207	3.94152	3.0515	4.14533	3.37101	3.0233	3.17889	4.54141	3.43095	5.44578	5.09491	6.00066	7.12551	7.40613	8.03108	8.02046	8.28909	8.43627	8.32203	9.40324	7.11222	7.58924	6.82709	7.53129	6.21107	5.41272	5.96789	5.08834	5.34931	4.76872	4.0133	4.40491	3.83349	3.82888	4.43157	4.40472	4.12644	4.38888	3.91378	3.51164
		6.32388		3.99364	3.02597	3.48504	3.16594	4.02614	3.11529	2.67478	3.11804	3.00057	3.49749	4.38164	4.17541	4.28403	5.27579	5.18983	7.41277	7.64539	7.75097	7.98949	8.67181	8.03849	8.73566	8.86443	7.3963	7.58351	6.86398	7.92328	5.92132	5.39173	6.58192	4.72819	4.82176	3.9738	4.03518	4.44744	4.03663	4.26343	4.54621	3.7797	3.99572	3.63242	3.773	3.53477
		6.32635		3.47281	3.53933	3.31506	2.69696	3.2128	3.34022	3.05364	3.06432	3.66387	3.72049	3.42991	4.80296	5.34124	5.58407	4.90581	7.42899	7.57679	7.90958	9.19308	7.80785	8.5254	7.96161	9.08449	7.54158	8.03568	7.70392	6.35814	6.80514	5.85808	5.65378	4.89341	4.66044	3.89516	4.43004	4.77746	4.07464	3.54012	4.38964	3.88383	3.37357	3.64288	4.12482	3.15668
		6.32881		3.18835	3.02103	2.94811	3.17856	2.67973	3.21736	3.42347	2.85141	3.50881	3.54107	4.14574	4.64542	5.1085	5.81959	5.14624	5.89282	7.91799	7.64939	9.18636	8.78031	8.2058	6.95407	8.40011	8.25262	6.58491	7.42521	5.67457	7.98011	6.50893	5.32597	5.07969	5.00336	4.66971	4.33564	4.04736	4.55265	4.23112	4.50287	4.14527	4.38728	4.01499	4.03616	4.30455
		6.33128		3.39502	3.59034	3.18424	3.31584	3.28901	3.30399	3.14287	3.16533	2.94033	2.89453	3.7357	4.50425	4.60938	4.78589	6.45014	7.09356	7.34176	7.63411	8.43931	8.05976	8.95026	8.61165	9.17757	8.00612	7.90478	7.13673	7.20555	6.92389	6.64773	6.0808	5.74349	4.75439	4.77079	4.85836	4.53423	5.48123	3.64543	5.10897	3.85705	4.3371	3.23819	3.43023	3.93934
		6.33373		3.06277	3.67996	3.29548	3.46885	3.75538	3.81655	3.49399	3.04307	3.37524	3.33287	3.87797	5.34752	4.91067	4.33484	6.46006	6.51063	6.78193	7.65835	8.4459	8.11832	9.51536	9.19707	8.38101	7.6855	7.76777	7.27456	7.21693	5.91282	5.77894	6.19677	5.5883	5.48671	4.66902	4.26646	4.28607	4.23541	3.78917	4.69987	4.32474	3.7506	3.65768	3.60654	4.41116
		6.33619		2.93525	3.11915	3.04187	3.00514	3.26262	3.1693	3.27573	3.05664	3.16531	3.35116	3.81688	4.67097	4.41292	4.81111	5.85441	6.73236	7.41342	8.9356	8.12598	8.13677	7.63436	8.28364	7.7106	7.26704	7.65306	6.54156	6.6951	5.97851	5.65245	5.44027	4.92331	5.65286	4.58724	4.51005	4.28005	4.46396	3.88939	4.12442	2.93473	2.80221	4.03387	3.70054	4.43622
		6.33864		4.21932	2.61986	2.50194	2.79301	2.96015	3.14738	3.17654	3.69097	3.47901	3.34309	3.58342	4.45721	4.81159	5.31179	5.08657	6.59269	7.57788	8.7805	7.57436	9.07257	8.05727	8.31803	7.73921	7.54903	7.49789	7.11822	5.86419	6.89611	7.161	5.69076	4.78898	4.80831	4.27441	5.11527	4.13858	4.98131	4.36604	4.19481	4.07926	3.32577	4.3318	3.7397	3.47887
		6.34109		3.11268	3.04142	3.02104	2.48327	2.25	3.24961	3.51663	3.27791	3.33912	3.59931	3.76547	3.90409	5.6358	5.46458	5.01062	7.16784	6.62068	7.22831	7.92939	9.04778	8.60481	10.356	8.21094	6.94619	8.93315	7.25383	6.71296	7.0622	6.77929	6.3894	5.17485	4.54771	5.11435	5.45382	4.35894	4.45582	4.38056	4.51999	4.26895	4.03942	3.44313	3.766	3.48851
		6.34353		2.9997	2.88424	3.89692	3.01154	2.93509	3.45228	3.27633	2.99923	2.77997	3.80772	3.7902	3.15757	4.90867	5.51261	5.17809	7.24842	7.13869	7.21945	7.50742	7.95536	7.87136	9.24928	8.28926	8.02026	8.6342	7.40327	7.04786	6.52665	6.06319	6.43784	4.83024	4.97492	4.96211	4.97344	4.25962	4.21427	4.16212	5.15889	3.50881	3.74183	3.67477	4.28967	4.41342
		6.34597		3.30842	3.21971	2.77757	3.40322	3.66094	3.47589	3.03183	3.38864	2.87155	3.52329	4.3412	3.42313	4.99386	5.99803	5.92186	7.09294	7.72529	7.01384	7.7031	8.75256	8.36757	9.63164	8.68361	7.61118	7.71866	7.65663	6.93579	6.69065	5.87138	5.53772	4.34492	4.98613	4.42849	4.18761	3.90238	4.07226	4.03428	4.16319	3.97937	3.9064	3.59396	3.6304	3.74906
		6.34841		3.11039	3.61723	2.51823	2.78238	2.506	3.96223	2.87848	3.72359	3.56743	4.20486	4.09889	3.92825	4.19009	5.89113	6.043	6.12851	7.38738	6.63032	7.74117	8.90597	8.50513	8.73848	8.53676	7.78668	7.16472	7.91828	6.15842	7.20244	6.30943	5.18824	5.35471	5.20352	4.2217	3.8726	4.00351	4.47016	3.97062	4.21999	3.33166	3.97948	3.86263	4.0258	3.39433
		6.35085		2.77873	3.24529	2.83698	2.90321	2.73684	3.74704	2.87517	3.20111	4.25551	3.20558	4.02318	3.89939	4.60153	5.23006	5.02931	6.24003	8.04685	7.49904	8.67424	8.45315	7.80249	9.25556	7.73913	7.04652	7.62832	6.94963	6.63614	6.37196	6.45862	6.07422	5.46602	5.26815	4.81872	4.8826	4.58841	4.76846	4.29236	4.29503	3.37422	3.78725	4.34697	3.77549	3.85044
		6.35328		3.39487	3.15029	3.4234	2.99568	2.73359	4.21582	3.15877	2.87388	4.16925	2.76638	3.11343	3.73207	4.86896	4.23191	4.46741	5.85091	5.87085	8.00626	7.78348	8.4763	9.36181	9.40308	8.42072	7.83919	7.82166	7.21526	6.35534	5.96523	6.31778	6.64119	4.67795	4.81538	4.58444	4.72028	4.37477	4.57679	4.32793	4.80996	4.496	5.34322	3.77779	3.15144	3.89992
		6.35571		3.50231	3.40371	3.59306	3.06322	1.99209	3.48339	3.50169	3.67465	3.08105	3.19048	2.7399	4.19069	4.69829	4.72856	4.84635	7.07638	5.47708	7.48162	7.73861	7.83044	8.69602	9.08267	8.02701	7.55142	8.3154	6.68522	6.67038	7.18972	7.15372	6.23862	5.36559	5.0505	4.88553	4.85614	5.34109	4.31872	4.31093	4.57992	4.8079	4.27165	4.1223	3.58709	3.69218
		6.35813		3.50839	3.03961	3.37383	3.12794	2.65117	3.53268	3.22017	3.55791	2.93073	3.34981	3.35847	4.43101	4.51642	6.33732	5.27979	5.98635	6.24296	7.85507	8.26694	7.76508	9.03326	8.45489	8.77523	6.99892	8.31451	5.93774	6.44361	6.26047	7.39868	6.56355	6.46583	5.22256	5.11751	4.59364	4.13874	3.33877	4.10964	4.21889	3.6354	4.34797	4.06233	3.60032	3.73384
		6.36055		2.85358	3.58107	3.00772	3.40014	3.04296	3.3157	2.87152	3.24225	3.89563	3.04758	3.96991	4.21149	4.46583	6.11187	5.43397	6.23521	6.24142	8.48684	8.05895	8.30928	7.36866	8.32008	7.9735	7.96991	7.99008	7.48992	5.86095	7.03511	6.52186	5.83152	5.72277	4.59724	4.6601	4.96438	4.30417	3.86946	3.57462	3.71001	3.55159	3.82694	3.02953	3.03393	3.77507
		6.36297		3.2106	3.59717	3.50691	3.83791	3.00347	2.86986	2.86024	3.2729	3.32349	3.41742	3.55259	3.72833	3.57071	5.30808	6.52458	6.53619	6.30508	8.12048	8.53428	8.59532	8.22136	8.26087	8.03373	7.85082	7.96697	8.33968	6.15299	6.50442	6.53718	5.57181	5.20081	4.7663	4.87167	5.28973	4.39933	4.25381	4.15847	3.23625	4.58362	3.37869	3.29554	3.93837	3.54046
		6.36538		2.97783	3.26141	3.59719	3.53722	2.96333	3.01403	3.48003	3.25361	2.50557	3.53423	3.29818	3.67374	3.84051	4.87948	5.71187	5.73533	6.49286	7.69894	9.04183	7.59534	7.66069	7.71805	9.07545	7.41157	7.34849	7.48236	7.27876	6.55002	6.41462	5.2961	4.83972	4.5737	5.20973	4.2166	4.68017	4.29909	4.29039	4.35464	4.26729	3.85959	3.96721	3.51378	2.64059
		6.3678		2.36736	3.11827	3.2424	3.3669	3.20009	2.90745	3.05828	2.89505	2.54087	3.01842	3.47889	3.95402	3.95139	5.29787	6.07745	6.06509	7.9437	7.92231	8.33247	7.83267	8.27207	7.46775	7.71883	7.31881	6.52771	7.29851	8.00389	6.03476	6.5764	5.24793	5.20683	4.96664	4.74381	4.46398	3.97683	4.42474	4.56943	4.66597	3.22359	4.15595	4.32392	4.20378	3.43933
		6.3702		2.32853	3.20832	3.20807	3.16008	2.97383	2.82659	2.71193	3.18742	3.51865	3.19175	2.80987	3.78107	3.70514	4.97227	6.3604	6.25414	7.64629	8.45467	8.17611	7.73379	7.51515	8.44776	8.84892	7.96175	7.4677	7.49861	6.70422	5.96863	5.99619	5.9928	6.04782	4.57158	5.31252	4.87715	3.82913	4.18518	4.90842	4.30718	3.73593	4.29442	4.51477	4.47619	4.05278
		6.37261		3.53816	2.71717	2.84212	2.73429	2.70684	2.80721	2.92363	3.53304	4.02943	3.42942	3.30118	3.82253	4.7376	4.36987	5.86646	5.99288	6.9457	6.91551	8.37521	8.38838	8.52707	9.12236	10.2997	9.07735	6.36048	6.91336	6.35471	6.10118	5.5872	4.68886	6.31713	4.56491	4.79302	4.64391	4.03613	3.95108	4.16521	4.79663	3.82553	4.15889	4.45577	4.12905	4.04368
		6.37501		3.10943	2.78343	3.53122	3.22399	2.61481	3.19999	3.23575	2.91134	3.45447	3.06467	4.11641	3.65426	4.5865	4.92378	6.66085	7.1617	6.80346	7.43439	8.79285	7.64704	9.74302	8.90056	9.17619	7.48518	7.39123	6.51604	7.55042	7.08113	5.66226	4.82825	5.58745	5.63898	4.99806	5.02248	4.09587	3.38582	4.00504	4.52009	3.19447	3.82985	3.52584	4.15189	3.36872
		6.37741		2.56353	3.04818	3.49858	3.26881	2.70982	3.16077	3.15163	2.932	3.37202	3.29341	3.98886	3.91969	4.10329	5.34706	7.00421	6.34704	6.5616	7.95693	8.41851	8.7155	8.66031	9.11667	8.68055	7.8445	6.9328	7.55118	7.89363	7.18504	6.15078	4.93809	4.83219	5.32164	4.72619	4.54067	4.54404	4.47865	4.5126	3.81505	3.97584	4.03036	3.53024	4.1617	3.97981
		6.3798		2.99261	3.67149	3.06812	3.14362	2.69181	3.73425	3.02647	2.99	3.28935	3.54561	4.16926	4.25845	4.36462	5.70221	6.02016	6.68924	7.87108	8.39143	8.28449	8.09678	7.44374	9.02429	8.37849	7.52434	7.93042	7.81563	7.76744	7.20696	6.43807	5.31843	6.25135	5.66014	4.28738	4.34913	4.02407	3.69713	4.34102	3.58655	3.39663	4.93849	4.28565	3.97949	3.46984
		6.38219		2.71458	3.54396	2.52882	3.78172	3.00787	3.48585	3.03274	3.08086	3.46945	2.82939	4.03757	4.46779	4.54243	4.90953	6.59589	7.02704	8.00739	7.3034	9.07771	8.03089	7.42271	7.97394	8.40383	7.54694	8.26816	7.97272	6.63101	6.7119	7.25599	4.95119	5.34805	4.75131	5.07031	4.03746	4.41923	3.81346	5.00312	3.17991	3.60986	3.93164	3.69807	3.82787	3.3943
		6.38458		2.69737	3.26751	3.19271	3.46604	3.48855	3.518	3.04687	2.81183	3.75794	2.9912	3.92476	5.05068	4.49591	5.05142	6.56804	7.2177	7.27144	7.56927	8.2324	8.36982	6.77285	6.81397	9.07174	6.42648	8.78361	6.99703	6.38028	5.06062	6.13045	5.90106	5.45137	5.12516	4.79489	4.30367	4.53538	3.43747	4.66038	4.09682	3.64992	3.98137	3.47728	3.99476	3.92879
		6.38697		2.52	2.71061	3.14167	4.46941	2.65673	3.58776	4.05798	3.05778	3.7284	3.49201	3.78495	5.38567	4.54022	5.2531	4.93857	6.76577	6.46742	6.79353	8.40055	8.66019	9.01207	7.8493	9.62475	7.36544	9.30461	7.33784	6.3867	5.77132	6.90356	5.58947	6.74638	4.99911	4.59389	4.53308	4.97	4.2835	4.62152	5.37485	4.7383	4.2504	4.18341	3.55871	3.68506
		6.38935		2.5277	2.77806	3.29064	3.97791	3.12167	3.26568	3.69784	3.64207	3.39324	3.30161	4.0513	4.33058	4.56776	4.91669	5.53777	6.12169	6.25047	6.91549	8.39198	7.25666	9.27179	8.31762	8.21307	7.31662	8.25408	7.12893	6.85537	6.84547	6.92449	5.90587	6.02391	4.80701	4.72616	4.03894	4.82862	4.01488	4.67396	5.94393	3.83517	3.64767	3.87714	3.39697	3.68266
		6.39173		2.95142	3.17896	2.63654	3.26268	3.38603	3.6104	3.62402	3.78912	2.8293	2.86319	3.37485	4.39977	4.4813	4.77964	5.77848	5.6243	5.98791	7.12739	7.79738	7.16007	8.16008	8.04495	7.3688	7.10554	6.95723	6.73833	7.34467	6.74479	6.40336	5.75269	5.85552	4.70885	4.64054	4.52638	4.3945	4.45725	4.31574	4.67879	3.43676	3.69376	5.05135	4.35375	2.73277
		6.3941		3.05643	2.99491	3.09366	3.44493	3.14411	3.37067	3.69238	3.87702	3.05843	3.10642	3.57308	4.03921	4.37227	4.42926	5.4061	6.21067	6.12899	6.90009	9.18452	7.32939	8.46546	8.12161	8.33438	7.93891	7.38395	7.25453	6.57947	6.21043	6.24455	5.90772	5.42629	5.10738	4.72	5.37656	4.19405	5.31903	4.79201	4.69822	3.11404	4.36933	5.159	3.95249	3.64923
		6.39647		2.56442	3.44463	3.00683	3.05577	2.57821	2.92848	2.96268	2.94208	3.31995	4.05209	3.45143	4.45466	4.69346	5.02386	5.24282	5.67212	6.15164	7.42445	7.93575	7.70835	7.93562	9.34642	7.86031	8.23423	7.46731	6.52294	7.1589	6.13772	5.31766	5.71662	4.82907	5.15407	4.16665	4.85704	4.35324	4.82464	4.59499	4.62364	3.41328	4.1618	3.96112	3.8091	4.3159
		6.39884		2.48412	2.60819	3.14932	3.22796	2.94481	2.82408	3.10815	2.85588	4.02922	3.79164	3.24615	4.44193	4.53871	4.9356	6.08237	6.07932	7.07317	6.51462	7.43709	8.21101	7.32316	7.91743	7.39874	8.10601	7.23476	6.70809	6.64682	6.47268	5.24506	5.49913	5.20597	4.40693	4.30111	4.17393	5.81233	4.44617	4.2584	3.89948	3.43597	3.65696	3.35837	4.31858	3.32485
		6.40121		2.65859	2.80804	2.70517	2.77495	3.5189	2.94822	2.96677	2.36983	3.02726	3.65667	3.98942	4.28003	5.08728	5.33336	5.63137	6.51651	6.18	7.22799	8.10376	7.73845	8.10673	8.2969	7.97252	8.02274	6.65976	6.8494	6.43515	7.20872	5.90453	5.5604	4.52249	5.31569	4.50547	4.40868	5.76519	4.8694	4.56101	4.6105	3.59486	2.67241	3.7777	4.09651	4.29732
		6.40357		3.41662	3.25623	3.18492	3.09167	3.20627	2.62853	3.54921	2.50387	3.64555	3.0799	3.89344	3.6551	4.45345	6.05024	5.5925	5.78325	5.66835	6.95221	8.25305	7.85035	8.66172	9.27021	8.48223	7.6903	8.29721	7.6484	6.15065	7.12407	6.61816	6.17909	4.81394	4.91049	4.27376	4.01445	5.12564	4.51959	4.70575	5.17619	3.84506	3.44111	4.00206	4.2642	4.08745
		6.40593		3.44211	4.13052	2.80377	3.28096	3.65541	3.23752	2.925	2.76079	3.66599	2.96988	3.60314	4.633	3.83951	5.01184	5.99767	5.7098	5.99084	6.35923	7.43603	8.19322	8.67151	8.02945	8.27844	8.26272	8.40643	8.14173	7.42005	7.93903	6.36689	6.64969	5.12216	4.55234	4.97682	4.64285	4.96889	3.58773	4.13226	4.63867	3.59121	3.34294	3.75871	4.40544	3.56271
		6.40828		3.58282	3.3827	3.04154	3.55165	3.04261	2.87478	2.73454	3.10632	3.4921	3.41634	3.18846	4.34386	4.15003	5.12915	5.64418	6.45522	6.09706	6.33595	7.73258	8.52749	9.18503	8.98346	8.63484	7.73471	7.98261	7.66986	7.70951	7.79954	6.49062	5.32484	5.38156	5.30179	6.03484	4.15802	3.96266	3.7735	3.74969	5.13389	3.76456	4.62474	3.29121	3.77328	3.43729
		6.41064		2.9616	2.89098	2.68927	2.9327	3.06053	3.3075	2.66136	3.80037	3.83058	3.91715	3.65511	4.07023	4.21879	5.11946	5.85147	6.74038	5.97816	7.47816	7.98142	9.78222	8.00301	9.52534	8.31874	8.03517	6.53024	7.27427	7.31257	6.92606	5.82537	5.86249	5.04356	4.56	5.46552	5.06745	4.59838	4.45068	3.54413	4.75635	3.84372	3.92552	2.74675	4.42618	3.83636
		6.41299		3.44496	3.92491	2.45117	2.76183	3.25314	3.24298	3.28791	2.41414	2.91843	3.78538	3.23377	4.18746	4.00178	5.09437	5.19814	6.51117	6.07307	7.07115	8.25706	8.91778	7.64977	8.07442	9.2099	7.26103	7.48421	7.84741	6.7015	7.3651	5.9134	6.02416	5.03638	4.68984	5.77282	4.30329	5.98369	4.04721	4.38029	4.36109	3.33039	4.02128	2.92924	4.101	2.99407
		6.41533		3.60252	3.74121	3.03568	2.59771	3.57302	4.17573	3.43334	3.22283	3.60441	3.94247	3.18467	4.11996	4.44165	4.79945	4.65271	6.9597	7.23294	7.95047	7.23445	7.27286	7.96785	7.87628	8.37175	7.60091	8.56547	7.94884	6.32925	7.25139	7.49302	5.51335	5.3369	5.15896	6.11121	4.25407	4.92264	4.19173	4.63582	4.11353	3.43145	3.58145	4.13908	3.07662	3.92846
		6.41767		3.64735	3.47285	3.32856	2.85586	3.11452	3.27552	3.42277	2.52182	3.23921	3.64338	2.80277	4.60519	4.56989	4.47897	5.06112	6.66604	7.08403	7.99318	8.12687	7.82458	8.40523	8.94853	8.60469	7.20225	7.67982	7.32439	6.42371	7.43555	6.53249	5.73075	5.85446	4.6446	6.08546	4.87383	4.43986	4.43848	4.50662	4.18733	2.61438	4.02761	3.88164	3.31196	3.50314
		6.42001		3.80778	3.57335	2.76771	3.05532	3.13105	3.54243	3.24616	3.91165	3.21935	3.21199	3.61595	4.02669	3.50013	4.68576	6.10338	6.63801	7.2574	6.67827	7.99981	8.52501	9.28539	8.25101	8.56587	7.46079	8.23214	6.87916	6.51	7.09558	6.4423	5.26283	5.03635	4.55198	5.24423	5.21279	4.75286	4.26204	3.8362	4.47211	3.9933	3.30777	3.83907	3.87021	4.42605
		6.42235		3.47086	2.80681	2.847	3.07678	3.09025	3.39911	3.39667	4.04453	3.59599	3.16424	3.98441	4.08824	3.60039	4.68212	5.24244	5.68054	7.30386	7.78402	7.85244	8.98382	8.87418	8.69585	9.43282	7.99185	7.91543	7.12234	6.88092	6.75918	6.21933	5.58578	5.40363	5.24218	4.98945	4.27985	4.76314	4.58467	3.4403	4.35149	4.14257	3.22897	4.18999	4.69527	4.92195
		6.42468		3.5782	3.282	3.19702	3.02927	3.47837	3.06865	2.93203	3.18649	3.49084	3.60989	3.68949	4.49725	5.1609	4.637	5.26348	6.67846	6.02512	7.6017	8.09246	8.72328	8.43	9.05445	9.69279	8.28918	6.8725	7.4244	6.42577	6.63253	6.38668	5.58354	6.24869	5.82517	4.73267	4.16921	4.46328	4.88994	4.44372	4.26174	3.1736	3.96062	4.69026	4.02818	3.92105
		6.42701		3.52436	3.49846	2.89165	3.28674	3.11258	3.5334	2.86102	3.69332	3.62535	4.16319	4.40062	5.63122	4.17658	4.45398	5.09817	6.42235	6.37323	7.89425	9.39498	9.23407	8.1151	8.18244	9.27624	8.1695	7.30112	7.2224	7.40393	7.06852	6.67673	5.73847	5.154	5.57352	5.44193	4.73073	4.69296	4.73067	4.95439	4.29784	2.89256	5.4394	3.99005	3.64039	4.40535
		6.42934		3.36402	2.89687	3.66905	3.44868	3.82903	3.4661	2.72819	3.44056	3.15687	3.54414	3.69324	4.92647	3.57605	4.6252	5.0413	6.46212	6.84792	6.93143	7.63722	8.51696	7.64152	8.28342	8.06733	8.1641	7.56983	6.35023	7.586	6.96822	7.76669	6.06983	5.67817	5.08033	4.51695	5.13867	5.07815	4.90445	4.41683	4.04281	3.2268	4.74838	3.71675	3.40487	3.34746
		6.43167		3.56238	2.99899	2.93813	3.74517	3.34037	2.6361	2.8624	3.69133	3.31203	3.2997	3.75467	4.17361	4.63795	5.12778	4.86091	6.8349	7.06627	7.39307	8.02739	8.57453	7.66578	8.66136	7.74771	8.13068	7.89132	6.45227	7.49666	6.74685	7.57084	5.78854	5.30481	4.55016	4.93409	4.95646	4.88308	5.57617	4.19728	3.71374	4.45782	4.22018	4.19515	3.68455	3.33121
		6.43399		3.54352	3.46565	2.6181	3.24999	3.09843	3.21547	2.87405	3.08909	3.41128	3.42522	4.1353	4.47301	3.939	4.8305	6.23682	7.56947	6.09528	7.64924	7.41416	8.7748	8.50401	9.8741	8.34983	9.28801	8.01891	8.05373	7.81289	6.59193	6.59184	5.40786	5.71763	4.48635	5.13227	4.77044	4.86673	5.02576	3.68283	3.45161	4.57479	4.02385	3.80583	4.55401	3.82193
		6.4363		3.21458	2.8462	3.15584	3.08738	3.3422	3.58952	2.89054	3.11371	3.64861	3.68808	3.45951	3.94405	4.96029	4.86181	5.57478	5.52901	6.79546	6.51234	8.15049	8.78785	8.3282	8.75037	8.22066	8.96721	6.82517	8.18457	6.44051	6.78174	6.87437	5.56409	5.55895	4.35003	4.85091	4.47945	4.26274	4.06899	3.78728	3.94705	5.27753	4.63675	4.13223	4.36063	3.88374
		6.43862		3.67541	2.84976	3.33703	2.97205	4.0083	3.44847	2.72748	3.11285	3.533	4.275	3.22784	3.65653	4.24648	4.5149	5.88871	5.4461	6.79054	7.6928	8.16199	7.81568	8.06587	8.75266	8.16982	8.13197	7.39252	8.10815	7.35024	5.45388	6.49196	6.14499	5.70338	5.77868	4.7209	4.54048	4.67914	4.58763	4.50037	4.21006	4.89657	3.64365	3.9958	4.06697	4.56001
		6.44093		3.20181	3.58272	3.62853	2.83691	4.28234	3.33399	3.33922	3.34983	3.41919	3.65149	3.8329	3.83232	4.24678	5.19364	6.75802	6.65737	6.36604	7.58195	7.68229	7.79086	8.83964	8.86359	8.5966	7.76168	6.76642	8.93584	7.26345	6.39238	5.96918	5.72449	5.99708	5.28241	5.04525	4.41873	3.57039	3.90302	4.11857	3.58767	5.24061	2.7373	3.89959	3.36283	3.9266
		6.44324		2.94555	3.57981	3.6443	3.4613	3.42608	4.10539	3.17356	3.67862	2.7405	3.10047	3.7495	3.86095	4.94412	5.27033	5.74725	6.00263	7.75198	7.4938	8.9433	7.81679	9.20826	8.67241	8.89396	7.5919	8.06919	7.38876	6.4591	7.15604	7.12351	5.88894	5.87932	5.54699	5.76084	4.59624	3.56322	4.94361	4.45267	3.48971	4.04739	3.50089	3.71737	4.18394	4.98488
		6.44554		2.37766	3.53735	3.00692	3.16653	2.88227	3.82525	2.53046	3.5092	2.22335	3.46831	3.11888	4.30046	4.59844	4.35008	6.52564	5.85112	7.05811	5.84492	8.00256	8.26002	8.33021	8.79551	8.63769	7.00553	8.95033	7.34053	7.92556	7.30261	6.67059	5.36198	5.56679	5.99633	4.72307	4.53932	5.37797	4.93414	3.95594	4.74204	4.46953	4.58355	3.96366	4.95768	4.31864
		6.44784		2.44165	3.48009	2.93553	2.92548	3.10538	3.79473	3.50327	2.92304	2.6243	3.65104	3.14601	4.31974	4.75789	5.65845	5.82188	6.53396	7.20162	6.25491	7.8955	8.57746	9.23381	10.3723	8.53195	7.39158	7.03776	8.27111	8.11027	7.0227	6.69796	6.33866	5.49529	5.17958	4.7441	5.08074	5.43586	4.54767	4.1034	4.20633	5.00821	4.35408	4.30831	3.70627	4.66529
		6.45014		2.60735	3.44397	2.77962	3.16753	3.97817	3.31577	3.43369	2.66805	2.87689	3.10629	3.32258	3.75037	4.60878	6.08565	4.75325	6.2374	6.95107	6.55966	8.16132	9.06023	9.68277	9.86777	8.569	8.52898	7.82084	8.74553	8.30343	6.69277	6.47138	5.55438	6.63229	5.18313	5.18642	4.75108	4.64827	4.83144	4.06882	3.99373	4.19199	4.64956	3.06086	3.36863	4.45061
		6.45244		3.52507	3.4577	2.30792	3.38653	3.41121	3.12453	3.60557	2.8068	3.20675	4.13916	3.53237	4.20167	4.84857	4.69749	5.38685	5.29363	7.2876	7.47143	8.27459	8.96596	9.62771	7.8716	7.6189	7.26656	8.6788	8.66496	7.35478	6.2394	5.81318	6.09159	6.72343	4.73623	4.78551	4.89647	4.38405	4.74066	4.78008	5.21717	3.67782	4.27611	3.15778	3.55987	3.87758
		6.45473		2.77955	3.58343	3.29583	3.54161	2.95592	3.24059	3.50063	3.30625	3.27426	3.88749	3.69503	3.66184	5.34014	4.30401	5.23426	6.4696	6.83573	8.40446	9.285	8.19431	8.89541	8.34425	9.29804	6.23278	9.29232	8.00312	7.34096	5.78901	6.95478	6.31214	6.68025	5.64683	5.53614	5.40286	5.3518	5.14081	4.52398	5.71166	5.13351	3.94915	4.0428	3.86021	5.05702
		6.45702		2.49121	3.5023	3.94769	3.42376	2.71444	3.08648	3.18953	2.79186	2.99546	3.28609	3.62788	3.64872	5.09382	4.67833	5.44606	5.78511	6.7031	7.46748	8.69146	8.04032	8.86661	8.56045	8.48491	8.14207	8.64791	7.17861	7.13746	6.09975	6.70145	6.21314	6.49914	5.47208	4.67805	4.46098	5.5906	4.67083	4.02907	4.9362	5.72236	4.54664	4.43749	3.43509	4.87506
		6.45931		3.15606	3.14744	3.14783	3.379	2.91458	3.20276	2.88593	2.65474	3.10432	3.85819	3.94007	3.49165	4.50309	5.19399	5.06911	5.81959	6.05314	7.31045	9.09591	8.93829	8.06641	7.91202	9.37048	8.01076	7.18734	7.66053	7.91886	6.49589	6.69448	7.28999	6.03378	5.18007	4.35775	4.32495	5.42333	4.64588	4.27437	5.81643	4.58972	4.07359	3.84062	4.97392	4.73914
		6.46159		3.32355	2.78993	3.40886	3.63197	2.85549	2.80494	2.77863	2.67551	3.83697	3.2641	3.84824	3.78637	4.56781	4.88237	6.22557	6.07102	6.80972	6.34774	8.57739	9.24225	7.49505	9.40237	9.01048	8.24492	7.08314	7.25773	7.41418	6.95631	6.96211	6.10223	6.05363	5.75457	4.50996	5.13575	4.44213	4.21666	4.52182	5.10725	4.21851	4.79553	4.66461	3.73078	3.7176
		6.46387		3.28853	3.25234	3.07666	3.11802	3.12494	3.54909	3.06201	3.053	3.96446	3.36882	3.62903	3.71066	3.73132	5.72361	5.47088	5.64702	7.18555	7.15447	8.63317	9.54742	8.16214	8.74367	8.98518	8.08638	7.55808	8.4339	7.60731	7.40424	6.40904	6.34477	6.45715	5.92876	4.98423	4.46716	4.95927	4.98159	4.46733	5.18929	4.65115	4.75702	3.41076	3.44705	3.32256
		6.46615		3.08415	3.00654	3.52011	2.91081	2.78186	3.27101	3.29871	3.39975	3.31262	3.75625	3.57082	3.1612	4.6451	4.60393	5.17059	5.2386	7.18558	7.17767	8.09158	9.0909	8.93519	9.18012	8.31792	8.71435	7.89111	7.35131	7.34073	6.88588	6.28337	6.60464	5.97541	5.58346	5.20646	4.4895	4.71875	4.50857	4.78232	5.29346	4.47378	3.81834	4.46182	4.18971	4.43625
		6.46842		2.75213	2.90291	3.08233	3.40091	3.55115	3.92707	3.40272	3.70657	2.87523	3.45203	3.01648	3.61901	4.66223	4.18061	5.69697	5.40047	7.45585	7.53614	7.3866	8.99025	8.07839	8.06806	8.91346	9.03914	8.19332	8.20244	7.54471	7.15947	6.76433	7.02429	6.4435	5.759	5.59061	4.84074	5.1685	5.28333	4.86954	5.28359	4.58936	4.00018	4.33408	3.57671	4.15433
		6.47069		2.74139	2.76001	3.37911	3.15971	3.15687	3.29829	4.16516	3.65432	2.65575	3.54926	3.51023	3.65264	4.85008	5.78204	5.33141	6.23106	7.7341	8.11755	6.81493	10.038	8.11543	8.29259	8.328	8.32703	8.7482	7.47622	6.96581	6.94936	6.84255	5.89101	6.34686	5.87503	4.99419	5.16053	4.96362	5.32792	5.13345	4.55375	4.92345	2.97514	3.08953	3.59991	4.09025
		6.47296		2.66362	3.60658	3.73044	3.48882	2.82981	3.30781	3.1705	3.17278	2.46528	4.3196	3.54018	4.18543	3.43796	6.00915	5.85491	6.24743	6.87034	7.70598	7.77984	10.1987	8.77297	8.37992	8.49565	7.10146	8.22427	8.44653	7.43654	6.81961	7.94677	7.0698	6.31909	5.47138	5.61833	6.02083	4.94084	5.04904	5.11749	4.44424	4.30318	3.70046	2.6279	3.59999	4.76304
		6.47523		2.85037	3.5812	4.17977	3.00866	3.54459	2.78251	2.85136	3.96692	2.86548	4.08976	3.10575	3.37568	4.05244	5.20066	6.53579	6.33144	7.03339	8.26222	7.74318	9.54176	10.003	8.38936	8.97671	7.97781	7.91212	7.54027	6.8922	7.39743	6.61833	7.85086	6.41504	5.84724	5.19605	4.88279	4.54777	4.27934	4.94929	4.70141	4.81101	4.50541	3.80158	3.77908	4.62672
		6.47749		3.10222	3.33367	3.96553	3.6561	3.61136	2.57686	2.41207	3.19385	2.84492	4.16294	3.99649	3.52289	4.25493	5.72817	6.55453	5.69417	7.19438	8.83174	9.31836	9.12521	8.9595	8.93084	8.99678	7.86696	7.34839	6.93563	6.44696	7.07984	7.17956	6.77572	5.93054	5.7526	4.96464	4.27801	4.21038	5.37132	5.12014	4.41253	4.40938	4.37289	3.84723	4.0512	4.32983
		6.47975		3.44212	3.2015	3.17497	3.21479	3.67224	2.85466	3.61617	3.03908	2.94178	3.52753	3.79913	4.29717	3.96448	5.85615	6.26289	5.78169	6.34986	7.66958	8.91024	10.182	9.05539	9.46222	8.22959	8.76381	6.92505	6.8969	7.92914	8.89761	6.99166	7.22658	5.83571	5.03518	4.52299	4.73204	3.94029	5.02335	5.25152	3.41701	5.17924	4.71224	3.75181	4.14129	4.81001
		6.482		3.24919	2.78695	3.62861	3.04905	3.08594	2.8445	4.00299	3.90318	3.22091	2.85377	3.67782	4.61173	4.0076	5.25098	5.76533	5.70709	7.37645	9.4702	8.77705	8.67699	8.19823	8.99369	8.49656	7.75896	7.19945	7.45673	8.27137	7.41474	6.71748	7.09046	6.3405	5.11073	4.0254	4.97006	4.29403	4.55965	5.26372	4.5197	4.34349	3.99671	3.49593	3.77708	4.08162
		6.48426		3.3771	2.38153	3.09282	2.75928	3.00561	3.34639	3.86253	3.50853	3.5886	3.64288	4.45384	4.81152	4.65696	6.35228	4.86812	6.38028	7.84038	7.90376	7.57665	8.70811	9.04192	7.57836	7.80992	8.58707	7.68175	8.46084	7.19309	7.70031	7.0986	7.50725	5.61214	5.58569	4.92804	4.86955	4.74895	4.83066	4.35329	4.63052	4.38351	4.69388	4.44296	3.36067	3.36148
		6.48651		3.9011	3.78251	3.39492	3.08896	2.00418	3.39996	3.72919	3.50284	3.50556	4.15472	4.48253	4.36127	4.85558	5.01404	5.02837	6.34199	7.28469	8.26664	6.9776	8.61616	8.45734	7.20802	8.54764	8.08187	8.46017	8.62202	7.09238	8.07076	7.57373	7.35553	6.92319	5.48029	5.12739	5.90891	4.77884	5.12824	3.95959	4.87938	4.15902	5.0725	4.81401	4.78053	4.29653
		6.48875		3.0148	3.07866	2.81125	3.55228	2.89481	3.19304	3.25415	3.43848	3.12926	3.76817	3.62484	3.32486	4.38026	4.44395	4.87307	6.28121	7.64355	8.92494	8.48247	8.96695	8.08213	8.22127	8.47424	7.96977	7.76578	8.13993	7.60313	7.26983	7.35276	7.05018	6.15127	5.08015	4.99768	4.89981	5.22537	4.99007	5.07564	5.26552	4.52748	3.62666	5.46068	3.98256	3.6934
		6.491		3.3578	3.77982	3.78969	3.85026	3.55759	3.40713	3.03226	4.14876	2.91393	3.33963	3.84068	4.18853	4.28139	5.10695	6.2118	6.38363	8.1624	8.53153	9.1756	9.01168	8.63532	7.41246	8.53854	9.44173	7.70743	7.82433	6.90575	7.05249	6.23969	5.80672	6.37779	5.46757	4.89712	4.83277	5.20266	5.28378	5.11504	5.43853	4.24946	4.34264	5.35548	4.19897	2.90534
		6.49324		3.39183	3.27259	3.52215	2.95198	3.19733	3.77576	3.24452	3.59269	3.31889	3.64126	3.48499	4.40849	4.19964	5.07769	5.97537	7.04736	8.15661	8.72795	6.68665	9.64077	9.65266	8.46452	9.05223	8.0893	7.44711	7.06934	8.08327	6.67333	5.87851	6.54905	6.10192	5.28771	4.89303	5.03952	5.27719	5.67254	5.18983	5.75178	4.41737	4.9532	5.02787	4.1259	4.02743
		6.49547		3.32627	3.15264	3.30551	3.05687	3.501	3.52919	3.57529	3.67174	3.72192	3.30192	3.81834	3.97771	4.1442	5.50301	5.77677	7.26887	7.10076	8.92825	7.31557	9.15465	10.7136	8.79914	8.50307	8.69463	7.55551	8.09422	8.95111	7.37107	7.23706	7.20691	5.67947	5.29176	5.52537	4.11708	5.31704	4.71493	4.72324	4.32865	5.53179	4.74651	4.85347	4.12239	4.96339
		6.49771		4.10692	2.22632	3.51035	3.12771	2.93577	3.49573	3.90766	3.59158	3.56638	3.72841	3.43143	4.15661	4.29057	5.22819	5.8196	6.365	7.23433	9.38102	8.18892	8.90859	9.46552	9.18268	8.96168	8.91863	9.06153	7.98115	7.89562	7.27228	7.47705	7.40734	6.09925	5.85094	4.57204	4.08873	5.05836	4.97372	5.15655	4.74621	4.2521	3.68152	4.56479	4.97125	4.08528
		6.49994		4.41222	3.76452	3.77861	3.41101	3.13741	3.33807	3.25062	3.96742	3.53529	3.56479	3.20091	5.26888	4.55262	4.88016	5.36584	6.73672	7.67008	8.07919	8.35631	8.93946	8.65513	9.47516	9.21229	8.33255	7.88594	7.47912	7.40662	7.58585	7.60904	5.00246	6.07349	6.58026	4.89864	4.45047	5.24584	5.31867	5.57065	4.56958	3.65077	4.02117	4.92063	4.01638	3.7906
		6.50217		3.73521	3.0995	3.63414	3.61915	3.93866	2.57147	2.66915	3.82055	3.69575	4.29588	3.68918	4.54826	4.70189	5.45897	5.08275	6.40761	7.6593	7.01707	8.42491	8.56615	8.4519	9.35445	9.26052	7.94697	7.91677	7.76551	7.31751	7.4523	7.10185	5.79342	5.78322	5.93808	5.15456	4.96033	5.4175	4.13955	6.00981	4.74758	3.67944	4.3224	4.6323	3.94191	4.13442
		6.50439		3.31096	2.96367	3.62997	3.15027	3.19793	3.12714	2.86729	3.65673	4.12236	3.93837	3.75018	4.04328	4.69704	5.05491	5.13248	6.8669	6.27642	6.28668	7.73341	9.02305	8.3086	7.69675	8.18973	7.75276	8.17761	7.70756	7.44019	7.7435	5.56634	6.40057	6.5612	6.22658	4.93963	5.11496	5.22261	4.07708	5.22102	5.87764	4.6788	4.81873	4.76776	4.74464	3.90208
		6.50662		3.49654	3.11172	3.04146	3.01524	2.86771	3.4519	3.03257	3.88472	3.79979	3.64517	3.93879	4.55917	4.70997	5.14117	5.409	6.75087	7.43875	8.5349	9.08007	8.65708	8.50998	8.55643	8.96369	8.90472	8.36009	7.60769	8.16101	7.08935	6.94443	6.56879	6.1066	4.53135	4.68026	4.65503	5.13853	4.50292	5.3998	5.20525	4.65434	4.18154	4.51793	3.81061	3.42817
		6.50884		3.18923	3.61833	3.04349	3.78963	3.01746	2.95237	3.11584	3.36502	3.37686	3.21099	3.62655	4.15822	4.69617	5.68983	6.22699	5.87906	7.83253	7.15902	8.62282	9.25408	8.69359	9.40754	8.37006	8.73399	8.62759	8.43639	7.89367	6.83838	7.79189	5.73501	6.03509	5.54445	5.15715	4.98691	5.06323	4.72382	4.56409	4.53894	4.5655	4.91621	4.48272	4.45971	4.20151
		6.51105		3.06856	2.91865	4.33977	3.34069	2.97722	2.98526	3.17069	3.38129	2.86626	3.97385	3.90471	3.50053	4.56565	4.74561	5.83139	5.77915	7.37238	7.48299	8.57473	9.01932	8.78871	9.73704	8.60142	8.12748	9.31798	9.35355	8.40264	7.04263	6.94074	5.25244	5.73965	5.73317	4.68276	5.07456	5.12159	5.16029	4.72124	4.39372	5.35749	4.8069	3.35527	4.95943	3.9211
		6.51327		3.7518	2.51619	3.44913	3.56457	2.98008	2.80934	2.80151	3.22105	3.12294	4.00277	3.596	5.01078	4.67222	5.08447	5.70055	7.35268	6.43982	7.3668	7.93702	7.93208	8.01054	9.24661	8.49846	7.88913	8.91815	8.63982	8.20798	7.56162	7.65235	5.80036	6.0975	6.06625	4.60987	4.99494	5.07113	5.91127	4.22734	3.82475	4.58358	3.94445	4.0739	4.361	3.27856
		6.51548		4.00657	2.97455	2.95663	3.4826	3.25139	2.85165	2.61079	3.39899	4.02195	3.53616	4.2987	4.16953	3.58869	5.13507	5.08464	7.25989	6.71505	7.81074	9.56999	8.49535	8.92037	9.46472	8.41361	9.21542	8.35121	8.75332	8.05353	7.10856	8.33058	6.7876	5.53715	5.24716	5.39489	5.17497	4.93221	5.63216	4.53874	5.12557	4.39647	4.36497	3.89084	4.45256	4.51855
		6.51769		3.41267	2.84228	4.09372	3.34991	3.44079	3.32906	3.52913	3.10606	3.96609	3.47524	3.6978	3.86895	4.12177	5.39064	5.8983	5.38715	6.97542	6.8471	8.6341	8.97754	8.49645	9.07933	9.0998	8.72701	8.74716	8.11094	8.54075	8.51339	6.58135	7.2345	6.21144	4.46276	5.3843	4.72503	4.73633	5.11861	3.70342	4.1426	4.68027	5.17005	5.09681	4.4964	4.43055
		6.51989		3.64962	2.65721	3.0649	3.04413	3.20172	3.15665	3.31072	3.6688	3.99171	3.15001	4.26132	3.27929	4.36866	4.80744	5.74052	6.89073	7.58267	6.97236	7.77417	8.09804	7.89163	8.4338	9.11074	8.52987	9.05427	7.59145	8.80431	6.85769	6.29565	7.12694	4.88001	5.51467	5.02049	4.61483	4.81579	5.56971	3.98832	4.76612	4.64849	4.86023	4.95122	4.39522	3.96727
		6.52209		3.05856	3.48799	3.44569	2.54621	3.14825	3.13189	3.67389	3.43998	3.23212	3.07967	3.75346	3.78362	3.86516	4.81015	5.00007	6.56426	7.7432	7.01236	8.87675	8.75225	8.90874	10.4333	8.75254	8.57629	8.12026	9.1503	7.10868	7.78432	6.96044	6.3066	5.4436	6.33906	4.7443	6.04803	3.98641	5.59966	4.87438	3.98031	4.7023	4.88708	4.71302	3.71513	3.76427
		6.52429		3.43242	3.20402	3.37057	3.29938	3.27412	3.31696	3.49795	3.53236	3.107	2.66818	4.02363	3.53045	4.71106	5.00002	5.2723	5.99984	7.07172	6.83996	8.29964	9.13389	8.4552	8.67898	8.36489	8.55597	8.30927	9.14872	6.48563	7.63925	6.24302	5.70186	6.17163	6.32626	5.03269	5.50083	4.55932	4.94769	4.09374	3.54856	4.76663	4.89092	4.58254	4.53601	4.37629
		6.52649		3.86182	2.96711	3.22685	3.6415	3.257	3.44549	2.9477	3.29682	3.63232	2.87871	3.37747	3.4158	4.65101	4.15302	6.68641	6.8533	7.77137	7.8964	7.52401	8.09344	7.85753	8.06407	7.39058	9.63127	8.84799	10.0895	7.1489	6.53831	6.01359	6.01025	6.48791	6.80721	4.7645	4.75733	5.60104	5.12131	4.3945	4.73055	4.26589	4.2377	3.87532	4.2997	3.95859
		6.52868		3.22602	2.52776	3.06342	3.59823	2.92366	3.89844	3.29197	3.8452	3.55087	4.20729	3.43585	4.39904	4.81319	5.21064	5.88623	6.56146	7.80393	8.40398	8.43222	8.67262	8.20559	9.06529	8.88528	9.02345	9.05	7.49851	8.15282	7.95073	6.9184	5.95928	6.21905	6.27957	5.05998	4.54211	5.03625	5.30447	4.11347	4.82042	4.05861	5.35073	4.96695	4.34475	4.03193
		6.53087		3.19087	2.97654	3.05427	3.33129	3.14195	3.61914	3.59622	3.26472	3.57165	4.18605	3.78896	3.73102	3.86708	5.56388	6.33829	6.49681	7.97147	7.8378	7.79176	8.1938	8.61418	9.1055	8.40208	8.62114	8.65108	8.04736	8.14263	8.2544	7.04932	5.46019	7.02774	6.21541	5.74398	5.21743	4.65847	4.75139	4.39337	4.68991	5.15465	5.29125	4.57142	4.58102	3.87304
		6.53306		2.82312	2.82055	3.42916	3.61567	2.84682	3.45367	3.34547	3.52406	3.31662	3.64452	3.53117	4.11946	4.14535	4.3885	5.07552	6.96024	9.07788	8.66684	7.9156	8.89158	9.65626	8.31891	9.04327	9.40749	8.19958	7.3608	8.63559	8.7575	6.87603	5.66876	7.34696	5.82188	4.4373	5.05127	5.644	3.97276	5.07643	5.94228	4.2024	4.92985	3.99443	4.64531	3.45641
		6.53524		2.7257	3.13691	3.26366	4.10107	2.97865	3.15085	3.52771	3.61734	3.21151	3.70607	3.67259	4.45751	3.7156	4.31877	5.53024	8.46106	7.40695	8.14883	9.10737	8.27117	9.40747	9.89647	8.89704	9.22437	8.20321	7.38325	7.70873	7.44247	6.41662	6.02653	6.92387	5.83221	4.5203	5.56051	6.19508	5.05192	5.41046	4.43476	3.60919	4.95043	3.81326	4.77259	3.42184
		6.53743		2.55557	3.27535	3.98627	3.49256	2.99939	3.57727	3.10893	3.2329	3.29048	3.84454	4.00128	3.62581	4.12184	4.47751	5.1136	6.7912	7.44062	7.26314	8.20995	9.27267	8.89577	9.51732	9.08664	8.63508	7.95585	8.02328	8.80526	8.24583	6.908	6.92468	5.72851	5.25653	5.2197	5.84695	5.73351	4.9765	3.98357	3.86163	4.51788	4.69957	3.47236	4.94242	4.03563
		6.5396		3.50221	3.58189	4.07967	3.03919	2.62559	2.88531	3.36768	3.56886	3.5026	3.53994	4.71684	3.31938	5.21646	4.42732	4.74858	6.46935	6.98658	7.11478	7.73389	7.82755	8.65124	8.45822	9.14882	8.26228	7.7782	8.24826	7.48051	7.33497	7.68256	6.93731	6.54247	5.59542	5.92278	5.50791	6.04877	4.1444	4.78022	4.57759	4.77023	4.21428	4.13283	4.83865	4.62331
		6.54178		3.65976	3.24772	3.50941	3.3566	2.52591	2.85884	2.85852	3.66474	3.91013	2.85349	4.41307	4.73148	4.49711	5.08827	5.70578	6.67312	7.53725	7.87838	9.00422	7.65891	9.76614	8.69598	8.47534	10.661	8.75276	7.62206	8.10215	7.36791	7.20213	6.2415	6.05536	5.06348	4.89747	5.06222	3.92525	5.02012	5.07589	4.95161	4.44799	5.95489	3.94222	4.74073	5.14086
		6.54395		3.80281	3.14464	3.53813	2.92012	3.41481	2.82416	2.77212	3.50389	3.52281	3.33061	4.00665	3.66746	4.6232	5.50661	5.3955	6.37555	7.01561	8.74008	8.76503	8.57585	9.75389	9.75331	9.16659	9.83437	9.64785	7.81766	6.25677	8.11484	7.25427	7.31464	6.00879	4.40753	5.22112	5.18998	5.35694	4.74168	4.96982	5.05268	4.70573	5.43541	4.23914	4.62271	3.93872
		6.54612		3.14294	3.73283	3.41368	3.65211	3.13622	3.06081	3.91993	3.03635	3.76773	3.36934	3.21589	2.98168	4.37497	5.34393	5.87982	6.40317	6.79257	7.32576	8.344	8.83384	9.26388	10.0359	8.35501	9.48595	8.52856	8.38649	7.72055	7.99665	7.34567	6.79888	6.94138	5.82519	5.75892	5.21449	6.55197	4.93993	5.28747	4.5176	3.78475	4.87624	3.90757	4.27541	4.46509
		6.54829		2.95257	3.07934	2.97514	3.64227	3.23743	3.20473	3.36021	3.62339	3.7827	2.96921	3.06137	3.56865	3.51063	5.53931	5.54692	6.40649	6.69836	7.38317	8.68742	8.84841	9.12616	9.54327	9.01477	8.42339	8.73724	8.51763	8.4015	7.85489	7.57067	7.25523	6.81322	5.57212	5.25695	5.22255	5.23917	5.36719	5.64811	4.14747	3.97587	5.03599	4.87623	4.85531	4.65744
		6.55045		3.02719	2.89943	2.46423	3.41275	4.04605	4.07376	3.20865	3.70641	3.63196	2.62626	3.64948	4.2279	3.92661	5.28244	5.29695	5.85359	6.4706	8.67365	8.00644	9.17199	9.86864	9.30377	10.0383	9.02346	8.72302	8.76134	6.83669	8.01097	6.74906	6.21219	6.51034	5.44918	4.98164	6.00413	6.06499	4.94529	5.04575	4.7461	4.87249	4.62005	5.28568	4.81753	4.60157
		6.55262		2.9217	3.50421	2.45444	3.17369	3.25002	3.98287	3.97922	3.34499	2.55049	3.20815	4.31586	4.02742	4.51803	4.93208	5.34066	5.75194	6.33276	8.36118	7.96163	9.06731	9.17899	8.96118	8.55341	9.39334	9.32068	7.79908	6.75821	7.93089	7.88267	5.66875	6.82882	5.40922	5.43872	6.87696	5.18847	5.8288	5.66475	4.16933	5.29168	4.85587	5.14075	4.36256	4.21751
		6.55477		3.68705	3.21884	2.75922	2.87077	3.10333	3.18667	3.81967	3.45072	3.04523	2.38229	3.9524	4.27659	4.27519	5.09604	5.02073	5.96132	6.71635	7.33602	7.08144	9.26856	8.0506	9.78322	8.20473	8.34527	8.82744	7.77498	7.8078	8.04369	7.42535	5.33884	6.61008	6.48268	4.58098	6.40401	5.00707	5.51984	5.56961	3.57465	4.55645	4.87103	4.87196	4.87171	4.17552
		6.55693		3.89474	2.87605	2.74203	3.68928	2.93366	2.71686	3.19737	3.09995	3.11001	3.27775	4.09045	4.90124	4.57425	5.2376	6.11691	6.29054	6.42787	6.43229	7.46685	8.77914	8.67098	9.53963	9.32942	8.59577	9.4483	8.58884	7.45428	7.44846	7.28596	5.99305	6.36648	6.04879	4.47934	5.17939	4.8335	4.51497	4.97673	3.83694	4.94475	5.35687	4.32073	4.43734	3.6383
		6.55908		3.25525	3.36622	3.11138	3.46467	3.05443	2.8595	3.54134	3.18689	3.73191	4.051	4.64361	4.55832	4.49801	5.46003	5.72772	6.70515	6.80418	6.79634	9.13773	8.979	9.43456	9.64439	8.88344	9.28474	7.76907	8.65923	7.65455	8.24326	7.46283	6.21271	7.13873	6.10414	5.83697	4.82639	5.13853	5.12529	4.27949	3.86278	3.77375	5.10367	5.02017	5.34067	3.55887
		6.56123		3.21029	3.49204	3.21825	3.61633	2.64807	2.90919	3.50186	3.18127	3.77141	4.0814	3.61658	3.93474	4.15836	5.21508	6.14086	7.10359	6.63234	6.88584	8.94961	9.05315	9.5163	8.51466	8.77879	8.89175	8.45076	8.77165	8.6999	8.15223	7.53938	5.86415	7.35002	5.51569	6.19887	5.34911	5.02675	5.49684	4.63472	3.8656	3.65006	5.05417	4.82324	4.89688	4.72904
		6.56338		3.49848	3.41407	3.36338	3.79633	2.51908	2.91578	3.59589	2.86258	3.35164	3.72553	3.66555	4.23771	3.78442	5.02856	5.25243	7.86487	6.82283	7.46826	7.86429	9.05795	8.56667	9.5361	10.4252	7.92291	8.29806	8.69027	8.27052	7.89013	7.95147	6.75149	7.11672	5.83221	6.5078	5.21039	4.9414	5.32306	4.95868	4.69791	4.60715	4.90196	4.84162	3.52301	6.34883
		6.56552		3.48044	3.53953	3.31851	2.78613	3.28401	3.33543	3.15737	2.73174	3.0727	4.03604	3.31486	4.08209	4.01817	5.12812	5.9237	6.38487	8.16441	7.46975	8.13987	9.24005	8.91609	10.5729	9.76248	8.99887	8.92131	7.65497	7.62661	7.43081	8.87078	7.01303	5.82463	5.50781	5.92695	4.44736	4.95703	4.85967	4.62258	5.37411	4.23753	4.9025	4.66506	4.36102	5.66177
		6.56767		3.02005	3.33815	3.51323	3.64337	2.79946	3.16709	3.03592	2.91249	3.39747	3.78119	3.61	3.98797	4.61364	6.27056	6.63903	7.22253	7.2532	7.71266	8.42244	8.5017	8.82275	9.18925	9.30898	9.16155	8.65625	9.35256	7.964	7.68381	7.2639	7.20994	6.39914	5.56713	6.10573	5.68873	5.39114	5.80118	5.06665	6.11549	4.41351	5.60084	4.9962	4.38469	4.27969
		6.5698		3.47953	3.36915	3.32613	3.84966	3.45983	2.69778	2.57014	3.48046	3.27747	2.98951	3.57933	3.86071	3.5104	5.54726	5.03673	7.39656	6.7488	7.99278	8.27393	8.48839	8.85594	9.0488	9.23268	8.66512	9.45497	8.53035	8.10268	8.99766	7.50736	6.97689	6.75491	6.06592	6.03878	6.37308	6.19814	5.23537	6.06035	4.75575	4.05047	4.75773	5.53297	6.08498	4.52386
		6.57194		3.47162	4.10014	3.7713	3.4751	3.11286	3.00973	3.10336	3.27556	3.11152	3.02403	3.54167	4.48833	3.63694	5.02842	5.96814	6.6091	6.59347	7.82662	8.34923	9.66301	8.84232	9.40602	8.56119	8.81089	9.7635	7.68701	8.21024	8.45426	8.93579	5.58617	6.37884	6.31752	5.46693	5.48288	6.57187	4.88664	6.19369	5.147	5.05042	4.86673	5.11187	5.07121	3.59516
		6.57407		3.37925	3.33565	4.18827	3.26886	2.78371	3.32629	3.44386	3.27935	2.91738	3.73118	4.52415	4.84172	4.68961	5.0453	6.0447	5.90574	8.73507	8.07282	7.80609	10.2382	9.40286	9.22018	9.28839	9.22698	9.80686	8.58443	8.99564	8.17161	8.61928	7.07424	6.43424	6.17215	5.43381	5.43424	4.59497	5.11811	5.40095	4.95842	5.37664	5.36069	4.70739	3.80159	4.11484
		6.5762		3.3859	3.37597	3.51391	2.81144	3.34311	2.39801	3.01769	3.49371	3.05198	3.9338	4.14371	3.87734	3.69015	5.39527	6.32166	5.58272	7.54648	8.14961	8.66217	9.43362	9.87431	9.73051	8.48341	9.32911	9.68069	9.56021	7.67794	7.39411	7.98311	7.03755	6.18746	5.69793	6.9359	6.13372	4.90964	4.55767	4.38653	4.13179	5.15323	5.14707	5.93613	3.82026	3.95173
		6.57833		3.54245	3.79757	3.42325	2.56029	3.40157	2.93972	3.44668	3.40652	3.46427	3.98006	3.17751	3.35395	5.10164	4.81012	6.49773	6.49806	7.35853	8.35047	9.10014	9.84349	9.25546	8.59099	9.72478	9.83017	8.72623	9.7208	7.2693	8.34912	7.75285	5.89323	6.66166	6.60445	6.26407	6.24767	4.86771	5.16821	4.89772	5.14821	4.59948	4.8978	5.25861	4.60886	3.71997
		6.58046		3.6817	3.76871	3.64167	2.80564	3.77565	2.99688	3.25828	3.54853	3.73922	4.23653	3.36473	3.94246	4.28218	5.24271	6.40957	6.0777	7.47735	7.49235	9.17745	9.83505	9.16654	9.43846	10.2943	9.52856	8.26212	8.20654	8.19654	7.31373	6.33006	5.68855	6.02208	5.70822	4.5737	5.32311	4.61017	4.76992	5.7439	4.4278	5.56685	5.59201	3.99772	4.83653	3.77647
		6.58258		3.95029	3.04287	2.97799	2.84072	3.65729	4.10881	2.81871	3.44702	3.51405	2.93306	3.91506	3.62967	4.38306	4.87409	6.35407	6.34241	7.43072	7.5573	9.01284	9.08865	9.54288	9.07819	8.87147	8.56728	8.69558	8.85173	7.03976	7.9551	6.20443	6.41642	6.66124	5.54269	4.55107	4.84384	4.12105	4.47046	5.62093	5.7664	4.95985	5.16751	4.03115	4.82348	4.24271
		6.5847		3.57036	2.90762	3.12503	3.36026	3.563	4.14046	3.28174	3.07437	3.25773	3.6978	4.24467	3.62064	4.58436	5.08213	5.38888	5.1627	7.67851	7.03289	9.99173	9.52381	10.0579	8.07963	8.10106	9.8828	9.05529	8.67465	8.265	8.21969	7.35958	7.39658	6.68242	5.96047	5.46061	5.42161	5.82868	5.43076	4.4573	4.89067	5.61059	5.13897	4.37517	4.4023	4.02538
		6.58681		3.96234	3.40383	3.39713	3.3707	3.68833	3.39283	3.33389	3.02749	3.87984	3.40128	3.84122	3.76086	4.2337	6.06376	6.03006	6.21301	7.49338	7.28375	8.15108	9.79273	10.8797	8.8689	7.95894	9.8951	8.56882	9.11829	7.10695	7.53805	6.81717	6.08385	6.92639	5.92617	4.84054	4.71946	5.60715	5.10437	4.27478	5.62838	4.91226	5.44736	4.63779	4.20497	3.50784
		6.58893		3.85339	3.81555	3.77819	3.57955	3.5745	3.5466	3.19276	3.35822	3.76465	3.35554	3.7285	3.8885	4.70859	5.24282	5.37248	6.07838	7.46165	7.74117	7.56283	9.56351	9.4812	8.5098	9.89306	8.60099	10.0607	8.57264	8.14609	8.16404	6.41965	7.29025	7.0585	5.91732	5.77015	5.5922	5.48112	5.11217	5.11666	5.51453	5.67505	5.38613	5.50311	4.48527	3.56744
		6.59104		3.26808	4.19506	3.37003	2.69278	3.95976	3.39604	3.40497	3.3458	3.42717	3.45591	3.26406	3.67539	4.57358	4.80292	5.31123	6.4152	6.837	7.21359	7.37806	8.73454	8.54531	9.12907	10.9202	8.57789	10.0797	9.40305	8.24818	7.48568	7.24637	9.02978	6.87061	6.6605	6.35278	5.14944	4.30294	6.21655	4.88391	5.56958	4.51743	6.09898	4.35888	4.76722	4.45771
		6.59314		3.99345	3.24631	3.38247	3.64795	4.17866	3.36369	3.22889	3.31765	3.40883	3.77149	3.11049	4.22526	4.844	4.29796	4.64728	6.45702	7.79795	7.26777	8.0159	8.66322	8.53012	8.93317	8.8954	9.86079	8.30126	9.20244	8.01244	7.91267	7.17015	7.29033	6.96869	6.59124	6.07985	5.49177	4.9475	6.31542	4.70426	4.63868	4.2751	5.39537	4.97936	5.13541	3.70188
		6.59525		3.64665	4.0799	4.27813	4.17941	3.64571	3.21063	3.50194	3.56293	3.2031	3.58464	3.50601	3.96963	5.2349	4.8759	5.7381	5.28126	9.02578	7.98694	8.53363	9.57745	9.8881	10.7512	9.07379	9.53246	7.95801	9.34981	7.19228	8.49667	6.93493	5.87512	6.84213	6.00853	5.34324	5.75631	4.81379	5.46746	4.76978	4.54219	5.51826	5.44701	4.98228	4.84408	3.76481
		6.59735		4.34685	3.28654	2.95467	3.85391	3.20123	3.01485	3.61147	3.40048	3.47617	4.01901	4.47097	3.9005	4.72702	6.60263	6.28375	6.17369	7.62992	7.65476	9.41636	8.61762	9.88008	12.0825	9.01411	7.96265	8.29375	9.30351	9.62798	7.78908	6.96859	6.22808	6.26181	6.12935	6.14956	4.97638	5.23269	4.49279	5.45119	5.16933	6.03401	4.35615	5.66776	5.29925	4.94749
		6.59945		4.33589	2.9313	3.03565	2.7616	2.89924	3.26354	3.74491	3.48773	3.46015	4.41173	4.72896	3.85874	5.30589	5.08331	5.54688	5.70328	7.90702	7.96259	9.68898	8.98494	8.49381	11.1612	8.97038	8.24688	8.31616	10.1217	8.45736	7.38785	6.96374	6.42378	6.51759	5.80766	6.46914	5.22559	5.43325	5.7692	5.85163	5.43351	5.09386	4.28873	4.81738	5.29919	4.3017
		6.60155		2.61283	3.48984	3.71966	3.38518	3.91228	3.64505	3.90154	3.93625	3.38554	3.84844	4.17732	3.45564	4.69539	5.07424	5.35707	5.72772	8.16352	8.56024	8.23676	9.65904	8.72032	9.00781	9.28106	9.68277	9.11665	9.0098	8.82	8.00998	8.08683	6.5394	5.88475	5.62522	6.17281	5.87166	6.25279	5.9014	5.42526	5.69511	4.27878	3.94744	5.13509	5.43758	4.99154
		6.60364		3.04362	3.57451	3.71581	3.69314	4.59261	3.29387	3.41442	2.87511	3.31587	4.25112	4.45653	3.53819	4.5937	5.39875	6.34874	5.64031	7.64172	8.23106	7.90582	9.97427	8.47029	10.0429	9.75468	11.0616	8.98135	10.0259	8.07231	8.13344	8.68921	7.32474	6.67404	6.44248	6.17241	4.84357	5.70735	5.24435	5.28156	5.54777	4.56734	4.01047	4.57429	5.09479	4.78968
		6.60573		3.26296	3.7063	3.81922	3.84548	4.15275	3.4254	3.92972	2.79338	3.76689	2.74236	3.96751	3.76711	4.27284	5.31179	5.80582	6.59096	8.61146	7.48834	9.3284	8.97776	9.27303	9.77359	9.74883	9.65124	8.12716	10.1247	8.10856	8.92523	7.47654	7.7364	6.487	5.78157	6.15316	4.99707	5.1513	6.03304	6.24472	4.07327	4.87243	5.5341	4.00034	5.94681	4.60072
		6.60782		3.20335	3.25065	4.03089	3.25389	4.65403	2.52319	4.00697	3.09344	3.41655	3.06989	4.08757	3.84466	3.72886	4.70544	4.69919	7.0083	6.6406	8.52122	8.74981	8.22065	8.73877	9.0983	9.71937	9.36073	8.70827	9.10348	9.0377	9.65099	8.60444	7.40915	7.27834	7.10038	6.55217	5.46976	5.87981	6.37937	5.24286	5.00959	4.67357	4.63966	4.52998	6.43356	5.11821
		6.60991		3.44888	2.95033	3.23727	3.64451	3.50133	4.15905	3.80902	3.53764	2.73874	3.37884	3.66596	4.12898	2.87196	5.25141	4.73554	5.50006	7.7366	8.73306	7.92257	8.37429	9.515	9.68492	9.83134	9.14824	10.0451	7.83336	9.74245	9.63864	8.3391	6.93102	7.97502	6.65141	6.03749	6.12904	6.38021	5.26126	5.2323	5.18856	4.44705	4.36586	4.62062	5.47451	5.31075
		6.61199		3.26804	3.11415	2.62886	3.2757	3.33685	3.70993	3.3462	3.29315	3.59955	3.29784	4.76721	4.6909	3.33068	4.81117	5.55314	6.02482	8.65291	8.15776	8.95562	10.7903	9.4112	8.57383	10.1528	9.07569	9.51008	9.22735	8.22197	8.67038	6.3201	7.22443	8.21025	7.95196	6.6245	6.21786	5.60967	5.22059	5.31475	4.20607	4.33296	5.14199	5.31602	5.39319	4.85433
		6.61407		3.08746	3.63554	3.16071	3.33534	2.9997	2.86267	3.69445	3.03149	3.13634	3.35699	4.62098	4.8303	3.93191	5.69955	5.34919	6.16103	7.74483	7.26045	10.2704	10.415	8.00211	9.79205	10.227	8.63856	8.28612	8.70037	8.93781	6.56861	6.97498	7.41642	6.95132	7.79746	7.43929	5.99421	5.83321	4.39053	4.97535	3.58043	5.41413	4.3735	4.88791	4.32351	4.80215
		6.61615		3.86988	3.24195	3.20457	3.39456	3.50092	4.21098	3.23699	2.90025	3.58737	3.18168	3.91312	3.78198	4.33197	5.75882	5.42454	6.2245	6.82658	8.06856	9.79286	9.18667	8.49126	10.4882	10.4252	9.08843	9.55891	9.03847	9.28542	8.2549	7.07787	6.69045	7.26923	6.51878	6.41603	6.098	5.48597	5.84208	5.96909	4.12487	4.27284	5.49643	4.75659	4.47562	4.95773
		6.61822		3.63437	3.37928	3.02675	3.70135	3.67971	4.14616	3.13888	3.2004	3.70508	3.34118	3.65468	3.38476	4.55429	5.63613	6.26299	5.6307	7.71953	6.67362	9.61081	8.97327	8.76744	9.53601	10.7666	8.88299	9.0675	8.85809	8.51883	8.55	7.74036	7.28466	7.84346	7.17638	6.13969	5.80792	4.55671	6.37	5.53099	4.48728	4.57563	4.82477	5.30062	4.81205	4.72201
		6.6203		3.53476	3.63678	2.84524	3.78645	4.25949	3.10802	4.27156	3.49248	3.85901	3.56494	3.25259	3.46578	4.65924	5.72946	6.72126	6.56175	7.11389	7.60387	9.29719	9.72434	10.0342	10.1166	9.34693	8.9679	9.9686	9.33818	9.39702	9.72008	8.20296	7.45105	7.67094	6.0271	5.35964	5.80832	5.57334	5.22651	5.0784	4.36558	5.13197	5.35373	5.2628	5.11578	5.15
		6.62237		3.23776	4.48843	3.19881	3.8859	3.74305	3.32993	3.00263	3.07154	2.56262	3.44344	3.27002	4.78832	4.49807	5.24561	5.29822	7.35981	6.31952	7.80225	7.88482	8.83598	10.4804	10.7521	9.80229	9.06507	9.86427	9.08738	8.48079	8.0709	8.50751	8.26279	6.92677	5.36741	5.48913	6.3957	6.06234	4.83468	5.7133	5.01284	5.24371	5.3126	4.65348	4.9431	5.52983
		6.62443		3.46638	4.45069	3.85105	3.6908	3.61921	3.32632	3.10716	3.14144	2.90365	3.76155	3.48328	4.22009	4.98749	5.09528	5.22508	6.34141	6.99725	7.60656	10.0317	8.45342	11.1423	9.73821	10.4436	10.0415	10.1868	8.10598	7.31353	9.00382	7.52938	7.99284	6.39114	6.83833	6.03241	6.39862	5.68133	6.22788	6.06018	5.46133	5.78548	6.19748	4.6182	4.26493	5.71223
		6.6265		3.36343	4.086	4.06616	3.85781	2.99744	3.56004	3.44477	3.3523	2.97672	3.57783	4.16189	2.7553	5.74232	4.97149	6.00274	6.82729	7.47131	7.99081	9.49351	8.75584	10.2988	11.3462	10.9787	10.5917	9.19552	8.93825	7.88405	8.7749	8.33741	7.27086	6.73485	6.27091	6.93801	6.14227	5.28167	6.16509	5.16108	4.51884	5.00807	6.13589	5.10906	5.07936	4.93004
		6.62856		3.09308	3.4029	3.06496	3.03118	3.47801	3.66036	3.40621	3.25311	2.4426	3.30658	3.83929	3.20434	3.82186	5.55411	5.80728	7.37504	6.99776	7.83997	8.46808	8.87565	9.72208	11.9655	8.91647	10.2459	10.1582	8.5685	9.2124	8.57666	8.7526	7.15193	6.02492	6.80564	5.90549	5.58603	4.33686	4.80034	5.32339	4.91379	5.19829	6.33475	4.28364	5.50881	4.9053
		6.63062		3.88371	3.49504	3.35663	2.85506	3.57464	3.34043	3.32297	3.82005	2.20603	3.61429	4.07514	3.45987	3.67653	5.49198	5.27399	6.31248	8.1316	8.32858	8.30639	9.16739	10.4926	9.89694	9.81905	8.91513	8.68881	8.56447	8.76528	7.78791	8.75294	7.35315	6.92268	7.20016	7.01069	5.49827	4.55194	5.70452	4.72559	4.81017	5.40583	5.90444	4.58722	4.61088	5.15992
		6.63267		3.11646	4.05305	2.85772	3.12462	3.62535	3.39757	3.89106	3.31756	3.29653	3.37544	3.34162	3.34456	4.12336	5.76321	5.34659	5.8787	8.08877	7.97952	7.43038	9.69725	10.7217	9.73175	9.6038	8.10929	8.45413	8.46237	10.0134	7.13002	7.42212	7.13943	7.43132	6.40184	5.83946	5.58508	4.87729	5.42843	6.03793	4.7199	4.76249	5.5823	5.02543	4.76196	4.43465
		6.63473		3.30236	3.54392	2.57844	3.38408	3.15663	3.13696	3.7259	3.85633	3.43172	2.9977	3.52169	3.58244	4.70714	5.31982	6.11922	7.39802	9.35978	7.68472	8.04896	9.15413	10.9987	11.8829	9.67323	9.26488	9.73323	8.59802	7.90833	7.0881	7.86672	8.00074	7.2825	5.85663	5.53973	5.59681	5.75669	4.77711	5.88813	4.48495	4.62797	4.2411	5.52601	4.27261	4.45452
		6.63678		3.48	3.9773	3.66657	3.06669	2.96383	3.93577	3.78204	3.04225	3.69029	3.0544	3.76354	4.44582	4.26014	5.91863	6.65311	6.77744	8.42827	7.75574	9.44096	8.33159	9.62952	10.5097	10.2866	9.47339	12.0246	9.86606	6.95004	7.55258	8.1731	7.90156	7.41175	5.77177	6.10594	4.70125	6.28296	5.32797	5.44067	5.0374	5.96489	4.31049	4.57063	4.81864	4.37139
		6.63882		3.00575	3.31008	3.91743	3.30676	3.20403	3.59019	2.63029	3.50202	4.29871	3.03581	4.4991	3.5884	4.85473	5.60787	5.8104	7.07042	8.13736	7.72595	10.2936	7.73164	9.30356	9.53944	9.32722	9.09446	9.9407	9.84751	8.39632	7.68472	8.38819	7.03652	7.18933	5.62547	5.41432	6.57957	5.58709	5.84983	6.60681	5.40998	4.97275	5.03121	4.42063	5.81332	4.10043
		6.64087		2.88209	3.38013	3.95622	3.77223	2.81522	3.57947	3.31338	2.88991	4.21208	3.50791	4.57527	4.10521	5.34596	5.42838	5.30314	6.26357	7.50601	8.43151	9.16477	9.32875	9.85726	9.96671	10.9589	9.56106	9.95534	9.29447	9.26584	7.83859	9.13037	7.35732	6.58351	5.5457	4.94178	6.87896	6.43584	6.0769	6.22614	5.45867	5.29253	5.0048	5.33802	5.202	5.37423
		6.64291		3.5606	3.99826	3.65851	3.10819	3.60617	3.28193	3.32152	3.65915	4.33357	3.88526	3.60283	3.50643	4.226	4.95542	5.33118	5.68882	7.81679	8.76216	8.50907	8.30346	8.6136	8.774	9.96067	9.25067	8.50521	8.44074	8.88078	8.48945	7.60403	7.18893	6.38194	6.94772	5.95297	6.76442	5.82745	6.14295	5.7734	5.12948	5.22342	3.985	5.8723	4.86338	4.40138
		6.64495		4.11458	4.23003	3.84785	3.58763	3.89767	3.54875	2.69668	4.11736	3.23128	3.59222	4.06415	4.11168	4.26424	5.39141	5.40738	6.23999	7.1603	7.1887	8.63895	9.01213	8.98189	10.0568	9.5204	9.20147	8.21638	8.70523	8.92538	7.71365	7.90388	7.66692	6.65833	6.54489	6.05606	6.06086	4.86199	5.83959	6.2738	5.01315	5.16338	5.21071	6.38347	4.99879	5.38461
		6.64699		3.63891	3.58771	3.99602	3.35548	2.84376	3.27691	3.59851	3.91607	3.62629	4.18579	3.47048	5.22084	4.48337	5.05019	6.01969	6.53455	6.66109	8.02577	8.84551	9.26673	9.88975	8.7475	10.603	10.0677	9.31924	8.66775	9.52073	8.14073	8.06489	6.75041	6.67575	6.76248	6.08074	5.85126	5.91581	7.29652	5.48043	5.24441	5.77932	5.05005	5.10413	4.63302	4.29992
		6.64902		3.53116	3.56071	4.25964	3.89407	2.64373	3.07884	2.99482	3.62163	3.94877	3.84889	3.41545	3.81021	3.80129	5.27444	6.06465	6.79049	6.96604	7.47116	9.40481	9.29149	8.96917	8.32421	10.7429	9.19279	9.20794	8.50858	7.44067	7.71003	8.24709	7.44255	7.32395	6.68423	6.40458	5.90629	6.7646	6.79141	6.24218	4.5931	6.27543	4.96025	4.71189	4.54699	4.87624
		6.65106		3.68839	2.83632	3.00402	3.41278	2.51836	4.07109	2.6701	3.85607	4.66123	3.35086	4.02959	4.4125	4.07329	5.35679	5.33556	5.56591	6.58581	7.27567	8.59547	9.16129	8.98469	9.68467	9.9205	9.29334	9.93106	7.73383	7.84643	8.62984	9.55037	8.06223	7.78626	5.79141	6.73971	6.03235	6.31206	6.69214	4.90048	5.72319	5.81408	4.41138	4.97451	4.37927	4.03663
		6.65309		3.17528	2.69123	3.13346	2.84869	3.15197	3.64189	3.22529	4.4104	4.03418	3.8938	3.76464	3.53836	4.43041	5.14851	6.57463	5.73355	7.70164	7.41351	8.51037	9.52773	9.99423	10.173	8.36599	9.63042	8.52463	9.43286	8.19542	8.43145	8.59317	8.28509	8.16179	6.22045	6.66414	5.69936	5.41985	6.81478	5.41957	5.52765	4.38005	4.58036	4.61196	4.8709	4.38075
		6.65511		3.25237	2.95783	2.88765	3.89654	3.30245	2.86434	3.11164	2.968	3.4728	3.83744	4.34234	3.48617	4.58507	5.55867	5.56529	5.94469	7.77293	7.76048	7.21457	8.44999	9.04392	10.1102	9.32918	10.2867	7.93128	9.09121	8.53086	8.15819	8.44073	8.26144	6.94462	6.8557	6.47952	5.49077	5.33814	6.53714	5.41583	6.34158	4.47465	6.16109	5.14404	4.96916	5.31495
		6.65714		4.04968	3.51804	2.59622	3.39646	3.47709	3.04794	3.25631	3.24578	3.32049	4.09932	4.30499	4.11129	5.01752	5.49245	6.52221	6.77921	7.50602	8.31633	8.5891	8.41263	10.5748	9.4436	9.07498	9.07279	9.57652	8.59041	8.81461	7.49131	9.43502	6.42623	6.40111	5.73729	6.16168	6.28249	5.87817	5.60485	5.57683	5.6533	4.97826	5.90944	4.925	4.91473	5.07448
		6.65916		3.46959	3.68201	3.028	3.85892	3.50015	3.61601	3.01849	3.38096	3.38478	3.38237	4.17089	3.82226	5.18797	5.72142	5.25046	5.62727	6.93566	7.445	9.46086	8.52016	10.0871	8.45655	10.0517	10.0777	8.23159	9.39965	7.65431	8.86315	10.364	6.95869	6.81188	6.18899	5.78486	6.96282	5.80147	5.59169	5.07681	5.55384	3.99712	4.6239	5.16144	4.85328	4.7637
		6.66118		3.03457	3.23205	3.69343	4.29715	3.00949	3.39019	2.92865	3.54591	3.95233	3.69357	4.7385	4.15364	5.11027	5.99277	5.14026	6.21226	6.27399	6.40887	8.60099	8.80284	10.6469	9.6782	11.8178	10.606	8.99593	9.13117	8.02061	9.00348	8.78861	7.95671	7.62127	7.02549	5.56833	6.5292	5.20141	5.47665	4.87537	5.12225	3.67973	4.40858	4.89845	4.96457	4.19285
		6.66319		3.2723	2.85942	3.91307	2.96161	3.10502	3.45577	4.1747	3.19535	3.1556	3.42183	4.24441	4.08832	5.44994	6.34745	4.35846	5.9955	6.08536	6.90508	8.56056	8.24955	10.8849	9.30835	10.2645	8.80882	9.16878	10.3765	8.13411	7.5978	8.14358	7.66665	7.04539	6.2927	6.58234	6.06215	5.85593	6.02499	5.53956	6.89777	5.4476	4.0296	5.09903	4.59727	4.4734
		6.66521		2.88185	3.31584	2.5254	2.95985	3.30209	3.18284	4.0155	2.59665	3.15641	3.87332	3.7099	4.68045	4.2829	5.729	5.55503	6.65426	6.79056	7.59455	8.39638	7.68444	9.47165	8.72794	9.16916	7.76235	10.1529	9.44636	9.28181	7.87561	8.14631	7.50637	7.55718	6.49452	7.61127	5.36841	6.12539	5.57225	6.5016	5.63797	3.80063	4.3398	5.16575	4.99621	4.51219
		6.66722		3.72355	3.70598	2.82189	2.97301	2.92042	3.56324	3.31872	3.51537	3.96843	4.02973	3.16866	4.18092	5.19407	5.71598	5.48848	6.71504	8.58184	7.54063	8.65544	7.72976	10.4278	10.0738	9.39329	9.09665	8.91368	9.06175	8.28198	8.09751	8.30031	7.72866	8.36515	6.97356	6.28095	5.58041	6.14655	6.67401	6.81	6.6698	3.98761	4.53091	4.84711	5.25077	6.34418
		6.66923		3.41743	3.03638	2.79371	3.03564	3.2476	3.60292	3.8409	3.4674	3.86302	4.04367	3.774	4.37983	5.05853	4.75387	5.73846	6.44867	6.94211	8.60027	8.5089	9.20121	8.39687	9.65539	10.6083	9.55768	8.91249	9.38234	8.47903	7.45996	8.90675	8.49487	7.78089	7.10887	5.62085	6.14179	6.50129	6.20627	5.85686	4.94804	5.18112	6.08715	4.05124	5.71328	6.00351
		6.67123		3.62061	3.10605	3.9882	3.1074	3.59518	3.81702	2.99057	4.07468	3.15607	3.90723	3.56616	4.55718	4.63539	4.63999	5.82794	5.8592	7.1353	8.2688	10.0846	9.10811	7.85039	9.56608	10.4672	8.48054	9.28731	8.41546	7.74323	8.57976	8.74428	8.1231	8.1358	6.07519	5.72577	6.08328	6.67545	4.90476	5.85449	5.34845	4.87842	4.7255	4.27589	6.24367	5.44319
		6.67324		3.6903	3.54117	3.6296	3.06369	3.78078	3.10991	3.29499	3.37358	3.11761	3.67893	3.85661	4.16903	4.73634	5.42008	5.46758	6.21683	8.62182	7.60394	10.8613	8.8912	9.11591	9.87414	7.66763	9.43428	10.3092	9.47191	7.72213	9.13879	7.7268	6.90303	7.67649	6.46108	6.70149	6.40942	6.43595	5.31405	5.60538	5.82212	5.37941	5.50017	3.94071	5.91314	5.0422
		6.67524		3.01246	3.54473	2.95155	3.70826	3.1203	2.61738	3.19068	3.13903	3.31145	4.04028	4.27943	3.69113	3.81859	6.24929	5.22414	6.18444	7.49611	7.75814	9.01623	8.30511	8.14922	9.07934	9.14379	9.70874	9.35104	8.7985	8.32323	8.05781	8.33353	8.31206	7.42019	7.08065	6.15015	6.70943	6.03835	5.60331	5.0797	5.75888	5.50929	5.80318	4.73043	4.74614	4.71912
		6.67724		3.2228	3.21051	3.89931	3.15044	3.93223	3.56647	3.06434	3.54255	2.8168	4.02833	3.42235	4.11285	4.43293	5.62697	6.11629	5.66829	6.25023	7.62234	9.12866	8.65922	7.15605	10.0349	9.61817	10.3464	9.35155	8.69577	9.20695	8.81275	8.81501	7.83251	7.64588	6.86762	6.12872	6.21578	5.93513	5.36295	4.88887	5.835	4.86051	5.94841	5.08873	4.55746	4.43469
		6.67923		3.48239	3.18377	3.72959	3.61553	3.33151	4.19739	2.36558	3.32528	3.65195	5.08179	2.97728	4.07103	4.97439	4.86184	5.73294	6.35217	7.31909	9.05914	7.49151	8.86151	8.45562	10.4018	10.6751	9.45717	9.69092	8.88042	7.79816	9.46215	8.38221	6.95491	7.68224	8.42587	6.47351	6.16804	6.09057	5.15179	6.05491	5.31994	4.86515	5.44585	5.25381	5.68273	5.11964
		6.68122		3.26106	3.45911	3.7781	3.53066	3.5624	3.963	2.4869	3.82447	4.00668	4.49007	3.3389	4.11605	4.56128	4.78169	5.8663	6.12748	7.6518	8.8672	7.57134	9.97717	9.64252	9.74191	10.4757	9.93326	9.70514	8.38193	8.00525	7.92778	8.71542	8.45611	6.97031	6.8182	5.68172	6.02431	5.30489	5.75119	5.27991	4.11165	5.1956	5.05581	5.55853	5.55627	4.90486
		6.68322		3.72796	3.95066	3.69685	3.93655	3.37664	4.62437	2.66206	3.70185	4.05794	4.2697	3.46896	3.70069	4.35995	5.24356	6.28425	6.53368	7.48551	8.40512	10.354	8.60753	9.94138	9.85907	10.0268	9.41162	10.0812	9.41999	8.56939	7.83045	9.41949	7.67623	7.06207	6.99265	6.88585	6.6139	5.27193	6.85289	4.85079	5.37562	5.66923	5.45888	5.43237	4.7588	5.07276
		6.6852		3.18396	3.44136	3.04747	4.17093	3.61982	3.54982	2.70367	4.12757	3.64387	3.83181	3.75838	3.80349	3.78151	4.88549	5.96896	6.84983	8.74668	8.46579	9.29232	9.64313	9.16431	9.04356	9.38353	9.29897	9.36691	8.43241	8.45104	8.54587	8.21027	7.93166	8.2352	5.86402	6.55364	6.0643	6.18673	6.09401	4.99686	5.18103	4.72959	6.10935	5.67885	4.37709	4.62265
		6.68719		3.26191	4.11219	3.04795	3.44407	3.21069	3.24788	3.72767	3.62582	3.41258	3.67627	3.88861	3.91724	4.42694	4.95897	6.11848	6.32124	8.34656	8.54126	8.21805	9.25927	8.01935	10.2086	10.8964	9.32539	10.8971	9.27055	8.65832	7.76113	8.48629	7.68217	8.45996	7.53605	6.89653	6.26182	5.87425	5.63182	5.45923	5.38478	4.29033	5.74812	5.59604	3.971	4.50577
		6.68917		3.20325	3.65086	3.31869	3.32424	3.79834	3.52654	4.23489	3.43231	3.93076	3.64694	3.6216	4.77976	4.90521	4.71694	5.76258	6.30162	7.76722	7.72926	8.86937	9.52565	9.1915	9.08558	9.3194	9.49767	9.65601	10.0249	9.77606	8.33724	8.58515	8.15476	8.5807	7.20414	6.31847	6.14526	7.55631	5.87251	5.81882	5.89415	4.74632	5.23151	5.03114	5.01528	3.78233
		6.69115		2.64045	3.88267	4.12862	2.58267	3.81033	3.73433	4.07655	3.45031	3.28574	3.19636	3.83527	3.67124	4.97071	4.52041	6.03991	6.41868	6.6396	7.7177	9.71222	9.94256	10.3921	9.31508	8.25075	8.96491	9.82099	8.53932	9.52209	8.65785	8.9893	8.22227	7.68235	6.10139	6.52535	5.72849	6.63184	6.47256	6.36225	6.90416	5.16514	6.37866	5.17948	5.5564	4.88147
		6.69313		2.21541	3.7135	3.54399	3.14818	3.60688	3.49241	3.04578	4.19621	2.79236	3.53553	4.35402	3.8052	4.95256	6.13185	6.49857	4.24842	6.77054	7.42357	8.20553	10.4807	10.1795	8.82771	8.93752	10.7971	9.95557	7.65289	9.27711	8.57747	9.02402	8.41252	7.83623	6.16756	6.95442	6.33007	5.15709	5.14601	6.34621	4.66985	5.10704	6.5616	5.39995	5.99756	4.68695
		6.6951		2.47718	3.31139	3.613	3.31477	3.88679	2.9706	3.43982	4.31556	3.28471	3.25693	3.90706	4.5209	4.03551	6.18557	6.18151	4.93869	7.98899	8.53819	7.85606	9.59656	10.4332	11.0457	8.7457	10.5194	10.9406	8.79519	10.8657	9.31825	7.28872	9.24031	8.6494	6.18605	6.85079	6.83631	6.50564	5.67456	5.13648	5.78393	4.18773	5.09235	5.67479	5.62901	4.92655
		6.69708		3.24846	3.69779	3.92165	3.52245	3.37723	2.88968	3.36051	3.6274	3.27892	3.52873	4.58825	4.01529	3.93808	5.13741	5.34167	5.51179	9.31766	7.66804	9.17626	10.3161	10.279	10.5209	9.11118	10.0449	10.7419	9.72642	11.4832	8.485	8.46856	8.6352	7.94827	5.75514	6.01175	5.7157	6.47357	6.25448	5.52165	5.65886	5.4365	6.07852	5.17895	5.31649	5.71959
		6.69905		3.27726	3.56687	3.13355	3.57711	2.81584	4.37022	3.70579	3.47767	3.14139	3.55402	3.80225	3.99311	4.30308	3.76728	6.90991	6.69075	8.35458	7.71938	8.95875	8.7959	11.2562	10.7351	10.9637	9.22919	10.0329	9.14409	10.439	9.09667	10.3115	10.4206	6.65903	6.06237	7.37879	5.4146	6.69606	6.76645	5.80605	5.13421	5.68434	5.48923	4.44901	5.80021	6.19435
		6.70101		3.52143	3.20839	3.51268	3.79916	3.64852	3.83118	4.31442	4.65621	4.21528	3.83919	3.58307	3.85581	4.6088	4.23311	7.51208	6.61027	6.73739	6.77634	8.52274	8.6495	11.5806	10.7127	10.7985	9.68786	10.7474	10.2575	9.54945	10.1287	11.0749	8.41506	6.53571	7.26878	7.7978	6.72688	5.90218	7.07878	6.63171	4.52045	5.31155	4.60741	4.25269	5.7386	5.49634
		6.70298		2.81876	3.25251	3.45268	3.19669	3.78535	3.13448	3.33029	4.16754	3.62876	3.95672	3.77146	4.11178	5.26463	4.68732	6.73723	5.71525	7.11151	8.09814	9.48417	10.844	9.95307	10.8141	10.5493	10.3526	10.1567	9.61561	9.77763	9.10775	9.01337	8.21382	7.83445	7.09601	6.91099	6.61723	5.67619	6.67355	6.36612	5.34379	5.4148	5.32311	6.16824	5.35108	5.92007
		6.70494		2.92839	3.20833	3.67241	3.47124	2.96841	3.48352	3.06156	3.41439	3.67118	3.74537	3.37382	3.80691	4.54249	5.69946	6.64924	6.69931	7.26316	8.59545	8.80288	9.53901	8.71202	10.0593	9.15149	10.5047	9.2492	9.41417	9.36471	8.5707	8.92256	8.84476	7.93461	5.84582	6.20195	6.80744	6.30142	6.72124	6.10928	5.80117	5.49033	5.37589	5.60368	5.23081	5.79085
		6.7069		3.44222	3.62999	3.5358	3.35163	2.93625	3.17737	2.90609	2.98921	2.99306	3.651	3.55593	3.91561	5.01713	5.21577	5.07145	7.04658	8.49698	8.53475	9.59028	9.66892	9.90719	10.3097	9.5368	10.0457	8.98894	10.9517	9.78829	9.44782	8.83608	8.02021	7.85289	6.65456	6.96113	6.61202	7.11032	6.17759	6.16083	5.27106	5.53078	5.53519	5.39465	6.30158	4.8916
		6.70886		4.01268	3.66699	3.90394	3.24228	3.40171	3.51802	2.79128	3.66145	4.02801	3.18214	4.0046	4.45113	5.07677	5.76334	4.95508	8.11762	9.25335	7.63359	10.1036	8.84415	9.34531	10.0277	10.1434	9.49045	10.2461	10.9916	9.64646	7.41726	8.23955	8.14982	8.09178	6.851	7.37658	6.36619	6.42844	5.22238	7.28082	4.7119	4.96652	5.76274	5.36442	5.57124	4.43384
		6.71081		3.78584	2.78516	4.13788	3.46861	3.34274	3.32077	3.68929	3.31861	3.93676	3.89971	3.26146	5.07809	4.54885	4.24166	5.68804	8.37681	8.62056	7.89225	8.31662	9.51739	9.1269	9.29532	11.4169	9.52551	11.6009	9.95554	9.58418	8.7382	8.46426	7.83835	7.27247	7.15716	7.73046	6.54973	6.40423	5.58067	6.16522	5.42347	5.28804	6.62662	4.96873	4.98013	4.42405
		6.71277		3.84666	3.07232	4.30212	3.67812	3.51363	4.35184	3.17241	3.00806	3.63591	3.63366	3.96009	3.4857	4.06998	5.01274	5.83786	7.21526	7.68138	8.31457	8.34597	9.49872	8.9125	9.6328	10.6657	10.6658	10.4881	9.47883	9.22626	10.3276	9.51963	8.07636	7.80651	5.94769	7.5563	7.03129	6.66437	6.02386	6.25353	6.1962	5.37005	5.31263	4.87753	5.24178	5.52125
		6.71472		3.94452	3.32129	3.60893	4.23373	4.53714	3.98673	3.86479	3.02991	3.57737	3.24831	4.19582	4.11448	4.60369	5.98948	6.23496	7.12753	7.56905	8.02889	8.24598	10.9227	10.1019	10.6111	11.0115	11.0951	11.4465	10.6043	10.6864	8.63358	8.51262	8.64753	7.13974	6.61367	7.6702	6.78588	6.59376	6.18852	5.71132	6.48442	6.05347	5.01799	6.60745	4.84416	6.12012
		6.71666		3.17414	3.82388	3.56892	4.62586	3.70202	2.98006	3.03697	3.56379	4.42266	3.63145	3.80832	5.15583	4.67217	5.44986	7.88974	7.9743	7.66505	7.52376	9.39671	10.1627	10.7511	10.5714	11.2385	10.8165	10.0551	10.4056	10.4219	8.57597	8.80226	9.79976	7.41926	7.36757	7.53156	6.99474	6.1133	6.57035	6.07027	6.14311	5.98046	5.3528	5.24239	5.92943	5.68079
		6.71861		3.23698	2.9687	3.73734	3.46314	4.5529	3.52437	3.35538	3.57261	4.79081	3.69632	3.8135	4.96373	4.41777	4.81681	6.38631	7.77116	8.31855	8.73632	9.59614	9.95675	8.92295	11.8606	10.6368	10.2773	10.3648	9.26633	9.07869	8.9611	9.75918	8.91894	7.6604	8.28639	7.577	6.5807	6.3754	6.90623	7.25392	5.95046	6.46446	4.71082	4.7929	5.10703	4.13726
		6.72055		3.15224	3.76234	3.3231	3.59819	4.03557	4.06855	3.89865	3.09702	4.34009	4.31751	3.98449	4.57722	4.1778	5.03496	5.05057	6.91888	8.32007	9.08432	9.14472	9.91205	8.99579	10.9659	10.2775	9.13485	10.2091	9.82173	9.02575	8.84883	9.11557	8.73803	6.3937	8.03022	7.07142	6.67203	7.15218	5.15342	5.41196	5.25524	6.07929	5.05668	4.94045	5.54017	4.50231
		6.72249		3.84183	3.09005	3.2827	3.70825	2.95096	3.73209	3.19272	3.25622	3.95651	4.26857	3.75104	4.70363	4.92068	5.48605	5.77921	6.43673	8.46189	7.23623	9.18604	9.13562	9.26929	10.5454	11.6856	10.5087	10.6295	10.0712	9.27778	8.5885	8.94501	8.10561	7.53487	8.08705	6.95711	8.79671	5.72891	6.07068	5.6451	5.5419	5.36376	5.8577	5.05652	4.23464	6.16846
		6.72443		3.35115	3.92316	3.246	4.1022	3.69239	3.3654	3.0477	4.29082	4.47948	3.71399	3.07269	4.73533	4.30147	6.18121	6.44935	6.06485	7.20622	8.66237	8.90652	8.97052	9.24925	8.74084	10.5785	11.4898	9.62382	11.545	10.1787	9.33147	8.9679	8.24659	7.91478	7.85528	6.71992	8.64074	5.80744	7.00952	6.8624	6.14774	5.18283	6.89516	6.02882	4.77706	6.13254
		6.72636		3.79055	3.75182	3.44828	4.02711	3.38149	3.91815	3.66466	4.62374	4.36147	3.49805	3.68941	4.89093	4.19826	5.57386	6.31488	5.90683	7.90453	7.60965	9.17575	10.0276	10.6753	8.62886	10.8543	11.2879	8.44358	11.5384	9.75033	10.081	9.27114	8.04523	7.69459	8.13928	8.26594	7.26194	6.26127	6.49126	6.17671	5.60566	6.46969	5.52825	6.0138	5.54293	6.04665
		6.7283		3.18292	2.97434	3.98032	3.94277	3.49348	4.05854	3.62206	4.44956	3.65016	3.83227	4.34235	4.74329	4.96358	4.73486	7.08015	6.95954	6.97497	8.54829	9.9884	9.90873	9.80078	10.8627	10.047	10.6229	10.8236	9.82834	9.30241	10.9562	9.91819	9.54618	8.08221	7.69733	6.41029	6.8441	5.53924	7.1567	4.9283	5.59045	5.7374	4.60955	5.4237	6.17308	6.10174
		6.73023		3.20773	4.12899	3.86316	4.13788	4.07144	3.78787	3.97651	3.47921	4.1779	3.62096	4.12722	3.88767	4.77599	5.09475	6.41229	7.34245	8.00445	9.58415	9.74002	9.51784	10.3093	10.3781	10.1876	10.0622	10.2002	9.1291	10.0575	10.0395	8.97783	8.99054	8.55507	8.0773	5.68612	5.79516	6.0534	6.27461	6.61866	6.06619	6.25724	4.44426	5.32182	6.29085	5.72783
		6.73215		3.71568	3.35488	4.19236	3.76875	3.48111	4.09351	3.79888	3.52601	3.95598	4.116	3.96033	4.21434	4.34162	5.3614	6.60046	6.96718	7.62796	8.99916	10.395	8.84015	11.5095	10.3934	10.9976	11.5559	10.844	11.6576	9.18613	10.4617	7.76301	8.58873	9.3728	8.09912	6.43347	7.55896	6.61645	5.75741	6.811	7.00264	5.399	6.82117	6.05298	6.15625	6.54413
		6.73408		2.86313	3.5569	3.91865	3.49371	3.11681	3.77963	3.16097	3.54161	4.00373	3.91365	4.23572	4.83398	4.40277	4.68798	6.57995	7.02714	7.34849	9.46684	8.69752	8.90494	11.6381	9.29306	9.76124	9.97157	12.5663	11.664	9.79798	11.2927	8.31731	9.22559	9.61129	7.8776	6.21392	8.64658	6.37343	5.93174	6.21476	6.89027	5.88008	6.34211	5.7518	5.40038	4.63009
		6.736		3.40651	3.73183	3.51517	3.63653	4.36299	3.60928	3.47967	4.16001	3.6143	3.69217	3.7099	4.2531	4.625	6.07198	5.62506	6.60537	7.32329	8.60341	10.1453	10.7126	11.8181	10.3213	11.0358	10.723	11.6313	11.1835	11.1763	10.3843	9.6631	9.40427	9.20605	8.50633	6.60268	8.07573	7.63026	7.40656	5.35179	5.75934	5.86319	5.93475	5.61671	5.4171	4.68931
		6.73792		4.18248	4.36845	3.28247	3.58787	4.09519	3.15785	3.20205	4.82592	3.16697	3.84005	4.46232	3.60203	4.61659	5.48775	5.72748	6.82961	7.80952	7.22087	9.98904	9.80669	11.0342	10.9662	10.8597	11.2345	11.3597	9.17493	11.0191	10.4137	9.20855	9.09994	8.79734	8.61126	6.91686	7.11166	6.42556	7.76053	7.19035	6.479	5.72649	5.6205	5.48646	6.42452	5.95525
		6.73984		3.20299	4.06956	3.37357	3.66648	3.88475	4.25616	3.6543	4.3693	4.15675	3.82435	4.71452	4.07625	5.32788	5.05762	6.69765	7.15217	7.52192	8.93997	9.15635	10.7062	9.32385	10.2668	10.7103	10.0893	11.1847	10.3927	10.7311	10.5181	9.43568	8.88774	9.22302	7.32242	7.36623	6.3668	6.30061	7.20882	6.06217	7.88072	5.77603	6.06465	4.88777	6.45571	5.77827
		6.74176		3.45995	3.87454	2.96421	4.16526	3.53643	3.84729	3.573	4.28647	3.6908	3.90507	3.74789	4.53655	4.8802	4.82035	6.62852	6.80044	7.63993	9.0946	10.095	9.47201	11.7093	10.5781	10.1391	10.4802	10.5285	9.6439	10.681	9.7108	9.89727	9.74226	7.2071	8.01308	7.81871	7.00681	6.50925	6.44476	6.73916	6.98943	5.62588	5.86317	5.09253	5.19195	5.23098
		6.74367		3.63172	3.284	2.94524	3.50352	3.7281	2.86895	3.36992	4.03565	3.74798	4.17504	3.69057	5.5601	5.12648	6.77648	7.32274	7.34585	9.37588	7.59063	10.4455	9.15789	11.7423	10.5802	11.0759	10.7042	11.6301	10.7661	9.01394	8.58155	9.2927	9.74709	7.01481	8.7413	7.24557	6.599	6.81645	5.8209	6.03978	6.22609	4.69814	5.79531	5.84702	4.90289	6.01938
		6.74558		3.64411	4.13098	3.28803	3.8436	3.33904	3.55839	3.54978	3.79485	3.8058	4.48048	3.67232	4.90921	5.02679	6.66978	6.80254	8.35716	9.07669	8.0903	10.2402	9.85262	10.8404	9.31126	11.7376	10.1201	10.7588	12.1229	9.33993	9.20257	9.21951	9.00479	6.81328	7.98957	7.17579	7.27534	6.0895	6.90385	6.72734	6.769	5.01728	5.40781	5.24293	5.98676	5.73527
		6.74749		3.41133	3.55822	3.52421	3.87812	3.45602	4.4424	4.00861	3.23089	4.52173	3.84711	3.88162	4.02077	4.42961	5.54842	6.53005	7.51562	9.03113	8.59563	9.47776	10.1219	10.8688	10.4738	12.3738	10.0845	10.8787	11.4973	9.63629	10.1241	8.95822	8.63873	7.48112	7.68716	8.36887	6.66684	7.06282	5.95978	6.55222	6.06674	5.19962	5.44282	5.94286	4.95475	5.51633
		6.74939		3.37867	3.37619	4.024	3.1072	3.26878	4.12467	3.59278	3.83358	4.32611	3.5736	3.52462	4.52131	4.85462	5.6228	6.71645	6.87058	8.08362	7.82484	9.81403	10.7182	11.9424	11.6661	10.6933	9.44248	10.9289	11.2548	9.31765	9.44546	10.5317	8.49036	7.6954	6.34867	7.35623	6.6067	7.70425	7.07013	7.04779	6.57225	6.9193	4.88798	6.39615	5.15572	5.91594
		6.7513		3.44381	3.18198	3.80488	3.13924	3.51675	4.33328	3.67788	4.32881	3.7376	3.59416	3.4403	4.25363	4.1366	5.79598	6.99801	7.8357	9.42815	8.32508	10.0463	11.1064	10.5765	9.76924	12.65	9.48237	12.0078	10.0536	10.497	8.98452	9.95811	8.35115	8.17329	7.85942	7.52838	7.77745	7.93338	5.65811	6.49978	6.58041	7.12196	5.66067	5.96537	6.52826	6.58305
		6.7532		3.81019	3.29555	4.37548	2.97385	3.91739	4.17014	3.4569	4.25197	3.81402	4.18824	4.58302	4.55246	4.52471	6.23468	6.04595	7.41466	8.49054	8.60083	9.92048	9.61365	10.079	10.9233	11.4109	9.34582	10.6066	9.69672	11.8224	9.11701	8.96961	8.35634	8.69969	7.35453	6.72387	6.78583	6.98229	6.76665	5.87551	5.61617	5.76394	7.02727	6.07946	6.60806	6.52444
		6.75509		3.89396	3.81868	3.31979	3.10858	3.92159	3.6331	3.40493	3.99157	4.4632	4.18269	4.4713	4.67587	5.06378	4.48016	6.02962	7.75883	7.32439	7.88547	10.8599	11.5187	10.6	10.9775	10.2905	11.3846	11.1647	11.178	11.4859	10.521	9.26107	7.57084	8.31727	7.33821	7.08823	6.8741	7.27947	8.34297	6.50237	5.74408	4.59571	5.70278	5.38664	5.68523	5.55058
		6.75699		3.45169	3.82049	3.90499	3.03614	3.36854	3.2317	3.36779	4.32922	3.99223	3.68461	4.05277	3.95875	5.27366	5.80378	5.99812	6.45009	7.75915	8.17848	10.8983	8.72381	9.64618	12.6571	10.5874	11.2259	11.2732	10.5638	11.6148	9.11304	8.94128	9.12383	7.48728	7.90414	7.97209	7.53201	6.54555	7.68954	7.34196	5.56197	5.90995	7.13382	4.80986	6.22908	6.21922
		6.75888		3.14468	3.36986	3.56596	2.82556	3.42696	3.23281	3.21652	4.16126	5.23444	4.20658	3.61165	4.33192	4.66241	5.64137	6.78292	5.92462	8.85401	8.09805	9.96554	8.93648	10.7649	10.7758	11.3157	10.8457	9.61444	11.0422	12.2822	9.78913	7.90038	8.74784	8.57866	8.48244	7.8592	7.11189	7.4086	7.30411	8.18058	6.9207	7.49757	6.43342	5.69565	7.78522	6.2325
		6.76078		2.87927	3.87178	3.56163	3.59687	3.47027	3.62616	4.16151	3.88079	4.82548	4.36444	4.03826	4.18918	4.18711	6.08584	6.11715	6.54109	7.37174	8.60823	10.0316	8.59735	12.0103	10.8748	11.7698	11.4876	9.97103	9.65506	9.95588	9.85977	8.20995	8.67923	8.94535	8.24344	7.37988	6.66047	7.0681	6.40832	7.63515	6.10816	7.0045	5.32035	7.27647	6.20785	6.09219
		6.76266		3.24073	3.78162	4.01987	3.63618	2.73984	3.52104	3.08981	4.50921	3.53955	3.49745	4.52169	4.82099	5.04354	4.67869	6.04445	6.90578	8.52474	8.46855	10.1332	9.30545	10.6556	9.88785	11.6927	10.4247	9.78139	10.7612	10.4325	10.0159	8.81357	8.96578	7.33395	8.47992	8.73301	7.15706	7.81318	6.80479	7.46184	7.47667	7.10099	6.05774	7.28068	5.56014	5.83964
		6.76455		3.74456	2.78669	3.2396	3.86894	3.48311	3.80879	3.0451	4.41133	4.44118	4.60503	4.04824	3.70187	3.73378	4.74605	5.83881	7.52127	8.23552	9.70003	9.29629	8.28092	9.21523	10.8863	11.9419	10.5219	9.70884	12.083	9.57181	9.56724	10.61	8.99736	7.84265	9.50584	8.66513	7.49779	6.61212	7.06456	6.19302	6.7834	7.03067	5.5281	6.51076	5.27377	6.82563
		6.76643		3.86875	2.61799	3.00867	3.99017	3.28255	4.14802	3.28753	3.5305	4.15231	4.72372	4.10777	4.37788	3.83274	5.07476	5.72056	6.34926	8.3908	8.18635	10.4461	9.21045	10.1092	9.85882	10.4311	9.59709	9.65409	11.5942	10.9603	10.1436	10.3531	9.14082	9.2762	7.67696	8.44747	7.56788	6.69507	6.96995	6.6586	6.14049	6.60594	5.93097	6.13288	5.76104	6.44314
		6.76832		3.7095	3.17635	3.05288	3.7639	3.48874	4.02732	3.05585	3.2942	3.4203	4.03786	3.7577	4.46178	4.02364	5.94091	6.64843	7.07858	7.92091	8.21477	9.63842	9.66853	10.8478	9.02608	9.18648	10.4872	11.8064	11.3074	10.7862	9.737	10.6159	9.87407	9.90029	7.02709	8.16833	7.75857	8.35084	6.53302	7.05043	6.55466	6.1147	7.45963	6.02272	5.55743	6.13001
		6.7702		3.57132	2.52278	3.32967	3.44826	3.81975	3.71867	3.11528	3.34889	2.79895	3.30432	4.38521	4.02517	4.12944	6.04488	7.55328	6.40269	9.49025	9.19558	9.97642	10.9486	10.8554	10.7685	10.3786	10.9099	10.8635	10.9868	10.267	8.94326	9.44661	9.67769	9.10837	7.71309	7.88564	7.53367	7.27287	7.30676	7.91122	6.54736	6.4633	6.12471	7.02835	4.8722	6.51153
		6.77207		2.57913	3.51268	3.04723	2.8577	3.41287	3.36049	2.89181	3.88816	3.07155	3.88623	3.81449	3.96897	3.87053	5.02793	6.60193	8.07407	8.02303	9.41704	9.37782	9.81736	11.1374	10.3856	11.8417	9.3273	9.02286	11.6576	9.71846	10.8314	9.66352	9.85085	8.24167	6.87335	8.1584	7.23001	6.99642	6.90029	7.4213	6.19037	6.87131	5.46236	6.29571	5.60086	5.10574
		6.77395		3.32813	3.43921	4.09677	2.96611	3.53847	4.30001	3.29116	3.80191	3.73067	4.2686	4.32414	4.37805	5.67848	5.64247	6.71691	7.12368	8.31594	9.42782	8.97758	11.2809	10.3462	10.3566	11.459	9.98504	10.8566	10.0079	9.71163	10.8861	9.9271	9.89765	7.7218	7.49514	8.15667	9.01534	7.14241	6.50343	6.89667	7.04399	6.22348	6.11912	4.97352	5.62122	6.59015
		6.77582		3.56927	3.23165	3.75626	2.74343	3.95719	3.04518	3.11061	3.2611	4.10374	3.57307	4.42853	5.28806	5.77206	6.50624	6.88606	7.05931	8.69483	8.30591	9.16056	10.6004	10.0972	11.601	10.4553	8.65213	12.3327	9.65868	10.9977	10.4767	8.55309	9.96372	8.04846	7.69028	7.32163	8.98536	8.03028	7.11247	6.08523	5.80842	6.28623	6.22877	6.10987	6.16762	6.6279
		6.77769		3.3568	3.73302	4.14381	2.807	3.69935	4.01249	3.52469	2.91402	4.26119	3.87692	4.71598	4.80884	4.54065	5.98162	6.24713	6.66129	8.29346	9.34783	10.1131	10.8924	10.0836	10.7463	10.589	9.57522	12.4881	10.8183	11.1411	9.92747	9.17982	9.54787	8.91936	7.19208	7.05415	7.38442	6.86844	7.8605	5.00326	7.07105	6.1356	6.46129	5.35115	6.81164	6.30152
		6.77956		2.94935	3.98769	3.65475	3.15333	2.91244	4.11107	3.28903	3.40255	3.57307	3.78885	4.66006	4.68066	4.27046	5.53058	7.07332	7.54753	8.23328	9.79748	9.85774	9.9503	10.0265	11.5987	11.1755	10.7109	10.437	12.6962	10.9477	9.69471	10.3518	9.66955	8.41947	7.8438	7.32042	7.84791	6.97087	7.94133	6.79982	7.60087	6.17739	7.06688	6.40524	6.40667	5.99942
		6.78142		3.37676	3.70347	3.81351	3.34708	2.85331	3.82473	3.09254	2.95448	3.51239	3.81032	3.71332	5.26823	4.34265	5.72295	7.3906	7.00233	7.80237	9.69114	9.26812	10.7728	11.0582	11.2214	10.893	10.2864	11.5265	12.6592	9.66065	11.5494	9.58352	9.26964	7.44462	8.30316	7.10473	8.07512	7.06564	7.15297	7.52918	6.27286	6.16678	7.02097	7.01391	5.96506	5.50327
		6.78328		3.53598	4.15096	4.05439	3.80893	3.63345	3.93965	3.82607	3.56847	3.91434	3.23451	3.62836	4.26032	3.93474	5.53725	6.43443	7.46732	8.16542	8.87496	8.23932	10.3581	11.4771	11.8449	9.56075	9.9382	10.7447	12.1347	10.7711	10.7675	9.95219	10.6437	8.52318	8.56008	8.14141	8.30673	6.9605	7.91798	7.04804	5.99619	6.52976	5.45908	5.97002	7.02513	6.24419
		6.78514		3.64945	4.2402	4.22573	4.19856	3.64741	3.8312	4.26833	3.9586	2.97939	2.9598	4.30946	5.25804	4.43667	6.35629	6.50364	7.95012	8.46651	9.58887	9.82204	10.4734	11.212	11.2696	9.94464	9.56139	11.3091	10.4917	9.03466	10.3591	8.36168	10.0472	8.21588	7.07088	7.64689	8.0235	6.88224	8.02077	7.58134	4.8535	5.96424	6.05799	6.20335	6.31678	6.31309
		6.787		3.43706	3.47077	3.37926	3.86847	3.17099	3.32906	2.72504	3.79843	3.73026	3.65685	4.06943	4.7404	5.14005	5.68264	7.05898	6.82996	8.02493	9.46522	10.2885	9.28314	10.6582	11.4137	9.76264	11.1682	12.0668	11.3459	8.78259	9.04033	9.27294	8.87816	8.82635	7.38866	7.26133	8.26774	7.17653	7.52302	7.13972	5.71425	7.60227	6.56863	5.43385	5.68873	6.73527
[truncated: 5,737 more rows]

## Sheet: s 6B
Figure s.6B
[truncated: 6,868 more rows]
