# Supplementary material for: Ultrafast electronic relaxation pathways of the molecular photoswitch quadricyclane
Source: Nat Chem. 2024 Feb 2;16(4):499–505. doi: 10.1038/s41557-023-01420-w (PMC10997510; doi:10.1038/s41557-023-01420-w)
Supplement: Supplementary file 7 — Time-dependent photoelectron difference spectra. [file 41557_2023_1420_MOESM7_ESM.csv]

Binding Energy / eV	0.5 to 0.625 / ps	0.375 to 0.5 / ps	0.25 to 0.375 / ps	0.125 to 0.25 / ps	0.0 to 0.125 / ps	-0.125 to 0.0 / ps	-0.25 to -0.125 / ps
6.002499999999998	0.07629506145712035	0.22229259114548752	0.48493595124621414	1.31277859969643	1.3876965326713917	0.661436217665578	0.09764763999386317
5.977499999999999	0.12704862546243628	0.2561540426333704	0.46143039106121964	1.256279860146726	1.3955608053386963	0.6285536001686668	0.09305468480603135
5.952499999999999	0.07386446321781803	0.22741670095360922	0.5114939694433307	1.1588617228902813	1.4078887581525596	0.6043940508820302	0.0581727605740418
5.927499999999998	0.06560115142512592	0.22406984703187294	0.4080433264177389	1.1452495200267898	1.3235989390695386	0.6298965887391978	0.054303745606739236
5.902499999999998	0.1048531327831011	0.22401944492721448	0.45729994801616325	1.1172470692717658	1.4091622159196913	0.7840257479300574	0.1082447525352079
5.877499999999998	0.07297162255549053	0.3064561441053575	0.44340387020807165	1.2320684464169338	1.4112538071674492	0.7184644791543118	0.04850727921312889
5.852499999999999	0.07087386311812745	0.24297436083618568	0.46604662434241295	1.238450969605689	1.4384195325391316	0.6613300442890017	0.0947214110746977
5.827499999999999	0.09181004082303076	0.24974974230886432	0.516033871695068	1.2136877171961742	1.48127821454126	0.5807852416757997	0.04808313288007247
5.802499999999998	0.09119018786881909	0.1993094692860493	0.37963017581483016	1.1194762701599565	1.3483287230787289	0.6403933251792815	0.056196022421999156
5.777499999999998	0.10194670803989164	0.19378460792314547	0.45489996725159043	1.1501982940358677	1.3861516459391026	0.6674448649549789	0.09673663311628909
5.752499999999998	0.04568631197231494	0.18356255515146225	0.37496840869444953	1.092335678685826	1.269814357164611	0.5691005709535905	0.05817045304998254
5.727499999999999	0.05447318762704636	0.19703663095834736	0.3722807182142267	1.030407378328393	1.3388195309670903	0.5186184521051076	0.06516302387063955
5.702499999999999	0.09118469373035779	0.22824992244520362	0.4030815513954766	1.067461229361133	1.3098617191356678	0.6004619638379615	0.11319926124393109
5.677499999999998	0.0709234568894611	0.15452591650239034	0.37901371584660004	0.9987691562732537	1.1147944428386873	0.5730244845283753	0.048291799942539015
5.652499999999998	0.06448785574459756	0.1765058415063641	0.3763318434926022	1.0192768335659534	1.1862076994525046	0.5669753324066331	0.045478920985468504
5.627499999999998	0.07694086543203649	0.2246032350111809	0.37254935789959	1.007157336472765	1.2052505682483914	0.55654017353895	0.034095680122697924
5.602499999999999	0.06018166023027977	0.23235233763700738	0.36050841554066354	1.0689311342907355	1.213598352345176	0.6389748683610692	0.09621074922945777
5.577499999999999	0.06631095122355345	0.152815464417966	0.31786481298887315	1.014204641502916	1.1127217118963422	0.45227270972616096	0.04478556856130474
5.552499999999998	0.029537767581000886	0.21661984386758731	0.3779156839807075	0.8737779393221092	1.1597930809942265	0.4393562465182303	-0.03797769949602491
5.527499999999998	0.05025057972615897	0.17151011896566734	0.36559926604200993	0.9092141528008151	1.152370196933502	0.4628336975509886	0.04304366479436049
5.502499999999998	0.05235957134985498	0.17298200302299216	0.36004599431587103	0.8782933512268798	1.1171641306107698	0.5065292109417098	0.046147629744874144
5.477499999999999	0.008378550517629074	0.15188866989021868	0.3700835496032637	0.9598496215887846	1.2012914714385603	0.5096154154281232	0.07653677277355869
5.452499999999999	0.07645814370537374	0.14694555263836387	0.3476609866848326	0.9377124392958575	1.0839114870239372	0.46971681536659804	-0.022096235602364768
5.427499999999998	0.053108506221224636	0.15963615354603064	0.37043184321167477	0.9601241388003516	1.1110498976442225	0.433085743553869	0.07624970866356376
5.402499999999998	0.09122919928120526	0.1832425343520298	0.3594516237785704	0.9950318498918956	1.194477508366392	0.5132052024137383	0.08087084996408248
5.377499999999998	0.05873930657889169	0.114745110394351	0.3019540091727223	0.9511944550840521	1.1414872710049027	0.42324149779484177	0.04003946478547149
5.352499999999999	0.07022437248399205	0.17315126346265927	0.3432148286927682	1.0087677267882569	1.235613224884293	0.5671303309055147	0.06857468068365137
5.327499999999999	0.06546068590222118	0.16839529552143462	0.3037519041916556	0.9147206596672957	1.1237262371104326	0.49445624316861075	0.0464355846484962
5.302499999999998	0.0514374488972382	0.13704376222888093	0.30934848545143484	0.9882629793879161	1.1803427123576924	0.5701064194369061	0.051647777460956557
5.277499999999998	0.05051474750956915	0.13771347896551184	0.30197167180307	0.9135729799657812	0.9946751015518864	0.5058323137055603	0.09002103623060095
5.252499999999998	0.010966972522547578	0.1341672335551647	0.3365413895705679	0.830846096405548	1.0111315034575519	0.41833632203142856	0.0965170048256653
5.227499999999999	0.03429261574074875	0.11572827626418278	0.2958674607487187	0.8351238976081299	1.0428680084810624	0.45032045993302383	0.05572556598270294
5.202499999999999	0.015308780294793375	0.1689649134905216	0.2904289945834598	0.8360508943362442	1.0413734036527018	0.5258731589422523	0.12674673588964153
5.177499999999998	0.04609132753303462	0.11837797860211471	0.261823129721351	0.7758030425196831	0.9968846755447429	0.41991651412573794	-0.003847825948556415
5.152499999999998	0.03451704948722108	0.12284755776832897	0.24995662354850864	0.7571403096347119	0.948681643531609	0.525679106468573	0.06909291431007089
5.127499999999998	0.08751588453645215	0.1388160465433294	0.2764681600113902	0.7796973194493272	0.974489488995522	0.503692405320108	0.08985361772170365
5.102499999999999	0.04303014443335178	0.1741713303676782	0.32857185807581224	0.8248393010506706	1.040899155474219	0.4779022073823517	0.018112910303751943
5.077499999999999	0.0516300820010121	0.11609512214618212	0.2595750447578293	0.7573576182649914	1.030970449621434	0.4740232372917906	0.08369852346366088
5.052499999999998	0.047968955423451594	0.08920111372510768	0.298643544417216	0.7587994805713419	0.9189353855936484	0.4523552458700873	0.02885859252326452
5.027499999999998	0.07338118331482033	0.1221297803709625	0.2753737784969589	0.8152465548877975	0.9989110245120971	0.4552654903365144	0.028911525616258222
5.002499999999998	0.07075760263029553	0.140598415258737	0.3016294002559865	0.7830586384899404	0.9975130317594936	0.5126125995074841	0.03959714165687116
4.977499999999999	0.030131079249281316	0.1295115742632226	0.31662367532204805	0.7271668842688279	0.9876334703653893	0.5063534584857935	0.08214646496496639
4.952499999999999	0.04184986313995022	0.08637062619807823	0.2916759903064671	0.7338294735329738	0.9396655445053984	0.4913240917559643	0.04017378105063421
4.927499999999998	0.044427484255648325	0.08991874890164535	0.25881108883453946	0.6412957457987821	0.9153236922896288	0.3750284628989551	0.01498418228257471
4.902499999999998	-0.02246625686354181	0.09017807441055636	0.20836272795824323	0.7032221872849037	0.9039110495745423	0.380705429157355	0.03536454879208259
4.877499999999998	0.027032916255701457	0.14903390828970534	0.20946309072848018	0.6840281861036241	0.880002333055784	0.4213279942771845	0.09931935822275739
4.852499999999999	0.007813419655476137	0.1434487930024959	0.23610162769861653	0.6431621922913969	0.8583842714273535	0.3794681497029437	0.01565743857159559
4.827499999999999	0.057510961262330525	0.13381193938318228	0.2134889373302341	0.6293542974007489	0.9067359632529319	0.4078035597393225	0.07821417074497773
4.802499999999998	0.04001108257503127	0.09691231078789195	0.2030246108401942	0.5540791505989532	0.8179535103334195	0.4463074931009225	0.0361752569172403
4.777499999999998	0.030489995334450563	0.08054828003223276	0.19447932969080695	0.5813500088661239	0.790064455077231	0.3741302062831091	0.02297140368493543
4.752499999999998	0.04261788738985489	0.10440643105114908	0.23238787571482517	0.62521919678338	0.8922322709172333	0.36440160796574067	0.1043403414537659
4.727499999999999	0.07921499502620628	0.0862065733766818	0.23588617561190095	0.5623123617965988	0.7944230095332883	0.39432657508813196	0.05114462982207942
4.702499999999999	0.058769225071168565	0.12724421025836755	0.2617168854214828	0.6299310120190693	0.8294687774012273	0.37678125094081305	0.10270255649090171
4.677499999999998	0.025592166026326447	0.08638558520361031	0.16847405699671408	0.5772674168980712	0.8337215501664308	0.3983956295108683	0.02932134402870768
4.652499999999998	0.017935482769890973	0.09131536867194129	0.21490067773248528	0.5537742595760228	0.7458919144315461	0.36121940914145356	0.041364612945147164
4.627499999999998	0.029192465378864142	0.07210332565347319	0.18729360786205554	0.5954327378506529	0.6807026414515516	0.3156935970527693	-0.016001799989316043
4.602499999999999	0.010441070726043939	0.08429111247316608	0.16214940677360504	0.5852249347736288	0.6083132147986461	0.3770270535655877	0.024973570524705776
4.577499999999999	0.012544774490455612	0.07371350450196915	0.20645621821122345	0.5767527792619279	0.7466250073926588	0.33275503122921335	0.04652134257122791
4.552499999999998	-0.01328440199824209	0.0637651504898466	0.17126016854627463	0.5208785936793021	0.6893953876045803	0.27737403590954246	-0.03823757741541095
4.527499999999998	0.039976848041602286	0.08060686658822896	0.2088125949346834	0.566045671845866	0.7662389121908185	0.34392751214894757	0.034889994915432515
4.502499999999998	0.06387536833750565	0.09908491806955359	0.14552358505185725	0.5615379775124159	0.741093532214683	0.3426503757491502	0.0067513438647632176
4.477499999999999	0.05844017285381255	0.13506110804644447	0.14851968030179724	0.5652529526247625	0.7682982731545879	0.349250165036357	0.05683211662555465
4.452499999999999	0.02521245754397359	0.08502780696848182	0.14684587504946833	0.5516518093378828	0.7214991021175917	0.3296700569368377	0.038099830707562135
4.427499999999998	0.001456559555194241	0.06689073356075587	0.19243254859523937	0.5095104142401542	0.7274528938023639	0.38848387453574995	0.03551819200590309
4.402499999999998	0.025382670659412382	0.11082353514226442	0.20873976261474259	0.5719432405715892	0.7472683200319226	0.367259774915783	0.10229658275260714
4.377499999999998	0.03352787669288163	0.14655387546993925	0.2145049557874701	0.5011419363830909	0.833523510176627	0.43903937499972584	0.03687898172146338
4.352499999999999	0.02760728386478671	0.09747779427371864	0.17393843351576568	0.4923965190203538	0.7228087776822844	0.42548206928612853	0.05441453079619267
4.327499999999999	0.019634966034095366	0.07533077192213561	0.10501478945410178	0.483103280969649	0.764695940011968	0.39186389968058266	0.08507844162243994
4.302499999999998	0.014401813624561676	0.07184864536749687	0.1346494935494258	0.47711491842541065	0.7039991452609793	0.42003452038052247	0.08813495364164269
4.277499999999998	0.01091401216313834	0.0646926048375626	0.09712892780218423	0.4758671786276011	0.6178256119213922	0.3584629339303411	0.07146468068197415
4.252499999999998	0.04263868780586791	0.05243548867097575	0.17962148628456964	0.5112758112258154	0.7779743937968406	0.33874270362689635	0.06668422123924697
4.227499999999999	0.003156389552914831	0.06654265538990783	0.12207822471113619	0.4204990561261749	0.756841914950122	0.3363004080173638	0.05574740299810717
4.202499999999999	0.04400770696209627	0.06521199166239472	0.13575572225825744	0.4884736010133323	0.7290234252553325	0.4291221038156939	0.06068142953580414
4.177499999999998	-0.004008586183142528	0.0897441957688612	0.14131046707552608	0.41193163213442885	0.6863747081020047	0.3447793620363502	0.03735852463956582
4.152499999999998	0.06096815288123	0.06391560618720978	0.1278659058649119	0.44409155143402557	0.6879168703156564	0.3654712727909436	0.03806124491786754
4.127499999999998	0.057713983045194275	0.04730467701003579	0.13338267861081007	0.44699708553092515	0.6537466663868451	0.3753300037177516	0.06039739979938727
4.102499999999999	0.010054165375180692	0.07972704719464299	0.13861293575595612	0.44059789528352483	0.653426056559478	0.41011097425623133	0.044518977585710495
4.077499999999999	0.017368500073115457	0.025443400196540657	0.06032444908629743	0.3729842873897975	0.5957053308041428	0.37946938199145064	0.1258198450407701
4.052499999999998	0.007430273676944628	0.026735534251364122	0.0903479070419611	0.34710632868883784	0.5537405480622148	0.4092837688266169	0.04377752771879266
4.027499999999998	0.059685658932640315	0.08423266784734289	0.12519139640536103	0.3759939926627933	0.5721787950530663	0.4209427888845716	0.0721816589379166
4.002499999999998	0.008647850448481861	0.007940476494612186	0.10843928324027755	0.41338078311108584	0.4736110144335218	0.3379916317272747	0.044361831784352844
3.977499999999999	-0.005621815657478589	-0.006564570278110661	0.053764829500562286	0.3836543908164898	0.5309138559526221	0.30642341968716885	0.07075350065445203
3.952499999999999	0.01548345585229087	0.024682235982622605	0.06904158855948528	0.3775806728619176	0.5590949426179146	0.2980138547064605	0.027400945728649866
3.9274999999999984	-0.01767268174003532	0.003275949351853178	0.07427476681457117	0.301729880488384	0.5279037501054241	0.3327441738295045	0.01877000984160253
3.902499999999998	-0.02077211502156395	0.021670319680353187	0.05398041847433792	0.31378587773302224	0.5305452670045703	0.34310587258452074	0.019675548934409197
3.8774999999999977	0.026807030380833603	0.05933230919828896	0.10983110859895359	0.34439058139380274	0.5502723717884198	0.44218461895622113	0.07821849812194526
3.852499999999999	-0.02469451763395874	0.062420035858030486	0.0585589334115813	0.2679002808405072	0.508741143134741	0.30123467894551353	0.050908484171183196
3.827499999999999	0.003990351471984389	0.03641249355266122	0.05424810125997442	0.22579113200545	0.5314703409493091	0.35086051899004844	0.00927055443609797
3.8024999999999984	0.006337321634754716	0.054196070204308784	0.07927151881859601	0.27363190101102103	0.5135499732021095	0.3529641752485802	0.046351714161319106
3.777499999999998	0.006922138229684056	0.06155227150255149	0.06736003627028518	0.2077111599252809	0.5091562310331987	0.3370561601992236	0.08203235822814806
3.7524999999999977	0.007497615944143799	0.06914293848475403	0.045285540129805284	0.28046559973858837	0.5157578354851412	0.3358787586258385	0.0115787132293665
3.727499999999999	0.024457727348380122	0.028250502479151226	0.08411802293749444	0.23956505294100172	0.567383825260141	0.3742284893709965	0.07300137938145049
3.702499999999999	-0.005917658971737161	-0.003713489884934537	0.0295932833198556	0.23371897172569409	0.5254098422489448	0.31206924740624153	0.010158290099398616
3.6774999999999984	0.00499270994408194	-0.007208779565581674	0.05335944826702383	0.2640166242508431	0.5158182213976946	0.28502092571445087	0.002633718558538223
3.652499999999998	0.02172746878598326	0.04793909194247508	0.054687569439587067	0.2715882269816136	0.49184819888967923	0.31583251592670747	0.03261300487648479
3.6274999999999977	0.008918666072526933	0.07841061340753867	0.06788196125601906	0.29120337230136734	0.521859315734768	0.28768916208950024	0.09173682962505472
3.602499999999999	0.032710685077785365	0.034808901300259085	0.046822756362779785	0.24137278449242927	0.5138215156258492	0.32637270087871134	0.08326656402095006
3.577499999999999	0.03091094317791201	0.03132971216764634	0.06801972224980901	0.28457212044637026	0.5297283401522492	0.32355584446018226	0.07580762670651381
3.5524999999999984	-0.016423577123948194	0.029550302868318737	0.06813348639987273	0.2512375359470681	0.4503710089774891	0.30394696866533977	0.042318829915070015
3.527499999999998	0.009914492482395365	0.021168767425892826	0.05862159027168058	0.26948291382021367	0.5023672165289653	0.2604603437508145	0.07501440945375529
3.5024999999999977	0.039423276003525465	0.013247669811216767	0.08134798820002706	0.22747672800275925	0.4948730212926671	0.3305463450135419	0.07939164663069956
3.477499999999999	0.007975468911500048	0.01291501134914615	0.04221697192951539	0.22616003701019524	0.4230651003355551	0.2645122599086254	0.06531590959092745
3.452499999999999	-0.007507622338686022	0.05164310781403825	0.0788058993485601	0.24199614351553514	0.4521385133336199	0.26031050722978766	0.11348284868196347
3.4274999999999984	-0.004810654674573305	0.03404270191157772	0.07964156341222145	0.20472858766005234	0.43592129014702063	0.24877408024646414	0.0210855852929431
3.402499999999998	0.016810123138124997	0.028198828602260344	0.05718285962917135	0.20544661629606015	0.3714657932524399	0.287646084019696	0.033671464001428376
3.3774999999999977	0.03905294390456716	0.01983893791904131	0.09450307226228301	0.2596037925059758	0.4170452193390406	0.29256881866025547	0.005256091454729654
3.352499999999999	0.000639349048607225	0.02543562137215962	0.030348396438086993	0.21904343863884373	0.3540174423095299	0.24926684622829626	0.04576109233844948
3.327499999999999	0.010943193222749578	0.06660580079366757	0.111727779998931	0.19675404990757653	0.37651632192051016	0.263007139266634	0.04634682859807274
3.3024999999999984	0.037359147047424865	-0.0018559818080969561	0.03751972490897314	0.19883595023832504	0.3596782680761947	0.22752954640785422	-0.005878254546913495
3.277499999999998	0.01732027554184453	-0.004595646996352648	0.04512644793935218	0.2530766045142168	0.3470481149360668	0.15305821861930446	0.018193458188280984
3.2524999999999977	0.0070849068420361745	0.03224243131536332	0.09603273092532723	0.24824821509942402	0.32462710901727765	0.1899787446831071	-0.004223158682256072
3.227499999999999	-0.009256159056639436	0.025698024078850853	0.10165579170341599	0.2367878883481676	0.3629092232522369	0.11340898332279227	-0.004978098759640179
3.202499999999999	0.013894582050686284	0.08095036281591772	0.09669500834004711	0.2585321011764985	0.3940253654776025	0.11493074945366907	0.04664719780837818
3.1774999999999984	0.031064181915566924	0.03712494605805038	0.0966924233373481	0.2792193092711759	0.4224670900077821	0.1880297990932059	0.03839822500070521
3.152499999999998	0.024964990790633988	0.06670447005037633	0.1328939457771336	0.33632657819507616	0.40070847557108774	0.22685500593295282	0.02849934119119969
3.1274999999999977	0.024646036139851855	0.06350823424519439	0.11490128157736332	0.29587565750852424	0.4142381797380159	0.25528478472006666	0.018006283689804295
3.102499999999999	0.05140197974904904	0.08701479101853017	0.11340812372532882	0.3334952111369315	0.47524857062034037	0.24117035496196204	0.061541051662846534
3.077499999999999	-0.0034458643174289276	0.03203533142188091	0.08937569028608325	0.36488768175537606	0.46981109904287494	0.21216931603117403	-0.0018201272021952826
3.0524999999999984	-0.007246609160980015	0.07026933619650017	0.12282079464586154	0.37573841201709574	0.5145314809631835	0.21632005661195247	0.035274874958325146
3.027499999999998	0.025184646083513132	0.08734859321558565	0.14375414233129186	0.4138397495347228	0.5063247300802823	0.2607183134597809	0.047256813053651245
3.0024999999999977	0.0044480375581654515	0.062007172380537795	0.10888125243509919	0.378063218562669	0.5079742027977644	0.2919796420286473	0.017784607879508984
2.977499999999999	0.01993609253300059	0.036975357034717445	0.14810870487935918	0.3794639706555507	0.4832673911819699	0.2161445248458621	0.007040605473032377
2.952499999999997	0.03409813938629134	0.09024262205583947	0.16493515580962892	0.3432440816852752	0.4820717354600016	0.2038545303710915	0.010920752464458627
2.9274999999999984	0.03342796467980918	0.07126741363192643	0.10805777415581672	0.3108101684357562	0.4594059337091859	0.22649501483968726	0.051428082672410724
2.9025	-0.015399738399103007	0.07451803086562969	0.1202748579198151	0.3320166463188614	0.4829985642722928	0.24138428988306732	0.051656396305791726
2.8774999999999977	0.02328760135490162	0.060752864548348384	0.1181941237835819	0.31057352599885724	0.43803380488729615	0.21131115043826315	0.02300871216407635
2.852499999999999	-0.00907264951664027	0.05606106621320416	0.12000160298837492	0.3340076728836921	0.42446236072364885	0.23380054758438562	0.0020413709768639446
2.827499999999997	0.024621354059019048	0.050630894367468704	0.1051252835051357	0.25756216339191107	0.4589247701848427	0.2304577175489489	0.018451850807101437
2.8024999999999984	0.019846840303013084	0.07539847064616723	0.10330804961280016	0.28492612520972554	0.4725475265924114	0.24030079889274814	0.024370678927587056
2.7775	0.007609101268073006	0.023947024101569757	0.05774130375744704	0.24074597338300188	0.3802375845613753	0.18435110394990833	0.024420434774403747
2.7524999999999977	-0.0021723680694634264	0.04955889776829846	0.09050565081317932	0.293336202061539	0.47971030565044737	0.2503060649600374	0.08150673796675204
2.727499999999999	-0.005981076929574969	0.006920936352856998	0.1183029326946	0.289372782805074	0.4363380049190051	0.2556148458622981	-0.013338523248348265
2.702499999999997	0.005298033298346231	0.03425505531789763	0.12315879406144384	0.35857686322818166	0.4734092245132606	0.2397652179887152	0.026319605873529633
2.6774999999999984	0.04303262110067675	0.04550141981841957	0.12269266260138931	0.3596421114391029	0.5781132207346266	0.3337087884980575	0.0787337851149772
2.6525	0.014966736911630191	0.028913847557058572	0.11346336633682573	0.36624037854578817	0.5286335915406045	0.29390676087816714	0.002150689344292291
2.6274999999999977	0.06373729878976736	0.06487244640263813	0.16141966512577324	0.43842068456431815	0.6071388394113509	0.2779961128673919	0.022184484068907388
2.602499999999999	0.023015734321402696	0.08896606898155329	0.19028776154854501	0.4551389040195241	0.6970629441612982	0.3633585973553013	0.04543826156200578
2.577499999999997	0.02561156207350785	0.06542398387884629	0.17713281328998948	0.4671981979737037	0.6202013293594634	0.3144771644694226	0.01577767883700236
2.5524999999999984	0.03695459992633902	0.10237316099992926	0.19826306674654554	0.5215791365241738	0.7418677413364574	0.27550506146774145	-0.031222138447796897
2.5275	0.05441758222216807	0.09983126070293151	0.21568630334673555	0.5844965833959113	0.7826342840255014	0.3329699907601369	0.01548771176422253
2.5024999999999977	0.053596496553453055	0.14516762862829094	0.3003742377199353	0.6895080889397416	0.8077518427131198	0.3207356597383722	0.07173150785532956
2.477499999999999	0.08237900152045269	0.18967078154126932	0.31312408645412015	0.7376796350784752	0.9215910599473986	0.4021240580556563	0.043749049418724026
2.452499999999997	0.10152969499379132	0.18837586504799558	0.2841294888306413	0.7445095583440128	0.9600527885717869	0.4089178320999557	-0.012694315022137321
2.4274999999999984	0.07240859218641957	0.22785238610668557	0.32545561849646176	0.8321971308166767	0.9702335216410518	0.47510719695325343	0.06967117242996074
2.4025	0.06159834593695791	0.19116247746926393	0.292449462912276	0.703097036723192	0.9027395524773101	0.44626362498815664	0.03733869327535243
2.3774999999999977	0.06568117776406548	0.1527074724935125	0.2472252579785825	0.6454323228150893	0.8900433796769794	0.4572848624736573	0.04163740502047627
2.352499999999999	0.046875291628485874	0.07322024392307595	0.2058946137522754	0.5554981142270491	0.7989361768816033	0.3460384865435251	0.012022026564467573
2.327499999999997	0.04640453467420767	0.10874165977264613	0.1986491993990736	0.5090992391134056	0.7507773251146699	0.3790604376026546	0.04389435160761341
2.3024999999999984	0.03656972198703115	0.11926103465476914	0.21845074887855037	0.42036357171000444	0.6648098735423028	0.3642102953645123	0.048501340855937096
2.2775	0.026441786140823993	0.054421554730417473	0.1572708770201823	0.36424065103147957	0.632527014017381	0.3193438401922191	0.05581575609937928
2.2524999999999977	0.013855768536073365	0.07506499942822445	0.09754648836288508	0.3001667742518762	0.5442500398191371	0.3295459052745876	0.0030693153616099846
2.227499999999999	0.0030405898821800476	0.01771847106851964	0.07492165890309413	0.2919243761937831	0.5005767473816164	0.2340644670454238	0.01630952628914869
2.202499999999997	0.0034820039508957797	0.03257378374872909	0.08264117530210699	0.22532177519727517	0.5257207253221206	0.260870697929278	0.028232920500836315
2.1774999999999984	-0.002129766287334106	0.035544968363183445	0.09653639973266429	0.23891809860700158	0.5217744381192972	0.304568450525197	0.0243333411798195
2.1525	0.02858951721983401	0.02196296939907982	0.0736203486451574	0.29292566145419163	0.5352741541620898	0.38948032344008593	0.04486197359429906
2.1274999999999977	0.0059493150342047755	0.02614441285439481	0.0658661897141975	0.24961041061865372	0.5207558784228302	0.3570780208267528	0.049867802507472345
2.102499999999999	-0.006562674573870693	0.029014608580595624	0.0812192364619809	0.2648166985860323	0.502004010429288	0.28465749370874593	0.047669242046676816
2.077499999999997	-0.02178173328540615	0.03569426515175849	0.060054247669375976	0.2401962064664338	0.502278300681083	0.2891196486855155	-0.012003584234704035
2.0524999999999984	-0.010631728379064766	0.031218836272132185	0.04929101657541694	0.23601970560285826	0.5669838913170749	0.2856190486000466	0.01090250851107081
2.0275	-0.011297552081164883	0.022957529981407345	0.061319549550612196	0.25330299917698246	0.5163693246549017	0.29642284978192235	0.03674903725836054
2.0024999999999977	0.003660897840617709	0.010491291410508904	0.08362977197317238	0.2769418384903046	0.5028519288439905	0.2639238285734628	-0.008255783984523406
1.9774999999999991	-0.027176704354538204	-0.016831394241300507	0.05071869253351441	0.255093914425813	0.46402211817042605	0.28899502491472095	0.011685050135989956
1.952499999999997	0.015405289219731912	0.01782230428651921	0.05873981178083202	0.2370180886651077	0.45458893881695844	0.24660924272046258	0.05251195501841335
1.9274999999999984	-0.0020160815576669234	0.03789906523691	0.027489675219467075	0.1993993579268418	0.4326384354598264	0.18945716026228593	0.028429845346827253
1.9024999999999999	0.0035055103852514673	0.011422138734872887	0.06710150885559768	0.18787273935579846	0.3847755395028035	0.215725240790957	0.048653950267640925
1.8774999999999977	-0.008379477241526552	0.019917063033770655	0.009120768863259816	0.18828166788440565	0.3273403121558142	0.23698117764356408	0.05921570283684399
1.8524999999999991	0.0069925988790698924	0.012846060108941345	0.02746067406376008	0.13069862455245645	0.33485149712903073	0.19153563174112553	0.004934346469789973
1.827499999999997	0.007820991452562624	-0.00529631777212064	0.01847015905168995	0.08846373712162561	0.30674992514892335	0.1364989895581034	-0.0025507437766510285
1.8024999999999984	-0.0042336474673755255	0.02195520796413925	0.005145346516538448	0.12931254144573817	0.26798593042530766	0.13288957682367963	-0.00986015550088661
1.7774999999999999	0.0016081191439680283	-0.008297118245377282	0.012923562702888509	0.10148007316808594	0.2647688959140844	0.133868521890584	0.027125898648090122
1.7524999999999977	0.01252450759014107	0.020374694623123406	0.027700112136778574	0.09349357286137736	0.21942147149792454	0.13585452073298063	-0.0027666269452653845
1.7274999999999991	0.020988923038876728	-0.014216322389176164	0.019217096113334435	0.09836095133021595	0.2304036399338814	0.1121057027208814	0.020181412046500168
1.702499999999997	-0.010397148708785307	-0.02207050471680208	0.02846139502720715	0.07819665196088889	0.20668058412595808	0.08961326317946146	0.0008666258922617482
1.6774999999999984	-0.019024297462191756	-0.01977844997273045	0.022808938650237337	0.023738909470159334	0.17787372262517973	0.1235245432126291	0.0017697392029708647
1.6524999999999999	0.0037299928178723372	-0.013187025107373414	0.002768177955648401	0.016824395989595224	0.14950440605331775	0.09400231307311688	0.04282276188709355
1.6274999999999977	0.0031061942696269276	-0.00035800361670147024	-0.003632233537352949	0.05452740213777346	0.1708896640003174	0.11566858186856122	0.03761048272887671
1.6024999999999991	-0.003538423555530203	-0.01139001601569711	0.006537821869147574	0.052045412985739385	0.10118010489252333	0.0348220556734655	0.026599611148791148
1.577499999999997	0.017048189974215748	0.01651742565890078	0.0264158410510201	0.0791009136872882	0.10935612476964496	0.05646470498167673	-0.001570999146674612
1.5524999999999984	-0.010343200676811878	-0.027293947542777308	0.0194988318714318	0.03717319701986782	0.07273864468000762	0.02362715244455718	-0.011487196263637273
1.5274999999999999	0.01087470959248472	-0.014688762455504042	0.012048051081677254	0.04641133448810802	0.08394826475406056	0.024633197503003395	0.002499243580878321
1.5024999999999977	0.008646024336240218	0.01009368398694492	0.009188763472509813	0.032930958609807784	0.06939050516146271	0.009166883789341159	0.01140235838643508
1.4774999999999991	-0.0011837056701902325	-0.001543487605637336	0.0024365907546492357	0.04278381178689727	0.05746437000922498	0.04583380440516977	0.022040483054539338
1.452499999999997	-0.001181956177647677	-0.019224020242730205	-0.0011047509684786346	0.030445019560723367	0.06231489756448561	0.0012392527455482114	0.004513250132556948
1.4274999999999984	-0.016761587187388127	-0.01308989885748703	0.0042746174055165505	0.013780751066846206	0.0473483713221656	-0.014505138365943585	0.0024967342327626746
1.4024999999999999	0.010183546865146076	0.0036276160616145166	0.0075027529533026206	0.008670124650175038	0.06202521203335904	0.024763934238024074	-0.0046334781119564995
1.3774999999999977	0.022353401909876582	0.014939614824317266	0.012865643478274166	0.009192119506639816	0.06724229090863693	0.028337240323977102	0.0023927631304294116
1.3524999999999991	0.02362010820465995	0.0048618815530919795	0.017786390062659717	0.024110691472682154	0.07494765295827305	0.04334289717950586	-0.010645819508255359
1.327499999999997	-0.0035229206210094944	-0.009426294418117102	-0.012543761872499878	0.01647001550203697	-0.0011408529895979638	-0.016027545710539028	-0.012239407486120783
1.3024999999999984	0.024987545239961495	0.028083677334316236	0.01946306362821748	0.023701327503860933	0.0581260091692236	0.02654890920851423	0.024500166932282092
1.2774999999999999	0.009460728191938411	0.0020031385621874583	0.002856782810088756	0.005481668418658037	0.0183123982795707	0.0065611686273021295	0.018858875391950216
1.2524999999999977	0.01949989176086985	0.03893437361795926	-0.0060759152990132945	0.05914636497469292	0.08639865691965724	0.032934525221047034	0.000894326438559731
1.2274999999999991	0.007969685173959483	0.05039747489061839	0.010260352623108576	0.05303490811460178	0.06479097328716409	0.04710694876907391	0.0032375860426473637
1.202499999999997	0.0057368636091612935	-0.025110064643087654	0.008509799222622304	0.03356000947674491	0.027053682617517026	-0.019650336100835608	-0.054109941626890395
1.1774999999999984	0.0067702992745446115	-0.012274416085164642	0.010505261139138505	0.04278870623187328	0.03326026623009947	0.02843344746310115	-0.0381280728427706
1.1524999999999999	0.019725146603295683	0.021111869342548707	0.023113107793850778	0.041696129504702216	0.02684219069682823	0.030151319704818706	-0.002758597613617555
1.1274999999999977	0.01812199768323721	0.023233690617155585	0.015168968192503917	0.024964837155163698	0.020112083984665054	0.017953628700755564	0.0046577500542559405
1.1024999999999991	0.00576817838285594	-0.003848302709511686	-0.004030530400218905	0.005779653019716238	0.026433450332010174	0.02959930844356512	-0.0199079005965487
1.077499999999997	0.008655542192244235	0.02338137402094863	0.035168949306659175	0.032126783595080255	0.058001718672892666	0.04337979874424558	0.00968453182277243
1.0524999999999984	0.0017940837044300856	-0.02661198191013349	0.009023380687857187	0.022141137403006907	0.022274293113555384	-0.003606544287935016	0.007743225084883072
1.0274999999999999	0.010991979453378022	-0.008614981995791426	-0.012336413742408849	0.016913892275102205	0.02416911513616901	0.021056912888453672	-0.0010326542728241023
1.0024999999999977	-0.01161603415390909	-0.021410398306212542	-0.012773803962939128	-0.008424187670648014	0.004471385562255771	0.008193315302192855	-0.010777729427005743
0.9774999999999991	0.012752319426822718	-0.01101794221135666	0.012671503315106535	0.004714767326655878	0.006196730296293933	0.008669969079541474	-0.009930807690363173
0.952499999999997	0.011587542562361535	-0.013176801576026846	0.0041248500583595665	0.007635451408360574	0.013109297564574605	-0.017930544718485097	0.00378888984769601
0.9274999999999984	0.004668942874294725	-0.00315146280598982	-0.008215228206499194	0.007013149363552373	-0.0035983743949512753	-0.029645770396605653	-0.006837436110525463
0.9024999999999999	-0.0007802259401862752	-0.006366890121403984	-0.011226633876164125	-0.03823554669131184	-0.023099018335009484	-0.025783260841998893	-0.02085275538646761
0.8774999999999977	-0.006458827996544462	-0.000665790021045597	-0.005689335527539478	-0.021126756540333656	-0.010620216722053613	-0.004573593262287104	-0.012435690460407635
0.8524999999999991	-0.003925599675311645	0.026791492803315005	-0.004167082582591382	0.010008208933771147	0.03791310358062927	0.022357130259775697	0.009415341486989859
0.827499999999997	-0.00818472164832877	-0.003950950415704091	-0.0019029979884444778	-0.0041773921781168045	-0.006230708413232261	0.010252239040474483	0.04158479242904013
0.8024999999999984	-0.007010699875311867	-0.012862621337903071	0.0072978032095663324	-0.007300874323115043	0.007419441613238802	0.0240170236208926	0.014407901216953203
0.7774999999999999	-0.0017478767861719997	-0.014308179854095143	0.005007411926737319	-0.0064559460503000226	0.0023185608812753343	0.015741267619364778	0.02083266931031507
0.7524999999999977	0.002887038136217048	0.001414507657545686	0.03129491973244479	-0.0016075034788418357	0.015805892535931065	0.002673529050720204	0.0037804731935379005
0.7274999999999991	-0.016312131054342326	0.007301365223823996	0.013818055287921245	0.0175219653057195	0.02936978350528898	-0.022391331649060656	0.0042911078858656575
0.702499999999997	0.002749604964738224	0.01680928833169997	0.00204359029011095	0.0025272700838756034	0.008232368362890501	-0.021596182362490068	0.01558798834065363
0.6774999999999984	0.005174141360151766	0.01746556408477125	0.0033930337051281336	0.006431976181017729	-0.010449769986610848	-0.028206190972175853	0.013244629438588059
0.6524999999999999	0.01086895030006337	0.00033258486055297277	0.01041462783655873	0.009268132512664416	0.02617572282484789	0.01060789599873638	-0.010968034340301691
0.6274999999999977	-0.003112164115202451	-0.010702876181395168	-0.005307287748745476	0.0011438633346814876	0.01356780912570029	-0.02212424145846408	-0.013097613719216403
0.6024999999999991	-0.0008005447252715063	-0.011952723854887385	-0.025079739270664866	-0.022798011320537048	-0.028690532669821196	-0.0040478432901857285	-0.0012325126890689896
0.577499999999997	-0.003700700461069464	-0.00926024947044499	-0.0058024106053983174	0.0001664623707296059	-0.021079227530277134	-0.0012911400636757917	-0.027806248992280055
0.5524999999999984	-0.0010373849025865365	0.0027930325871717695	0.005589739745621169	0.025809217576470242	0.030510256176766077	0.01831632029306181	0.015040535748117097
0.5274999999999999	0.009937670146363629	-0.008522006889231541	0.0060459115449838985	0.010924090157803929	0.018842279665822956	-0.01430251761957676	0.020230928063925076
0.5024999999999977	0.007893691180412688	-0.001736317275210085	0.004242624886354845	0.025993539517521418	0.01527319154520285	-0.010280105679022811	-0.007826710846710978
0.47749999999999915	0.004449076065289849	0.005952282065147168	0.006396425299797391	0.007884141155054019	-0.006141716932176745	0.014023857463086167	0.0011582238109956134
0.452499999999997	-0.0012163816062888979	-0.013349010150692934	-0.005104503398656041	0.0054899831891495575	-0.03006718468095791	0.019022848522899347	-0.0078756168590279
0.42749999999999844	0.0027337514992784332	0.005022827966323858	0.009390699507370358	-0.00010013475027922936	-0.010115632917736997	0.005098763326971187	-0.015378201870405433
0.40249999999999986	0.003470797994200911	0.01333699434927338	0.0015052046041462467	0.004388258827851149	-0.013415740976188735	-0.006514766238628263	-0.016487308355173265
0.3774999999999977	0.0011649786613521802	0.00752542475385104	0.0014007394546339744	0.012556717289223328	0.01752849342146587	-0.000380008479180132	-0.013544951555882548
0.35249999999999915	-0.00016019353357035705	-0.007923610586747253	-0.003075785722277251	-0.0072433117775827114	0.0025018590751652962	-0.012300780673417472	0.006744290208463853
0.327499999999997	0.011964941585346965	0.01477744077129203	0.008622744654666609	0.009053639255743125	0.015075769484607378	0.002956207641558302	0.024872567481579642
0.30249999999999844	-0.0036604871448803764	0.026068208414979567	0.007239952642302307	0.013875181789320866	0.018331047771343822	0.002073634869421215	0.003350649170176028
0.27749999999999986	-0.0072357365741948215	0.008318367874648767	0.012832253787173332	-0.009805576509508886	0.026462853878552035	0.004375901971531964	0.001952694429157964
0.2524999999999977	0.0027424093560263	0.005021295810245888	0.016391061339781594	0.019384633236214487	0.047968074822446374	0.006247407757249295	0.007541811572968024
0.22749999999999915	0.0030937446710189815	0.00993247601016335	0.009579218602371695	0.022182411407672464	0.04458483145895561	0.010193956028217085	0.0222770655830758
0.20249999999999702	-0.011744454258717885	-0.015918613892623903	-0.001967637412850517	0.022163447842518842	0.01572544312931346	-0.0033589252350200664	0.007034142023346556
0.17749999999999844	0.0062924611455984275	0.00017586856017314445	-0.01887176929856986	0.03012058315726887	0.019207297690603156	-0.0020555840230426425	0.01526668843289473
0.15249999999999986	0.0022635868160777685	-0.00940236458124437	-0.0006320630534606374	0.008930339994086496	0.022543725284556147	0.012066759705094021	-0.007258679339689841
0.12749999999999773	0.008066908681476307	0.003605472876246546	-0.0005313840830354689	0.0009577786805199523	0.007080537904696945	-0.004162653534624674	-0.0021290977356509633
0.10249999999999915	0.011979245604864594	0.007150901218324409	-0.0010339625157380337	-0.005066122816968601	0.0024636827397495086	0.009675704083667632	-0.00854451491106229
0.07749999999999702	0.005949063329199111	0.002392112080138621	-0.0026245316829013278	-0.012465694064086994	0.008964450047962397	-0.000683627882236755	-0.01458845366001434
0.05249999999999844	-0.009066266908549874	-0.014376421240700574	-0.01919792692760859	-0.03456272779349733	0.002138305027693933	-0.0231596283400982	-0.008157698669943696
0.027499999999999858	-0.0009492230267265016	-0.022762503141905584	-0.004091467831833763	-0.030726568353573295	-0.005458874321742893	-0.017286769670963847	0.0039356797285503365
