# Supplementary material for: Ultrafast electronic relaxation pathways of the molecular photoswitch quadricyclane
Source: Nat Chem. 2024 Feb 2;16(4):499–505. doi: 10.1038/s41557-023-01420-w (PMC10997510; doi:10.1038/s41557-023-01420-w)
Supplement: Supplementary file 8 — QC, MECI and NBD coordinates in .xyz format (in angstroms). [file 41557_2023_1420_MOESM8_ESM.zip]

Archive with 3 entries (3 files):
- Source data for Extended data 3/MECI.xyz
- Source data for Extended data 3/NB.xyz
- Source data for Extended data 3/QC.xyz
