# Supplementary material for: Ultrafast electronic relaxation pathways of the molecular photoswitch quadricyclane
Source: Nat Chem. 2024 Feb 2;16(4):499–505. doi: 10.1038/s41557-023-01420-w (PMC10997510; doi:10.1038/s41557-023-01420-w)
Supplement: Supplementary file 9 — Absolute energies in hartrees. [file 41557_2023_1420_MOESM9_ESM.txt]

-270.52151088 -270.31242384 -270.29086304 -270.28935983 -270.28293022 -270.22236785 -270.00690778 -269.98555692 -269.98248299 
-270.52394827 -270.32042462 -270.29989682 -270.29797964 -270.29162014 -270.23426482 -270.02677294 -270.00845269 -270.00503042 
-270.52512848 -270.32734804 -270.30779420 -270.30552219 -270.29917916 -270.24526243 -270.04542634 -270.02903369 -270.02461041 
-270.52519276 -270.33368711 -270.31477920 -270.31207897 -270.30573188 -270.25533187 -270.06393650 -270.04818520 -270.04346604 
-270.52424443 -270.33911627 -270.32082668 -270.31759720 -270.31124789 -270.26465175 -270.08195251 -270.06682257 -270.06165056 
-270.52239195 -270.34360241 -270.32600274 -270.32211769 -270.31577056 -270.27328541 -270.09936551 -270.08494243 -270.07914505 
-270.51974210 -270.34717811 -270.33040136 -270.32569740 -270.31935775 -270.28125458 -270.11610106 -270.10251589 -270.09592106 
-270.51640080 -270.34989991 -270.33413338 -270.32840276 -270.32207530 -270.28855967 -270.13211998 -270.11952533 -270.11195038 
-270.51246918 -270.35182966 -270.33732123 -270.33030061 -270.32398954 -270.29519262 -270.14739321 -270.13596755 -270.12721339 
-270.50805159 -270.35303277 -270.34011572 -270.33145735 -270.32516686 -270.30111262 -270.16187960 -270.15182265 -270.14167238 
-270.50324810 -270.35357740 -270.34268564 -270.33194235 -270.32567572 -270.30628126 -270.17555392 -270.16708045 -270.15530621 
-270.49816163 -270.35353164 -270.34521225 -270.33182429 -270.32558364 -270.31064961 -270.18837580 -270.18169717 -270.16807746 
-270.49289228 -270.35296668 -270.34786410 -270.33116960 -270.32496088 -270.31420763 -270.20031343 -270.19560656 -270.17995489 
-270.48754176 -270.35195836 -270.35081878 -270.33006018 -270.32388214 -270.31691906 -270.21132919 -270.20868528 -270.19090315 
-270.48221170 -270.35420570 -270.35058511 -270.32857517 -270.32242568 -270.31880928 -270.22139009 -270.22074032 -270.20088746 
-270.47700815 -270.35812927 -270.34893319 -270.32680845 -270.32067856 -270.31991365 -270.23150746 -270.23042210 -270.20985614 
-270.47203662 -270.36268273 -270.34708135 -270.32487732 -270.32030149 -270.31873324 -270.24062336 -270.23839673 -270.21775392 
-270.46739982 -270.36792944 -270.34514508 -270.32294885 -270.32000042 -270.31669414 -270.24779108 -270.24522517 -270.22450838 
-270.46318484 -270.37385589 -270.34321926 -270.32127751 -270.31900034 -270.31466763 -270.25284861 -270.25082245 -270.23003414 
-270.45944437 -270.38030251 -270.34140151 -270.31995661 -270.31742517 -270.31275821 -270.25586214 -270.25508501 -270.23422773 
-270.45617386 -270.38699229 -270.33977294 -270.31875259 -270.31567389 -270.31105208 -270.25794831 -270.25707873 -270.23700311 
-270.45330851 -270.39363190 -270.33838324 -270.31753805 -270.31399628 -270.30959892 -270.25933524 -270.25682168 -270.23830611 
-270.45074734 -270.40001174 -270.33723175 -270.31633389 -270.31246557 -270.30839028 -270.25926427 -270.25528107 -270.23812495 
-270.44837659 -270.40603310 -270.33626305 -270.31519149 -270.31107381 -270.30735680 -270.25779030 -270.25258769 -270.23651363 
-270.44607152 -270.41165905 -270.33537546 -270.31410569 -270.30976528 -270.30638363 -270.25501814 -270.24883144 -270.23357673 
-270.44369546 -270.41687055 -270.33444152 -270.31299889 -270.30844846 -270.30533711 -270.25107530 -270.24409756 -270.22944532 
-270.44112731 -270.42162349 -270.33332626 -270.31175268 -270.30699977 -270.30408279 -270.24607166 -270.23845262 -270.22423500 
-270.43831379 -270.42583128 -270.33190720 -270.31024038 -270.30529236 -270.30250400 -270.24011629 -270.23197365 -270.21805994 
-270.43542371 -270.42919927 -270.33007502 -270.30834956 -270.30320617 -270.30049924 -270.23329582 -270.22472441 -270.21101038 
-270.44349545 -270.42930880 -270.33158525 -270.30950059 -270.30469673 -270.30210107 -270.24193371 -270.23536589 -270.21961417 
-270.45162244 -270.42837857 -270.33294981 -270.31068212 -270.30607881 -270.30355359 -270.24941979 -270.24532237 -270.22703856 
-270.45909716 -270.42718748 -270.33427271 -270.31195558 -270.30749857 -270.30497134 -270.25570685 -270.25473630 -270.23323849 
-270.46591928 -270.42580283 -270.33564936 -270.31336093 -270.30905815 -270.30645639 -270.26388610 -270.26073132 -270.23815195 
-270.47219739 -270.42418817 -270.33715739 -270.31492725 -270.31080633 -270.30809185 -270.27315917 -270.26448940 -270.24177653 
-270.47801045 -270.42226023 -270.33884112 -270.31665200 -270.31271264 -270.30991822 -270.28306446 -270.26696910 -270.24410143 
-270.48340742 -270.41987017 -270.34071075 -270.31851361 -270.31467745 -270.31193584 -270.29388066 -270.26819647 -270.24517840 
-270.48860032 -270.41684987 -270.34274292 -270.32051399 -270.31665277 -270.31411644 -270.30451528 -270.26829218 -270.24513221 
-270.49405696 -270.41337213 -270.34489740 -270.32267607 -270.31887817 -270.31642776 -270.31249162 -270.26749342 -270.24420993 
-270.49989895 -270.40987685 -270.34710953 -270.32494535 -270.32156268 -270.31880282 -270.31685975 -270.26599669 -270.24261461 
-270.50590941 -270.40663259 -270.34930625 -270.32722269 -270.32415209 -270.32115553 -270.31878853 -270.26390328 -270.24044573 
-270.51188548 -270.40372177 -270.35141862 -270.32942287 -270.32634780 -270.32340923 -270.31913628 -270.26128264 -270.23776947 
-270.51769458 -270.40113787 -270.35338661 -270.33147082 -270.32833889 -270.32550052 -270.31805106 -270.25819747 -270.23464478 
-270.52325868 -270.39882155 -270.35516303 -270.33331953 -270.33019945 -270.32738348 -270.31567951 -270.25470393 -270.23112479 
-270.52851920 -270.39668064 -270.35670465 -270.33492591 -270.33188407 -270.32901686 -270.31222911 -270.25084349 -270.22724808 
-270.53343161 -270.39458182 -270.35797897 -270.33625808 -270.33333866 -270.33037116 -270.30792638 -270.24665089 -270.22304758 
-270.53797482 -270.39251376 -270.35895608 -270.33728538 -270.33450958 -270.33142565 -270.30286951 -270.24215065 -270.21854429 
-270.54211417 -270.39033593 -270.35960836 -270.33798393 -270.33536794 -270.33214682 -270.29723033 -270.23735652 -270.21375346 
-270.54581833 -270.38797749 -270.35990469 -270.33833218 -270.33591077 -270.33248345 -270.29111312 -270.23227833 -270.20868662 
-270.54906490 -270.38538217 -270.35982937 -270.33832324 -270.33606138 -270.33245975 -270.28458369 -270.22691820 -270.20338812 
-270.55183811 -270.38253053 -270.35936666 -270.33807253 -270.33585212 -270.33205014 -270.27690130 -270.22128978 -270.19830280 
-270.55408913 -270.37935194 -270.35846762 -270.33735758 -270.33522992 -270.33120489 -270.26898034 -270.21537766 -270.19263148 
-270.55578879 -270.37583192 -270.35711436 -270.33633849 -270.33411112 -270.32990766 -270.26049981 -270.20916771 -270.18665531 
-270.55691323 -270.37196015 -270.35528363 -270.33507309 -270.33251205 -270.32813509 -270.25106942 -270.20266535 -270.18038814 
-270.55743275 -270.36771373 -270.35294452 -270.33366685 -270.33040376 -270.32585967 -270.23996303 -270.19587382 -270.17382740 
-270.55731718 -270.36306403 -270.35006653 -270.33211094 -270.32776837 -270.32310859 -270.22551041 -270.18884853 -270.16704193 
-270.55656219 -270.35784110 -270.34662882 -270.33005505 -270.32457816 -270.31973720 -270.20801361 -270.18018429 -270.16009501 
-270.55502846 -270.35186655 -270.34257856 -270.32665488 -270.32077695 -270.31580017 -270.18289583 -270.17402610 -270.15272756 
