# Supplementary material for: Ultrafast electronic relaxation pathways of the molecular photoswitch quadricyclane
Source: Nat Chem. 2024 Feb 2;16(4):499–505. doi: 10.1038/s41557-023-01420-w (PMC10997510; doi:10.1038/s41557-023-01420-w)
Supplement: Supplementary file 11 — Cross-sections. Headers of columns indicate data in the column. The 1, 2, 3 and so on indicate the excitation cross-section into states S0, S1, S2 and so on, respectively. Total is the total excitation cross-section. [file 41557_2023_1420_MOESM11_ESM.txt]

#              1                2                3                4                5                6                7                8                9               10               11 
#    Energy (eV)                1                2                3                4                5                6                7                8                9            Total
  0.000000000000   0.000000000000   0.000000000000   0.000000000000   0.000000000000   0.000000000000   0.000000000000   0.000000000000   0.000000000000   0.000000000000   0.000000000000
  0.020000000000   0.000000000000   0.000000000000   0.000000000000   0.000000000000   0.000000000000   0.000000000000   0.000000000000   0.000000000000   0.000000000000   0.000000000000
  0.040000000000   0.000000000000   0.000000000000   0.000000000000   0.000000000000   0.000000000000   0.000000000000   0.000000000000   0.000000000000   0.000000000000   0.000000000000
  0.060000000000   0.000000000000   0.000000000000   0.000000000000   0.000000000000   0.000000000000   0.000000000000   0.000000000000   0.000000000000   0.000000000000   0.000000000000
  0.080000000000   0.000000000000   0.000000000000   0.000000000000   0.000000000000   0.000000000000   0.000000000000   0.000000000000   0.000000000000   0.000000000000   0.000000000000
  0.100000000000   0.000000000000   0.000000000000   0.000000000000   0.000000000000   0.000000000000   0.000000000000   0.000000000000   0.000000000000   0.000000000000   0.000000000000
  0.120000000000   0.000000000000   0.000000000000   0.000000000000   0.000000000000   0.000000000000   0.000000000000   0.000000000000   0.000000000000   0.000000000000   0.000000000000
  0.140000000000   0.000000000000   0.000000000000   0.000000000000   0.000000000000   0.000000000000   0.000000000000   0.000000000000   0.000000000000   0.000000000000   0.000000000000
  0.160000000000   0.000000000000   0.000000000000   0.000000000000   0.000000000000   0.000000000000   0.000000000000   0.000000000000   0.000000000000   0.000000000000   0.000000000000
  0.180000000000   0.000000000000   0.000000000000   0.000000000000   0.000000000000   0.000000000000   0.000000000000   0.000000000000   0.000000000000   0.000000000000   0.000000000000
  0.200000000000   0.000000000000   0.000000000000   0.000000000000   0.000000000000   0.000000000000   0.000000000000   0.000000000000   0.000000000000   0.000000000000   0.000000000000
  0.220000000000   0.000000000000   0.000000000000   0.000000000000   0.000000000000   0.000000000000   0.000000000000   0.000000000000   0.000000000000   0.000000000000   0.000000000000
  0.240000000000   0.000000000000   0.000000000000   0.000000000000   0.000000000000   0.000000000000   0.000000000000   0.000000000000   0.000000000000   0.000000000000   0.000000000000
  0.260000000000   0.000000000000   0.000000000000   0.000000000000   0.000000000000   0.000000000000   0.000000000000   0.000000000000   0.000000000000   0.000000000000   0.000000000000
  0.280000000000   0.000000000000   0.000000000000   0.000000000000   0.000000000000   0.000000000000   0.000000000000   0.000000000000   0.000000000000   0.000000000000   0.000000000000
  0.300000000000   0.000000000000   0.000000000000   0.000000000000   0.000000000000   0.000000000000   0.000000000000   0.000000000000   0.000000000000   0.000000000000   0.000000000000
  0.320000000000   0.000000000000   0.000000000000   0.000000000000   0.000000000000   0.000000000000   0.000000000000   0.000000000000   0.000000000000   0.000000000000   0.000000000000
  0.340000000000   0.000000000000   0.000000000000   0.000000000000   0.000000000000   0.000000000000   0.000000000000   0.000000000000   0.000000000000   0.000000000000   0.000000000000
  0.360000000000   0.000000000000   0.000000000000   0.000000000000   0.000000000000   0.000000000000   0.000000000000   0.000000000000   0.000000000000   0.000000000000   0.000000000000
  0.380000000000   0.000000000000   0.000000000000   0.000000000000   0.000000000000   0.000000000000   0.000000000000   0.000000000000   0.000000000000   0.000000000000   0.000000000000
  0.400000000000   0.000000000000   0.000000000000   0.000000000000   0.000000000000   0.000000000000   0.000000000000   0.000000000000   0.000000000000   0.000000000000   0.000000000000
  0.420000000000   0.000000000000   0.000000000000   0.000000000000   0.000000000000   0.000000000000   0.000000000000   0.000000000000   0.000000000000   0.000000000000   0.000000000000
  0.440000000000   0.000000000000   0.000000000000   0.000000000000   0.000000000000   0.000000000000   0.000000000000   0.000000000000   0.000000000000   0.000000000000   0.000000000000
  0.460000000000   0.000000000000   0.000000000000   0.000000000000   0.000000000000   0.000000000000   0.000000000000   0.000000000000   0.000000000000   0.000000000000   0.000000000000
  0.480000000000   0.000000000000   0.000000000000   0.000000000000   0.000000000000   0.000000000000   0.000000000000   0.000000000000   0.000000000000   0.000000000000   0.000000000000
  0.500000000000   0.000000000000   0.000000000000   0.000000000000   0.000000000000   0.000000000000   0.000000000000   0.000000000000   0.000000000000   0.000000000000   0.000000000000
  0.520000000000   0.000000000000   0.000000000000   0.000000000000   0.000000000000   0.000000000000   0.000000000000   0.000000000000   0.000000000000   0.000000000000   0.000000000000
  0.540000000000   0.000000000000   0.000000000000   0.000000000000   0.000000000000   0.000000000000   0.000000000000   0.000000000000   0.000000000000   0.000000000000   0.000000000000
  0.560000000000   0.000000000000   0.000000000000   0.000000000000   0.000000000000   0.000000000000   0.000000000000   0.000000000000   0.000000000000   0.000000000000   0.000000000000
  0.580000000000   0.000000000000   0.000000000000   0.000000000000   0.000000000000   0.000000000000   0.000000000000   0.000000000000   0.000000000000   0.000000000000   0.000000000000
  0.600000000000   0.000000000000   0.000000000000   0.000000000000   0.000000000000   0.000000000000   0.000000000000   0.000000000000   0.000000000000   0.000000000000   0.000000000000
  0.620000000000   0.000000000000   0.000000000000   0.000000000000   0.000000000000   0.000000000000   0.000000000000   0.000000000000   0.000000000000   0.000000000000   0.000000000000
  0.640000000000   0.000000000000   0.000000000000   0.000000000000   0.000000000000   0.000000000000   0.000000000000   0.000000000000   0.000000000000   0.000000000000   0.000000000000
  0.660000000000   0.000000000000   0.000000000000   0.000000000000   0.000000000000   0.000000000000   0.000000000000   0.000000000000   0.000000000000   0.000000000000   0.000000000000
  0.680000000000   0.000000000000   0.000000000000   0.000000000000   0.000000000000   0.000000000000   0.000000000000   0.000000000000   0.000000000000   0.000000000000   0.000000000000
  0.700000000000   0.000000000000   0.000000000000   0.000000000000   0.000000000000   0.000000000000   0.000000000000   0.000000000000   0.000000000000   0.000000000000   0.000000000000
  0.720000000000   0.000000000000   0.000000000000   0.000000000000   0.000000000000   0.000000000000   0.000000000000   0.000000000000   0.000000000000   0.000000000000   0.000000000000
  0.740000000000   0.000000000000   0.000000000000   0.000000000000   0.000000000000   0.000000000000   0.000000000000   0.000000000000   0.000000000000   0.000000000000   0.000000000000
  0.760000000000   0.000000000000   0.000000000000   0.000000000000   0.000000000000   0.000000000000   0.000000000000   0.000000000000   0.000000000000   0.000000000000   0.000000000000
  0.780000000000   0.000000000000   0.000000000000   0.000000000000   0.000000000000   0.000000000000   0.000000000000   0.000000000000   0.000000000000   0.000000000000   0.000000000000
  0.800000000000   0.000000000000   0.000000000000   0.000000000000   0.000000000000   0.000000000000   0.000000000000   0.000000000000   0.000000000000   0.000000000000   0.000000000000
  0.820000000000   0.000000000000   0.000000000000   0.000000000000   0.000000000000   0.000000000000   0.000000000000   0.000000000000   0.000000000000   0.000000000000   0.000000000000
  0.840000000000   0.000000000000   0.000000000000   0.000000000000   0.000000000000   0.000000000000   0.000000000000   0.000000000000   0.000000000000   0.000000000000   0.000000000000
  0.860000000000   0.000000000000   0.000000000000   0.000000000000   0.000000000000   0.000000000000   0.000000000000   0.000000000000   0.000000000000   0.000000000000   0.000000000000
  0.880000000000   0.000000000000   0.000000000000   0.000000000000   0.000000000000   0.000000000000   0.000000000000   0.000000000000   0.000000000000   0.000000000000   0.000000000000
  0.900000000000   0.000000000000   0.000000000000   0.000000000000   0.000000000000   0.000000000000   0.000000000000   0.000000000000   0.000000000000   0.000000000000   0.000000000000
  0.920000000000   0.000000000000   0.000000000000   0.000000000000   0.000000000000   0.000000000000   0.000000000000   0.000000000000   0.000000000000   0.000000000000   0.000000000000
  0.940000000000   0.000000000000   0.000000000000   0.000000000000   0.000000000000   0.000000000000   0.000000000000   0.000000000000   0.000000000000   0.000000000000   0.000000000000
  0.960000000000   0.000000000000   0.000000000000   0.000000000000   0.000000000000   0.000000000000   0.000000000000   0.000000000000   0.000000000000   0.000000000000   0.000000000000
  0.980000000000   0.000000000000   0.000000000000   0.000000000000   0.000000000000   0.000000000000   0.000000000000   0.000000000000   0.000000000000   0.000000000000   0.000000000000
  1.000000000000   0.000000000000   0.000000000000   0.000000000000   0.000000000000   0.000000000000   0.000000000000   0.000000000000   0.000000000000   0.000000000000   0.000000000000
  1.020000000000   0.000000000000   0.000000000000   0.000000000000   0.000000000000   0.000000000000   0.000000000000   0.000000000000   0.000000000000   0.000000000000   0.000000000000
  1.040000000000   0.000000000000   0.000000000000   0.000000000000   0.000000000000   0.000000000000   0.000000000000   0.000000000000   0.000000000000   0.000000000000   0.000000000000
  1.060000000000   0.000000000000   0.000000000000   0.000000000000   0.000000000000   0.000000000000   0.000000000000   0.000000000000   0.000000000000   0.000000000000   0.000000000000
  1.080000000000   0.000000000000   0.000000000000   0.000000000000   0.000000000000   0.000000000000   0.000000000000   0.000000000000   0.000000000000   0.000000000000   0.000000000000
  1.100000000000   0.000000000000   0.000000000000   0.000000000000   0.000000000000   0.000000000000   0.000000000000   0.000000000000   0.000000000000   0.000000000000   0.000000000000
  1.120000000000   0.000000000000   0.000000000000   0.000000000000   0.000000000000   0.000000000000   0.000000000000   0.000000000000   0.000000000000   0.000000000000   0.000000000000
  1.140000000000   0.000000000000   0.000000000000   0.000000000000   0.000000000000   0.000000000000   0.000000000000   0.000000000000   0.000000000000   0.000000000000   0.000000000000
  1.160000000000   0.000000000000   0.000000000000   0.000000000000   0.000000000000   0.000000000000   0.000000000000   0.000000000000   0.000000000000   0.000000000000   0.000000000000
  1.180000000000   0.000000000000   0.000000000000   0.000000000000   0.000000000000   0.000000000000   0.000000000000   0.000000000000   0.000000000000   0.000000000000   0.000000000000
  1.200000000000   0.000000000000   0.000000000000   0.000000000000   0.000000000000   0.000000000000   0.000000000000   0.000000000000   0.000000000000   0.000000000000   0.000000000000
  1.220000000000   0.000000000000   0.000000000000   0.000000000000   0.000000000000   0.000000000000   0.000000000000   0.000000000000   0.000000000000   0.000000000000   0.000000000000
  1.240000000000   0.000000000000   0.000000000000   0.000000000000   0.000000000000   0.000000000000   0.000000000000   0.000000000000   0.000000000000   0.000000000000   0.000000000000
  1.260000000000   0.000000000000   0.000000000000   0.000000000000   0.000000000000   0.000000000000   0.000000000000   0.000000000000   0.000000000000   0.000000000000   0.000000000000
  1.280000000000   0.000000000000   0.000000000000   0.000000000000   0.000000000000   0.000000000000   0.000000000000   0.000000000000   0.000000000000   0.000000000000   0.000000000000
  1.300000000000   0.000000000000   0.000000000000   0.000000000000   0.000000000000   0.000000000000   0.000000000000   0.000000000000   0.000000000000   0.000000000000   0.000000000000
  1.320000000000   0.000000000000   0.000000000000   0.000000000000   0.000000000000   0.000000000000   0.000000000000   0.000000000000   0.000000000000   0.000000000000   0.000000000000
  1.340000000000   0.000000000000   0.000000000000   0.000000000000   0.000000000000   0.000000000000   0.000000000000   0.000000000000   0.000000000000   0.000000000000   0.000000000000
  1.360000000000   0.000000000000   0.000000000000   0.000000000000   0.000000000000   0.000000000000   0.000000000000   0.000000000000   0.000000000000   0.000000000000   0.000000000000
  1.380000000000   0.000000000000   0.000000000000   0.000000000000   0.000000000000   0.000000000000   0.000000000000   0.000000000000   0.000000000000   0.000000000000   0.000000000000
  1.400000000000   0.000000000000   0.000000000000   0.000000000000   0.000000000000   0.000000000000   0.000000000000   0.000000000000   0.000000000000   0.000000000000   0.000000000000
  1.420000000000   0.000000000000   0.000000000000   0.000000000000   0.000000000000   0.000000000000   0.000000000000   0.000000000000   0.000000000000   0.000000000000   0.000000000000
  1.440000000000   0.000000000000   0.000000000000   0.000000000000   0.000000000000   0.000000000000   0.000000000000   0.000000000000   0.000000000000   0.000000000000   0.000000000000
  1.460000000000   0.000000000000   0.000000000000   0.000000000000   0.000000000000   0.000000000000   0.000000000000   0.000000000000   0.000000000000   0.000000000000   0.000000000000
  1.480000000000   0.000000000000   0.000000000000   0.000000000000   0.000000000000   0.000000000000   0.000000000000   0.000000000000   0.000000000000   0.000000000000   0.000000000000
  1.500000000000   0.000000000000   0.000000000000   0.000000000000   0.000000000000   0.000000000000   0.000000000000   0.000000000000   0.000000000000   0.000000000000   0.000000000000
  1.520000000000   0.000000000000   0.000000000000   0.000000000000   0.000000000000   0.000000000000   0.000000000000   0.000000000000   0.000000000000   0.000000000000   0.000000000000
  1.540000000000   0.000000000000   0.000000000000   0.000000000000   0.000000000000   0.000000000000   0.000000000000   0.000000000000   0.000000000000   0.000000000000   0.000000000000
  1.560000000000   0.000000000000   0.000000000000   0.000000000000   0.000000000000   0.000000000000   0.000000000000   0.000000000000   0.000000000000   0.000000000000   0.000000000000
  1.580000000000   0.000000000000   0.000000000000   0.000000000000   0.000000000000   0.000000000000   0.000000000000   0.000000000000   0.000000000000   0.000000000000   0.000000000000
  1.600000000000   0.000000000000   0.000000000000   0.000000000000   0.000000000000   0.000000000000   0.000000000000   0.000000000000   0.000000000000   0.000000000000   0.000000000000
  1.620000000000   0.000000000000   0.000000000000   0.000000000000   0.000000000000   0.000000000000   0.000000000000   0.000000000000   0.000000000000   0.000000000000   0.000000000000
  1.640000000000   0.000000000000   0.000000000000   0.000000000000   0.000000000000   0.000000000000   0.000000000000   0.000000000000   0.000000000000   0.000000000000   0.000000000000
  1.660000000000   0.000000000000   0.000000000000   0.000000000000   0.000000000000   0.000000000000   0.000000000000   0.000000000000   0.000000000000   0.000000000000   0.000000000000
  1.680000000000   0.000000000000   0.000000000000   0.000000000000   0.000000000000   0.000000000000   0.000000000000   0.000000000000   0.000000000000   0.000000000000   0.000000000000
  1.700000000000   0.000000000000   0.000000000000   0.000000000000   0.000000000000   0.000000000000   0.000000000000   0.000000000000   0.000000000000   0.000000000000   0.000000000000
  1.720000000000   0.000000000000   0.000000000000   0.000000000000   0.000000000000   0.000000000000   0.000000000000   0.000000000000   0.000000000000   0.000000000000   0.000000000000
  1.740000000000   0.000000000000   0.000000000000   0.000000000000   0.000000000000   0.000000000000   0.000000000000   0.000000000000   0.000000000000   0.000000000000   0.000000000000
  1.760000000000   0.000000000000   0.000000000000   0.000000000000   0.000000000000   0.000000000000   0.000000000000   0.000000000000   0.000000000000   0.000000000000   0.000000000000
  1.780000000000   0.000000000000   0.000000000000   0.000000000000   0.000000000000   0.000000000000   0.000000000000   0.000000000000   0.000000000000   0.000000000000   0.000000000000
  1.800000000000   0.000000000000   0.000000000000   0.000000000000   0.000000000000   0.000000000000   0.000000000000   0.000000000000   0.000000000000   0.000000000000   0.000000000000
  1.820000000000   0.000000000000   0.000000000000   0.000000000000   0.000000000000   0.000000000000   0.000000000000   0.000000000000   0.000000000000   0.000000000000   0.000000000000
  1.840000000000   0.000000000000   0.000000000000   0.000000000000   0.000000000000   0.000000000000   0.000000000000   0.000000000000   0.000000000000   0.000000000000   0.000000000000
  1.860000000000   0.000000000000   0.000000000000   0.000000000000   0.000000000000   0.000000000000   0.000000000000   0.000000000000   0.000000000000   0.000000000000   0.000000000000
  1.880000000000   0.000000000000   0.000000000000   0.000000000000   0.000000000000   0.000000000000   0.000000000000   0.000000000000   0.000000000000   0.000000000000   0.000000000000
  1.900000000000   0.000000000000   0.000000000000   0.000000000000   0.000000000000   0.000000000000   0.000000000000   0.000000000000   0.000000000000   0.000000000000   0.000000000000
  1.920000000000   0.000000000000   0.000000000000   0.000000000000   0.000000000000   0.000000000000   0.000000000000   0.000000000000   0.000000000000   0.000000000000   0.000000000000
  1.940000000000   0.000000000000   0.000000000000   0.000000000000   0.000000000000   0.000000000000   0.000000000000   0.000000000000   0.000000000000   0.000000000000   0.000000000000
  1.960000000000   0.000000000000   0.000000000000   0.000000000000   0.000000000000   0.000000000000   0.000000000000   0.000000000000   0.000000000000   0.000000000000   0.000000000000
  1.980000000000   0.000000000000   0.000000000000   0.000000000000   0.000000000000   0.000000000000   0.000000000000   0.000000000000   0.000000000000   0.000000000000   0.000000000000
  2.000000000000   0.000000000000   0.000000000000   0.000000000000   0.000000000000   0.000000000000   0.000000000000   0.000000000000   0.000000000000   0.000000000000   0.000000000000
  2.020000000000   0.000000000000   0.000000000000   0.000000000000   0.000000000000   0.000000000000   0.000000000000   0.000000000000   0.000000000000   0.000000000000   0.000000000000
  2.040000000000   0.000000000000   0.000000000000   0.000000000000   0.000000000000   0.000000000000   0.000000000000   0.000000000000   0.000000000000   0.000000000000   0.000000000000
  2.060000000000   0.000000000000   0.000000000000   0.000000000000   0.000000000000   0.000000000000   0.000000000000   0.000000000000   0.000000000000   0.000000000000   0.000000000000
  2.080000000000   0.000000000000   0.000000000000   0.000000000000   0.000000000000   0.000000000000   0.000000000000   0.000000000000   0.000000000000   0.000000000000   0.000000000000
  2.100000000000   0.000000000000   0.000000000000   0.000000000000   0.000000000000   0.000000000000   0.000000000000   0.000000000000   0.000000000000   0.000000000000   0.000000000000
  2.120000000000   0.000000000000   0.000000000000   0.000000000000   0.000000000000   0.000000000000   0.000000000000   0.000000000000   0.000000000000   0.000000000000   0.000000000000
  2.140000000000   0.000000000000   0.000000000000   0.000000000000   0.000000000000   0.000000000000   0.000000000000   0.000000000000   0.000000000000   0.000000000000   0.000000000000
  2.160000000000   0.000000000000   0.000000000000   0.000000000000   0.000000000000   0.000000000000   0.000000000000   0.000000000000   0.000000000000   0.000000000000   0.000000000000
  2.180000000000   0.000000000000   0.000000000000   0.000000000000   0.000000000000   0.000000000000   0.000000000000   0.000000000000   0.000000000000   0.000000000000   0.000000000000
  2.200000000000   0.000000000000   0.000000000000   0.000000000000   0.000000000000   0.000000000000   0.000000000000   0.000000000000   0.000000000000   0.000000000000   0.000000000000
  2.220000000000   0.000000000000   0.000000000000   0.000000000000   0.000000000000   0.000000000000   0.000000000000   0.000000000000   0.000000000000   0.000000000000   0.000000000000
  2.240000000000   0.000000000000   0.000000000000   0.000000000000   0.000000000000   0.000000000000   0.000000000000   0.000000000000   0.000000000000   0.000000000000   0.000000000000
  2.260000000000   0.000000000000   0.000000000000   0.000000000000   0.000000000000   0.000000000000   0.000000000000   0.000000000000   0.000000000000   0.000000000000   0.000000000000
  2.280000000000   0.000000000000   0.000000000000   0.000000000000   0.000000000000   0.000000000000   0.000000000000   0.000000000000   0.000000000000   0.000000000000   0.000000000000
  2.300000000000   0.000000000000   0.000000000000   0.000000000000   0.000000000000   0.000000000000   0.000000000000   0.000000000000   0.000000000000   0.000000000000   0.000000000000
  2.320000000000   0.000000000000   0.000000000000   0.000000000000   0.000000000000   0.000000000000   0.000000000000   0.000000000000   0.000000000000   0.000000000000   0.000000000000
  2.340000000000   0.000000000000   0.000000000000   0.000000000000   0.000000000000   0.000000000000   0.000000000000   0.000000000000   0.000000000000   0.000000000000   0.000000000000
  2.360000000000   0.000000000000   0.000000000000   0.000000000000   0.000000000000   0.000000000000   0.000000000000   0.000000000000   0.000000000000   0.000000000000   0.000000000000
  2.380000000000   0.000000000000   0.000000000000   0.000000000000   0.000000000000   0.000000000000   0.000000000000   0.000000000000   0.000000000000   0.000000000000   0.000000000000
  2.400000000000   0.000000000000   0.000000000000   0.000000000000   0.000000000000   0.000000000000   0.000000000000   0.000000000000   0.000000000000   0.000000000000   0.000000000000
  2.420000000000   0.000000000000   0.000000000000   0.000000000000   0.000000000000   0.000000000000   0.000000000000   0.000000000000   0.000000000000   0.000000000000   0.000000000000
  2.440000000000   0.000000000000   0.000000000000   0.000000000000   0.000000000000   0.000000000000   0.000000000000   0.000000000000   0.000000000000   0.000000000000   0.000000000000
  2.460000000000   0.000000000000   0.000000000000   0.000000000000   0.000000000000   0.000000000000   0.000000000000   0.000000000000   0.000000000000   0.000000000000   0.000000000000
  2.480000000000   0.000000000000   0.000000000000   0.000000000000   0.000000000000   0.000000000000   0.000000000000   0.000000000000   0.000000000000   0.000000000000   0.000000000000
  2.500000000000   0.000000000000   0.000000000000   0.000000000000   0.000000000000   0.000000000000   0.000000000000   0.000000000000   0.000000000000   0.000000000000   0.000000000000
  2.520000000000   0.000000000000   0.000000000000   0.000000000000   0.000000000000   0.000000000000   0.000000000000   0.000000000000   0.000000000000   0.000000000000   0.000000000000
  2.540000000000   0.000000000000   0.000000000000   0.000000000000   0.000000000000   0.000000000000   0.000000000000   0.000000000000   0.000000000000   0.000000000000   0.000000000000
  2.560000000000   0.000000000000   0.000000000000   0.000000000000   0.000000000000   0.000000000000   0.000000000000   0.000000000000   0.000000000000   0.000000000000   0.000000000000
  2.580000000000   0.000000000000   0.000000000000   0.000000000000   0.000000000000   0.000000000000   0.000000000000   0.000000000000   0.000000000000   0.000000000000   0.000000000000
  2.600000000000   0.000000000000   0.000000000000   0.000000000000   0.000000000000   0.000000000000   0.000000000000   0.000000000000   0.000000000000   0.000000000000   0.000000000000
  2.620000000000   0.000000000000   0.000000000000   0.000000000000   0.000000000000   0.000000000000   0.000000000000   0.000000000000   0.000000000000   0.000000000000   0.000000000000
  2.640000000000   0.000000000000   0.000000000000   0.000000000000   0.000000000000   0.000000000000   0.000000000000   0.000000000000   0.000000000000   0.000000000000   0.000000000000
  2.660000000000   0.000000000000   0.000000000000   0.000000000000   0.000000000000   0.000000000000   0.000000000000   0.000000000000   0.000000000000   0.000000000000   0.000000000000
  2.680000000000   0.000000000000   0.000000000000   0.000000000000   0.000000000000   0.000000000000   0.000000000000   0.000000000000   0.000000000000   0.000000000000   0.000000000000
  2.700000000000   0.000000000000   0.000000000000   0.000000000000   0.000000000000   0.000000000000   0.000000000000   0.000000000000   0.000000000000   0.000000000000   0.000000000000
  2.720000000000   0.000000000000   0.000000000000   0.000000000000   0.000000000000   0.000000000000   0.000000000000   0.000000000000   0.000000000000   0.000000000000   0.000000000000
  2.740000000000   0.000000000000   0.000000000000   0.000000000000   0.000000000000   0.000000000000   0.000000000000   0.000000000000   0.000000000000   0.000000000000   0.000000000000
  2.760000000000   0.000000000000   0.000000000000   0.000000000000   0.000000000000   0.000000000000   0.000000000000   0.000000000000   0.000000000000   0.000000000000   0.000000000000
  2.780000000000   0.000000000000   0.000000000000   0.000000000000   0.000000000000   0.000000000000   0.000000000000   0.000000000000   0.000000000000   0.000000000000   0.000000000000
  2.800000000000   0.000000000000   0.000000000000   0.000000000000   0.000000000000   0.000000000000   0.000000000000   0.000000000000   0.000000000000   0.000000000000   0.000000000000
  2.820000000000   0.000000000000   0.000000000000   0.000000000000   0.000000000000   0.000000000000   0.000000000000   0.000000000000   0.000000000000   0.000000000000   0.000000000000
  2.840000000000   0.000000000000   0.000000000000   0.000000000000   0.000000000000   0.000000000000   0.000000000000   0.000000000000   0.000000000000   0.000000000000   0.000000000000
  2.860000000000   0.000000000000   0.000000000000   0.000000000000   0.000000000000   0.000000000000   0.000000000000   0.000000000000   0.000000000000   0.000000000000   0.000000000000
  2.880000000000   0.000000000000   0.000000000000   0.000000000000   0.000000000000   0.000000000000   0.000000000000   0.000000000000   0.000000000000   0.000000000000   0.000000000000
  2.900000000000   0.000000000000   0.000000000000   0.000000000000   0.000000000000   0.000000000000   0.000000000000   0.000000000000   0.000000000000   0.000000000000   0.000000000000
  2.920000000000   0.000000000000   0.000000000000   0.000000000000   0.000000000000   0.000000000000   0.000000000000   0.000000000000   0.000000000000   0.000000000000   0.000000000000
  2.940000000000   0.000000000000   0.000000000000   0.000000000000   0.000000000000   0.000000000000   0.000000000000   0.000000000000   0.000000000000   0.000000000000   0.000000000000
  2.960000000000   0.000000000000   0.000000000000   0.000000000000   0.000000000000   0.000000000000   0.000000000000   0.000000000000   0.000000000000   0.000000000000   0.000000000000
  2.980000000000   0.000000000000   0.000000000000   0.000000000000   0.000000000000   0.000000000000   0.000000000000   0.000000000000   0.000000000000   0.000000000000   0.000000000000
  3.000000000000   0.000000000000   0.000000000000   0.000000000000   0.000000000000   0.000000000000   0.000000000000   0.000000000000   0.000000000000   0.000000000000   0.000000000000
  3.020000000000   0.000000000000   0.000000000000   0.000000000000   0.000000000000   0.000000000000   0.000000000000   0.000000000000   0.000000000000   0.000000000000   0.000000000000
  3.040000000000   0.000000000000   0.000000000000   0.000000000000   0.000000000000   0.000000000000   0.000000000000   0.000000000000   0.000000000000   0.000000000000   0.000000000000
  3.060000000000   0.000000000000   0.000000000000   0.000000000000   0.000000000000   0.000000000000   0.000000000000   0.000000000000   0.000000000000   0.000000000000   0.000000000000
  3.080000000000   0.000000000000   0.000000000000   0.000000000000   0.000000000000   0.000000000000   0.000000000000   0.000000000000   0.000000000000   0.000000000000   0.000000000000
  3.100000000000   0.000000000000   0.000000000000   0.000000000000   0.000000000000   0.000000000000   0.000000000000   0.000000000000   0.000000000000   0.000000000000   0.000000000000
  3.120000000000   0.000000000000   0.000000000000   0.000000000000   0.000000000000   0.000000000000   0.000000000000   0.000000000000   0.000000000000   0.000000000000   0.000000000000
  3.140000000000   0.000000000000   0.000000000000   0.000000000000   0.000000000000   0.000000000000   0.000000000000   0.000000000000   0.000000000000   0.000000000000   0.000000000000
  3.160000000000   0.000000000000   0.000000000000   0.000000000000   0.000000000000   0.000000000000   0.000000000000   0.000000000000   0.000000000000   0.000000000000   0.000000000000
  3.180000000000   0.000000000000   0.000000000000   0.000000000000   0.000000000000   0.000000000000   0.000000000000   0.000000000000   0.000000000000   0.000000000000   0.000000000000
  3.200000000000   0.000000000000   0.000000000000   0.000000000000   0.000000000000   0.000000000000   0.000000000000   0.000000000000   0.000000000000   0.000000000000   0.000000000000
  3.220000000000   0.000000000000   0.000000000000   0.000000000000   0.000000000000   0.000000000000   0.000000000000   0.000000000000   0.000000000000   0.000000000000   0.000000000000
  3.240000000000   0.000000000000   0.000000000000   0.000000000000   0.000000000000   0.000000000000   0.000000000000   0.000000000000   0.000000000000   0.000000000000   0.000000000000
  3.260000000000   0.000000000000   0.000000000000   0.000000000000   0.000000000000   0.000000000000   0.000000000000   0.000000000000   0.000000000000   0.000000000000   0.000000000000
  3.280000000000   0.000000000000   0.000000000000   0.000000000000   0.000000000000   0.000000000000   0.000000000000   0.000000000000   0.000000000000   0.000000000000   0.000000000000
  3.300000000000   0.000000000000   0.000000000000   0.000000000000   0.000000000000   0.000000000000   0.000000000000   0.000000000000   0.000000000000   0.000000000000   0.000000000000
  3.320000000000   0.000000000000   0.000000000000   0.000000000000   0.000000000000   0.000000000000   0.000000000000   0.000000000000   0.000000000000   0.000000000000   0.000000000000
  3.340000000000   0.000000000000   0.000000000000   0.000000000000   0.000000000000   0.000000000000   0.000000000000   0.000000000000   0.000000000000   0.000000000000   0.000000000000
  3.360000000000   0.000000000000   0.000000000000   0.000000000000   0.000000000000   0.000000000000   0.000000000000   0.000000000000   0.000000000000   0.000000000000   0.000000000000
  3.380000000000   0.000000000000   0.000000000000   0.000000000000   0.000000000000   0.000000000000   0.000000000000   0.000000000000   0.000000000000   0.000000000000   0.000000000000
  3.400000000000   0.000000000000   0.000000000000   0.000000000000   0.000000000000   0.000000000000   0.000000000000   0.000000000000   0.000000000000   0.000000000000   0.000000000000
  3.420000000000   0.000000000000   0.000000000000   0.000000000000   0.000000000000   0.000000000000   0.000000000000   0.000000000000   0.000000000000   0.000000000000   0.000000000000
  3.440000000000   0.000000000000   0.000000000000   0.000000000000   0.000000000000   0.000000000000   0.000000000000   0.000000000000   0.000000000000   0.000000000000   0.000000000000
  3.460000000000   0.000000000000   0.000000000000   0.000000000000   0.000000000000   0.000000000000   0.000000000000   0.000000000000   0.000000000000   0.000000000000   0.000000000000
  3.480000000000   0.000000000000   0.000000000000   0.000000000000   0.000000000000   0.000000000000   0.000000000000   0.000000000000   0.000000000000   0.000000000000   0.000000000000
  3.500000000000   0.000000000000   0.000000000000   0.000000000000   0.000000000000   0.000000000000   0.000000000000   0.000000000000   0.000000000000   0.000000000000   0.000000000000
  3.520000000000   0.000000000000   0.000000000000   0.000000000000   0.000000000000   0.000000000000   0.000000000000   0.000000000000   0.000000000000   0.000000000000   0.000000000000
  3.540000000000   0.000000000000   0.000000000000   0.000000000000   0.000000000000   0.000000000000   0.000000000000   0.000000000000   0.000000000000   0.000000000000   0.000000000000
  3.560000000000   0.000000000000   0.000000000000   0.000000000000   0.000000000000   0.000000000000   0.000000000000   0.000000000000   0.000000000000   0.000000000000   0.000000000000
  3.580000000000   0.000000000000   0.000000000000   0.000000000000   0.000000000000   0.000000000000   0.000000000000   0.000000000000   0.000000000000   0.000000000000   0.000000000000
  3.600000000000   0.000000000000   0.000000000000   0.000000000000   0.000000000000   0.000000000000   0.000000000000   0.000000000000   0.000000000000   0.000000000000   0.000000000000
  3.620000000000   0.000000000000   0.000000000000   0.000000000000   0.000000000000   0.000000000000   0.000000000000   0.000000000000   0.000000000000   0.000000000000   0.000000000000
  3.640000000000   0.000000000000   0.000000000000   0.000000000000   0.000000000000   0.000000000000   0.000000000000   0.000000000000   0.000000000000   0.000000000000   0.000000000000
  3.660000000000   0.000000000000   0.000000000000   0.000000000000   0.000000000000   0.000000000000   0.000000000000   0.000000000000   0.000000000000   0.000000000000   0.000000000000
  3.680000000000   0.000000000000   0.000000000000   0.000000000000   0.000000000000   0.000000000000   0.000000000000   0.000000000000   0.000000000000   0.000000000000   0.000000000000
  3.700000000000   0.000000000000   0.000000000000   0.000000000000   0.000000000000   0.000000000000   0.000000000000   0.000000000000   0.000000000000   0.000000000000   0.000000000000
  3.720000000000   0.000000000000   0.000000000000   0.000000000000   0.000000000000   0.000000000000   0.000000000000   0.000000000000   0.000000000000   0.000000000000   0.000000000000
  3.740000000000   0.000000000000   0.000000000000   0.000000000000   0.000000000000   0.000000000000   0.000000000000   0.000000000000   0.000000000000   0.000000000000   0.000000000000
  3.760000000000   0.000000000000   0.000000000000   0.000000000000   0.000000000000   0.000000000000   0.000000000000   0.000000000000   0.000000000000   0.000000000000   0.000000000000
  3.780000000000   0.000000000000   0.000000000000   0.000000000000   0.000000000000   0.000000000000   0.000000000000   0.000000000000   0.000000000000   0.000000000000   0.000000000000
  3.800000000000   0.000000000000   0.000000000000   0.000000000000   0.000000000000   0.000000000000   0.000000000000   0.000000000000   0.000000000000   0.000000000000   0.000000000000
  3.820000000000   0.000000000000   0.000000000000   0.000000000000   0.000000000000   0.000000000000   0.000000000000   0.000000000000   0.000000000000   0.000000000000   0.000000000000
  3.840000000000   0.000000000000   0.000000000000   0.000000000000   0.000000000000   0.000000000000   0.000000000000   0.000000000000   0.000000000000   0.000000000000   0.000000000000
  3.860000000000   0.000000000000   0.000000000000   0.000000000000   0.000000000000   0.000000000000   0.000000000000   0.000000000000   0.000000000000   0.000000000000   0.000000000000
  3.880000000000   0.000000000000   0.000000000000   0.000000000000   0.000000000000   0.000000000000   0.000000000000   0.000000000000   0.000000000000   0.000000000000   0.000000000000
  3.900000000000   0.000000000000   0.000000000003   0.000000000000   0.000000000000   0.000000000000   0.000000000000   0.000000000000   0.000000000000   0.000000000000   0.000000000003
  3.920000000000   0.000000000000   0.000000000049   0.000000000000   0.000000000000   0.000000000000   0.000000000000   0.000000000000   0.000000000000   0.000000000000   0.000000000049
  3.940000000000   0.000000000000   0.000000000629   0.000000000000   0.000000000000   0.000000000000   0.000000000000   0.000000000000   0.000000000000   0.000000000000   0.000000000629
  3.960000000000   0.000000000000   0.000000006463   0.000000000000   0.000000000000   0.000000000000   0.000000000000   0.000000000000   0.000000000000   0.000000000000   0.000000006463
  3.980000000000   0.000000000000   0.000000053397   0.000000000000   0.000000000000   0.000000000000   0.000000000000   0.000000000000   0.000000000000   0.000000000000   0.000000053397
  4.000000000000   0.000000000000   0.000000354993   0.000000000000   0.000000000000   0.000000000000   0.000000000000   0.000000000000   0.000000000000   0.000000000000   0.000000354993
  4.020000000000   0.000000000000   0.000001902374   0.000000000000   0.000000000000   0.000000000000   0.000000000000   0.000000000000   0.000000000000   0.000000000000   0.000001902374
  4.040000000000   0.000000000000   0.000008237338   0.000000000000   0.000000000000   0.000000000000   0.000000000000   0.000000000000   0.000000000000   0.000000000000   0.000008237338
  4.060000000000   0.000000000000   0.000028916782   0.000000000000   0.000000000000   0.000000000000   0.000000000000   0.000000000000   0.000000000000   0.000000000000   0.000028916782
  4.080000000000   0.000000000000   0.000082698501   0.000000000000   0.000000000000   0.000000000000   0.000000000000   0.000000000000   0.000000000000   0.000000000000   0.000082698501
  4.100000000000   0.000000000000   0.000194129456   0.000000000000   0.000000000000   0.000000000000   0.000000000000   0.000000000000   0.000000000000   0.000000000000   0.000194129456
  4.120000000000   0.000000000000   0.000378748585   0.000000000000   0.000000000000   0.000000000000   0.000000000000   0.000000000000   0.000000000000   0.000000000000   0.000378748585
  4.140000000000   0.000000000000   0.000627554343   0.000000000000   0.000000000000   0.000000000000   0.000000000000   0.000000000000   0.000000000000   0.000000000000   0.000627554343
  4.160000000000   0.000000000000   0.000914913869   0.000000000000   0.000000000000   0.000000000000   0.000000000000   0.000000000000   0.000000000000   0.000000000000   0.000914913869
  4.180000000000   0.000000000000   0.001230365545   0.000000000000   0.000000000000   0.000000000000   0.000000000000   0.000000000000   0.000000000000   0.000000000000   0.001230365545
  4.200000000000   0.000000000000   0.001586983623   0.000000000004   0.000000000000   0.000000000000   0.000000000000   0.000000000000   0.000000000000   0.000000000000   0.001586983627
  4.220000000000   0.000000000000   0.001974317911   0.000000000073   0.000000000000   0.000000000000   0.000000000000   0.000000000000   0.000000000000   0.000000000000   0.001974317984
  4.240000000000   0.000000000000   0.002321578309   0.000000001140   0.000000000000   0.000000000000   0.000000000000   0.000000000000   0.000000000000   0.000000000000   0.002321579448
  4.260000000000   0.000000000000   0.002561161931   0.000000014176   0.000000000000   0.000000000000   0.000000000000   0.000000000000   0.000000000000   0.000000000000   0.002561176107
  4.280000000000   0.000000000000   0.002746416163   0.000000141228   0.000000000000   0.000000000000   0.000000000000   0.000000000000   0.000000000000   0.000000000000   0.002746557391
  4.300000000000   0.000000000000   0.003090961481   0.000001127122   0.000000000000   0.000000000000   0.000000000000   0.000000000000   0.000000000000   0.000000000000   0.003092088603
  4.320000000000   0.000000000000   0.003903888552   0.000007205965   0.000000000000   0.000000000000   0.000000000000   0.000000000000   0.000000000000   0.000000000000   0.003911094517
  4.340000000000   0.000000000000   0.005470700562   0.000036904912   0.000000000000   0.000000000000   0.000000000000   0.000000000000   0.000000000000   0.000000000000   0.005507605474
  4.360000000000   0.000000000000   0.007883410022   0.000151407780   0.000000000000   0.000000000000   0.000000000000   0.000000000000   0.000000000000   0.000000000000   0.008034817802
  4.380000000000   0.000000000000   0.010903063937   0.000497609423   0.000000000000   0.000000000000   0.000000000000   0.000000000000   0.000000000000   0.000000000000   0.011400673361
  4.400000000000   0.000000000000   0.014060666535   0.001310152082   0.000000000000   0.000000000000   0.000000000000   0.000000000000   0.000000000000   0.000000000000   0.015370818617
  4.420000000000   0.000000000000   0.017002267743   0.002763811403   0.000000000000   0.000000000000   0.000000000000   0.000000000000   0.000000000000   0.000000000000   0.019766079146
  4.440000000000   0.000000000000   0.019769459960   0.004673858042   0.000000000000   0.000000000000   0.000000000000   0.000000000000   0.000000000000   0.000000000000   0.024443318002
  4.460000000000   0.000000000000   0.022787828577   0.006348436315   0.000000000000   0.000000000000   0.000000000000   0.000000000000   0.000000000000   0.000000000000   0.029136264892
  4.480000000000   0.000000000000   0.026642832124   0.006975787107   0.000000000001   0.000000000000   0.000000000000   0.000000000000   0.000000000000   0.000000000000   0.033618619231
  4.500000000000   0.000000000000   0.031768330865   0.006361259746   0.000000000021   0.000000000000   0.000000000000   0.000000000000   0.000000000000   0.000000000000   0.038129590632
  4.520000000000   0.000000000000   0.038136911301   0.005217780702   0.000000000317   0.000000000000   0.000000000000   0.000000000000   0.000000000000   0.000000000000   0.043354692321
  4.540000000000   0.000000000000   0.045232624143   0.004580719374   0.000000003866   0.000000000000   0.000000000000   0.000000000000   0.000000000000   0.000000000000   0.049813347383
  4.560000000000   0.000000000000   0.052498312402   0.004920904875   0.000000037757   0.000000000000   0.000000000000   0.000000000000   0.000000000000   0.000000000000   0.057419255034
  4.580000000000   0.000000000000   0.059831617807   0.005850618465   0.000000295791   0.000000000000   0.000000000000   0.000000000000   0.000000000000   0.000000000000   0.065682532064
  4.600000000000   0.000000000000   0.067567866827   0.006642883496   0.000001860028   0.000000000000   0.000000000000   0.000000000000   0.000000000000   0.000000000000   0.074212610351
  4.620000000000   0.000000000000   0.076151999877   0.006973739477   0.000009398254   0.000000000000   0.000000000000   0.000000000000   0.000000000000   0.000000000000   0.083135137608
  4.640000000000   0.000000000000   0.086061633746   0.007188561750   0.000038215867   0.000000000000   0.000000000000   0.000000000000   0.000000000000   0.000000000000   0.093288411364
  4.660000000000   0.000000000000   0.097890074881   0.008004805688   0.000125343127   0.000000000009   0.000000000000   0.000000000000   0.000000000000   0.000000000000   0.106020223705
  4.680000000000   0.000000000000   0.112116222515   0.010050145082   0.000332691225   0.000000000157   0.000000000000   0.000000000000   0.000000000000   0.000000000000   0.122499058979
  4.700000000000   0.000000000000   0.128688354104   0.013508901411   0.000717875185   0.000000002104   0.000000000000   0.000000000000   0.000000000000   0.000000000000   0.142915132805
  4.720000000000   0.000000000000   0.147076667028   0.018015764468   0.001267036690   0.000000022572   0.000000000000   0.000000000000   0.000000000000   0.000000000000   0.166359490758
  4.740000000000   0.000000000000   0.166998551794   0.023005196120   0.001844095426   0.000000194469   0.000000000000   0.000000000000   0.000000000000   0.000000000000   0.191848037809
  4.760000000000   0.000000000000   0.189067567446   0.028313512490   0.002238808169   0.000001346635   0.000000000000   0.000000000000   0.000000000000   0.000000000000   0.219621234740
  4.780000000000   0.000000000000   0.214492213269   0.034267931922   0.002314701569   0.000007501594   0.000000000000   0.000000000000   0.000000000000   0.000000000000   0.251082348353
  4.800000000000   0.000000000000   0.244223039894   0.041039683575   0.002140348668   0.000033653510   0.000000000000   0.000000000000   0.000000000000   0.000000000000   0.287436725646
  4.820000000000   0.000000000000   0.278738357890   0.048212135826   0.001976449179   0.000121741367   0.000000000000   0.000000000000   0.000000000000   0.000000000000   0.329048684261
  4.840000000000   0.000000000000   0.318285046923   0.055319076585   0.002099072995   0.000355652238   0.000000000000   0.000000000000   0.000000000000   0.000000000000   0.376058848741
  4.860000000000   0.000000000000   0.362318564761   0.062534669226   0.002588487267   0.000840484849   0.000000000000   0.000000000000   0.000000000000   0.000000000000   0.428282206104
  4.880000000000   0.000000000000   0.408490193515   0.070288723137   0.003317868386   0.001609871251   0.000000000000   0.000000000000   0.000000000000   0.000000000000   0.483706656288
  4.900000000000   0.000000000000   0.452939691702   0.078381808365   0.004278532853   0.002505368810   0.000000000000   0.000000000000   0.000000000000   0.000000000000   0.538105401729
  4.920000000000   0.000000000000   0.492197043530   0.086352400454   0.006003218665   0.003181624539   0.000000000000   0.000000000000   0.000000000000   0.000000000000   0.587734287187
  4.940000000000   0.000000000000   0.525029191397   0.094756446397   0.009519770167   0.003336177865   0.000000000000   0.000000000000   0.000000000000   0.000000000000   0.632641585826
  4.960000000000   0.000000000000   0.552661514855   0.104684826633   0.015528720524   0.003003582616   0.000000000000   0.000000000000   0.000000000000   0.000000000000   0.675878644628
  4.980000000000   0.000000000000   0.577490836854   0.115313135170   0.023399920170   0.002603362707   0.000000000000   0.000000000000   0.000000000000   0.000000000000   0.718807254902
  5.000000000000   0.000000000000   0.601876010582   0.123670747052   0.031213232247   0.002640304291   0.000000000000   0.000000000000   0.000000000000   0.000000000000   0.759400294173
  5.020000000000   0.000000000000   0.627807976423   0.128914486242   0.037304126284   0.003310584013   0.000000000000   0.000000000000   0.000000000000   0.000000000000   0.797337172962
  5.040000000000   0.000000000000   0.656157126979   0.136365270023   0.042058162931   0.004410097450   0.000000000007   0.000000000000   0.000000000000   0.000000000000   0.838990657390
  5.060000000000   0.000000000000   0.685138246780   0.155084176198   0.048107308470   0.005725361232   0.000000000151   0.000000000000   0.000000000000   0.000000000000   0.894055092829
  5.080000000000   0.000000000000   0.710665081120   0.190060547796   0.058493751411   0.007574136801   0.000000002468   0.000000000000   0.000000000000   0.000000000000   0.966793519597
  5.100000000000   0.000000000000   0.729642865365   0.236938708901   0.074183172289   0.010810620013   0.000000032421   0.000000000000   0.000000000000   0.000000000000   1.051575398989
  5.120000000000   0.000000000000   0.742356640781   0.285134782607   0.092974870934   0.016051470665   0.000000341100   0.000000000000   0.000000000000   0.000000000000   1.136518106087
  5.140000000000   0.000000000000   0.750943407533   0.326472765239   0.111115482917   0.022846275278   0.000002874838   0.000000000000   0.000000000000   0.000000000000   1.211380805804
  5.160000000000   0.000000000000   0.756734162119   0.360932582766   0.126740924018   0.029803808274   0.000019409526   0.000000000000   0.000000000000   0.000000000000   1.274230886703
  5.180000000000   0.000000000000   0.760317305714   0.395060584941   0.141919789098   0.035776160366   0.000104975252   0.000000000000   0.000000000000   0.000000000000   1.333178815371
  5.200000000000   0.000000000000   0.763374240764   0.436649833454   0.160727651189   0.041059720865   0.000454809279   0.000000000000   0.000000000000   0.000000000000   1.402266255550
  5.220000000000   0.000000000000   0.768743343138   0.491122306719   0.185094916306   0.047437898286   0.001578491002   0.000000000000   0.000000000000   0.000000000000   1.493976955451
  5.240000000000   0.000000000000   0.777900853884   0.560312861663   0.213270894470   0.056878194895   0.004388593050   0.000000000000   0.000000000000   0.000000000000   1.612751397962
  5.260000000000   0.000000000000   0.788540484179   0.642005999894   0.242918962761   0.069863434508   0.009774148868   0.000000000000   0.000000000000   0.000000000000   1.753103030210
  5.280000000000   0.000000000000   0.795273003867   0.731059282632   0.275026615833   0.084778791919   0.017438264233   0.000000000000   0.000000000000   0.000000000000   1.903575958485
  5.300000000000   0.000000000000   0.793615393792   0.823134874503   0.313719017490   0.099128659250   0.024922974959   0.000000000000   0.000000000000   0.000000000000   2.054520919995
  5.320000000000   0.000000000000   0.783700712889   0.917692677959   0.362387722309   0.111799613134   0.028535194915   0.000000000000   0.000000000000   0.000000000000   2.204115921207
  5.340000000000   0.000000000000   0.769642471329   1.015774857322   0.420962730238   0.124293286229   0.026177806618   0.000000000000   0.000000000000   0.000000000000   2.356851151737
  5.360000000000   0.000000000000   0.755071915871   1.114420436526   0.486952126548   0.139531147267   0.019270282010   0.000000000000   0.000000000000   0.000000000000   2.515245908222
  5.380000000000   0.000000000000   0.739815268350   1.205270982174   0.558142189454   0.159341503746   0.011502028627   0.000000000000   0.000000000000   0.000000000000   2.674071972351
  5.400000000000   0.000000000000   0.720855588575   1.280924400983   0.634088184186   0.183211982177   0.005972290819   0.000000000000   0.000000000000   0.000000000000   2.825052446739
  5.420000000000   0.000000000000   0.695426927249   1.342447896100   0.715689601701   0.209369862211   0.003760942893   0.000000000000   0.000000000000   0.000000000000   2.966695230153
  5.440000000000   0.000000000000   0.662861503827   1.398527964223   0.803322397822   0.236865118176   0.004441387855   0.000000000000   0.000000000000   0.000000000000   3.106018371903
  5.460000000000   0.000000000000   0.625029402679   1.456730473300   0.895037013719   0.266936936900   0.006884733546   0.000000000000   0.000000000000   0.000000000000   3.250618560145
  5.480000000000   0.000000000000   0.586718162323   1.517689558027   0.987229707921   0.302963507394   0.009523253957   0.000000000000   0.000000000000   0.000000000000   3.404124189621
  5.500000000000   0.000000000000   0.555112551233   1.578369907597   1.077224891641   0.348946140209   0.010756996794   0.000000000000   0.000000000000   0.000000000000   3.570410487474
  5.520000000000   0.000000000000   0.536389592397   1.637332556947   1.163437065790   0.406995466564   0.009904485223   0.000000000000   0.000000000000   0.000000000000   3.754059166921
  5.540000000000   0.000000000000   0.530713831043   1.693291011872   1.242555387467   0.475416319731   0.007838550006   0.000000000000   0.000000000000   0.000000000000   3.949815100120
  5.560000000000   0.000000000000   0.530464999195   1.740136747434   1.310148370691   0.549435180572   0.006466911931   0.000000000000   0.000000000000   0.000000000000   4.136652209822
  5.580000000000   0.000000000000   0.524283138187   1.768636776975   1.367196996228   0.624499906429   0.007464877891   0.000000000000   0.000000000000   0.000000000000   4.292081695711
  5.600000000000   0.000000000000   0.503864329191   1.776447561125   1.423328049606   0.699114589182   0.011268951618   0.000000000000   0.000000000000   0.000000000000   4.414023480723
  5.620000000000   0.000000000000   0.468513236004   1.775425943477   1.488504468422   0.774490884692   0.017065203715   0.000000000000   0.000000000000   0.000000000000   4.523999736310
  5.640000000000   0.000000000000   0.424573745935   1.786487794112   1.561504393341   0.851940385792   0.024160805037   0.000000000000   0.000000000000   0.000000000000   4.648667124217
  5.660000000000   0.000000000000   0.380047916569   1.826154671319   1.630519725754   0.931245893508   0.033930285394   0.000000000000   0.000000000000   0.000000000000   4.801898492543
  5.680000000000   0.000000000000   0.338779580161   1.895798607118   1.685553691872   1.011394637617   0.049628162588   0.000000000000   0.000000000000   0.000000000000   4.981154679355
  5.700000000000   0.000000000000   0.299784323477   1.978545662189   1.726934302665   1.091719345282   0.072326615034   0.000000000000   0.000000000000   0.000000000000   5.169310248647
  5.720000000000   0.000000000000   0.261522407749   2.044640904224   1.761496352117   1.171326259187   0.096371243268   0.000000000000   0.000000000000   0.000000000000   5.335357166546
  5.740000000000   0.000000000000   0.224970094885   2.065966576334   1.794378541953   1.247782424948   0.110815519710   0.000000000000   0.000000000000   0.000000000000   5.443913157830
  5.760000000000   0.000000000000   0.192117471980   2.032607118421   1.825944663243   1.317610067438   0.107923845117   0.000000000000   0.000000000000   0.000000000000   5.476203166199
  5.780000000000   0.000000000000   0.163361953520   1.958017078636   1.853473935874   1.378718807373   0.090918112364   0.000000000000   0.000000000000   0.000000000000   5.444489887768
  5.800000000000   0.000000000000   0.137876919766   1.869485782945   1.873408626015   1.431934955729   0.072641138058   0.000000000000   0.000000000000   0.000000000000   5.385347422513
  5.820000000000   0.000000000000   0.115831684837   1.792909601542   1.882449452953   1.479773558950   0.066298921865   0.000000000000   0.000000000000   0.000000000000   5.337263220147
  5.840000000000   0.000000000000   0.098877057286   1.740342252378   1.876901437860   1.524264930278   0.076840607306   0.000000000000   0.000000000000   0.000000000000   5.317226285108
  5.860000000000   0.000000000000   0.088327491708   1.705784616755   1.851507918749   1.566061074290   0.099136801650   0.000000000000   0.000000000000   0.000000000000   5.310817903153
  5.880000000000   0.000000000000   0.083421729291   1.672646051755   1.801451224004   1.604238690757   0.122510984718   0.000000000000   0.000000000000   0.000000000000   5.284268680526
  5.900000000000   0.000000000000   0.081247842122   1.626798148878   1.727897855538   1.636425304495   0.137342524492   0.000000000000   0.000000000000   0.000000000000   5.209711675524
  5.920000000000   0.000000000000   0.078107279935   1.563544634841   1.641676414541   1.660792970789   0.139502678312   0.000000000000   0.000000000000   0.000000000000   5.083623978418
  5.940000000000   0.000000000000   0.071521908454   1.486914644616   1.559889377641   1.678768309983   0.131239694186   0.000000000000   0.000000000000   0.000000000000   4.928333934881
  5.960000000000   0.000000000000   0.061554374809   1.407156992554   1.496385452433   1.694136425057   0.120029947147   0.000000000000   0.000000000000   0.000000000000   4.779263192000
  5.980000000000   0.000000000000   0.050177457024   1.336091479903   1.453408125552   1.708284672668   0.117116400955   0.000000000000   0.000000000000   0.000000000000   4.665078136102
  6.000000000000   0.000000000000   0.039439568763   1.279567244182   1.421883425816   1.716959605545   0.135895802803   0.000000000000   0.000000000000   0.000000000000   4.593745647109
  6.020000000000   0.000000000000   0.030472564870   1.234884241936   1.389415034403   1.711658445244   0.188491621437   0.000000000000   0.000000000000   0.000000000000   4.554921907890
  6.040000000000   0.000000000000   0.023783729812   1.196797896339   1.347661391607   1.683852896038   0.278842740331   0.000000000000   0.000000000000   0.000000000000   4.530938654128
  6.060000000000   0.000000000000   0.019555460835   1.162721430478   1.293868068665   1.630469062208   0.396115385543   0.000000000000   0.000000000000   0.000000000000   4.502729407729
  6.080000000000   0.000000000000   0.017352167093   1.130490261680   1.228727951118   1.558515008179   0.517557625872   0.000000000000   0.000000000000   0.000000000000   4.452643013941
  6.100000000000   0.000000000000   0.016015153078   1.095167088467   1.154703411452   1.483326234575   0.622207319354   0.000000000000   0.000000000000   0.000000000000   4.371419206925
  6.120000000000   0.000000000000   0.014347515039   1.051113275061   1.076087076086   1.419206453817   0.702103331392   0.000000000000   0.000000000000   0.000000000000   4.262857651395
  6.140000000000   0.000000000000   0.011941739239   0.995133957005   0.998887068076   1.370865344127   0.759960693197   0.000000000000   0.000000000000   0.000000000000   4.136788801644
  6.160000000000   0.000000000000   0.009188503752   0.925829119126   0.928348782455   1.333110518335   0.802549331653   0.000000000000   0.000000000000   0.000000000000   3.999026255321
  6.180000000000   0.000000000000   0.006606892948   0.842457310274   0.865427379207   1.296601230057   0.845130269935   0.000000000000   0.000000000000   0.000000000000   3.856223082422
  6.200000000000   0.000000000000   0.004418797677   0.747456685406   0.805974397970   1.254038922932   0.920238898457   0.000000000000   0.000000000000   0.000000000000   3.732127702442
  6.220000000000   0.000000000000   0.002666733792   0.649042866976   0.743924522569   1.203697507441   1.066821912514   0.000000000000   0.000000000000   0.000000000000   3.666153543292
  6.240000000000   0.000000000000   0.001395201437   0.558170411321   0.675968914583   1.148251550997   1.295702126587   0.000000000000   0.000000000000   0.000000000000   3.679488204925
  6.260000000000   0.000000000000   0.000612614492   0.481693351458   0.604028957979   1.089901340140   1.564483592042   0.000000000000   0.000000000000   0.000000000000   3.740719856112
  6.280000000000   0.000000000000   0.000221214723   0.418774987692   0.533375746407   1.027951980742   1.798010836751   0.000000000000   0.000000000000   0.000000000000   3.778334766316
  6.300000000000   0.000000000000   0.000064971909   0.363436047085   0.468077584174   0.961856386295   1.944807412020   0.000000000000   0.000000000000   0.000000000000   3.738242401484
  6.320000000000   0.000000000000   0.000015435313   0.310024773844   0.408607799927   0.893982140831   2.015313013416   0.000000000000   0.000000000000   0.000000000000   3.627943163331
  6.340000000000   0.000000000000   0.000002958258   0.257472131113   0.353769991644   0.827542199924   2.061750505791   0.000000000000   0.000000000000   0.000000000000   3.500537786731
  6.360000000000   0.000000000000   0.000000456842   0.210036913509   0.303239094771   0.763634593298   2.121162295989   0.000000000000   0.000000000000   0.000000000000   3.398073354409
  6.380000000000   0.000000000000   0.000000056818   0.173937260908   0.257129004220   0.701415563743   2.181982245730   0.000000000000   0.000000000000   0.000000000000   3.314464131418
  6.400000000000   0.000000000000   0.000000005690   0.152170175537   0.214686066929   0.639450579517   2.206645634183   0.000000000000   0.000000000000   0.000000000000   3.212952461857
  6.420000000000   0.000000000000   0.000000000459   0.141909632662   0.175367686635   0.576484393893   2.181339155249   0.000000000000   0.000000000000   0.000000000000   3.075100868897
  6.440000000000   0.000000000000   0.000000000030   0.136240052521   0.140750227738   0.512907248871   2.137667704545   0.000000000000   0.000000000000   0.000000000000   2.927565233706
  6.460000000000   0.000000000000   0.000000000002   0.127989967950   0.113801410391   0.452020735780   2.126703124340   0.000000000000   0.000000000000   0.000000000000   2.820515238462
  6.480000000000   0.000000000000   0.000000000000   0.113163500515   0.095837739792   0.398071132493   2.179874168243   0.000000000000   0.000000000000   0.000000000000   2.786946541043
  6.500000000000   0.000000000000   0.000000000000   0.092816128204   0.084680209541   0.351974248104   2.300773564668   0.000000000000   0.000000000000   0.000000000000   2.830244150517
  6.520000000000   0.000000000000   0.000000000000   0.072272123548   0.076063455067   0.309777046363   2.489345211317   0.000000000000   0.000000000000   0.000000000000   2.947457836295
  6.540000000000   0.000000000000   0.000000000000   0.057401571454   0.066786203886   0.266337964463   2.759386433849   0.000000000000   0.000000000000   0.000000000000   3.149912173652
  6.560000000000   0.000000000000   0.000000000000   0.050320734784   0.056545149412   0.220614563183   3.121983190227   0.000000000000   0.000000000000   0.000000000000   3.449463637606
  6.580000000000   0.000000000000   0.000000000000   0.048190256223   0.047028908557   0.177114190488   3.556428594611   0.000000000000   0.000000000000   0.000000000000   3.828761949879
  6.600000000000   0.000000000000   0.000000000000   0.046230767942   0.039624313529   0.142356499178   4.013421618704   0.000000000000   0.000000000000   0.000000000000   4.241633199353
  6.620000000000   0.000000000000   0.000000000000   0.041761366219   0.034152792266   0.119865001241   4.458137479707   0.000000000000   0.000000000000   0.000000000000   4.653916639432
  6.640000000000   0.000000000000   0.000000000000   0.035193295194   0.029484804334   0.107618726510   4.903062980879   0.000000000000   0.000000000000   0.000000000000   5.075359806916
  6.660000000000   0.000000000000   0.000000000000   0.027974625027   0.024766406769   0.099520702726   5.380687352930   0.000000000000   0.000000000000   0.000000000000   5.532949087452
  6.680000000000   0.000000000000   0.000000000000   0.020877268295   0.019882080188   0.089695521208   5.883059806556   0.000000000000   0.000000000000   0.000000000000   6.013514676248
  6.700000000000   0.000000000000   0.000000000000   0.014279504433   0.015163131509   0.076253296369   6.352144585892   0.000000000000   0.000000000000   0.000000000000   6.457840518204
  6.720000000000   0.000000000000   0.000000000000   0.008893511367   0.010997886068   0.061526917530   6.744514237673   0.000000000000   0.000000000000   0.000000000000   6.825932552638
  6.740000000000   0.000000000000   0.000000000000   0.005500638776   0.007624866190   0.049132448941   7.087685959928   0.000000000000   0.000000000000   0.000000000000   7.149943913835
  6.760000000000   0.000000000000   0.000000000000   0.004215286652   0.005097478318   0.040892286673   7.452282504909   0.000000000000   0.000000000000   0.000000000000   7.502487556552
  6.780000000000   0.000000000000   0.000000000000   0.004278824724   0.003366109067   0.035991236540   7.877960845230   0.000000000000   0.000000000000   0.000000000000   7.921597015562
  6.800000000000   0.000000000000   0.000000000000   0.004545499699   0.002340463631   0.032284964994   8.341373232901   0.000000000000   0.000000000000   0.000000000000   8.380544161224
  6.820000000000   0.000000000000   0.000000000000   0.004205100737   0.001847644009   0.028097771257   8.782488837303   0.000000000000   0.000000000000   0.000000000000   8.816639353307
  6.840000000000   0.000000000000   0.000000000000   0.003183109272   0.001608484079   0.023061932966   9.145785750336   0.000000000000   0.000000000000   0.000000000000   9.173639276653
  6.860000000000   0.000000000000   0.000000000000   0.001940113621   0.001357290416   0.017799240842   9.416838295649   0.000000000000   0.000000000000   0.000000000000   9.437934940529
  6.880000000000   0.000000000000   0.000000000000   0.000948445991   0.000997500423   0.013140784518   9.647472174302   0.000000000000   0.000000000000   0.000000000000   9.662558905234
  6.900000000000   0.000000000000   0.000000000000   0.000371535359   0.000606205500   0.009580850124   9.933765798402   0.000000000000   0.000000000000   0.000000000000   9.944324389385
  6.920000000000   0.000000000000   0.000000000000   0.000116597866   0.000298537573   0.007177534265  10.335369255306   0.000000000000   0.000000000000   0.000000000000  10.342961925009
  6.940000000000   0.000000000000   0.000000000000   0.000029312952   0.000118262463   0.005678308411  10.805750338961   0.000000000000   0.000000000000   0.000000000000  10.811576222787
  6.960000000000   0.000000000000   0.000000000000   0.000005903383   0.000037584940   0.004652804867  11.224261647599   0.000000000000   0.000000000000   0.000000000000  11.228957940789
  6.980000000000   0.000000000000   0.000000000000   0.000000952387   0.000009573845   0.003683799403  11.523874357594   0.000000000000   0.000000000000   0.000000000000  11.527568683228
  7.000000000000   0.000000000000   0.000000000000   0.000000123082   0.000001953957   0.002608702585  11.783980484041   0.000000000000   0.000000000000   0.000000000000  11.786591263665
  7.020000000000   0.000000000000   0.000000000000   0.000000012742   0.000000319481   0.001565856797  12.165280337037   0.000000000000   0.000000000000   0.000000000000  12.166846526057
  7.040000000000   0.000000000000   0.000000000000   0.000000001057   0.000000041846   0.000773548361  12.733295337575   0.000000000000   0.000000000000   0.000000000000  12.734068928839
  7.060000000000   0.000000000000   0.000000000000   0.000000000070   0.000000004391   0.000309998714  13.362140104926   0.000000000000   0.000000000000   0.000000000000  13.362450108101
  7.080000000000   0.000000000000   0.000000000000   0.000000000004   0.000000000369   0.000100098853  13.839581372346   0.000000000000   0.000000000000   0.000000000000  13.839681471571
  7.100000000000   0.000000000000   0.000000000000   0.000000000000   0.000000000025   0.000025961896  14.070660953679   0.000000000000   0.000000000000   0.000000000000  14.070686915600
  7.120000000000   0.000000000000   0.000000000000   0.000000000000   0.000000000001   0.000005400766  14.162412847000   0.000000000000   0.000000000000   0.000000000000  14.162418247767
  7.140000000000   0.000000000000   0.000000000000   0.000000000000   0.000000000000   0.000000900526  14.306444552684   0.000000000000   0.000000000000   0.000000000000  14.306445453210
  7.160000000000   0.000000000000   0.000000000000   0.000000000000   0.000000000000   0.000000120316  14.595091014202   0.000000000000   0.000000000000   0.000000000000  14.595091134518
  7.180000000000   0.000000000000   0.000000000000   0.000000000000   0.000000000000   0.000000012879  14.955239668794   0.000000000000   0.000000000000   0.000000000000  14.955239681673
  7.200000000000   0.000000000000   0.000000000000   0.000000000000   0.000000000000   0.000000001104  15.235015859899   0.000000000000   0.000000000000   0.000000000000  15.235015861004
  7.220000000000   0.000000000000   0.000000000000   0.000000000000   0.000000000000   0.000000000076  15.329085500729   0.000000000000   0.000000000000   0.000000000000  15.329085500805
  7.240000000000   0.000000000000   0.000000000000   0.000000000000   0.000000000000   0.000000000004  15.227507458420   0.000000000000   0.000000000000   0.000000000000  15.227507458425
  7.260000000000   0.000000000000   0.000000000000   0.000000000000   0.000000000000   0.000000000000  14.976648570844   0.000000000000   0.000000000000   0.000000000000  14.976648570844
  7.280000000000   0.000000000000   0.000000000000   0.000000000000   0.000000000000   0.000000000000  14.623728165107   0.000000000000   0.000000000000   0.000000000000  14.623728165107
  7.300000000000   0.000000000000   0.000000000000   0.000000000000   0.000000000000   0.000000000000  14.210817413832   0.000000000000   0.000000000000   0.000000000000  14.210817413832
  7.320000000000   0.000000000000   0.000000000000   0.000000000000   0.000000000000   0.000000000000  13.808309093214   0.000000000000   0.000000000000   0.000000000000  13.808309093214
  7.340000000000   0.000000000000   0.000000000000   0.000000000000   0.000000000000   0.000000000000  13.524734971670   0.000000000000   0.000000000000   0.000000000000  13.524734971670
  7.360000000000   0.000000000000   0.000000000000   0.000000000000   0.000000000000   0.000000000000  13.463566368675   0.000000000000   0.000000000000   0.000000000000  13.463566368675
  7.380000000000   0.000000000000   0.000000000000   0.000000000000   0.000000000000   0.000000000000  13.657566291414   0.000000000000   0.000000000000   0.000000000000  13.657566291414
  7.400000000000   0.000000000000   0.000000000000   0.000000000000   0.000000000000   0.000000000000  14.023657210251   0.000000000000   0.000000000000   0.000000000000  14.023657210251
  7.420000000000   0.000000000000   0.000000000000   0.000000000000   0.000000000000   0.000000000000  14.368473836379   0.000000000000   0.000000000000   0.000000000000  14.368473836379
  7.440000000000   0.000000000000   0.000000000000   0.000000000000   0.000000000000   0.000000000000  14.466106661857   0.000000000000   0.000000000000   0.000000000000  14.466106661857
  7.460000000000   0.000000000000   0.000000000000   0.000000000000   0.000000000000   0.000000000000  14.193907883697   0.000000000000   0.000000000000   0.000000000000  14.193907883697
  7.480000000000   0.000000000000   0.000000000000   0.000000000000   0.000000000000   0.000000000000  13.634436183755   0.000000000000   0.000000000000   0.000000000000  13.634436183755
  7.500000000000   0.000000000000   0.000000000000   0.000000000000   0.000000000000   0.000000000000  13.021098624117   0.000000000000   0.000000000000   0.000000000000  13.021098624117
  7.520000000000   0.000000000000   0.000000000000   0.000000000000   0.000000000000   0.000000000000  12.536592920261   0.000000000000   0.000000000000   0.000000000000  12.536592920261
  7.540000000000   0.000000000000   0.000000000000   0.000000000000   0.000000000000   0.000000000000  12.166860489276   0.000000000000   0.000000000000   0.000000000000  12.166860489276
  7.560000000000   0.000000000000   0.000000000000   0.000000000000   0.000000000000   0.000000000000  11.781435054951   0.000000000000   0.000000000000   0.000000000000  11.781435054951
  7.580000000000   0.000000000000   0.000000000000   0.000000000000   0.000000000000   0.000000000000  11.330285576486   0.000000000000   0.000000000000   0.000000000000  11.330285576486
  7.600000000000   0.000000000000   0.000000000000   0.000000000000   0.000000000000   0.000000000000  10.902918414327   0.000000000000   0.000000000000   0.000000000000  10.902918414327
  7.620000000000   0.000000000000   0.000000000000   0.000000000000   0.000000000000   0.000000000000  10.604408014962   0.000000000000   0.000000000000   0.000000000000  10.604408014962
  7.640000000000   0.000000000000   0.000000000000   0.000000000000   0.000000000000   0.000000000000  10.438350065026   0.000000000000   0.000000000000   0.000000000000  10.438350065026
  7.660000000000   0.000000000000   0.000000000000   0.000000000000   0.000000000000   0.000000000000  10.322926152273   0.000000000000   0.000000000000   0.000000000000  10.322926152273
  7.680000000000   0.000000000000   0.000000000000   0.000000000000   0.000000000000   0.000000000000  10.176471925835   0.000000000000   0.000000000000   0.000000000000  10.176471925835
  7.700000000000   0.000000000000   0.000000000000   0.000000000000   0.000000000000   0.000000000000   9.969300912650   0.000000000000   0.000000000000   0.000000000000   9.969300912650
  7.720000000000   0.000000000000   0.000000000000   0.000000000000   0.000000000000   0.000000000000   9.710771473795   0.000000000000   0.000000000000   0.000000000000   9.710771473795
  7.740000000000   0.000000000000   0.000000000000   0.000000000000   0.000000000000   0.000000000000   9.397824087563   0.000000000000   0.000000000000   0.000000000000   9.397824087563
  7.760000000000   0.000000000000   0.000000000000   0.000000000000   0.000000000000   0.000000000000   8.984170290914   0.000000000000   0.000000000000   0.000000000000   8.984170290914
  7.780000000000   0.000000000000   0.000000000000   0.000000000000   0.000000000000   0.000000000000   8.421339523308   0.000000000000   0.000000000000   0.000000000000   8.421339523308
  7.800000000000   0.000000000000   0.000000000000   0.000000000000   0.000000000000   0.000000000000   7.742972619348   0.000000000000   0.000000000000   0.000000000000   7.742972619348
  7.820000000000   0.000000000000   0.000000000000   0.000000000000   0.000000000000   0.000000000000   7.094259076737   0.000000000000   0.000000000000   0.000000000000   7.094259076737
  7.840000000000   0.000000000000   0.000000000000   0.000000000000   0.000000000000   0.000000000000   6.654393311044   0.000000000000   0.000000000000   0.000000000000   6.654393311044
  7.860000000000   0.000000000000   0.000000000000   0.000000000000   0.000000000000   0.000000000000   6.508907804779   0.000000000000   0.000000000000   0.000000000000   6.508907804779
  7.880000000000   0.000000000000   0.000000000000   0.000000000000   0.000000000000   0.000000000000   6.573578133107   0.000000000000   0.000000000000   0.000000000000   6.573578133107
  7.900000000000   0.000000000000   0.000000000000   0.000000000000   0.000000000000   0.000000000000   6.631794984523   0.000000000000   0.000000000000   0.000000000000   6.631794984523
  7.920000000000   0.000000000000   0.000000000000   0.000000000000   0.000000000000   0.000000000000   6.468772311779   0.000000000000   0.000000000000   0.000000000000   6.468772311779
  7.940000000000   0.000000000000   0.000000000000   0.000000000000   0.000000000000   0.000000000000   6.005597974988   0.000000000000   0.000000000000   0.000000000000   6.005597974988
  7.960000000000   0.000000000000   0.000000000000   0.000000000000   0.000000000000   0.000000000000   5.326851133427   0.000000000000   0.000000000000   0.000000000000   5.326851133427
  7.980000000000   0.000000000000   0.000000000000   0.000000000000   0.000000000000   0.000000000000   4.594704227046   0.000000000000   0.000000000000   0.000000000000   4.594704227046
  8.000000000000   0.000000000000   0.000000000000   0.000000000000   0.000000000000   0.000000000000   3.942669475057   0.000000000000   0.000000000000   0.000000000000   3.942669475057
  8.020000000000   0.000000000000   0.000000000000   0.000000000000   0.000000000000   0.000000000000   3.428941996057   0.000000000000   0.000000000000   0.000000000000   3.428941996057
  8.040000000000   0.000000000000   0.000000000000   0.000000000000   0.000000000000   0.000000000000   3.046736880322   0.000000000000   0.000000000000   0.000000000000   3.046736880322
  8.060000000000   0.000000000000   0.000000000000   0.000000000000   0.000000000000   0.000000000000   2.750178834925   0.000000000000   0.000000000000   0.000000000000   2.750178834925
  8.080000000000   0.000000000000   0.000000000000   0.000000000000   0.000000000000   0.000000000000   2.478658925780   0.000000000000   0.000000000000   0.000000000000   2.478658925780
  8.100000000000   0.000000000000   0.000000000000   0.000000000000   0.000000000000   0.000000000000   2.184295062926   0.000000000000   0.000000000000   0.000000000000   2.184295062926
  8.120000000000   0.000000000000   0.000000000000   0.000000000000   0.000000000000   0.000000000000   1.854797526574   0.000000000000   0.000000000000   0.000000000000   1.854797526574
  8.140000000000   0.000000000000   0.000000000000   0.000000000000   0.000000000000   0.000000000000   1.513687167795   0.000000000000   0.000000000000   0.000000000000   1.513687167795
  8.160000000000   0.000000000000   0.000000000000   0.000000000000   0.000000000000   0.000000000000   1.198123855739   0.000000000000   0.000000000000   0.000000000000   1.198123855739
  8.180000000000   0.000000000000   0.000000000000   0.000000000000   0.000000000000   0.000000000000   0.936356224020   0.000000000000   0.000000000000   0.000000000000   0.936356224020
  8.200000000000   0.000000000000   0.000000000000   0.000000000000   0.000000000000   0.000000000000   0.740492048685   0.000000000000   0.000000000000   0.000000000000   0.740492048685
  8.220000000000   0.000000000000   0.000000000000   0.000000000000   0.000000000000   0.000000000000   0.609849567654   0.000000000000   0.000000000000   0.000000000000   0.609849567654
  8.240000000000   0.000000000000   0.000000000000   0.000000000000   0.000000000000   0.000000000000   0.536837625864   0.000000000000   0.000000000000   0.000000000000   0.536837625864
  8.260000000000   0.000000000000   0.000000000000   0.000000000000   0.000000000000   0.000000000000   0.512972844937   0.000000000000   0.000000000000   0.000000000000   0.512972844937
  8.280000000000   0.000000000000   0.000000000000   0.000000000000   0.000000000000   0.000000000000   0.528980280551   0.000000000000   0.000000000000   0.000000000000   0.528980280551
  8.300000000000   0.000000000000   0.000000000000   0.000000000000   0.000000000000   0.000000000000   0.566114875852   0.000000000000   0.000000000000   0.000000000000   0.566114875852
  8.320000000000   0.000000000000   0.000000000000   0.000000000000   0.000000000000   0.000000000000   0.592271271731   0.000000000000   0.000000000000   0.000000000000   0.592271271731
  8.340000000000   0.000000000000   0.000000000000   0.000000000000   0.000000000000   0.000000000000   0.576377457771   0.000000000000   0.000000000000   0.000000000000   0.576377457771
  8.360000000000   0.000000000000   0.000000000000   0.000000000000   0.000000000000   0.000000000000   0.510568239876   0.000000000000   0.000000000000   0.000000000000   0.510568239876
  8.380000000000   0.000000000000   0.000000000000   0.000000000000   0.000000000000   0.000000000000   0.416076864105   0.000000000000   0.000000000000   0.000000000000   0.416076864105
  8.400000000000   0.000000000000   0.000000000000   0.000000000000   0.000000000000   0.000000000000   0.325302216344   0.000000000000   0.000000000000   0.000000000000   0.325302216344
  8.420000000000   0.000000000000   0.000000000000   0.000000000000   0.000000000000   0.000000000000   0.257755889988   0.000000000000   0.000000000000   0.000000000000   0.257755889988
  8.440000000000   0.000000000000   0.000000000000   0.000000000000   0.000000000000   0.000000000000   0.212049670418   0.000000000000   0.000000000000   0.000000000000   0.212049670418
  8.460000000000   0.000000000000   0.000000000000   0.000000000000   0.000000000000   0.000000000000   0.176762429710   0.000000000000   0.000000000000   0.000000000000   0.176762429710
  8.480000000000   0.000000000000   0.000000000000   0.000000000000   0.000000000000   0.000000000000   0.144714844046   0.000000000000   0.000000000000   0.000000000000   0.144714844046
  8.500000000000   0.000000000000   0.000000000000   0.000000000000   0.000000000000   0.000000000000   0.117572830912   0.000000000000   0.000000000000   0.000000000000   0.117572830912
  8.520000000000   0.000000000000   0.000000000000   0.000000000000   0.000000000000   0.000000000000   0.100994717768   0.000000000000   0.000000000000   0.000000000000   0.100994717768
  8.540000000000   0.000000000000   0.000000000000   0.000000000000   0.000000000000   0.000000000000   0.097144106955   0.000000000000   0.000000000000   0.000000000000   0.097144106955
  8.560000000000   0.000000000000   0.000000000000   0.000000000000   0.000000000000   0.000000000000   0.100828836410   0.000000000000   0.000000000000   0.000000000000   0.100828836410
  8.580000000000   0.000000000000   0.000000000000   0.000000000000   0.000000000000   0.000000000000   0.102488528839   0.000000000000   0.000000000000   0.000000000000   0.102488528839
  8.600000000000   0.000000000000   0.000000000000   0.000000000000   0.000000000000   0.000000000000   0.095355399930   0.000000000000   0.000000000000   0.000000000000   0.095355399930
  8.620000000000   0.000000000000   0.000000000000   0.000000000000   0.000000000000   0.000000000000   0.079878557346   0.000000000000   0.000000000000   0.000000000000   0.079878557346
  8.640000000000   0.000000000000   0.000000000000   0.000000000000   0.000000000000   0.000000000000   0.061897128846   0.000000000000   0.000000000000   0.000000000000   0.061897128846
  8.660000000000   0.000000000000   0.000000000000   0.000000000000   0.000000000000   0.000000000000   0.047431244901   0.000000000000   0.000000000000   0.000000000000   0.047431244901
  8.680000000000   0.000000000000   0.000000000000   0.000000000000   0.000000000000   0.000000000000   0.038778073941   0.000000000000   0.000000000000   0.000000000000   0.038778073941
  8.700000000000   0.000000000000   0.000000000000   0.000000000000   0.000000000000   0.000000000000   0.034197599662   0.000000000000   0.000000000000   0.000000000000   0.034197599662
  8.720000000000   0.000000000000   0.000000000000   0.000000000000   0.000000000000   0.000000000000   0.030379206450   0.000000000000   0.000000000000   0.000000000000   0.030379206450
  8.740000000000   0.000000000000   0.000000000000   0.000000000000   0.000000000000   0.000000000000   0.025130353870   0.000000000000   0.000000000000   0.000000000000   0.025130353870
  8.760000000000   0.000000000000   0.000000000000   0.000000000000   0.000000000000   0.000000000000   0.018393205963   0.000000000000   0.000000000000   0.000000000000   0.018393205963
  8.780000000000   0.000000000000   0.000000000000   0.000000000000   0.000000000000   0.000000000000   0.011588361074   0.000000000000   0.000000000000   0.000000000000   0.011588361074
  8.800000000000   0.000000000000   0.000000000000   0.000000000000   0.000000000000   0.000000000000   0.006346164450   0.000000000000   0.000000000000   0.000000000000   0.006346164450
  8.820000000000   0.000000000000   0.000000000000   0.000000000000   0.000000000000   0.000000000000   0.003732985064   0.000000000000   0.000000000000   0.000000000000   0.003732985064
  8.840000000000   0.000000000000   0.000000000000   0.000000000000   0.000000000000   0.000000000000   0.004473959870   0.000000000002   0.000000000000   0.000000000000   0.004473959871
  8.860000000000   0.000000000000   0.000000000000   0.000000000000   0.000000000000   0.000000000000   0.009493419361   0.000000000020   0.000000000000   0.000000000000   0.009493419381
  8.880000000000   0.000000000000   0.000000000000   0.000000000000   0.000000000000   0.000000000000   0.019363767116   0.000000000195   0.000000000000   0.000000000000   0.019363767312
  8.900000000000   0.000000000000   0.000000000000   0.000000000000   0.000000000000   0.000000000000   0.032376396346   0.000000001550   0.000000000000   0.000000000000   0.032376397895
  8.920000000000   0.000000000000   0.000000000000   0.000000000000   0.000000000000   0.000000000000   0.043478255494   0.000000009852   0.000000000000   0.000000000000   0.043478265346
  8.940000000000   0.000000000000   0.000000000000   0.000000000000   0.000000000000   0.000000000000   0.046785763064   0.000000050172   0.000000000000   0.000000000000   0.046785813236
  8.960000000000   0.000000000000   0.000000000000   0.000000000000   0.000000000000   0.000000000000   0.040331112013   0.000000204669   0.000000000000   0.000000000000   0.040331316683
  8.980000000000   0.000000000000   0.000000000000   0.000000000000   0.000000000000   0.000000000000   0.027850959655   0.000000668833   0.000000000000   0.000000000000   0.027851628488
  9.000000000000   0.000000000000   0.000000000000   0.000000000000   0.000000000000   0.000000000000   0.015407539607   0.000001750870   0.000000000000   0.000000000000   0.015409290477
  9.020000000000   0.000000000000   0.000000000000   0.000000000000   0.000000000000   0.000000000000   0.006833526235   0.000003671640   0.000000000000   0.000000000000   0.006837197876
  9.040000000000   0.000000000000   0.000000000000   0.000000000000   0.000000000000   0.000000000000   0.002457845066   0.000006167894   0.000000000000   0.000000000000   0.002464012960
  9.060000000000   0.000000000000   0.000000000000   0.000000000000   0.000000000000   0.000000000000   0.000839481746   0.000008300113   0.000000000000   0.000000000000   0.000847781859
  9.080000000000   0.000000000000   0.000000000000   0.000000000000   0.000000000000   0.000000000000   0.000685028774   0.000008947497   0.000000000000   0.000000000000   0.000693976272
  9.100000000000   0.000000000000   0.000000000000   0.000000000000   0.000000000000   0.000000000000   0.001514749656   0.000007726619   0.000000000002   0.000000000000   0.001522476278
  9.120000000000   0.000000000000   0.000000000000   0.000000000000   0.000000000000   0.000000000000   0.003354657636   0.000005345002   0.000000000036   0.000000000000   0.003360002674
  9.140000000000   0.000000000000   0.000000000000   0.000000000000   0.000000000000   0.000000000000   0.006051579507   0.000002961943   0.000000000427   0.000000000000   0.006054541877
  9.160000000000   0.000000000000   0.000000000000   0.000000000000   0.000000000000   0.000000000000   0.008754555160   0.000001314856   0.000000004063   0.000000000000   0.008755874079
  9.180000000000   0.000000000000   0.000000000000   0.000000000000   0.000000000000   0.000000000000   0.010146134253   0.000000467666   0.000000030986   0.000000000000   0.010146632904
  9.200000000000   0.000000000000   0.000000000000   0.000000000000   0.000000000000   0.000000000000   0.009419753168   0.000000134266   0.000000189294   0.000000000000   0.009420076729
  9.220000000000   0.000000000000   0.000000000000   0.000000000000   0.000000000000   0.000000000000   0.007005658641   0.000000039895   0.000000926348   0.000000000000   0.007006624883
  9.240000000000   0.000000000000   0.000000000000   0.000000000000   0.000000000000   0.000000000000   0.004173773053   0.000000072984   0.000003631459   0.000000000000   0.004177477496
  9.260000000000   0.000000000000   0.000000000000   0.000000000000   0.000000000000   0.000000000000   0.001991953021   0.000000384182   0.000011404037   0.000000000000   0.002003741240
  9.280000000000   0.000000000000   0.000000000000   0.000000000000   0.000000000000   0.000000000000   0.000761552335   0.000001746183   0.000028688410   0.000000000000   0.000791986927
  9.300000000000   0.000000000000   0.000000000000   0.000000000000   0.000000000000   0.000000000000   0.000233233440   0.000006370699   0.000057812898   0.000000000000   0.000297417037
  9.320000000000   0.000000000000   0.000000000000   0.000000000000   0.000000000000   0.000000000000   0.000057220584   0.000018620000   0.000093328312   0.000000000000   0.000169168896
  9.340000000000   0.000000000000   0.000000000000   0.000000000000   0.000000000000   0.000000000000   0.000011245639   0.000043596467   0.000120690332   0.000000000000   0.000175532438
  9.360000000000   0.000000000000   0.000000000000   0.000000000000   0.000000000000   0.000000000000   0.000001770461   0.000081775048   0.000125026465   0.000000000000   0.000208571975
  9.380000000000   0.000000000000   0.000000000000   0.000000000000   0.000000000000   0.000000000000   0.000000223285   0.000122900790   0.000103753278   0.000000000000   0.000226877353
  9.400000000000   0.000000000000   0.000000000000   0.000000000000   0.000000000000   0.000000000000   0.000000022558   0.000148074387   0.000068971886   0.000000000001   0.000217068832
  9.420000000000   0.000000000000   0.000000000000   0.000000000000   0.000000000000   0.000000000000   0.000000001826   0.000143274874   0.000036729312   0.000000000011   0.000180006023
  9.440000000000   0.000000000000   0.000000000000   0.000000000000   0.000000000000   0.000000000000   0.000000000118   0.000112004453   0.000015668397   0.000000000108   0.000127673076
  9.460000000000   0.000000000000   0.000000000000   0.000000000000   0.000000000000   0.000000000000   0.000000000006   0.000072146564   0.000005354649   0.000000000876   0.000077502095
  9.480000000000   0.000000000000   0.000000000000   0.000000000000   0.000000000000   0.000000000000   0.000000000000   0.000040586251   0.000001468912   0.000000005679   0.000042060842
  9.500000000000   0.000000000000   0.000000000000   0.000000000000   0.000000000000   0.000000000000   0.000000000000   0.000022669745   0.000000346895   0.000000029501   0.000023046142
  9.520000000000   0.000000000000   0.000000000000   0.000000000000   0.000000000000   0.000000000000   0.000000000000   0.000014340265   0.000000220361   0.000000122761   0.000014683387
  9.540000000000   0.000000000000   0.000000000000   0.000000000000   0.000000000000   0.000000000000   0.000000000000   0.000009866529   0.000000852795   0.000000409212   0.000011128536
  9.560000000000   0.000000000000   0.000000000000   0.000000000000   0.000000000000   0.000000000000   0.000000000000   0.000006356201   0.000003489553   0.000001092713   0.000010938467
  9.580000000000   0.000000000000   0.000000000000   0.000000000000   0.000000000000   0.000000000000   0.000000000000   0.000003508136   0.000011540130   0.000002337410   0.000017385676
  9.600000000000   0.000000000000   0.000000000000   0.000000000000   0.000000000000   0.000000000000   0.000000000000   0.000001780674   0.000030579305   0.000004005290   0.000036365268
  9.620000000000   0.000000000000   0.000000000000   0.000000000000   0.000000000000   0.000000000000   0.000000000000   0.000001569060   0.000064911051   0.000005497982   0.000071978092
  9.640000000000   0.000000000000   0.000000000000   0.000000000000   0.000000000000   0.000000000000   0.000000000000   0.000003612072   0.000110378627   0.000006045652   0.000120036351
  9.660000000000   0.000000000000   0.000000000000   0.000000000000   0.000000000000   0.000000000000   0.000000000000   0.000009491688   0.000150366152   0.000005325414   0.000165183254
  9.680000000000   0.000000000000   0.000000000000   0.000000000000   0.000000000000   0.000000000000   0.000000000000   0.000020963533   0.000164154076   0.000003757802   0.000188875411
  9.700000000000   0.000000000000   0.000000000000   0.000000000000   0.000000000000   0.000000000000   0.000000000000   0.000037773471   0.000143878267   0.000002124149   0.000183775887
  9.720000000000   0.000000000000   0.000000000000   0.000000000000   0.000000000000   0.000000000000   0.000000000000   0.000055681848   0.000102339181   0.000000961848   0.000158982876
  9.740000000000   0.000000000000   0.000000000000   0.000000000000   0.000000000000   0.000000000000   0.000000000000   0.000067617168   0.000062635912   0.000000348898   0.000130601977
  9.760000000000   0.000000000000   0.000000000000   0.000000000000   0.000000000000   0.000000000000   0.000000000000   0.000068280856   0.000041920274   0.000000101382   0.000110302512
  9.780000000000   0.000000000000   0.000000000000   0.000000000000   0.000000000000   0.000000000000   0.000000000000   0.000058254625   0.000044159944   0.000000023599   0.000102438168
  9.800000000000   0.000000000000   0.000000000000   0.000000000000   0.000000000000   0.000000000000   0.000000000000   0.000043632040   0.000061934196   0.000000004400   0.000105570637
  9.820000000000   0.000000000000   0.000000000000   0.000000000000   0.000000000000   0.000000000000   0.000000000000   0.000031698125   0.000081303618   0.000000000657   0.000113002400
  9.840000000000   0.000000000000   0.000000000000   0.000000000000   0.000000000000   0.000000000000   0.000000000000   0.000026482803   0.000089360770   0.000000000079   0.000115843651
  9.860000000000   0.000000000000   0.000000000000   0.000000000000   0.000000000000   0.000000000000   0.000000000000   0.000027241790   0.000083435635   0.000000000009   0.000110677435
  9.880000000000   0.000000000000   0.000000000000   0.000000000000   0.000000000000   0.000000000000   0.000000000000   0.000030141354   0.000074031216   0.000000000026   0.000104172596
  9.900000000000   0.000000000000   0.000000000000   0.000000000000   0.000000000000   0.000000000000   0.000000000000   0.000031313253   0.000076002814   0.000000000268   0.000107316334
  9.920000000000   0.000000000000   0.000000000000   0.000000000000   0.000000000000   0.000000000000   0.000000000000   0.000029178325   0.000094430530   0.000000002261   0.000123611116
  9.940000000000   0.000000000000   0.000000000000   0.000000000000   0.000000000000   0.000000000000   0.000000000000   0.000024932818   0.000118203863   0.000000015299   0.000143151980
  9.960000000000   0.000000000000   0.000000000000   0.000000000000   0.000000000000   0.000000000000   0.000000000000   0.000021160255   0.000128462547   0.000000082939   0.000149705741
  9.980000000000   0.000000000000   0.000000000000   0.000000000000   0.000000000000   0.000000000000   0.000000000000   0.000019699055   0.000115352144   0.000000360295   0.000135411495
 10.000000000000   0.000000000000   0.000000000000   0.000000000000   0.000000000000   0.000000000000   0.000000000000   0.000020834354   0.000087328171   0.000001254110   0.000109416635
